# Supplementary material for: Local Growth Hormone Facilitates Aging of the Colon Epithelial Microenvironment
Source: Aging Cell. 2025 Aug 5;24(10):e70187. doi: 10.1111/acel.70187 (PMC12507422; doi:10.1111/acel.70187)
Supplement: Supplementary file 2 — Table S1: acel70187‐sup‐0002‐TableS1.xlsx. [file ACEL-24-e70187-s002.xlsx]

## Sheet: deg_fdr_0_01
id	gene	baseMean	log2FoldChange	lfcSE	stat	pvalue	padj	FoldChange
ENSG00000196188.11	CTSE	4453.9	-0.703673	0.0678614	-10.3693	3.42104e-25	5.79215e-21	-1.62865
ENSG00000205403.13	CFI	978.428	1.55009	0.165648	9.35774	8.14592e-21	6.89592e-17	2.92835
ENSG00000090382.7	LYZ	9672.11	-0.7397	0.0877831	-8.42646	3.56288e-17	2.01077e-13	-1.66983
ENSG00000138061.12	CYP1B1	6372.55	0.54014	0.0721225	7.4892	6.9295e-14	2.93309e-10	1.45411
ENSG00000136059.14	VILL	1386.69	-0.573414	0.0807292	-7.10294	1.22133e-12	3.44638e-09	-1.48804
ENSG00000283239.1	AC019257.8	97.3614	-2.52029	0.353835	-7.12277	1.05778e-12	3.44638e-09	-5.73697
ENSG00000131620.17	ANO1	934.014	0.712856	0.107293	6.644	3.05289e-11	7.38407e-08	1.63905
ENSG00000068976.14	PYGM	833.451	0.919529	0.145118	6.33643	2.35145e-10	4.97654e-07	1.8915
ENSG00000253368.4	TRNP1	6695.37	-0.29683	0.0481381	-6.16621	6.99447e-10	1.31582e-06	-1.22844
ENSG00000043355.12	ZIC2	1188.49	0.771943	0.126357	6.10923	1.00116e-09	1.69506e-06	1.70757
ENSG00000146038.12	DCDC2	2919.74	0.396315	0.0703639	5.63236	1.7776e-08	2.50805e-05	1.31614
ENSG00000153822.13	KCNJ16	278.826	1.0865	0.192482	5.64469	1.65483e-08	2.50805e-05	2.12358
ENSG00000286239.1	AC093884.1	17.3727	7.34653	1.31363	5.59252	2.23793e-08	2.91464e-05	162.751
ENSG00000187498.16	COL4A1	8113.02	0.359597	0.0650114	5.53129	3.17883e-08	3.84434e-05	1.28307
ENSG00000112769.20	LAMA4	727.012	0.862985	0.158521	5.44397	5.21062e-08	5.59615e-05	1.8188
ENSG00000125618.17	PAX8	1112.63	0.78243	0.143794	5.44133	5.28843e-08	5.59615e-05	1.72003
ENSG00000111912.20	NCOA7	2027.92	-0.515203	0.0952382	-5.40962	6.31578e-08	6.29015e-05	-1.42919
ENSG00000115255.11	REEP6	1112.98	-0.441234	0.0828332	-5.32677	9.99735e-08	8.50031e-05	-1.35776
ENSG00000172005.11	MAL	589.794	0.807527	0.15162	5.32598	1.00411e-07	8.50031e-05	1.75021
ENSG00000242574.9	HLA-DMB	606.207	0.754308	0.141126	5.34491	9.0463e-08	8.50031e-05	1.68682
ENSG00000151632.17	AKR1C2	525.055	-0.728105	0.140168	-5.19451	2.05258e-07	0.000161793	-1.65646
ENSG00000248710.1	AC079594.2	12.2821	6.99074	1.34884	5.18277	2.18613e-07	0.000161793	127.181
ENSG00000259384.7	GH1	219.954	10.789	2.08211	5.18177	2.19789e-07	0.000161793	1769.38
ENSG00000088882.8	CPXM1	10300.9	0.498774	0.0973857	5.12164	3.02889e-07	0.000213676	1.41301
ENSG00000127324.9	TSPAN8	1455.47	-0.665488	0.130999	-5.0801	3.77234e-07	0.000255478	-1.5861
ENSG00000130513.6	GDF15	7244.71	-0.342387	0.0679573	-5.03826	4.69777e-07	0.000305915	-1.26785
ENSG00000255439.6	AC135050.2	17.3761	-5.01052	1.00869	-4.96735	6.78741e-07	0.000425621	-32.2342
ENSG00000173175.14	ADCY5	854.155	0.521229	0.10546	4.94244	7.71528e-07	0.000466526	1.43518
ENSG00000240563.2	L1TD1	508.36	0.594045	0.120985	4.91009	9.10357e-07	0.000531491	1.50947
ENSG00000139800.8	ZIC5	238.848	1.08239	0.222053	4.87447	1.09098e-06	0.000615715	2.11755
ENSG00000113070.8	HBEGF	622.967	-0.740531	0.153995	-4.8088	1.5184e-06	0.000829289	-1.67079
ENSG00000110042.8	DTX4	3682.79	-0.349899	0.0731099	-4.78593	1.70198e-06	0.000900508	-1.27447
ENSG00000144730.18	IL17RD	2719.25	0.547832	0.116352	4.70838	2.49687e-06	0.00128105	1.46189
ENSG00000182795.13	C1orf116	1045.16	-0.496188	0.105558	-4.70062	2.59368e-06	0.00129157	-1.41048
ENSG00000137868.19	STRA6	2070.62	0.537469	0.11473	4.68466	2.80429e-06	0.00135656	1.45142
ENSG00000041982.16	TNC	496.301	1.02425	0.219043	4.67603	2.92482e-06	0.00137556	2.0339
ENSG00000178882.15	RFLNA	678.427	-0.702349	0.151926	-4.62297	3.78277e-06	0.00173097	-1.62715
ENSG00000261771.5	DNAAF4-CCPG1	95.0309	-1.59311	0.348012	-4.57776	4.69981e-06	0.00209401	-3.017
ENSG00000111275.13	ALDH2	2734.31	-0.292898	0.0640716	-4.57142	4.8444e-06	0.00210309	-1.2251
ENSG00000169129.15	AFAP1L2	407.756	0.76181	0.167038	4.56069	5.09849e-06	0.00215807	1.69562
ENSG00000142634.13	EFHD2	2916.18	-0.306834	0.0674338	-4.55014	5.36093e-06	0.00219569	-1.23699
ENSG00000154864.12	PIEZO2	1441.07	-0.554505	0.121955	-4.5468	5.44674e-06	0.00219569	-1.46866
ENSG00000121898.13	CPXM2	464.094	0.654798	0.14484	4.52083	6.15972e-06	0.00242535	1.5744
ENSG00000126878.13	AIF1L	2270.95	0.340952	0.0757634	4.50022	6.78833e-06	0.00261212	1.26659
ENSG00000183853.18	KIRREL1	3631.44	0.428729	0.0959174	4.46978	7.83011e-06	0.00289801	1.34605
ENSG00000203697.12	CAPN8	663.782	-0.709241	0.158742	-4.46788	7.89979e-06	0.00289801	-1.63494
ENSG00000275896.5	PRSS2	2735.53	-0.423408	0.0948496	-4.46399	8.04481e-06	0.00289801	-1.34109
ENSG00000075223.14	SEMA3C	1363.86	0.480792	0.107864	4.45739	8.29621e-06	0.00292632	1.39551
ENSG00000053747.16	LAMA3	1255.73	-0.565641	0.127103	-4.45025	8.57686e-06	0.00296357	-1.48004
ENSG00000205922.5	ONECUT3	539.606	-0.871626	0.19668	-4.4317	9.34922e-06	0.00316583	-1.82972
ENSG00000005102.14	MEOX1	472.978	0.618432	0.140176	4.41183	1.02498e-05	0.00326754	1.53521
ENSG00000163430.12	FSTL1	5824.35	0.402044	0.0909955	4.41828	9.94876e-06	0.00326754	1.32138
ENSG00000182985.17	CADM1	3862.05	0.346547	0.0785358	4.4126	1.02137e-05	0.00326754	1.27151
ENSG00000211445.12	GPX3	1629.17	0.589816	0.133799	4.40824	1.04215e-05	0.00326754	1.50505
ENSG00000169429.11	CXCL8	797.437	-0.694978	0.158019	-4.39807	1.09216e-05	0.00336207	-1.61886
ENSG00000175879.9	HOXD8	438.741	0.61434	0.140551	4.37095	1.23709e-05	0.00374021	1.53086
ENSG00000146966.13	DENND2A	701.822	0.502415	0.115154	4.36299	1.283e-05	0.00381095	1.41658
ENSG00000128283.7	CDC42EP1	2493.69	-0.325504	0.0749516	-4.34286	1.40638e-05	0.00410543	-1.2531
ENSG00000120885.22	CLU	9133.48	-0.257802	0.059761	-4.31389	1.6041e-05	0.00445228	-1.19566
ENSG00000167779.9	IGFBP6	2891.78	0.563147	0.130475	4.31615	1.58778e-05	0.00445228	1.47749
ENSG00000177706.9	FAM20C	284.911	0.724094	0.167589	4.32064	1.55578e-05	0.00445228	1.65186
ENSG00000128709.13	HOXD9	267.963	0.751245	0.174327	4.30941	1.63688e-05	0.00447001	1.68324
ENSG00000106624.11	AEBP1	1765.51	0.460255	0.106986	4.30202	1.69245e-05	0.00454839	1.37578
ENSG00000136542.9	GALNT5	829.652	-0.648374	0.151305	-4.28521	1.82566e-05	0.00482973	-1.5674
ENSG00000132470.14	ITGB4	2563.76	-0.312904	0.0740422	-4.22603	2.37854e-05	0.00619556	-1.24221
ENSG00000130508.11	PXDN	16221.6	0.253741	0.06047	4.19614	2.715e-05	0.00696481	1.19229
ENSG00000101842.13	VSIG1	1449.26	-0.578094	0.138014	-4.18868	2.80588e-05	0.0070195	-1.49288
ENSG00000142089.16	IFITM3	1475.16	0.506232	0.120888	4.1876	2.81924e-05	0.0070195	1.42034
ENSG00000225329.3	LHFPL3-AS2	199.297	0.797938	0.19076	4.18295	2.8775e-05	0.00706072	1.73861
ENSG00000137801.11	THBS1	11992.7	-0.286068	0.0685859	-4.17094	3.03344e-05	0.00733703	-1.21931
ENSG00000133048.13	CHI3L1	21.1572	3.9826	0.958235	4.15619	3.23606e-05	0.00771686	15.8082
ENSG00000054219.11	LY75	97.03	1.25184	0.301735	4.14881	3.34214e-05	0.00785913	2.38145
ENSG00000251381.8	LINC00958	124.151	0.960855	0.23188	4.14376	3.41664e-05	0.00792426	1.94646
ENSG00000163683.12	SMIM14	1744.41	-0.311799	0.0753359	-4.13878	3.4916e-05	0.00798869	-1.24125
ENSG00000105963.15	ADAP1	874.046	-0.396658	0.0961807	-4.12409	3.722e-05	0.00818405	-1.31646
ENSG00000134871.19	COL4A2	23249.5	0.254258	0.0615936	4.12799	3.65951e-05	0.00818405	1.19272
ENSG00000171345.13	KRT19	36834.5	-0.264771	0.0641885	-4.1249	3.70901e-05	0.00818405	-1.20145
ENSG00000151892.14	GFRA1	1091.5	0.552432	0.134082	4.12011	3.78692e-05	0.00822004	1.46656
ENSG00000109814.12	UGDH	3272	-0.312984	0.0762042	-4.10718	4.00519e-05	0.00858377	-1.24227
ENSG00000162618.15	ADGRL4	219.894	0.984158	0.240169	4.09777	4.1715e-05	0.00882845	1.97816
ENSG00000176842.15	IRX5	684.37	-0.533206	0.130555	-4.08416	4.42365e-05	0.00924653	-1.44714
ENSG00000067082.15	KLF6	7618.14	-0.321062	0.0787188	-4.0786	4.53086e-05	0.00927741	-1.24925
ENSG00000086548.9	CEACAM6	1924.42	-0.456926	0.112055	-4.07772	4.54802e-05	0.00927741	-1.37261
ENSG00000237289.9	CKMT1B	540.409	-0.561579	0.138262	-4.0617	4.87169e-05	0.00981935	-1.47588
ENSG00000099812.9	MISP	739.832	-0.468663	0.115493	-4.05793	4.95093e-05	0.00986168	-1.38383
ENSG00000143878.10	RHOB	5518.84	-0.274523	0.0677221	-4.05367	5.04194e-05	0.00992617	-1.20959
ENSG00000170421.12	KRT8	67060	-0.158965	0.039294	-4.04554	5.22032e-05	0.0101592	-1.11649
ENSG00000272540.1	AL662797.2	1204.7	-0.406841	0.101209	-4.01982	5.8242e-05	0.0112056	-1.32578
ENSG00000111817.18	DSE	786.658	0.409322	0.101956	4.0147	5.95224e-05	0.0113233	1.32806
ENSG00000154330.13	PGM5	2031.77	0.288109	0.0719284	4.0055	6.18863e-05	0.0115143	1.22104
ENSG00000160796.18	NBEAL2	7863.88	-0.343596	0.0857655	-4.00623	6.16953e-05	0.0115143	-1.26892
ENSG00000064309.14	CDON	1195.16	0.599878	0.150047	3.99793	6.38989e-05	0.0117595	1.51559
ENSG00000280623.1	PCAT14	1468.93	0.420424	0.105352	3.99065	6.58934e-05	0.0119961	1.33832
ENSG00000111684.11	LPCAT3	1236.47	-0.351889	0.0885099	-3.97571	7.017e-05	0.0126388	-1.27623
ENSG00000079337.16	RAPGEF3	207.364	0.805556	0.203606	3.95645	7.60724e-05	0.0135577	1.74782
ENSG00000130164.14	LDLR	8847.76	-0.194749	0.0492924	-3.95089	7.78611e-05	0.0136415	-1.14452
ENSG00000145147.20	SLIT2	809.112	0.47725	0.120823	3.94999	7.81542e-05	0.0136415	1.39209
ENSG00000131771.14	PPP1R1B	120.124	1.3836	0.351909	3.93169	8.4351e-05	0.0145729	2.60918
ENSG00000100665.12	SERPINA4	700.377	-0.471725	0.120408	-3.91771	8.9395e-05	0.0150063	-1.38677
ENSG00000105379.9	ETFB	2358.36	-0.299105	0.0763998	-3.915	9.04048e-05	0.0150063	-1.23038
ENSG00000164099.3	PRSS12	829.619	-0.630773	0.160987	-3.91817	8.92255e-05	0.0150063	-1.54839
ENSG00000272884.1	AC113189.4	52.2464	1.45782	0.372327	3.91543	9.02445e-05	0.0150063	2.74693
ENSG00000258984.5	UBE2F-SCLY	17.0508	-3.39248	0.867388	-3.91114	9.18604e-05	0.0150999	-10.5012
ENSG00000104722.14	NEFM	691.36	-0.439916	0.112893	-3.89676	9.74898e-05	0.0158711	-1.35653
ENSG00000160211.19	G6PD	3154.34	-0.462612	0.118808	-3.89377	9.86986e-05	0.0159149	-1.37803
ENSG00000137491.15	SLCO2B1	392.443	-0.751128	0.193116	-3.88952	0.000100444	0.0160436	-1.68311
ENSG00000153012.12	LGI2	310.178	0.582453	0.149922	3.88505	0.00010231	0.016189	1.49739
ENSG00000004399.12	PLXND1	3591.27	0.355352	0.0915589	3.88113	0.000103973	0.0162997	1.2793
ENSG00000163898.10	LIPH	440.374	-0.54663	0.141034	-3.87588	0.000106239	0.0165021	-1.46067
ENSG00000124785.9	NRN1	47.3221	2.74731	0.715914	3.83749	0.000124301	0.0191321	6.71463
ENSG00000109511.12	ANXA10	3298.98	-0.955016	0.249043	-3.83475	0.000125694	0.0191723	-1.9386
ENSG00000116962.15	NID1	7263.76	0.28869	0.0755095	3.82323	0.000131715	0.0197351	1.22153
ENSG00000144119.4	C1QL2	516.342	-0.684944	0.179144	-3.82342	0.000131611	0.0197351	-1.60764
ENSG00000229124.7	VIM-AS1	44.5175	1.37574	0.360932	3.81165	0.000138044	0.0205019	2.59502
ENSG00000108846.16	ABCC3	918.261	-0.447809	0.117612	-3.80753	0.000140363	0.0206652	-1.36397
ENSG00000165215.6	CLDN3	1278.15	0.572224	0.151596	3.77468	0.000160215	0.0229881	1.48681
ENSG00000167123.19	CERCAM	1147.75	0.373434	0.098912	3.77542	0.000159737	0.0229881	1.29543
ENSG00000168615.12	ADAM9	6766.18	-0.275711	0.0729662	-3.77861	0.000157706	0.0229881	-1.21059
ENSG00000064042.18	LIMCH1	1199.97	0.62219	0.164948	3.77204	0.00016192	0.0230376	1.53921
ENSG00000170370.12	EMX2	486.824	0.827947	0.219879	3.76546	0.000166244	0.0234557	1.77516
ENSG00000187244.12	BCAM	11239.5	0.316744	0.0843281	3.75609	0.000172585	0.0241491	1.24552
ENSG00000161714.12	PLCD3	1332.58	-0.296465	0.079148	-3.74571	0.000179884	0.0249641	-1.22813
ENSG00000183148.7	ANKRD20A2	16.5796	3.41749	0.91479	3.73582	0.000187102	0.0257547	10.6848
ENSG00000128016.7	ZFP36	3324.25	-0.344744	0.0927435	-3.71718	0.000201459	0.0272873	-1.26993
ENSG00000187957.8	DNER	177.158	0.831686	0.223685	3.71811	0.000200717	0.0272873	1.77976
ENSG00000138650.9	PCDH10	199.25	1.06937	0.289151	3.69831	0.000217039	0.0287085	2.09852
ENSG00000155850.8	SLC26A2	1665.24	0.515169	0.139289	3.69857	0.000216816	0.0287085	1.42916
ENSG00000156427.8	FGF18	790.031	0.743468	0.200954	3.69968	0.000215868	0.0287085	1.6742
ENSG00000147257.15	GPC3	4115.65	0.293762	0.0795452	3.69302	0.000221606	0.0290854	1.22583
ENSG00000184731.6	FAM110C	570.438	0.504896	0.136872	3.68881	0.000225309	0.0293439	1.41902
ENSG00000170961.7	HAS2	667.914	0.59464	0.16245	3.66044	0.000251778	0.0325409	1.5101
ENSG00000187720.14	THSD4	159.161	1.00408	0.27486	3.65305	0.000259141	0.0332388	2.00566
ENSG00000135253.14	KCP	109.092	1.01065	0.276943	3.6493	0.000262955	0.0334743	2.01482
ENSG00000089127.13	OAS1	216.479	-0.669438	0.183564	-3.64688	0.000265441	0.0335387	-1.59045
ENSG00000115306.16	SPTBN1	19961.5	-0.218482	0.0600785	-3.6366	0.000276258	0.0346468	-1.16351
ENSG00000197892.13	KIF13B	2978.25	-0.236589	0.065174	-3.63011	0.000283296	0.0352683	-1.1782
ENSG00000163873.10	GRIK3	35.917	-1.83531	0.506311	-3.62486	0.000289115	0.0355728	-3.56847
ENSG00000259352.1	AC091117.2	22.1644	-1.88708	0.520701	-3.62412	0.000289944	0.0355728	-3.69887
ENSG00000172175.15	MALT1	1502.77	0.342274	0.0946739	3.6153	0.000300002	0.0365419	1.26775
ENSG00000077782.20	FGFR1	5413.51	0.204291	0.0565874	3.61019	0.000305967	0.0370023	1.15212
ENSG00000060718.22	COL11A1	3327.09	1.06421	0.296015	3.59513	0.000324229	0.0388368	2.09103
ENSG00000072832.15	CRMP1	1004.71	-0.450206	0.125286	-3.59343	0.000326353	0.0388368	-1.36624
ENSG00000131910.5	NR0B2	596.078	-0.535132	0.14905	-3.59029	0.000330311	0.0388368	-1.44907
ENSG00000161013.17	MGAT4B	4984.71	-0.296817	0.0826604	-3.5908	0.000329659	0.0388368	-1.22843
ENSG00000124429.18	POF1B	561.922	-0.544714	0.151805	-3.58824	0.000332914	0.0388729	-1.45873
ENSG00000123700.5	KCNJ2	115.811	1.31634	0.367823	3.57873	0.000345269	0.039767	2.49034
ENSG00000260604.2	AL590004.3	293.999	-0.649807	0.181522	-3.57976	0.000343905	0.039767	-1.56896
ENSG00000042980.13	ADAM28	1465.33	-0.442148	0.123805	-3.57132	0.00035518	0.0406321	-1.35863
ENSG00000120875.9	DUSP4	3928.07	-0.321091	0.0906082	-3.54373	0.000394516	0.0445304	-1.24927
ENSG00000151006.7	PRSS53	152.416	0.945855	0.266862	3.54436	0.000393566	0.0445304	1.92633
ENSG00000185201.16	IFITM2	209.456	0.747354	0.211505	3.5335	0.000410091	0.0459818	1.67871
ENSG00000102554.14	KLF5	4171.14	-0.222115	0.0629614	-3.52779	0.000419037	0.0466758	-1.16644
ENSG00000164946.19	FREM1	1985.81	0.313608	0.0890559	3.52148	0.000429147	0.0471811	1.24281
ENSG00000198286.9	CARD11	2430.85	-0.322472	0.0915429	-3.52263	0.000427285	0.0471811	-1.25047
ENSG00000198324.13	PHETA1	1343.13	-0.315052	0.0895648	-3.51759	0.000435487	0.0475692	-1.24406
ENSG00000048740.18	CELF2	722.461	0.375475	0.107049	3.5075	0.000452343	0.0490937	1.29727
ENSG00000060566.14	CREB3L3	193.395	-1.14027	0.326301	-3.49453	0.000474889	0.0497565	-2.20422
ENSG00000106868.16	SUSD1	854.677	-0.356199	0.101727	-3.50153	0.000462589	0.0497565	-1.28005
ENSG00000114450.10	GNB4	561.96	0.553334	0.15828	3.49591	0.00047245	0.0497565	1.46747
ENSG00000137501.17	SYTL2	344.035	-0.604925	0.173082	-3.49502	0.000474025	0.0497565	-1.5209
ENSG00000140297.13	GCNT3	573.802	-0.426274	0.122022	-3.49341	0.000476898	0.0497565	-1.34376
ENSG00000149948.13	HMGA2	19457	0.227777	0.065224	3.49222	0.000479021	0.0497565	1.17103
ENSG00000160145.15	KALRN	1703.72	-0.481661	0.137666	-3.49875	0.000467443	0.0497565	-1.39635
ENSG00000144366.16	GULP1	908.432	-0.32615	0.0935447	-3.48657	0.000489266	0.0505108	-1.25366
ENSG00000137203.13	TFAP2A	823.803	0.590459	0.169531	3.4829	0.000496018	0.0507193	1.50573
ENSG00000182379.10	NXPH4	130.666	1.49304	0.428761	3.48222	0.000497278	0.0507193	2.81482
ENSG00000123095.6	BHLHE41	231.889	1.12679	0.32388	3.47903	0.000503228	0.0510189	2.18372
ENSG00000177990.12	DPY19L2	244.379	0.571747	0.164954	3.46609	0.000528079	0.0532197	1.48632
ENSG00000021355.13	SERPINB1	3502.48	-0.295113	0.0856207	-3.44675	0.00056738	0.0568421	-1.22698
ENSG00000127528.5	KLF2	314.985	-0.820782	0.238289	-3.44448	0.000572157	0.0569835	-1.76636
ENSG00000013364.19	MVP	1597.96	-0.294046	0.0854736	-3.4402	0.000581288	0.0575543	-1.22607
ENSG00000159216.18	RUNX1	1354.86	-0.271756	0.0791114	-3.43511	0.000592324	0.058306	-1.20728
ENSG00000198758.10	EPS8L3	435.693	-0.580616	0.169137	-3.43281	0.000597359	0.0584617	-1.49549
ENSG00000137959.16	IFI44L	118.017	1.04468	0.305091	3.42416	0.000616697	0.0597083	2.06291
ENSG00000159166.15	LAD1	3219.24	-0.362268	0.105804	-3.42396	0.000617149	0.0597083	-1.28545
ENSG00000145703.16	IQGAP2	3411.29	-0.402638	0.117667	-3.42183	0.000622007	0.0598364	-1.32192
ENSG00000138829.12	FBN2	7549.99	0.325307	0.0951506	3.41886	0.000628838	0.0601517	1.25293
ENSG00000071575.11	TRIB2	1736.92	0.489292	0.143502	3.40965	0.000650459	0.0609335	1.40376
ENSG00000140600.17	SH3GL3	203.528	0.676873	0.198614	3.40798	0.00065445	0.0609335	1.59867
ENSG00000159388.6	BTG2	4925.68	-0.355975	0.104451	-3.40806	0.000654268	0.0609335	-1.27985
ENSG00000161533.12	ACOX1	1955.67	-0.351528	0.103046	-3.41137	0.000646377	0.0609335	-1.27591
ENSG00000215182.8	MUC5AC	2527.71	-1.02373	0.300412	-3.40775	0.000655006	0.0609335	-2.03317
ENSG00000179981.10	TSHZ1	1363.57	0.531501	0.156066	3.40561	0.000660163	0.0610777	1.44543
ENSG00000147100.11	SLC16A2	744.168	0.553299	0.162589	3.40306	0.00066636	0.061316	1.46744
ENSG00000042445.14	RETSAT	1419.79	-0.324403	0.0956645	-3.39105	0.000696248	0.0637198	-1.25215
ENSG00000102935.11	ZNF423	1251.29	0.311033	0.091897	3.38458	0.000712862	0.0646073	1.2406
ENSG00000106546.14	AHR	4575.74	-0.254701	0.0752595	-3.38431	0.000713576	0.0646073	-1.19309
ENSG00000089356.18	FXYD3	577.19	-0.483239	0.143014	-3.37896	0.000727618	0.0655282	-1.39788
ENSG00000141540.11	TTYH2	294.785	-0.81855	0.242793	-3.37138	0.000747919	0.0670001	-1.76363
ENSG00000163623.9	NKX6-1	174.542	-1.13969	0.338637	-3.36551	0.000764031	0.0680832	-2.20333
ENSG00000132359.15	AC002316.1	882.92	0.363706	0.108223	3.36072	0.000777394	0.0685524	1.28673
ENSG00000167315.18	ACAA2	3025.74	-0.307812	0.0915585	-3.36192	0.000774034	0.0685524	-1.23783
ENSG00000198695.2	MT-ND6	88221.3	-0.161787	0.0481999	-3.35658	0.000789128	0.0692266	-1.11867
ENSG00000197956.10	S100A6	1769.63	-0.293555	0.0875436	-3.35324	0.000798715	0.0697064	-1.22566
ENSG00000151474.23	FRMD4A	1966.63	0.30261	0.090398	3.34753	0.00081536	0.0707942	1.23337
ENSG00000198888.2	MT-ND1	233581	-0.152491	0.04561	-3.34338	0.000827653	0.0714949	-1.11149
ENSG00000102996.5	MMP15	3519.04	-0.368734	0.110476	-3.33769	0.000844768	0.0726029	-1.29122
ENSG00000205670.11	SMIM11A	70.5426	1.37189	0.41124	3.33599	0.000849975	0.0726815	2.58809
ENSG00000077274.9	CAPN6	608.642	0.727128	0.218332	3.33038	0.000867282	0.0728736	1.65534
ENSG00000162909.18	CAPN2	8526.28	-0.223595	0.0671691	-3.32883	0.00087212	0.0728736	-1.16764
ENSG00000182621.18	PLCB1	804.112	0.317499	0.095255	3.33315	0.000858676	0.0728736	1.24617
ENSG00000224712.12	NPIPA3	16.4443	2.36353	0.710129	3.32831	0.000873743	0.0728736	5.14628
ENSG00000250479.8	CHCHD10	1225.47	-0.262778	0.0788763	-3.33152	0.000863728	0.0728736	-1.19979
ENSG00000162337.12	LRP5	7383.69	-0.271114	0.0816213	-3.32161	0.000895005	0.074281	-1.20674
ENSG00000137767.14	SQOR	602.478	-0.375649	0.113545	-3.30838	0.000938364	0.0774997	-1.29742
ENSG00000059728.11	MXD1	447.53	-0.421873	0.127715	-3.30323	0.000955769	0.078554	-1.33967
ENSG00000161921.15	CXCL16	817.182	-0.412705	0.125106	-3.29883	0.000970884	0.079029	-1.33118
ENSG00000162645.13	GBP2	398.754	-0.521299	0.157968	-3.30004	0.000966722	0.079029	-1.43525
ENSG00000061337.15	LZTS1	391.51	0.732468	0.222528	3.29158	0.000996276	0.0800493	1.66148
ENSG00000152952.12	PLOD2	4827.87	0.350994	0.106646	3.2912	0.000997602	0.0800493	1.27544
ENSG00000164111.15	ANXA5	8232.11	-0.246804	0.074982	-3.29151	0.000996509	0.0800493	-1.18658
ENSG00000185989.11	RASA3	639.49	0.544438	0.165575	3.28817	0.0010084	0.0805341	1.45845
ENSG00000133687.16	TMTC1	624.512	-0.457848	0.139759	-3.27598	0.00105295	0.0836254	-1.37349
ENSG00000155846.17	PPARGC1B	270.704	-0.55319	0.169024	-3.27285	0.00106469	0.0836254	-1.46733
ENSG00000164266.10	SPINK1	1825.57	-0.29302	0.0895388	-3.27255	0.00106583	0.0836254	-1.2252
ENSG00000196569.12	LAMA2	138.936	0.8412	0.257172	3.27097	0.0010718	0.0836254	1.79154
ENSG00000229847.9	EMX2OS	329.566	0.755365	0.230874	3.27177	0.00106878	0.0836254	1.68806
ENSG00000103174.13	NAGPA	657.427	-0.410505	0.125575	-3.269	0.0010793	0.0838237	-1.32915
ENSG00000182240.16	BACE2	1688.05	-0.228785	0.0700832	-3.26448	0.00109665	0.084397	-1.17185
ENSG00000183036.11	PCP4	111.327	0.982645	0.300903	3.26565	0.00109213	0.084397	1.97609
ENSG00000167600.14	CYP2S1	1575.02	-0.40778	0.125	-3.26224	0.00110537	0.0846833	-1.32664
ENSG00000049449.9	RCN1	6123	0.162504	0.0498769	3.25811	0.00112159	0.0855385	1.11923
ENSG00000184828.10	ZBTB7C	201.138	-0.79559	0.244653	-3.25191	0.00114633	0.0870337	-1.73579
ENSG00000125148.7	MT2A	101.157	1.0654	0.328496	3.24326	0.00118169	0.0893179	2.09275
ENSG00000112759.19	SLC29A1	1939.43	0.241992	0.074694	3.23978	0.00119624	0.0895327	1.18262
ENSG00000114638.8	UPK1B	744.577	-0.545756	0.168458	-3.23971	0.00119652	0.0895327	-1.45978
ENSG00000116679.16	IVNS1ABP	5455.49	0.203644	0.0628766	3.23879	0.0012004	0.0895327	1.1516
ENSG00000064601.18	CTSA	3544.21	-0.357176	0.110701	-3.2265	0.00125314	0.0930568	-1.28092
ENSG00000152779.14	SLC16A12	104.563	0.854232	0.265317	3.21967	0.0012834	0.0944747	1.8078
ENSG00000169258.7	GPRIN1	436.48	-0.42972	0.133461	-3.21982	0.00128269	0.0944747	-1.34697
ENSG00000157856.12	DRC1	87.9805	1.07309	0.334224	3.2107	0.00132412	0.0966324	2.10394
ENSG00000184985.16	SORCS2	786.913	-0.60361	0.18799	-3.21087	0.00132336	0.0966324	-1.51951
ENSG00000215481.9	BCRP3	63.6801	1.05923	0.330563	3.20431	0.00135386	0.0983787	2.08381
ENSG00000112559.14	MDFI	885.63	0.507518	0.158533	3.20135	0.00136786	0.0985502	1.4216
ENSG00000198431.16	TXNRD1	5201.8	-0.298818	0.0933228	-3.20199	0.00136483	0.0985502	-1.23014
ENSG00000234745.11	HLA-B	692.956	0.471659	0.147405	3.19974	0.00137551	0.0986813	1.3867

## Sheet: reactome_pathways_fdr_0_05
Pathway identifier	Pathway name	#Entities found	#Entities total	Entities ratio	Entities pValue	Entities FDR	#Reactions found	#Reactions total	Reactions ratio	Species identifier	Species name	Submitted entities found	Mapped entities	Found reaction identifiers
R-HSA-3000171	Non-integrin membrane-ECM interactions	9	61	0.0040203	7.59998e-08	4.89439e-05	7	22	0.00154973	9606	Homo sapiens	COL4A2;COL4A1;ITGB4;LAMA4;COL11A1;LAMA3;TNC;THBS1		R-HSA-2328129;R-HSA-2681675;R-HSA-2426355;R-HSA-2681694;R-HSA-2465890;R-HSA-2327738;R-HSA-2731074
R-HSA-3000157	Laminin interactions	6	31	0.0020431	2.56367e-06	0.000619418	12	15	0.00105664	9606	Homo sapiens	COL4A2;COL4A1;ITGB4;LAMA4;LAMA3;NID1		R-HSA-2426676;R-HSA-2328145;R-HSA-216048;R-HSA-3787997;R-HSA-2426530;R-HSA-3907292;R-HSA-2426450;R-HSA-2396083;R-HSA-2327803;R-HSA-216058;R-HSA-4084501;R-HSA-349626
R-HSA-1474244	Extracellular matrix organization	16	328	0.0216173	2.89448e-06	0.000619418	87	319	0.0224711	9606	Homo sapiens	ITGB4;LAMA4;COL11A1;LAMA3;TNC;NID1;THBS1;CAPN8;COL4A2;COL4A1;CEACAM6;PXDN;ADAM9;PRSS2		R-HSA-8948232;R-HSA-8944265;R-HSA-2002460;R-HSA-8948234;R-HSA-8944266;R-HSA-216064;R-HSA-1474197;R-HSA-1564179;R-HSA-2426530;R-HSA-216068;R-HSA-8948224;R-HSA-8948226;R-HSA-3791155;R-HSA-8948228;R-HSA-4084912;R-HSA-8948230;R-HSA-8944262;R-HSA-8948231;R-HSA-2426676;R-HSA-2424246;R-HSA-1566979;R-HSA-8848658;R-HSA-2327733;R-HSA-2002440;R-HSA-2396083;R-HSA-2327738;R-HSA-2168960;R-HSA-349603;R-HSA-2022…
R-HSA-2022090	Assembly of collagen fibrils and other multimeric structures	7	67	0.00441574	2.0187e-05	0.0032501	8	26	0.0018315	9606	Homo sapiens	COL4A2;COL4A1;ITGB4;COL11A1;PXDN;LAMA3		R-HSA-2559639;R-HSA-2213201;R-HSA-2213207;R-HSA-2299620;R-HSA-2213208;R-HSA-2213192;R-HSA-1474266;R-HSA-2396234
R-HSA-1474228	Degradation of the extracellular matrix	9	148	0.00975417	9.06774e-05	0.0116067	18	105	0.00739645	9606	Homo sapiens	CAPN8;COL4A2;COL4A1;COL11A1;LAMA3;ADAM9;NID1;PRSS2		R-HSA-2168960;R-HSA-1474197;R-HSA-1592316;R-HSA-1564179;R-HSA-1604722;R-HSA-3791155;R-HSA-2533965;R-HSA-3791319;R-HSA-1454822;R-HSA-1454757;R-HSA-1566979;R-HSA-2533970;R-HSA-8848658;R-HSA-1592270;R-HSA-2484882;R-HSA-1564143;R-HSA-1564142;R-HSA-2537499
R-HSA-1442490	Collagen degradation	6	69	0.00454755	0.000213852	0.0228822	9	34	0.00239504	9606	Homo sapiens	COL4A2;COL4A1;COL11A1;ADAM9;PRSS2		R-HSA-1454822;R-HSA-2168960;R-HSA-1454757;R-HSA-1474197;R-HSA-1564179;R-HSA-2484882;R-HSA-1564143;R-HSA-1564142;R-HSA-2537499
R-HSA-1474290	Collagen formation	7	104	0.00685428	0.000302222	0.0278044	31	77	0.00542406	9606	Homo sapiens	COL4A2;COL4A1;ITGB4;COL11A1;PXDN;LAMA3		R-HSA-8948232;R-HSA-8944265;R-HSA-2002460;R-HSA-8948234;R-HSA-8944266;R-HSA-2299620;R-HSA-8948224;R-HSA-8948226;R-HSA-8948228;R-HSA-1474266;R-HSA-8948230;R-HSA-8944262;R-HSA-8948231;R-HSA-1981128;R-HSA-2002440;R-HSA-1980233;R-HSA-1981120;R-HSA-1650808;R-HSA-2002428;R-HSA-2022073;R-HSA-2213192;R-HSA-2089971;R-HSA-1981104;R-HSA-2396234;R-HSA-2559639;R-HSA-2213201;R-HSA-8948219;R-HSA-2213207;R-HSA-8…
R-HSA-909733	Interferon alpha/beta signaling	7	123	0.0081065	0.000808803	0.0603454	2	25	0.00176106	9606	Homo sapiens	IFITM3;IFITM2;OAS1		R-HSA-1015702;R-HSA-1015699
R-HSA-2214320	Anchoring fibril formation	3	15	0.000988598	0.000849935	0.0603454	1	4	0.00028177	9606	Homo sapiens	COL4A2;COL4A1;LAMA3		R-HSA-2396234
R-HSA-381426	Regulation of Insulin-like Growth Factor (IGF) transport and uptake by Insulin-like Growth Factor Binding Proteins (IGFBPs)	7	127	0.00837013	0.000972247	0.0622238	2	14	0.000986193	9606	Homo sapiens	COL4A1;TNC;GPC3;FAM20C;IGFBP6;NID1;FSTL1		R-HSA-8952289;R-HSA-381503
R-HSA-375165	NCAM signaling for neurite out-growth	5	70	0.00461346	0.00171614	0.0921165	11	23	0.00162017	9606	Homo sapiens	COL4A2;COL4A1;GFRA1;SPTBN1;FGFR1		R-HSA-392053;R-HSA-392054;R-HSA-392051;R-HSA-375149;R-HSA-391868;R-HSA-375151;R-HSA-391871;R-HSA-391865;R-HSA-375144;R-HSA-391866;R-HSA-419033
R-HSA-1839120	Signaling by FGFR1 amplification mutants	2	5	0.000329533	0.00173805	0.0921165	5	5	0.000352212	9606	Homo sapiens	FGFR1		R-HSA-5654544;R-HSA-5654545;R-HSA-2023462;R-HSA-1982066;R-HSA-1982065
R-HSA-8948216	Collagen chain trimerization	4	44	0.00289989	0.00211756	0.103109	3	28	0.00197239	9606	Homo sapiens	COL4A2;COL4A1;COL11A1		R-HSA-8944265;R-HSA-8944266;R-HSA-8944262
R-HSA-8957275	Post-translational protein phosphorylation	6	109	0.00718381	0.0022415	0.103109	1	1	7.04424e-05	9606	Homo sapiens	COL4A1;TNC;GPC3;FAM20C;NID1;FSTL1		R-HSA-8952289
R-HSA-3000178	ECM proteoglycans	5	79	0.00520662	0.00288197	0.116895	5	23	0.00162017	9606	Homo sapiens	COL4A2;COL4A1;LAMA4;LAMA3;TNC		R-HSA-2424246;R-HSA-2396124;R-HSA-2681681;R-HSA-2681667;R-HSA-2465883
R-HSA-2243919	Crosslinking of collagen fibrils	3	24	0.00158176	0.00321621	0.116895	1	13	0.000915751	9606	Homo sapiens	COL4A2;COL4A1;PXDN		R-HSA-2559639
R-HSA-991365	Activation of GABAB receptors	4	50	0.00329533	0.00333986	0.116895	8	8	0.000563539	9606	Homo sapiens	GNB4;KCNJ16;KCNJ2;ADCY5		R-HSA-170674;R-HSA-1013020;R-HSA-170666;R-HSA-1013013;R-HSA-1013012;R-HSA-392206;R-HSA-170686;R-HSA-170671
R-HSA-977444	GABA B receptor activation	4	50	0.00329533	0.00333986	0.116895	8	9	0.000633981	9606	Homo sapiens	GNB4;KCNJ16;KCNJ2;ADCY5		R-HSA-170674;R-HSA-1013020;R-HSA-170666;R-HSA-1013013;R-HSA-1013012;R-HSA-392206;R-HSA-170686;R-HSA-170671
R-HSA-216083	Integrin cell surface interactions	5	86	0.00566796	0.00412039	0.135973	11	55	0.00387433	9606	Homo sapiens	COL4A2;COL4A1;TNC;THBS1		R-HSA-265429;R-HSA-4085087;R-HSA-216064;R-HSA-4539779;R-HSA-265426;R-HSA-349603;R-HSA-216068;R-HSA-216040;R-HSA-2327695;R-HSA-4084912;R-HSA-2470555
R-HSA-3000170	Syndecan interactions	3	29	0.00191129	0.00543088	0.169487	3	15	0.00105664	9606	Homo sapiens	ITGB4;TNC;THBS1		R-HSA-2681675;R-HSA-2681694;R-HSA-2731074
R-HSA-1500931	Cell-Cell communication	6	134	0.00883148	0.00605927	0.169487	21	60	0.00422654	9606	Homo sapiens	KIRREL1;CLDN3;CADM1;ITGB4;LAMA3;SPTBN1		R-HSA-373734;R-HSA-446083;R-HSA-451758;R-HSA-432909;R-HSA-420586;R-HSA-451403;R-HSA-446089;R-HSA-532603;R-HSA-420595;R-HSA-420019;R-HSA-373747;R-HSA-420592;R-HSA-451377;R-HSA-8981534;R-HSA-373714;R-HSA-373724;R-HSA-373727;R-HSA-432956;R-HSA-446077;R-HSA-432952;R-HSA-373722
R-HSA-1296059	G protein gated Potassium channels	3	31	0.0020431	0.00651873	0.169487	3	3	0.000211327	9606	Homo sapiens	GNB4;KCNJ16;KCNJ2		R-HSA-1013020;R-HSA-1013013;R-HSA-1013012
R-HSA-997272	Inhibition of voltage gated Ca2+ channels via Gbeta/gamma subunits	3	31	0.0020431	0.00651873	0.169487	3	3	0.000211327	9606	Homo sapiens	GNB4;KCNJ16;KCNJ2		R-HSA-1013020;R-HSA-1013013;R-HSA-1013012
R-HSA-1296041	Activation of G protein gated Potassium channels	3	31	0.0020431	0.00651873	0.169487	3	3	0.000211327	9606	Homo sapiens	GNB4;KCNJ16;KCNJ2		R-HSA-1013020;R-HSA-1013013;R-HSA-1013012
R-HSA-8874081	MET activates PTK2 signaling	3	32	0.00210901	0.00710775	0.177694	1	5	0.000352212	9606	Homo sapiens	LAMA4;COL11A1;LAMA3		R-HSA-8874079
R-HSA-446107	Type I hemidesmosome assembly	2	11	0.000724972	0.00802309	0.184531	6	6	0.000422654	9606	Homo sapiens	ITGB4;LAMA3		R-HSA-446083;R-HSA-432956;R-HSA-446077;R-HSA-432909;R-HSA-432952;R-HSA-446089
R-HSA-1462054	Alpha-defensins	2	11	0.000724972	0.00802309	0.184531	1	12	0.000845309	9606	Homo sapiens	PRSS2		R-HSA-1461993
R-HSA-977443	GABA receptor activation	4	68	0.00448165	0.00967606	0.222549	8	12	0.000845309	9606	Homo sapiens	GNB4;KCNJ16;KCNJ2;ADCY5		R-HSA-170674;R-HSA-1013020;R-HSA-170666;R-HSA-1013013;R-HSA-1013012;R-HSA-392206;R-HSA-170686;R-HSA-170671
R-HSA-1296065	Inwardly rectifying K+ channels	3	38	0.00250445	0.0112955	0.248501	5	7	0.000493097	9606	Homo sapiens	GNB4;KCNJ16;KCNJ2		R-HSA-1013020;R-HSA-1013013;R-HSA-1013012;R-HSA-1296046;R-HSA-1296045
R-HSA-1839124	FGFR1 mutant receptor activation	3	39	0.00257036	0.0121051	0.253866	11	25	0.00176106	9606	Homo sapiens	FGFR1		R-HSA-2023455;R-HSA-2023451;R-HSA-5654544;R-HSA-5654545;R-HSA-2023462;R-HSA-2023460;R-HSA-8853325;R-HSA-1982066;R-HSA-8853322;R-HSA-2023456;R-HSA-1982065
R-HSA-210747	Regulation of gene expression in early pancreatic precursor cells	2	14	0.000922692	0.0126933	0.253866	1	6	0.000422654	9606	Homo sapiens	ONECUT3		R-HSA-210767
R-HSA-1650814	Collagen biosynthesis and modifying enzymes	4	76	0.0050089	0.0140283	0.260236	23	51	0.00359256	9606	Homo sapiens	COL4A2;COL4A1;COL11A1		R-HSA-8948232;R-HSA-1650808;R-HSA-8944265;R-HSA-2002460;R-HSA-8948234;R-HSA-8944266;R-HSA-2002428;R-HSA-2022073;R-HSA-8948224;R-HSA-8948226;R-HSA-2089971;R-HSA-8948228;R-HSA-1981104;R-HSA-8948230;R-HSA-8944262;R-HSA-8948231;R-HSA-8948219;R-HSA-8948222;R-HSA-1981128;R-HSA-2002440;R-HSA-1980233;R-HSA-1981157;R-HSA-1981120
R-HSA-1839122	Signaling by activated point mutants of FGFR1	2	15	0.000988598	0.0144576	0.260236	4	4	0.00028177	9606	Homo sapiens	FGFR1		R-HSA-2023455;R-HSA-2023451;R-HSA-2023460;R-HSA-2023456
R-HSA-9818028	NFE2L2 regulates pentose phosphate pathway genes	2	15	0.000988598	0.0144576	0.260236	2	8	0.000563539	9606	Homo sapiens	G6PD		R-HSA-9761812;R-HSA-9761849
R-HSA-419037	NCAM1 interactions	3	44	0.00289989	0.0166444	0.299599	3	10	0.000704424	9606	Homo sapiens	COL4A2;COL4A1;GFRA1		R-HSA-375149;R-HSA-375151;R-HSA-375144
R-HSA-8875878	MET promotes cell motility	3	45	0.00296579	0.0176515	0.300076	1	12	0.000845309	9606	Homo sapiens	LAMA4;COL11A1;LAMA3		R-HSA-8874079
R-HSA-1226099	Signaling by FGFR in disease	4	82	0.00540434	0.0179946	0.305908	47	99	0.0069738	9606	Homo sapiens	FGF18;FGFR1		R-HSA-2023455;R-HSA-5655315;R-HSA-2023451;R-HSA-5654544;R-HSA-5654545;R-HSA-5655262;R-HSA-5655326;R-HSA-5655263;R-HSA-5654748;R-HSA-8853325;R-HSA-5655323;R-HSA-8853322;R-HSA-5655320;R-HSA-2033486;R-HSA-5655301;R-HSA-5655233;R-HSA-5655247;R-HSA-5655244;R-HSA-5655245;R-HSA-5655243;R-HSA-5655240;R-HSA-5655241;R-HSA-2033472;R-HSA-1839100;R-HSA-5655285;R-HSA-1839098;R-HSA-5655295;R-HSA-1839094;R-HSA-5…
R-HSA-1251985	Nuclear signaling by ERBB4	3	47	0.00309761	0.0197657	0.316251	3	34	0.00239504	9606	Homo sapiens	ADAP1;HBEGF		R-HSA-9612257;R-HSA-1251992;R-HSA-9612255
R-HSA-1170546	Prolactin receptor signaling	2	18	0.00118632	0.0203358	0.325372	12	14	0.000986193	9606	Homo sapiens	GH1		R-HSA-1370500;R-HSA-976991;R-HSA-1671691;R-HSA-982810;R-HSA-1675473;R-HSA-1170539;R-HSA-1369080;R-HSA-1370505;R-HSA-1369114;R-HSA-1671687;R-HSA-1369115;R-HSA-1364043
R-HSA-5655302	Signaling by FGFR1 in disease	3	49	0.00322942	0.0220136	0.328635	21	35	0.00246548	9606	Homo sapiens	FGFR1		R-HSA-1839100;R-HSA-2023455;R-HSA-2023451;R-HSA-1839098;R-HSA-5654544;R-HSA-5654545;R-HSA-5655326;R-HSA-5655263;R-HSA-1839094;R-HSA-8853325;R-HSA-5655290;R-HSA-1982066;R-HSA-8853322;R-HSA-1982065;R-HSA-5655269;R-HSA-5655266;R-HSA-5655278;R-HSA-2023462;R-HSA-2023460;R-HSA-5655240;R-HSA-2023456
R-HSA-381676	Glucagon-like Peptide-1 (GLP1) regulates insulin secretion	3	50	0.00329533	0.0231878	0.328635	8	12	0.000845309	9606	Homo sapiens	GNB4;RAPGEF3;ADCY5		R-HSA-381668;R-HSA-381607;R-HSA-422320;R-HSA-381612;R-HSA-381727;R-HSA-9728664;R-HSA-381704;R-HSA-381706
R-HSA-210744	Regulation of gene expression in late stage (branching morphogenesis) pancreatic bud precursor cells	2	20	0.00131813	0.0247169	0.328635	1	4	0.00028177	9606	Homo sapiens	ONECUT3		R-HSA-210837
R-HSA-190242	FGFR1 ligand binding and activation	2	21	0.00138404	0.0270388	0.328635	6	7	0.000493097	9606	Homo sapiens	FGFR1		R-HSA-190256;R-HSA-191062;R-HSA-190245;R-HSA-190427;R-HSA-190268;R-HSA-190429
R-HSA-446728	Cell junction organization	4	95	0.00626112	0.0287931	0.328635	10	37	0.00260637	9606	Homo sapiens	CLDN3;CADM1;ITGB4;LAMA3		R-HSA-446083;R-HSA-420595;R-HSA-420019;R-HSA-420592;R-HSA-432956;R-HSA-446077;R-HSA-432909;R-HSA-420586;R-HSA-432952;R-HSA-446089
R-HSA-5654219	Phospholipase C-mediated cascade: FGFR1	2	22	0.00144994	0.029445	0.328635	3	3	0.000211327	9606	Homo sapiens	FGFR1		R-HSA-5654167;R-HSA-5654165;R-HSA-5654149
R-HSA-2219530	Constitutive Signaling by Aberrant PI3K in Cancer	4	96	0.00632703	0.029753	0.328635	1	2	0.000140885	9606	Homo sapiens	FGF18;FGFR1;HBEGF		R-HSA-2400009
R-HSA-500657	Presynaptic function of Kainate receptors	2	23	0.00151585	0.0319332	0.328635	2	2	0.000140885	9606	Homo sapiens	GRIK3;GNB4		R-HSA-500708;R-HSA-500717
R-HSA-109704	PI3K Cascade	3	58	0.00382258	0.0337818	0.328635	1	6	0.000422654	9606	Homo sapiens	FGF18;FGFR1		R-HSA-109699
R-HSA-3560792	Defective SLC26A2 causes chondrodysplasias	1	3	0.00019772	0.0355394	0.328635	1	1	7.04424e-05	9606	Homo sapiens	SLC26A2		R-HSA-3560789
R-HSA-373753	Nephrin family interactions	2	25	0.00164766	0.0371466	0.328635	11	13	0.000915751	9606	Homo sapiens	KIRREL1;SPTBN1		R-HSA-532603;R-HSA-373734;R-HSA-373747;R-HSA-451377;R-HSA-8981534;R-HSA-373714;R-HSA-451758;R-HSA-373724;R-HSA-373727;R-HSA-451403;R-HSA-373722
R-HSA-70221	Glycogen breakdown (glycogenolysis)	2	25	0.00164766	0.0371466	0.328635	8	15	0.00105664	9606	Homo sapiens	PYGM		R-HSA-71541;R-HSA-453346;R-HSA-453342;R-HSA-453358;R-HSA-71515;R-HSA-453356;R-HSA-453338;R-HSA-453337
R-HSA-9006934	Signaling by Receptor Tyrosine Kinases	13	623	0.0410598	0.039756	0.328635	193	746	0.05255	9606	Homo sapiens	DUSP4;COL4A2;COL4A1;LAMA4;COL11A1;LAMA3;FGF18;ADAP1;THBS1;HBEGF;FGFR1		R-HSA-5654614;R-HSA-5654615;R-HSA-8848005;R-HSA-5654612;R-HSA-6785636;R-HSA-5654608;R-HSA-5654622;R-HSA-5654623;R-HSA-5654620;R-HSA-5654618;R-HSA-5654596;R-HSA-5654597;R-HSA-5654594;R-HSA-5654592;R-HSA-203797;R-HSA-6785648;R-HSA-1250315;R-HSA-5654607;R-HSA-5654605;R-HSA-5654603;R-HSA-5654600;R-HSA-1963581;R-HSA-5654646;R-HSA-5654647;R-HSA-1250353;R-HSA-1963582;R-HSA-5654643;R-HSA-1250357;R-HSA-56…
R-HSA-5654736	Signaling by FGFR1	3	62	0.00408621	0.0398708	0.328635	34	48	0.00338123	9606	Homo sapiens	FGF18;FGFR1		R-HSA-5654167;R-HSA-5654165;R-HSA-5654672;R-HSA-5654673;R-HSA-5654596;R-HSA-5654597;R-HSA-5654149;R-HSA-5654594;R-HSA-191062;R-HSA-5656064;R-HSA-5654592;R-HSA-190427;R-HSA-5654600;R-HSA-190429;R-HSA-5654582;R-HSA-5654578;R-HSA-5654514;R-HSA-190245;R-HSA-5654591;R-HSA-5654586;R-HSA-5654587;R-HSA-5654584;R-HSA-5654392;R-HSA-5654692;R-HSA-190256;R-HSA-5654690;R-HSA-5654560;R-HSA-5654511;R-HSA-565457…
R-HSA-5683057	MAPK family signaling cascades	9	380	0.0250445	0.0421092	0.328635	6	122	0.00859397	9606	Homo sapiens	DUSP4;FGF18;GFRA1;IL17RD;KALRN;SPTBN1;FGFR1;HBEGF		R-HSA-5672965;R-HSA-5674373;R-HSA-5692768;R-HSA-5674366;R-HSA-5675373;R-HSA-5692781
R-HSA-5673001	RAF/MAP kinase cascade	8	322	0.0212219	0.0426943	0.328635	4	75	0.00528318	9606	Homo sapiens	DUSP4;FGF18;GFRA1;IL17RD;SPTBN1;FGFR1;HBEGF		R-HSA-5672965;R-HSA-5674373;R-HSA-5674366;R-HSA-5675373
R-HSA-112399	IRS-mediated signalling	3	65	0.00428393	0.0447772	0.328635	1	9	0.000633981	9606	Homo sapiens	FGF18;FGFR1		R-HSA-109699
R-HSA-5654689	PI-3K cascade:FGFR1	2	28	0.00184538	0.0455261	0.328635	6	7	0.000493097	9606	Homo sapiens	FGFR1		R-HSA-5654692;R-HSA-5654596;R-HSA-5654594;R-HSA-5654690;R-HSA-5654592;R-HSA-5654591
R-HSA-9793380	Formation of paraxial mesoderm	2	28	0.00184538	0.0455261	0.328635	2	12	0.000845309	9606	Homo sapiens	COL4A1;FGFR1		R-HSA-9793383;R-HSA-9794058
R-HSA-1296067	Potassium transport channels	1	4	0.000263626	0.0471044	0.328635	1	1	7.04424e-05	9606	Homo sapiens	KCNJ16		R-HSA-1296045
R-HSA-5684996	MAPK1/MAPK3 signaling	8	329	0.0216833	0.0473292	0.328635	4	82	0.00577628	9606	Homo sapiens	DUSP4;FGF18;GFRA1;IL17RD;SPTBN1;FGFR1;HBEGF		R-HSA-5672965;R-HSA-5674373;R-HSA-5674366;R-HSA-5675373
R-HSA-982772	Growth hormone receptor signaling	2	29	0.00191129	0.0484598	0.328635	21	28	0.00197239	9606	Homo sapiens	GH1		R-HSA-1362485;R-HSA-982765;R-HSA-1169210;R-HSA-1168445;R-HSA-1168767;R-HSA-1168894;R-HSA-1168768;R-HSA-982810;R-HSA-982778;R-HSA-1169188;R-HSA-1168839;R-HSA-1168423;R-HSA-1168393;R-HSA-1168809;R-HSA-982807;R-HSA-1168456;R-HSA-1169192;R-HSA-1168459;R-HSA-1168394;R-HSA-1168813;R-HSA-982768
R-HSA-5654688	SHC-mediated cascade:FGFR1	2	30	0.0019772	0.0514604	0.328635	4	4	0.00028177	9606	Homo sapiens	FGFR1		R-HSA-5654582;R-HSA-5654597;R-HSA-5654573;R-HSA-5654600
R-HSA-2428928	IRS-related events triggered by IGF1R	3	69	0.00454755	0.0517624	0.328635	1	12	0.000845309	9606	Homo sapiens	FGF18;FGFR1		R-HSA-109699
R-HSA-186797	Signaling by PDGF	3	70	0.00461346	0.0535864	0.328635	1	31	0.00218371	9606	Homo sapiens	COL4A2;COL4A1;THBS1		R-HSA-382054
R-HSA-5654693	FRS-mediated FGFR1 signaling	2	31	0.0020431	0.0545259	0.328635	9	9	0.000633981	9606	Homo sapiens	FGFR1		R-HSA-5654578;R-HSA-5654575;R-HSA-5654586;R-HSA-5654587;R-HSA-5654571;R-HSA-5654584;R-HSA-5654392;R-HSA-8941623;R-HSA-5654569
R-HSA-373755	Semaphorin interactions	3	71	0.00467936	0.055441	0.328635	9	41	0.00288814	9606	Homo sapiens	PLXND1;CRMP1;RHOB		R-HSA-416690;R-HSA-419087;R-HSA-399951;R-HSA-416588;R-HSA-419197;R-HSA-416683;R-HSA-399947;R-HSA-399944;R-HSA-419049
R-HSA-2428924	IGF1R signaling cascade	3	72	0.00474527	0.0573261	0.328635	1	17	0.00119752	9606	Homo sapiens	FGF18;FGFR1		R-HSA-109699
R-HSA-74751	Insulin receptor signalling cascade	3	72	0.00474527	0.0573261	0.328635	1	25	0.00176106	9606	Homo sapiens	FGF18;FGFR1		R-HSA-109699
R-HSA-400042	Adrenaline,noradrenaline inhibits insulin secretion	2	32	0.00210901	0.0576542	0.328635	4	6	0.000422654	9606	Homo sapiens	GNB4;ADCY5		R-HSA-400037;R-HSA-400097;R-HSA-400046;R-HSA-400092
R-HSA-2122948	Activated NOTCH1 Transmits Signal to the Nucleus	2	32	0.00210901	0.0576542	0.328635	9	21	0.00147929	9606	Homo sapiens	DNER;DTX4		R-HSA-1980125;R-HSA-1980109;R-HSA-1912398;R-HSA-1980122;R-HSA-1980123;R-HSA-1980118;R-HSA-1912357;R-HSA-1980112;R-HSA-373706
R-HSA-8853336	Signaling by plasma membrane FGFR1 fusions	1	5	0.000329533	0.0585315	0.328635	2	2	0.000140885	9606	Homo sapiens	FGFR1		R-HSA-8853325;R-HSA-8853322
R-HSA-1296053	Classical Kir channels	1	5	0.000329533	0.0585315	0.328635	1	1	7.04424e-05	9606	Homo sapiens	KCNJ2		R-HSA-1296046
R-HSA-5579000	Defective CYP1B1 causes Glaucoma	1	5	0.000329533	0.0585315	0.328635	1	1	7.04424e-05	9606	Homo sapiens	CYP1B1		R-HSA-5605147
R-HSA-2404192	Signaling by Type 1 Insulin-like Growth Factor 1 Receptor (IGF1R)	3	73	0.00481118	0.0592412	0.328635	1	19	0.00133841	9606	Homo sapiens	FGF18;FGFR1		R-HSA-109699
R-HSA-6803157	Antimicrobial peptides	4	123	0.0081065	0.0628246	0.328635	5	58	0.00408566	9606	Homo sapiens	LYZ;CLU;PRSS2		R-HSA-6801766;R-HSA-6810643;R-HSA-8862320;R-HSA-8862300;R-HSA-1461993
R-HSA-451326	Activation of kainate receptors upon glutamate binding	2	34	0.00224082	0.0640919	0.328635	4	6	0.000422654	9606	Homo sapiens	GRIK3;GNB4		R-HSA-500708;R-HSA-451283;R-HSA-451311;R-HSA-500717
R-HSA-380994	ATF4 activates genes in response to endoplasmic reticulum stress	2	34	0.00224082	0.0640919	0.328635	1	7	0.000493097	9606	Homo sapiens	CXCL8		R-HSA-517731
R-HSA-2219528	PI3K/AKT Signaling in Cancer	4	124	0.00817241	0.0643129	0.328635	1	21	0.00147929	9606	Homo sapiens	FGF18;FGFR1;HBEGF		R-HSA-2400009
R-HSA-9729555	Sensory perception of sour taste	1	6	0.000395439	0.0698224	0.328635	1	3	0.000211327	9606	Homo sapiens	KCNJ2		R-HSA-9729870
R-HSA-2142850	Hyaluronan biosynthesis and export	1	6	0.000395439	0.0698224	0.328635	1	3	0.000211327	9606	Homo sapiens	HAS2		R-HSA-2160851
R-HSA-9013508	NOTCH3 Intracellular Domain Regulates Transcription	2	36	0.00237264	0.0707585	0.328635	2	22	0.00154973	9606	Homo sapiens	PLXND1		R-HSA-9021451;R-HSA-9021450
R-HSA-975634	Retinoid metabolism and transport	3	79	0.00520662	0.07135	0.328635	4	28	0.00197239	9606	Homo sapiens	GPC3;LDLR		R-HSA-2404131;R-HSA-2424254;R-HSA-2423785;R-HSA-2429643
R-HSA-6811558	PI5P, PP2A and IER3 Regulate PI3K/AKT Signaling	4	129	0.00850194	0.0720294	0.328635	1	7	0.000493097	9606	Homo sapiens	FGF18;FGFR1;HBEGF		R-HSA-2316434
R-HSA-1266738	Developmental Biology	22	1313	0.0865353	0.0730667	0.328635	111	607	0.0427585	9606	Homo sapiens	PLXND1;ONECUT3;LGI2;KRT8;CRMP1;GFRA1;KALRN;RHOB;KRT19;KLF5;COL4A2;COL4A1;SLIT2;SPTBN1;CDON;FGFR1		R-HSA-9759892;R-HSA-6806629;R-HSA-5682769;R-HSA-419087;R-HSA-3928617;R-HSA-8942224;R-HSA-9634442;R-HSA-8986258;R-HSA-3928612;R-HSA-6805573;R-HSA-392751;R-HSA-376117;R-HSA-9010872;R-HSA-6806613;R-HSA-376119;R-HSA-6806610;R-HSA-376121;R-HSA-6814298;R-HSA-8854981;R-HSA-8855747;R-HSA-376141;R-HSA-376140;R-HSA-399951;R-HSA-416588;R-HSA-6814764;R-HSA-210767;R-HSA-6805546;R-HSA-399947;R-HSA-399944;R-HSA…
R-HSA-1236394	Signaling by ERBB4	3	82	0.00540434	0.0777887	0.328635	14	52	0.003663	9606	Homo sapiens	ADAP1;HBEGF		R-HSA-1250353;R-HSA-1250357;R-HSA-1251992;R-HSA-9612255;R-HSA-1250370;R-HSA-9612257;R-HSA-1250315;R-HSA-1977958;R-HSA-1977959;R-HSA-1250383;R-HSA-1236398;R-HSA-1250380;R-HSA-1250348;R-HSA-1250220
R-HSA-5173105	O-linked glycosylation	4	133	0.00876557	0.0785277	0.328635	5	27	0.00190194	9606	Homo sapiens	GALNT5;GCNT3;THBS1;THSD4		R-HSA-914012;R-HSA-5173005;R-HSA-913675;R-HSA-5173192;R-HSA-914018
R-HSA-190374	FGFR1c and Klotho ligand binding and activation	1	7	0.000461346	0.0809785	0.328635	2	2	0.000140885	9606	Homo sapiens	FGFR1		R-HSA-191062;R-HSA-190268
R-HSA-1566977	Fibronectin matrix formation	1	7	0.000461346	0.0809785	0.328635	1	3	0.000211327	9606	Homo sapiens	CEACAM6		R-HSA-202723
R-HSA-420597	Nectin/Necl trans heterodimerization	1	7	0.000461346	0.0809785	0.328635	2	8	0.000563539	9606	Homo sapiens	CADM1		R-HSA-420595;R-HSA-420586
R-HSA-1606341	IRF3 mediated activation of type 1 IFN	1	7	0.000461346	0.0809785	0.328635	1	6	0.000422654	9606	Homo sapiens	DTX4		R-HSA-1606327
R-HSA-5083635	Defective B3GALTL causes PpS	2	39	0.00257036	0.0811561	0.328635	1	1	7.04424e-05	9606	Homo sapiens	THBS1;THSD4		R-HSA-6785565
R-HSA-5654726	Negative regulation of FGFR1 signaling	2	39	0.00257036	0.0811561	0.328635	4	15	0.00105664	9606	Homo sapiens	FGFR1		R-HSA-5654514;R-HSA-5654672;R-HSA-5654560;R-HSA-5654673
R-HSA-163359	Glucagon signaling in metabolic regulation	2	40	0.00263626	0.0847211	0.328635	4	6	0.000422654	9606	Homo sapiens	GNB4;ADCY5		R-HSA-163617;R-HSA-825631;R-HSA-164377;R-HSA-381704
R-HSA-199418	Negative regulation of the PI3K/AKT network	4	137	0.0090292	0.0853091	0.328635	1	10	0.000704424	9606	Homo sapiens	FGF18;FGFR1;HBEGF		R-HSA-2316434
R-HSA-416482	G alpha (12/13) signalling events	3	86	0.00566796	0.0867537	0.328635	6	15	0.00105664	9606	Homo sapiens	GNB4;KALRN;RHOB		R-HSA-751019;R-HSA-751039;R-HSA-419166;R-HSA-751027;R-HSA-751029;R-HSA-419049
R-HSA-5173214	O-glycosylation of TSR domain-containing proteins	2	41	0.00270217	0.088333	0.328635	2	2	0.000140885	9606	Homo sapiens	THBS1;THSD4		R-HSA-5173005;R-HSA-5173192
R-HSA-8982491	Glycogen metabolism	2	41	0.00270217	0.088333	0.328635	8	37	0.00260637	9606	Homo sapiens	PYGM		R-HSA-71541;R-HSA-453346;R-HSA-453342;R-HSA-453358;R-HSA-71515;R-HSA-453356;R-HSA-453338;R-HSA-453337
R-HSA-6806834	Signaling by MET	3	88	0.00579978	0.0913935	0.328635	1	51	0.00359256	9606	Homo sapiens	LAMA4;COL11A1;LAMA3		R-HSA-8874079
R-HSA-5654687	Downstream signaling of activated FGFR1	2	42	0.00276807	0.09199	0.328635	23	24	0.00169062	9606	Homo sapiens	FGFR1		R-HSA-5654582;R-HSA-5654167;R-HSA-5654165;R-HSA-5654578;R-HSA-5654591;R-HSA-5654586;R-HSA-5654587;R-HSA-5654584;R-HSA-5654392;R-HSA-5654692;R-HSA-5654596;R-HSA-5654597;R-HSA-5654149;R-HSA-5654594;R-HSA-5654690;R-HSA-5656064;R-HSA-5654592;R-HSA-5654575;R-HSA-5654573;R-HSA-5654571;R-HSA-5654600;R-HSA-8941623;R-HSA-5654569
R-HSA-381042	PERK regulates gene expression	2	42	0.00276807	0.09199	0.328635	1	11	0.000774866	9606	Homo sapiens	CXCL8		R-HSA-517731
R-HSA-8985586	SLIT2:ROBO1 increases RHOA activity	1	8	0.000527252	0.0920016	0.328635	2	2	0.000140885	9606	Homo sapiens	SLIT2		R-HSA-8985594;R-HSA-8985591
R-HSA-166665	Terminal pathway of complement	1	8	0.000527252	0.0920016	0.328635	4	5	0.000352212	9606	Homo sapiens	CLU		R-HSA-173723;R-HSA-173720;R-HSA-173725;R-HSA-173709
R-HSA-5660668	CLEC7A/inflammasome pathway	1	8	0.000527252	0.0920016	0.328635	3	4	0.00028177	9606	Homo sapiens	MALT1		R-HSA-5660662;R-HSA-5660663;R-HSA-5660665
R-HSA-5638302	Signaling by Overexpressed Wild-Type EGFR in Cancer	1	8	0.000527252	0.0920016	0.328635	1	2	0.000140885	9606	Homo sapiens	HBEGF		R-HSA-1225978
R-HSA-5638303	Inhibition of Signaling by Overexpressed EGFR	1	8	0.000527252	0.0920016	0.328635	1	2	0.000140885	9606	Homo sapiens	HBEGF		R-HSA-1225978
R-HSA-9758920	Formation of lateral plate mesoderm	1	8	0.000527252	0.0920016	0.328635	2	5	0.000352212	9606	Homo sapiens	COL4A1		R-HSA-9759892;R-HSA-9759859
R-HSA-5632681	Ligand-receptor interactions	1	8	0.000527252	0.0920016	0.328635	1	4	0.00028177	9606	Homo sapiens	CDON		R-HSA-5632652
R-HSA-9758919	Epithelial-Mesenchymal Transition (EMT) during gastrulation	1	8	0.000527252	0.0920016	0.328635	1	5	0.000352212	9606	Homo sapiens	FGFR1		R-HSA-9756439
R-HSA-913531	Interferon Signaling	7	318	0.0209583	0.0920412	0.328635	7	74	0.00521274	9606	Homo sapiens	IFITM3;IFITM2;OAS1		R-HSA-8983688;R-HSA-1015702;R-HSA-8983680;R-HSA-1031716;R-HSA-1015699;R-HSA-8983671;R-HSA-1031713
R-HSA-6806667	Metabolism of fat-soluble vitamins	3	89	0.00586568	0.0937515	0.328635	4	34	0.00239504	9606	Homo sapiens	GPC3;LDLR		R-HSA-2404131;R-HSA-2424254;R-HSA-2423785;R-HSA-2429643
R-HSA-422475	Axon guidance	11	585	0.0385553	0.098301	0.328635	73	298	0.0209918	9606	Homo sapiens	COL4A2;PLXND1;COL4A1;CRMP1;GFRA1;SLIT2;KALRN;SPTBN1;FGFR1;RHOB		R-HSA-8853762;R-HSA-8853774;R-HSA-419087;R-HSA-8855564;R-HSA-3928617;R-HSA-8853789;R-HSA-8986258;R-HSA-3928612;R-HSA-8853793;R-HSA-8853792;R-HSA-392751;R-HSA-416683;R-HSA-8853800;R-HSA-9010872;R-HSA-416690;R-HSA-391868;R-HSA-391871;R-HSA-391865;R-HSA-8871226;R-HSA-391866;R-HSA-8854981;R-HSA-8855747;R-HSA-8855617;R-HSA-376141;R-HSA-376140;R-HSA-399951;R-HSA-416588;R-HSA-399947;R-HSA-399944;R-HSA-2…
R-HSA-8857538	PTK6 promotes HIF1A stabilization	1	9	0.000593159	0.102893	0.328635	6	6	0.000422654	9606	Homo sapiens	HBEGF		R-HSA-8857555;R-HSA-8857583;R-HSA-8857565;R-HSA-8857549;R-HSA-9634702;R-HSA-8857577
R-HSA-8964026	Chylomicron clearance	1	9	0.000593159	0.102893	0.328635	4	4	0.00028177	9606	Homo sapiens	LDLR		R-HSA-174706;R-HSA-174624;R-HSA-174657;R-HSA-174808
R-HSA-190370	FGFR1b ligand binding and activation	1	9	0.000593159	0.102893	0.328635	2	2	0.000140885	9606	Homo sapiens	FGFR1		R-HSA-190245;R-HSA-190427
R-HSA-8874211	CREB3 factors activate genes	1	9	0.000593159	0.102893	0.328635	4	21	0.00147929	9606	Homo sapiens	CREB3L3		R-HSA-8874208;R-HSA-8874206;R-HSA-8874202;R-HSA-8874201
R-HSA-428890	Role of ABL in ROBO-SLIT signaling	1	10	0.000659065	0.113655	0.328635	4	4	0.00028177	9606	Homo sapiens	SLIT2		R-HSA-428885;R-HSA-428883;R-HSA-376141;R-HSA-428888
R-HSA-190371	FGFR3b ligand binding and activation	1	10	0.000659065	0.113655	0.328635	2	2	0.000140885	9606	Homo sapiens	FGF18		R-HSA-190385;R-HSA-190263
R-HSA-5336415	Uptake and function of diphtheria toxin	1	10	0.000659065	0.113655	0.328635	4	5	0.000352212	9606	Homo sapiens	HBEGF		R-HSA-5336417;R-HSA-5336420;R-HSA-5336422;R-HSA-5336413
R-HSA-5666185	RHO GTPases Activate Rhotekin and Rhophilins	1	10	0.000659065	0.113655	0.328635	2	6	0.000422654	9606	Homo sapiens	RHOB		R-HSA-5666178;R-HSA-5667037
R-HSA-3000480	Scavenging by Class A Receptors	2	49	0.00322942	0.118724	0.328635	1	10	0.000704424	9606	Homo sapiens	COL4A2;COL4A1		R-HSA-3221843
R-HSA-212718	EGFR interacts with phospholipase C-gamma	1	11	0.000724972	0.124288	0.328635	3	3	0.000211327	9606	Homo sapiens	HBEGF		R-HSA-212706;R-HSA-212710;R-HSA-212713
R-HSA-74752	Signaling by Insulin receptor	3	102	0.00672247	0.126553	0.328635	1	34	0.00239504	9606	Homo sapiens	FGF18;FGFR1		R-HSA-109699
R-HSA-1461973	Defensins	2	51	0.00336123	0.126684	0.328635	1	19	0.00133841	9606	Homo sapiens	PRSS2		R-HSA-1461993
R-HSA-196741	Cobalamin (Cbl, vitamin B12) transport and metabolism	2	52	0.00342714	0.13071	0.328635	3	27	0.00190194	9606	Homo sapiens	LDLR;PRSS2		R-HSA-9759202;R-HSA-9759209;R-HSA-3132753
R-HSA-9675108	Nervous system development	11	621	0.040928	0.132374	0.328635	73	324	0.0228233	9606	Homo sapiens	COL4A2;PLXND1;COL4A1;CRMP1;GFRA1;SLIT2;KALRN;SPTBN1;FGFR1;RHOB		R-HSA-8853762;R-HSA-8853774;R-HSA-419087;R-HSA-8855564;R-HSA-3928617;R-HSA-8853789;R-HSA-8986258;R-HSA-3928612;R-HSA-8853793;R-HSA-8853792;R-HSA-392751;R-HSA-416683;R-HSA-8853800;R-HSA-9010872;R-HSA-416690;R-HSA-391868;R-HSA-391871;R-HSA-391865;R-HSA-8871226;R-HSA-391866;R-HSA-8854981;R-HSA-8855747;R-HSA-8855617;R-HSA-376141;R-HSA-376140;R-HSA-399951;R-HSA-416588;R-HSA-399947;R-HSA-399944;R-HSA-2…
R-HSA-9660821	ADORA2B mediated anti-inflammatory cytokines production	2	53	0.00349305	0.134766	0.328635	5	12	0.000845309	9606	Homo sapiens	GNB4;ADCY5		R-HSA-9660819;R-HSA-163617;R-HSA-392129;R-HSA-9660824;R-HSA-9660828
R-HSA-432040	Vasopressin regulates renal water homeostasis via Aquaporins	2	53	0.00349305	0.134766	0.328635	5	15	0.00105664	9606	Homo sapiens	GNB4;ADCY5		R-HSA-163617;R-HSA-432195;R-HSA-422320;R-HSA-432188;R-HSA-164377
R-HSA-428543	Inactivation of CDC42 and RAC1	1	12	0.000790879	0.134794	0.328635	4	4	0.00028177	9606	Homo sapiens	SLIT2		R-HSA-428533;R-HSA-376145;R-HSA-428522;R-HSA-428536
R-HSA-428542	Regulation of commissural axon pathfinding by SLIT and ROBO	1	12	0.000790879	0.134794	0.328635	1	5	0.000352212	9606	Homo sapiens	SLIT2		R-HSA-373715
R-HSA-190236	Signaling by FGFR	3	107	0.007052	0.140132	0.328635	117	142	0.0100028	9606	Homo sapiens	FGF18;FGFR1		R-HSA-5654614;R-HSA-5654615;R-HSA-5654612;R-HSA-5654608;R-HSA-5654622;R-HSA-5654623;R-HSA-5654620;R-HSA-5654618;R-HSA-5654596;R-HSA-5654597;R-HSA-5654594;R-HSA-5654592;R-HSA-5654607;R-HSA-5654605;R-HSA-5654603;R-HSA-5654600;R-HSA-5654646;R-HSA-5654647;R-HSA-5654643;R-HSA-5654640;R-HSA-5654641;R-HSA-190245;R-HSA-5654655;R-HSA-5654399;R-HSA-5654653;R-HSA-5654397;R-HSA-5654651;R-HSA-5654392;R-HSA-19…
R-HSA-1296071	Potassium Channels	3	107	0.007052	0.140132	0.328635	5	20	0.00140885	9606	Homo sapiens	GNB4;KCNJ16;KCNJ2		R-HSA-1013020;R-HSA-1013013;R-HSA-1013012;R-HSA-1296046;R-HSA-1296045
R-HSA-422356	Regulation of insulin secretion	3	108	0.00711791	0.142905	0.328635	13	38	0.00267681	9606	Homo sapiens	GNB4;RAPGEF3;ADCY5		R-HSA-381668;R-HSA-381607;R-HSA-400037;R-HSA-400097;R-HSA-400046;R-HSA-381612;R-HSA-9728664;R-HSA-381704;R-HSA-381706;R-HSA-265682;R-HSA-422320;R-HSA-381727;R-HSA-400092
R-HSA-3560782	Diseases associated with glycosaminoglycan metabolism	2	55	0.00362486	0.142961	0.328635	12	29	0.00204283	9606	Homo sapiens	SLC26A2;GPC3		R-HSA-3560804;R-HSA-9036283;R-HSA-3656261;R-HSA-3560789;R-HSA-3560802;R-HSA-9036285;R-HSA-3656257;R-HSA-9036289;R-HSA-3656254;R-HSA-9036290;R-HSA-3656267;R-HSA-4420365
R-HSA-76002	Platelet activation, signaling and aggregation	6	293	0.0193106	0.144964	0.328635	22	117	0.00824176	9606	Homo sapiens	GNB4;CLU;THBS1;SERPINA4;RAPGEF3;RHOB		R-HSA-396996;R-HSA-397891;R-HSA-392195;R-HSA-481007;R-HSA-428750;R-HSA-428909;R-HSA-428749;R-HSA-396941;R-HSA-397835;R-HSA-939265;R-HSA-392202;R-HSA-428918;R-HSA-428917;R-HSA-418581;R-HSA-442291;R-HSA-418579;R-HSA-481009;R-HSA-428752;R-HSA-418576;R-HSA-114552;R-HSA-392187;R-HSA-114558
R-HSA-451308	Activation of Ca-permeable Kainate Receptor	1	13	0.000856785	0.145175	0.328635	2	2	0.000140885	9606	Homo sapiens	GRIK3		R-HSA-451283;R-HSA-451311
R-HSA-2179392	EGFR Transactivation by Gastrin	1	13	0.000856785	0.145175	0.328635	4	6	0.000422654	9606	Homo sapiens	HBEGF		R-HSA-2179415;R-HSA-2179387;R-HSA-2179402;R-HSA-2179407
R-HSA-380612	Metabolism of serotonin	1	13	0.000856785	0.145175	0.328635	1	2	0.000140885	9606	Homo sapiens	ALDH2		R-HSA-380608
R-HSA-173599	Formation of the active cofactor, UDP-glucuronate	1	13	0.000856785	0.145175	0.328635	1	3	0.000211327	9606	Homo sapiens	UGDH		R-HSA-173597
R-HSA-174362	Transport and synthesis of PAPS	1	13	0.000856785	0.145175	0.328635	1	4	0.00028177	9606	Homo sapiens	SLC26A2		R-HSA-427555
R-HSA-2022923	Dermatan sulfate biosynthesis	1	13	0.000856785	0.145175	0.328635	1	4	0.00028177	9606	Homo sapiens	DSE		R-HSA-2022052
R-HSA-9634597	GPER1 signaling	2	56	0.00369077	0.147097	0.328635	6	10	0.000704424	9606	Homo sapiens	GNB4;ADCY5		R-HSA-163617;R-HSA-392129;R-HSA-9036301;R-HSA-9036307;R-HSA-9624014;R-HSA-9036308
R-HSA-2187338	Visual phototransduction	4	169	0.0111382	0.148857	0.328635	6	92	0.0064807	9606	Homo sapiens	GPC3;LDLR;STRA6		R-HSA-2453876;R-HSA-2453863;R-HSA-2404131;R-HSA-2424254;R-HSA-2423785;R-HSA-2429643
R-HSA-112314	Neurotransmitter receptors and postsynaptic signal transmission	5	232	0.0152903	0.150584	0.328635	12	110	0.00774866	9606	Homo sapiens	GRIK3;GNB4;KCNJ16;KCNJ2;ADCY5		R-HSA-170674;R-HSA-500708;R-HSA-1013020;R-HSA-451283;R-HSA-170666;R-HSA-451311;R-HSA-500717;R-HSA-1013013;R-HSA-392206;R-HSA-1013012;R-HSA-170686;R-HSA-170671
R-HSA-451306	Ionotropic activity of kainate receptors	1	14	0.000922692	0.155432	0.328635	2	4	0.00028177	9606	Homo sapiens	GRIK3		R-HSA-451283;R-HSA-451311
R-HSA-5658623	FGFRL1 modulation of FGFR1 signaling	1	14	0.000922692	0.155432	0.328635	1	2	0.000140885	9606	Homo sapiens	FGF18		R-HSA-5654511
R-HSA-9758890	Transport of RCbl within the body	1	14	0.000922692	0.155432	0.328635	2	9	0.000633981	9606	Homo sapiens	LDLR		R-HSA-9759202;R-HSA-9759209
R-HSA-5682910	LGI-ADAM interactions	1	14	0.000922692	0.155432	0.328635	1	5	0.000352212	9606	Homo sapiens	LGI2		R-HSA-5682769
R-HSA-111885	Opioid Signalling	3	113	0.00744744	0.157037	0.328635	22	59	0.0041561	9606	Homo sapiens	PPP1R1B;GNB4;ADCY5		R-HSA-180038;R-HSA-177284;R-HSA-167429;R-HSA-170666;R-HSA-392206;R-HSA-180073;R-HSA-167433;R-HSA-170671;R-HSA-180047;R-HSA-112271;R-HSA-170674;R-HSA-170672;R-HSA-167408;R-HSA-170676;R-HSA-170677;R-HSA-201787;R-HSA-177275;R-HSA-167419;R-HSA-111930;R-HSA-170686;R-HSA-201790;R-HSA-170685
R-HSA-8856825	Cargo recognition for clathrin-mediated endocytosis	3	115	0.00757925	0.162807	0.328635	3	15	0.00105664	9606	Homo sapiens	LDLR;HBEGF		R-HSA-8866279;R-HSA-8863472;R-HSA-8863471
R-HSA-428540	Activation of RAC1	1	15	0.000988598	0.165567	0.328635	4	4	0.00028177	9606	Homo sapiens	SLIT2		R-HSA-428535;R-HSA-428515;R-HSA-428531;R-HSA-428511
R-HSA-1250342	PI3K events in ERBB4 signaling	1	15	0.000988598	0.165567	0.328635	2	2	0.000140885	9606	Homo sapiens	HBEGF		R-HSA-1250370;R-HSA-1250353
R-HSA-190373	FGFR1c ligand binding and activation	1	15	0.000988598	0.165567	0.328635	2	3	0.000211327	9606	Homo sapiens	FGFR1		R-HSA-190256;R-HSA-190429
R-HSA-202670	ERKs are inactivated	1	15	0.000988598	0.165567	0.328635	1	2	0.000140885	9606	Homo sapiens	DUSP4		R-HSA-203797
R-HSA-8983711	OAS antiviral response	1	15	0.000988598	0.165567	0.328635	3	15	0.00105664	9606	Homo sapiens	OAS1		R-HSA-8983688;R-HSA-8983680;R-HSA-8983671
R-HSA-9758881	Uptake of dietary cobalamins into enterocytes	1	15	0.000988598	0.165567	0.328635	1	7	0.000493097	9606	Homo sapiens	PRSS2		R-HSA-3132753
R-HSA-3656237	Defective EXT2 causes exostoses 2	1	16	0.0010545	0.175581	0.328635	4	4	0.00028177	9606	Homo sapiens	GPC3		R-HSA-9036289;R-HSA-3656254;R-HSA-9036290;R-HSA-3656267
R-HSA-3656253	Defective EXT1 causes exostoses 1, TRPS2 and CHDS	1	16	0.0010545	0.175581	0.328635	4	4	0.00028177	9606	Homo sapiens	GPC3		R-HSA-9036283;R-HSA-3656261;R-HSA-9036285;R-HSA-3656257
R-HSA-179812	GRB2 events in EGFR signaling	1	16	0.0010545	0.175581	0.328635	2	3	0.000211327	9606	Homo sapiens	HBEGF		R-HSA-177938;R-HSA-177943
R-HSA-879415	Advanced glycosylation endproduct receptor signaling	1	16	0.0010545	0.175581	0.328635	2	4	0.00028177	9606	Homo sapiens	BCAM		R-HSA-879411;R-HSA-879362
R-HSA-380615	Serotonin clearance from the synaptic cleft	1	16	0.0010545	0.175581	0.328635	1	4	0.00028177	9606	Homo sapiens	ALDH2		R-HSA-380608
R-HSA-1630316	Glycosaminoglycan metabolism	4	181	0.0119291	0.176356	0.328635	24	88	0.00619893	9606	Homo sapiens	SLC26A2;DSE;GPC3;HAS2		R-HSA-2076383;R-HSA-1889981;R-HSA-2076508;R-HSA-9638064;R-HSA-1667005;R-HSA-427555;R-HSA-1889978;R-HSA-2024084;R-HSA-2076371;R-HSA-1878002;R-HSA-2022860;R-HSA-2024108;R-HSA-2160851;R-HSA-2022856;R-HSA-2076392;R-HSA-2022919;R-HSA-2022887;R-HSA-2022052;R-HSA-2024100;R-HSA-2076419;R-HSA-2076611;R-HSA-2022851;R-HSA-1889955;R-HSA-1678694
R-HSA-418597	G alpha (z) signalling events	2	63	0.00415211	0.176671	0.328635	6	13	0.000915751	9606	Homo sapiens	GNB4;ADCY5		R-HSA-392129;R-HSA-392064;R-HSA-749453;R-HSA-750988;R-HSA-751024;R-HSA-749446
R-HSA-9012852	Signaling by NOTCH3	2	63	0.00415211	0.176671	0.328635	2	37	0.00260637	9606	Homo sapiens	PLXND1		R-HSA-9021451;R-HSA-9021450
R-HSA-170660	Adenylate cyclase activating pathway	1	17	0.00112041	0.185475	0.328635	4	4	0.00028177	9606	Homo sapiens	ADCY5		R-HSA-170672;R-HSA-170676;R-HSA-170677;R-HSA-170685
R-HSA-190375	FGFR2c ligand binding and activation	1	17	0.00112041	0.185475	0.328635	2	2	0.000140885	9606	Homo sapiens	FGF18		R-HSA-190258;R-HSA-190413
R-HSA-190322	FGFR4 ligand binding and activation	1	17	0.00112041	0.185475	0.328635	2	4	0.00028177	9606	Homo sapiens	FGF18		R-HSA-190326;R-HSA-190265
R-HSA-2559584	Formation of Senescence-Associated Heterochromatin Foci (SAHF)	1	17	0.00112041	0.185475	0.328635	1	2	0.000140885	9606	Homo sapiens	HMGA2		R-HSA-4647594
R-HSA-1839130	Signaling by activated point mutants of FGFR3	1	17	0.00112041	0.185475	0.328635	2	6	0.000422654	9606	Homo sapiens	FGF18		R-HSA-2012074;R-HSA-2012073
R-HSA-2033514	FGFR3 mutant receptor activation	1	17	0.00112041	0.185475	0.328635	2	10	0.000704424	9606	Homo sapiens	FGF18		R-HSA-2012074;R-HSA-2012073
R-HSA-71387	Metabolism of carbohydrates	8	459	0.0302511	0.192144	0.328635	38	241	0.0169766	9606	Homo sapiens	SLC26A2;G6PD;DSE;GPC3;HAS2;MAL;PYGM		R-HSA-2076383;R-HSA-2076508;R-HSA-2024084;R-HSA-2076371;R-HSA-2022860;R-HSA-2022856;R-HSA-376851;R-HSA-453342;R-HSA-2022919;R-HSA-71515;R-HSA-453338;R-HSA-2076419;R-HSA-2076611;R-HSA-2022851;R-HSA-453337;R-HSA-1889981;R-HSA-9638064;R-HSA-453346;R-HSA-1667005;R-HSA-427555;R-HSA-1889978;R-HSA-71783;R-HSA-453358;R-HSA-70377;R-HSA-453356;R-HSA-198440;R-HSA-1878002;R-HSA-372843;R-HSA-198508;R-HSA-2024…
R-HSA-186712	Regulation of beta-cell development	2	67	0.00441574	0.193961	0.328635	2	26	0.0018315	9606	Homo sapiens	ONECUT3		R-HSA-210837;R-HSA-210767
R-HSA-5654227	Phospholipase C-mediated cascade; FGFR3	1	18	0.00118632	0.195251	0.328635	3	3	0.000211327	9606	Homo sapiens	FGF18		R-HSA-5654148;R-HSA-5654224;R-HSA-5654222
R-HSA-8847993	ERBB2 Activates PTK6 Signaling	1	18	0.00118632	0.195251	0.328635	2	2	0.000140885	9606	Homo sapiens	HBEGF		R-HSA-8848005;R-HSA-8847995
R-HSA-399956	CRMPs in Sema3A signaling	1	18	0.00118632	0.195251	0.328635	3	5	0.000352212	9606	Homo sapiens	CRMP1		R-HSA-399951;R-HSA-399947;R-HSA-399944
R-HSA-190372	FGFR3c ligand binding and activation	1	18	0.00118632	0.195251	0.328635	2	4	0.00028177	9606	Homo sapiens	FGF18		R-HSA-190388;R-HSA-190261
R-HSA-421270	Cell-cell junction organization	2	68	0.00448165	0.198319	0.328635	4	21	0.00147929	9606	Homo sapiens	CLDN3;CADM1		R-HSA-420595;R-HSA-420019;R-HSA-420592;R-HSA-420586
R-HSA-445717	Aquaporin-mediated transport	2	69	0.00454755	0.202688	0.328635	5	25	0.00176106	9606	Homo sapiens	GNB4;ADCY5		R-HSA-163617;R-HSA-432195;R-HSA-422320;R-HSA-432188;R-HSA-164377
R-HSA-170670	Adenylate cyclase inhibitory pathway	1	19	0.00125222	0.204911	0.328635	5	5	0.000352212	9606	Homo sapiens	ADCY5		R-HSA-170674;R-HSA-170666;R-HSA-392206;R-HSA-170686;R-HSA-170671
R-HSA-180336	SHC1 events in EGFR signaling	1	19	0.00125222	0.204911	0.328635	4	4	0.00028177	9606	Homo sapiens	HBEGF		R-HSA-177936;R-HSA-177925;R-HSA-177945;R-HSA-177933
R-HSA-450513	Tristetraprolin (TTP, ZFP36) binds and destabilizes mRNA	1	19	0.00125222	0.204911	0.328635	4	4	0.00028177	9606	Homo sapiens	ZFP36		R-HSA-450400;R-HSA-450463;R-HSA-450431;R-HSA-450394
R-HSA-8964315	G beta:gamma signalling through BTK	1	19	0.00125222	0.204911	0.328635	3	3	0.000211327	9606	Homo sapiens	GNB4		R-HSA-8964317;R-HSA-8964271;R-HSA-8964241
R-HSA-5654228	Phospholipase C-mediated cascade; FGFR4	1	19	0.00125222	0.204911	0.328635	3	3	0.000211327	9606	Homo sapiens	FGF18		R-HSA-5654151;R-HSA-5654163;R-HSA-5654169
R-HSA-6785631	ERBB2 Regulates Cell Motility	1	19	0.00125222	0.204911	0.328635	2	2	0.000140885	9606	Homo sapiens	HBEGF		R-HSA-6785636;R-HSA-6785648
R-HSA-190239	FGFR3 ligand binding and activation	1	19	0.00125222	0.204911	0.328635	4	6	0.000422654	9606	Homo sapiens	FGF18		R-HSA-190385;R-HSA-190263;R-HSA-190388;R-HSA-190261
R-HSA-416700	Other semaphorin interactions	1	19	0.00125222	0.204911	0.328635	2	9	0.000633981	9606	Homo sapiens	PLXND1		R-HSA-416690;R-HSA-416683
R-HSA-3270619	IRF3-mediated induction of type I IFN	1	19	0.00125222	0.204911	0.328635	1	5	0.000352212	9606	Homo sapiens	DTX4		R-HSA-2396007
R-HSA-975577	N-Glycan antennae elongation	1	19	0.00125222	0.204911	0.328635	1	6	0.000422654	9606	Homo sapiens	MGAT4B		R-HSA-975903
R-HSA-427601	Multifunctional anion exchangers	1	19	0.00125222	0.204911	0.328635	1	6	0.000422654	9606	Homo sapiens	SLC26A2		R-HSA-427555
R-HSA-9616222	Transcriptional regulation of granulopoiesis	2	70	0.00461346	0.207068	0.328635	2	27	0.00190194	9606	Homo sapiens	KLF5		R-HSA-9634442;R-HSA-9622363
R-HSA-2142816	Synthesis of (16-20)-hydroxyeicosatetraenoic acids (HETE)	1	20	0.00131813	0.214455	0.328635	3	3	0.000211327	9606	Homo sapiens	CYP1B1		R-HSA-2161795;R-HSA-2161940;R-HSA-2161814
R-HSA-5576886	Phase 4 - resting membrane potential	1	20	0.00131813	0.214455	0.328635	1	2	0.000140885	9606	Homo sapiens	KCNJ2		R-HSA-1296046
R-HSA-9733458	Induction of Cell-Cell Fusion	1	20	0.00131813	0.214455	0.328635	1	5	0.000352212	9606	Homo sapiens	ANO1		R-HSA-9770187
R-HSA-5635838	Activation of SMO	1	20	0.00131813	0.214455	0.328635	1	9	0.000633981	9606	Homo sapiens	CDON		R-HSA-5632668
R-HSA-9754706	Atorvastatin ADME	1	20	0.00131813	0.214455	0.328635	1	12	0.000845309	9606	Homo sapiens	SLCO2B1		R-HSA-9757010
R-HSA-1169091	Activation of NF-kappaB in B cells	2	72	0.00474527	0.215857	0.328635	4	10	0.000704424	9606	Homo sapiens	MALT1;CARD11		R-HSA-1168641;R-HSA-1168644;R-HSA-1168635;R-HSA-1168637
R-HSA-166058	MyD88:MAL(TIRAP) cascade initiated on plasma membrane	3	133	0.00876557	0.217248	0.328635	19	76	0.00535362	9606	Homo sapiens	DUSP4;BCAM;MAL		R-HSA-166082;R-HSA-168166;R-HSA-2201316;R-HSA-166119;R-HSA-2559456;R-HSA-166091;R-HSA-2201322;R-HSA-166286;R-HSA-937059;R-HSA-166284;R-HSA-937022;R-HSA-2559414;R-HSA-2262775;R-HSA-203797;R-HSA-166362;R-HSA-937079;R-HSA-166363;R-HSA-166072;R-HSA-2262777
R-HSA-168188	Toll Like Receptor TLR6:TLR2 Cascade	3	133	0.00876557	0.217248	0.328635	19	78	0.00549451	9606	Homo sapiens	DUSP4;BCAM;MAL		R-HSA-166082;R-HSA-168166;R-HSA-2201316;R-HSA-166119;R-HSA-2559456;R-HSA-166091;R-HSA-2201322;R-HSA-166286;R-HSA-937059;R-HSA-166284;R-HSA-937022;R-HSA-2559414;R-HSA-2262775;R-HSA-203797;R-HSA-166362;R-HSA-937079;R-HSA-166363;R-HSA-166072;R-HSA-2262777
R-HSA-1793185	Chondroitin sulfate/dermatan sulfate metabolism	2	73	0.00481118	0.220265	0.328635	6	28	0.00197239	9606	Homo sapiens	DSE;GPC3		R-HSA-1889981;R-HSA-9638064;R-HSA-1889978;R-HSA-2022052;R-HSA-1878002;R-HSA-1889955
R-HSA-913709	O-linked glycosylation of mucins	2	73	0.00481118	0.220265	0.328635	3	16	0.00112708	9606	Homo sapiens	GALNT5;GCNT3		R-HSA-914012;R-HSA-913675;R-HSA-914018
R-HSA-1250347	SHC1 events in ERBB4 signaling	1	21	0.00138404	0.223885	0.328635	4	4	0.00028177	9606	Homo sapiens	HBEGF		R-HSA-1250357;R-HSA-1250383;R-HSA-1250380;R-HSA-1250348
R-HSA-4420332	Defective B3GALT6 causes EDSP2 and SEMDJL1	1	21	0.00138404	0.223885	0.328635	1	1	7.04424e-05	9606	Homo sapiens	GPC3		R-HSA-4420365
R-HSA-3560783	Defective B4GALT7 causes EDS, progeroid type	1	21	0.00138404	0.223885	0.328635	1	1	7.04424e-05	9606	Homo sapiens	GPC3		R-HSA-3560804
R-HSA-8964616	G beta:gamma signalling through CDC42	1	21	0.00138404	0.223885	0.328635	5	6	0.000422654	9606	Homo sapiens	GNB4		R-HSA-8964634;R-HSA-8964604;R-HSA-8964605;R-HSA-8964614;R-HSA-8964599
R-HSA-1963640	GRB2 events in ERBB2 signaling	1	21	0.00138404	0.223885	0.328635	2	4	0.00028177	9606	Homo sapiens	HBEGF		R-HSA-1306969;R-HSA-1306972
R-HSA-3134975	Regulation of innate immune responses to cytosolic DNA	1	21	0.00138404	0.223885	0.328635	4	9	0.000633981	9606	Homo sapiens	DTX4		R-HSA-3249392;R-HSA-8948703;R-HSA-3249386;R-HSA-8948709
R-HSA-8876725	Protein methylation	1	21	0.00138404	0.223885	0.328635	1	9	0.000633981	9606	Homo sapiens	ETFB		R-HSA-8931858
R-HSA-168179	Toll Like Receptor TLR1:TLR2 Cascade	3	136	0.00896329	0.226676	0.328635	19	78	0.00549451	9606	Homo sapiens	DUSP4;BCAM;MAL		R-HSA-166082;R-HSA-168166;R-HSA-2201316;R-HSA-166119;R-HSA-2559456;R-HSA-166091;R-HSA-2201322;R-HSA-166286;R-HSA-937059;R-HSA-166284;R-HSA-937022;R-HSA-2559414;R-HSA-2262775;R-HSA-203797;R-HSA-166362;R-HSA-937079;R-HSA-166363;R-HSA-166072;R-HSA-2262777
R-HSA-181438	Toll Like Receptor 2 (TLR2) Cascade	3	136	0.00896329	0.226676	0.328635	19	80	0.00563539	9606	Homo sapiens	DUSP4;BCAM;MAL		R-HSA-166082;R-HSA-168166;R-HSA-2201316;R-HSA-166119;R-HSA-2559456;R-HSA-166091;R-HSA-2201322;R-HSA-166286;R-HSA-937059;R-HSA-166284;R-HSA-937022;R-HSA-2559414;R-HSA-2262775;R-HSA-203797;R-HSA-166362;R-HSA-937079;R-HSA-166363;R-HSA-166072;R-HSA-2262777
R-HSA-3781865	Diseases of glycosylation	4	202	0.0133131	0.228095	0.328635	13	77	0.00542406	9606	Homo sapiens	SLC26A2;GPC3;THBS1;THSD4		R-HSA-3560789;R-HSA-9036289;R-HSA-3656254;R-HSA-9036290;R-HSA-4420365;R-HSA-3560804;R-HSA-9036283;R-HSA-3656261;R-HSA-3560802;R-HSA-9036285;R-HSA-3656257;R-HSA-6785565;R-HSA-3656267
R-HSA-6809371	Formation of the cornified envelope	3	138	0.0090951	0.233006	0.328635	8	27	0.00190194	9606	Homo sapiens	KRT19;KRT8		R-HSA-6810357;R-HSA-6811539;R-HSA-6814387;R-HSA-8942224;R-HSA-6814734;R-HSA-6814764;R-HSA-6814298;R-HSA-6810937
R-HSA-3560801	Defective B3GAT3 causes JDSSDHD	1	22	0.00144994	0.233202	0.328635	1	1	7.04424e-05	9606	Homo sapiens	GPC3		R-HSA-3560802
R-HSA-1963642	PI3K events in ERBB2 signaling	1	22	0.00144994	0.233202	0.328635	2	7	0.000493097	9606	Homo sapiens	HBEGF		R-HSA-1306979;R-HSA-1250346
R-HSA-1614517	Sulfide oxidation to sulfate	1	22	0.00144994	0.233202	0.328635	1	6	0.000422654	9606	Homo sapiens	MAL		R-HSA-1614546
R-HSA-8936459	RUNX1 regulates genes involved in megakaryocyte differentiation and platelet function	2	76	0.0050089	0.23353	0.328635	5	33	0.0023246	9606	Homo sapiens	THBS1		R-HSA-8937016;R-HSA-8936989;R-HSA-8937022;R-HSA-8936995;R-HSA-8936979
R-HSA-112315	Transmission across Chemical Synapses	6	344	0.0226719	0.236967	0.328635	13	167	0.0117639	9606	Homo sapiens	ALDH2;GRIK3;GNB4;KCNJ16;KCNJ2;ADCY5		R-HSA-500708;R-HSA-380608;R-HSA-170666;R-HSA-451311;R-HSA-500717;R-HSA-392206;R-HSA-170671;R-HSA-170674;R-HSA-1013020;R-HSA-451283;R-HSA-1013013;R-HSA-1013012;R-HSA-170686
R-HSA-9013408	RHOG GTPase cycle	2	78	0.00514071	0.2424	0.328635	2	6	0.000422654	9606	Homo sapiens	CDC42EP1;KALRN		R-HSA-9014449;R-HSA-9014433
R-HSA-3906995	Diseases associated with O-glycosylation of proteins	2	78	0.00514071	0.2424	0.328635	1	9	0.000633981	9606	Homo sapiens	THBS1;THSD4		R-HSA-6785565
R-HSA-418217	G beta:gamma signalling through PLC beta	1	23	0.00151585	0.242409	0.328635	2	2	0.000140885	9606	Homo sapiens	GNB4		R-HSA-398193;R-HSA-398040
R-HSA-5625900	RHO GTPases activate CIT	1	23	0.00151585	0.242409	0.328635	5	6	0.000422654	9606	Homo sapiens	RHOB		R-HSA-5671970;R-HSA-5625901;R-HSA-5671919;R-HSA-8981443;R-HSA-5671993
R-HSA-180292	GAB1 signalosome	1	23	0.00151585	0.242409	0.328635	9	11	0.000774866	9606	Homo sapiens	HBEGF		R-HSA-177923;R-HSA-177939;R-HSA-177926;R-HSA-177927;R-HSA-177924;R-HSA-177941;R-HSA-177930;R-HSA-177944;R-HSA-177935
R-HSA-2142670	Synthesis of epoxy (EET) and dihydroxyeicosatrienoic acids (DHET)	1	23	0.00151585	0.242409	0.328635	2	3	0.000211327	9606	Homo sapiens	CYP1B1		R-HSA-2161890;R-HSA-2161899
R-HSA-164378	PKA activation in glucagon signalling	1	23	0.00151585	0.242409	0.328635	1	2	0.000140885	9606	Homo sapiens	ADCY5		R-HSA-164377
R-HSA-2033519	Activated point mutants of FGFR2	1	23	0.00151585	0.242409	0.328635	3	10	0.000704424	9606	Homo sapiens	FGF18		R-HSA-2033486;R-HSA-2077424;R-HSA-2033472
R-HSA-163615	PKA activation	1	23	0.00151585	0.242409	0.328635	1	4	0.00028177	9606	Homo sapiens	ADCY5		R-HSA-111930
R-HSA-1606322	ZBP1(DAI) mediated induction of type I IFNs	1	23	0.00151585	0.242409	0.328635	1	11	0.000774866	9606	Homo sapiens	DTX4		R-HSA-1606327
R-HSA-2142845	Hyaluronan metabolism	1	23	0.00151585	0.242409	0.328635	1	13	0.000915751	9606	Homo sapiens	HAS2		R-HSA-2160851
R-HSA-196791	Vitamin D (calciferol) metabolism	1	23	0.00151585	0.242409	0.328635	1	20	0.00140885	9606	Homo sapiens	LDLR		R-HSA-350168
R-HSA-114608	Platelet degranulation	3	141	0.00929282	0.24256	0.328635	2	11	0.000774866	9606	Homo sapiens	CLU;THBS1;SERPINA4		R-HSA-481009;R-HSA-481007
R-HSA-9758941	Gastrulation	2	80	0.00527252	0.251286	0.328635	6	50	0.00352212	9606	Homo sapiens	COL4A1;FGFR1		R-HSA-9759892;R-HSA-9793383;R-HSA-9756439;R-HSA-9759859;R-HSA-452331;R-HSA-9794058
R-HSA-9749641	Aspirin ADME	2	80	0.00527252	0.251286	0.328635	2	26	0.0018315	9606	Homo sapiens	ABCC3;SLCO2B1		R-HSA-9749607;R-HSA-9750656
R-HSA-5654710	PI-3K cascade:FGFR3	1	24	0.00158176	0.251505	0.328635	6	7	0.000493097	9606	Homo sapiens	FGF18		R-HSA-5654709;R-HSA-5654643;R-HSA-5654640;R-HSA-5654641;R-HSA-5654705;R-HSA-5654637
R-HSA-392851	Prostacyclin signalling through prostacyclin receptor	1	24	0.00158176	0.251505	0.328635	3	5	0.000352212	9606	Homo sapiens	GNB4		R-HSA-392852;R-HSA-392870;R-HSA-392874
R-HSA-5627117	RHO GTPases Activate ROCKs	1	24	0.00158176	0.251505	0.328635	4	7	0.000493097	9606	Homo sapiens	RHOB		R-HSA-419087;R-HSA-419197;R-HSA-419083;R-HSA-419049
R-HSA-881907	Gastrin-CREB signalling pathway via PKC and MAPK	1	24	0.00158176	0.251505	0.328635	4	9	0.000633981	9606	Homo sapiens	HBEGF		R-HSA-2179415;R-HSA-2179387;R-HSA-2179402;R-HSA-2179407
R-HSA-392517	Rap1 signalling	1	24	0.00158176	0.251505	0.328635	2	7	0.000493097	9606	Homo sapiens	RAPGEF3		R-HSA-392834;R-HSA-939265
R-HSA-9754189	Germ layer formation at gastrulation	1	24	0.00158176	0.251505	0.328635	1	11	0.000774866	9606	Homo sapiens	COL4A1		R-HSA-452331
R-HSA-1834941	STING mediated induction of host immune responses	1	24	0.00158176	0.251505	0.328635	1	19	0.00133841	9606	Homo sapiens	DTX4		R-HSA-2396007
R-HSA-5654221	Phospholipase C-mediated cascade; FGFR2	1	25	0.00164766	0.260493	0.328635	3	3	0.000211327	9606	Homo sapiens	FGF18		R-HSA-5654147;R-HSA-5654159;R-HSA-5654157
R-HSA-5654720	PI-3K cascade:FGFR4	1	25	0.00164766	0.260493	0.328635	6	7	0.000493097	9606	Homo sapiens	FGF18		R-HSA-5654662;R-HSA-5654659;R-HSA-5654669;R-HSA-5654717;R-HSA-5654714;R-HSA-5654667
R-HSA-416572	Sema4D induced cell migration and growth-cone collapse	1	25	0.00164766	0.260493	0.328635	4	7	0.000493097	9606	Homo sapiens	RHOB		R-HSA-419087;R-HSA-416588;R-HSA-419197;R-HSA-419049
R-HSA-428643	Organic anion transporters	1	25	0.00164766	0.260493	0.328635	2	9	0.000633981	9606	Homo sapiens	MAL		R-HSA-1614546;R-HSA-372843
R-HSA-71288	Creatine metabolism	1	25	0.00164766	0.260493	0.328635	1	6	0.000422654	9606	Homo sapiens	CKMT1B		R-HSA-200326
R-HSA-445144	Signal transduction by L1	1	25	0.00164766	0.260493	0.328635	1	11	0.000774866	9606	Homo sapiens	FGFR1		R-HSA-437230
R-HSA-163685	Integration of energy metabolism	3	147	0.00968826	0.261849	0.328635	16	66	0.0046492	9606	Homo sapiens	GNB4;RAPGEF3;ADCY5		R-HSA-381668;R-HSA-381607;R-HSA-163617;R-HSA-400037;R-HSA-400097;R-HSA-400046;R-HSA-381612;R-HSA-9728664;R-HSA-381704;R-HSA-381706;R-HSA-825631;R-HSA-265682;R-HSA-422320;R-HSA-381727;R-HSA-400092;R-HSA-164377
R-HSA-76005	Response to elevated platelet cytosolic Ca2+	3	148	0.00975417	0.265084	0.328635	2	14	0.000986193	9606	Homo sapiens	CLU;THBS1;SERPINA4		R-HSA-481009;R-HSA-481007
R-HSA-1980143	Signaling by NOTCH1	2	84	0.00553615	0.269078	0.328635	9	39	0.00274725	9606	Homo sapiens	DNER;DTX4		R-HSA-1980125;R-HSA-1980109;R-HSA-1912398;R-HSA-1980122;R-HSA-1980123;R-HSA-1980118;R-HSA-1912357;R-HSA-1980112;R-HSA-373706
R-HSA-5654704	SHC-mediated cascade:FGFR3	1	26	0.00171357	0.269373	0.328635	4	4	0.00028177	9606	Homo sapiens	FGF18		R-HSA-5654646;R-HSA-5654647;R-HSA-5654625;R-HSA-5654634
R-HSA-5602498	MyD88 deficiency (TLR2/4)	1	26	0.00171357	0.269373	0.328635	2	2	0.000140885	9606	Homo sapiens	MAL		R-HSA-5602383;R-HSA-5602606
R-HSA-202040	G-protein activation	1	26	0.00171357	0.269373	0.328635	5	6	0.000422654	9606	Homo sapiens	GNB4		R-HSA-167408;R-HSA-167429;R-HSA-167419;R-HSA-167433;R-HSA-112271
R-HSA-392170	ADP signalling through P2Y purinoceptor 12	1	26	0.00171357	0.269373	0.328635	3	4	0.00028177	9606	Homo sapiens	GNB4		R-HSA-392195;R-HSA-392187;R-HSA-392202
R-HSA-190241	FGFR2 ligand binding and activation	1	26	0.00171357	0.269373	0.328635	2	5	0.000352212	9606	Homo sapiens	FGF18		R-HSA-190258;R-HSA-190413
R-HSA-198753	ERK/MAPK targets	1	26	0.00171357	0.269373	0.328635	1	7	0.000493097	9606	Homo sapiens	DUSP4		R-HSA-203797
R-HSA-111931	PKA-mediated phosphorylation of CREB	1	26	0.00171357	0.269373	0.328635	1	7	0.000493097	9606	Homo sapiens	ADCY5		R-HSA-111930
R-HSA-422085	Synthesis, secretion, and deacylation of Ghrelin	1	26	0.00171357	0.269373	0.328635	1	8	0.000563539	9606	Homo sapiens	GH1		R-HSA-422048
R-HSA-6783783	Interleukin-10 signaling	2	86	0.00566796	0.277975	0.328635	1	15	0.00105664	9606	Homo sapiens	CXCL8		R-HSA-6784160
R-HSA-5654706	FRS-mediated FGFR3 signaling	1	27	0.00177948	0.278147	0.328635	9	9	0.000633981	9606	Homo sapiens	FGF18		R-HSA-5654631;R-HSA-5654628;R-HSA-8941628;R-HSA-5654416;R-HSA-5654623;R-HSA-5654413;R-HSA-5654408;R-HSA-5654633;R-HSA-5654409
R-HSA-5654719	SHC-mediated cascade:FGFR4	1	27	0.00177948	0.278147	0.328635	4	4	0.00028177	9606	Homo sapiens	FGF18		R-HSA-5654423;R-HSA-5654428;R-HSA-5654426;R-HSA-5654425
R-HSA-5603041	IRAK4 deficiency (TLR2/4)	1	27	0.00177948	0.278147	0.328635	2	2	0.000140885	9606	Homo sapiens	MAL		R-HSA-5602353;R-HSA-5602672
R-HSA-9694614	Attachment and Entry	1	27	0.00177948	0.278147	0.328635	5	11	0.000774866	9606	Homo sapiens	GPC3		R-HSA-9694579;R-HSA-9694661;R-HSA-9699007;R-HSA-9697423;R-HSA-9698988
R-HSA-947581	Molybdenum cofactor biosynthesis	1	27	0.00177948	0.278147	0.328635	1	6	0.000422654	9606	Homo sapiens	MAL		R-HSA-947499
R-HSA-5654712	FRS-mediated FGFR4 signaling	1	28	0.00184538	0.286817	0.328635	9	9	0.000633981	9606	Homo sapiens	FGF18		R-HSA-5654422;R-HSA-5654663;R-HSA-5654658;R-HSA-5654418;R-HSA-8941613;R-HSA-5654655;R-HSA-5654653;R-HSA-5654651;R-HSA-5654664
R-HSA-8964038	LDL clearance	1	28	0.00184538	0.286817	0.328635	9	20	0.00140885	9606	Homo sapiens	LDLR		R-HSA-171122;R-HSA-171106;R-HSA-171059;R-HSA-6784738;R-HSA-171141;R-HSA-6784735;R-HSA-6784734;R-HSA-171087;R-HSA-6784729
R-HSA-71384	Ethanol oxidation	1	28	0.00184538	0.286817	0.328635	1	8	0.000563539	9606	Homo sapiens	ALDH2		R-HSA-71723
R-HSA-879518	Transport of organic anions	1	28	0.00184538	0.286817	0.328635	1	9	0.000633981	9606	Homo sapiens	SLCO2B1		R-HSA-879562
R-HSA-112409	RAF-independent MAPK1/3 activation	1	28	0.00184538	0.286817	0.328635	1	12	0.000845309	9606	Homo sapiens	DUSP4		R-HSA-5675373
R-HSA-381119	Unfolded Protein Response (UPR)	3	155	0.0102155	0.287853	0.328635	5	94	0.00662158	9606	Homo sapiens	CXCL8;CREB3L3		R-HSA-517731;R-HSA-8874208;R-HSA-8874206;R-HSA-8874202;R-HSA-8874201
R-HSA-392451	G beta:gamma signalling through PI3Kgamma	1	29	0.00191129	0.295383	0.328635	2	4	0.00028177	9606	Homo sapiens	GNB4		R-HSA-392295;R-HSA-392300
R-HSA-9634638	Estrogen-dependent nuclear events downstream of ESR-membrane signaling	1	29	0.00191129	0.295383	0.328635	1	12	0.000845309	9606	Homo sapiens	HBEGF		R-HSA-9625465
R-HSA-2559582	Senescence-Associated Secretory Phenotype (SASP)	2	90	0.00593159	0.295743	0.328635	3	22	0.00154973	9606	Homo sapiens	CXCL8		R-HSA-3790137;R-HSA-3788745;R-HSA-3857308
R-HSA-1168372	Downstream signaling events of B Cell Receptor (BCR)	2	91	0.0059975	0.300177	0.328635	4	15	0.00105664	9606	Homo sapiens	MALT1;CARD11		R-HSA-1168641;R-HSA-1168644;R-HSA-1168635;R-HSA-1168637
R-HSA-428930	Thromboxane signalling through TP receptor	1	30	0.0019772	0.303847	0.328635	6	8	0.000563539	9606	Homo sapiens	GNB4		R-HSA-428918;R-HSA-428917;R-HSA-428752;R-HSA-428750;R-HSA-428909;R-HSA-428749
R-HSA-9665686	Signaling by ERBB2 TMD/JMD mutants	1	30	0.0019772	0.303847	0.328635	6	13	0.000915751	9606	Homo sapiens	HBEGF		R-HSA-9665699;R-HSA-9665697;R-HSA-9665701;R-HSA-9665700;R-HSA-9665705;R-HSA-9665709
R-HSA-418592	ADP signalling through P2Y purinoceptor 1	1	30	0.0019772	0.303847	0.328635	3	7	0.000493097	9606	Homo sapiens	GNB4		R-HSA-418581;R-HSA-418579;R-HSA-418576
R-HSA-8963889	Assembly of active LPL and LIPC lipase complexes	1	30	0.0019772	0.303847	0.328635	3	12	0.000845309	9606	Homo sapiens	CREB3L3		R-HSA-6784622;R-HSA-6784620;R-HSA-6784648
R-HSA-933542	TRAF6 mediated NF-kB activation	1	30	0.0019772	0.303847	0.328635	1	4	0.00028177	9606	Homo sapiens	BCAM		R-HSA-168166
R-HSA-201451	Signaling by BMP	1	30	0.0019772	0.303847	0.328635	1	17	0.00119752	9606	Homo sapiens	FSTL1		R-HSA-201810
R-HSA-8856828	Clathrin-mediated endocytosis	3	161	0.010611	0.307489	0.328635	18	35	0.00246548	9606	Homo sapiens	LDLR;HBEGF		R-HSA-8868071;R-HSA-8866279;R-HSA-8868230;R-HSA-8863471;R-HSA-8867756;R-HSA-8868236;R-HSA-8868651;R-HSA-8867754;R-HSA-8868072;R-HSA-8868648;R-HSA-8868661;R-HSA-8868660;R-HSA-8868659;R-HSA-8868658;R-HSA-8863472;R-HSA-8869438;R-HSA-8871194;R-HSA-8871193
R-HSA-1971475	A tetrasaccharide linker sequence is required for GAG synthesis	1	31	0.0020431	0.312209	0.328635	5	5	0.000352212	9606	Homo sapiens	GPC3		R-HSA-1889981;R-HSA-9638064;R-HSA-1889978;R-HSA-1878002;R-HSA-1889955
R-HSA-5654695	PI-3K cascade:FGFR2	1	31	0.0020431	0.312209	0.328635	6	7	0.000493097	9606	Homo sapiens	FGF18		R-HSA-5654614;R-HSA-5654612;R-HSA-5654622;R-HSA-5654620;R-HSA-5654701;R-HSA-5654697
R-HSA-420029	Tight junction interactions	1	31	0.0020431	0.312209	0.328635	1	3	0.000211327	9606	Homo sapiens	CLDN3		R-HSA-420019
R-HSA-400685	Sema4D in semaphorin signaling	1	31	0.0020431	0.312209	0.328635	4	13	0.000915751	9606	Homo sapiens	RHOB		R-HSA-419087;R-HSA-416588;R-HSA-419197;R-HSA-419049
R-HSA-1482801	Acyl chain remodelling of PS	1	31	0.0020431	0.312209	0.328635	2	8	0.000563539	9606	Homo sapiens	LPCAT3		R-HSA-1482691;R-HSA-1482636
R-HSA-2453864	Retinoid cycle disease events	1	31	0.0020431	0.312209	0.328635	1	16	0.00112708	9606	Homo sapiens	STRA6		R-HSA-2453818
R-HSA-2474795	Diseases associated with visual transduction	1	31	0.0020431	0.312209	0.328635	1	17	0.00119752	9606	Homo sapiens	STRA6		R-HSA-2453818
R-HSA-9675143	Diseases of the neuronal system	1	31	0.0020431	0.312209	0.328635	1	17	0.00119752	9606	Homo sapiens	STRA6		R-HSA-2453818
R-HSA-525793	Myogenesis	1	32	0.00210901	0.320472	0.328635	10	14	0.000986193	9606	Homo sapiens	CDON		R-HSA-376117;R-HSA-375141;R-HSA-448951;R-HSA-375140;R-HSA-376119;R-HSA-449200;R-HSA-375138;R-HSA-448958;R-HSA-448957;R-HSA-376121
R-HSA-9703465	Signaling by FLT3 fusion proteins	1	32	0.00210901	0.320472	0.328635	11	18	0.00126796	9606	Homo sapiens	SPTBN1		R-HSA-9703430;R-HSA-9703440;R-HSA-9703441;R-HSA-9703442;R-HSA-9703437;R-HSA-9703438;R-HSA-9703439;R-HSA-9703432;R-HSA-9703433;R-HSA-9703434;R-HSA-9703435
R-HSA-1643713	Signaling by EGFR in Cancer	1	32	0.00210901	0.320472	0.328635	1	42	0.00295858	9606	Homo sapiens	HBEGF		R-HSA-1225978
R-HSA-166016	Toll Like Receptor 4 (TLR4) Cascade	3	165	0.0108746	0.320612	0.328635	19	107	0.00753733	9606	Homo sapiens	DUSP4;BCAM;MAL		R-HSA-166082;R-HSA-168166;R-HSA-2201316;R-HSA-166119;R-HSA-2559456;R-HSA-166091;R-HSA-2201322;R-HSA-166286;R-HSA-937059;R-HSA-166284;R-HSA-937022;R-HSA-2559414;R-HSA-2262775;R-HSA-203797;R-HSA-166362;R-HSA-937079;R-HSA-166363;R-HSA-166072;R-HSA-2262777
R-HSA-5654699	SHC-mediated cascade:FGFR2	1	33	0.00217492	0.328635	0.328635	4	4	0.00028177	9606	Homo sapiens	FGF18		R-HSA-5654406;R-HSA-5654407;R-HSA-5654404;R-HSA-5654402
R-HSA-5655332	Signaling by FGFR3 in disease	1	33	0.00217492	0.328635	0.328635	13	21	0.00147929	9606	Homo sapiens	FGF18		R-HSA-5655285;R-HSA-5655315;R-HSA-5655262;R-HSA-5655295;R-HSA-5655289;R-HSA-5655270;R-HSA-2077420;R-HSA-2012074;R-HSA-2012073;R-HSA-5655247;R-HSA-5655244;R-HSA-5655277;R-HSA-5655243
R-HSA-445095	Interaction between L1 and Ankyrins	1	33	0.00217492	0.328635	0.328635	2	4	0.00028177	9606	Homo sapiens	SPTBN1		R-HSA-392751;R-HSA-373739
R-HSA-5358351	Signaling by Hedgehog	3	168	0.0110723	0.33046	0.33046	7	82	0.00577628	9606	Homo sapiens	CADM1;ADCY5;CDON		R-HSA-5610727;R-HSA-5362437;R-HSA-5362441;R-HSA-5632668;R-HSA-5632652;R-HSA-5362459;R-HSA-5362412
R-HSA-9772573	Late SARS-CoV-2 Infection Events	2	98	0.00645884	0.331059	0.331059	2	69	0.00486052	9606	Homo sapiens	ANO1;MGAT4B		R-HSA-9696980;R-HSA-9770187
R-HSA-5654700	FRS-mediated FGFR2 signaling	1	34	0.00224082	0.336702	0.336702	9	9	0.000633981	9606	Homo sapiens	FGF18		R-HSA-5654615;R-HSA-5654608;R-HSA-5654607;R-HSA-5654399;R-HSA-8941618;R-HSA-5654605;R-HSA-5654397;R-HSA-5654618;R-HSA-5654603
R-HSA-5654732	Negative regulation of FGFR3 signaling	1	34	0.00224082	0.336702	0.336702	3	14	0.000986193	9606	Homo sapiens	FGF18		R-HSA-5654679;R-HSA-5654565;R-HSA-5654730
R-HSA-5654708	Downstream signaling of activated FGFR3	1	35	0.00230673	0.344672	0.344672	22	23	0.00162017	9606	Homo sapiens	FGF18		R-HSA-5654646;R-HSA-5654647;R-HSA-5654709;R-HSA-5654643;R-HSA-5654224;R-HSA-5654640;R-HSA-5654416;R-HSA-5654641;R-HSA-5654705;R-HSA-5654623;R-HSA-5654631;R-HSA-5654148;R-HSA-5654628;R-HSA-8941628;R-HSA-5654625;R-HSA-5654222;R-HSA-5654637;R-HSA-5654413;R-HSA-5654634;R-HSA-5654408;R-HSA-5654633;R-HSA-5654409
R-HSA-180024	DARPP-32 events	1	35	0.00230673	0.344672	0.344672	7	12	0.000845309	9606	Homo sapiens	PPP1R1B		R-HSA-180038;R-HSA-177284;R-HSA-201787;R-HSA-177275;R-HSA-180073;R-HSA-201790;R-HSA-180047
R-HSA-9664565	Signaling by ERBB2 KD Mutants	1	35	0.00230673	0.344672	0.344672	6	17	0.00119752	9606	Homo sapiens	HBEGF		R-HSA-9664976;R-HSA-9664567;R-HSA-9664983;R-HSA-9664950;R-HSA-9664991;R-HSA-9664588
R-HSA-5654733	Negative regulation of FGFR4 signaling	1	35	0.00230673	0.344672	0.344672	3	14	0.000986193	9606	Homo sapiens	FGF18		R-HSA-5654566;R-HSA-5654734;R-HSA-5654684
R-HSA-418990	Adherens junctions interactions	1	35	0.00230673	0.344672	0.344672	3	16	0.00112708	9606	Homo sapiens	CADM1		R-HSA-420595;R-HSA-420592;R-HSA-420586
R-HSA-420092	Glucagon-type ligand receptors	1	35	0.00230673	0.344672	0.344672	1	8	0.000563539	9606	Homo sapiens	GNB4		R-HSA-381612
R-HSA-1592389	Activation of Matrix Metalloproteinases	1	35	0.00230673	0.344672	0.344672	2	27	0.00190194	9606	Homo sapiens	PRSS2		R-HSA-1592316;R-HSA-1604722
R-HSA-450282	MAPK targets/ Nuclear events mediated by MAP kinases	1	35	0.00230673	0.344672	0.344672	1	16	0.00112708	9606	Homo sapiens	DUSP4		R-HSA-203797
R-HSA-174824	Plasma lipoprotein assembly, remodeling, and clearance	2	102	0.00672247	0.348542	0.348542	16	86	0.00605804	9606	Homo sapiens	CREB3L3;LDLR		R-HSA-171106;R-HSA-174624;R-HSA-174657;R-HSA-6784738;R-HSA-171141;R-HSA-6784622;R-HSA-6784620;R-HSA-171087;R-HSA-6784648;R-HSA-174706;R-HSA-171122;R-HSA-171059;R-HSA-6784735;R-HSA-6784734;R-HSA-174808;R-HSA-6784729
R-HSA-5654716	Downstream signaling of activated FGFR4	1	36	0.00237264	0.352546	0.352546	22	23	0.00162017	9606	Homo sapiens	FGF18		R-HSA-5654422;R-HSA-5654423;R-HSA-5654418;R-HSA-5654163;R-HSA-8941613;R-HSA-5654655;R-HSA-5654428;R-HSA-5654717;R-HSA-5654653;R-HSA-5654714;R-HSA-5654426;R-HSA-5654651;R-HSA-5654169;R-HSA-5654425;R-HSA-5654662;R-HSA-5654151;R-HSA-5654663;R-HSA-5654658;R-HSA-5654659;R-HSA-5654669;R-HSA-5654667;R-HSA-5654664
R-HSA-1250196	SHC1 events in ERBB2 signaling	1	36	0.00237264	0.352546	0.352546	4	6	0.000422654	9606	Homo sapiens	HBEGF		R-HSA-1250195;R-HSA-1250486;R-HSA-1963578;R-HSA-1250463
R-HSA-456926	Thrombin signalling through proteinase activated receptors (PARs)	1	36	0.00237264	0.352546	0.352546	6	16	0.00112708	9606	Homo sapiens	GNB4		R-HSA-396996;R-HSA-397891;R-HSA-114552;R-HSA-396941;R-HSA-397835;R-HSA-114558
R-HSA-1227990	Signaling by ERBB2 in Cancer	1	36	0.00237264	0.352546	0.352546	12	62	0.00436743	9606	Homo sapiens	HBEGF		R-HSA-9665699;R-HSA-9665697;R-HSA-9664976;R-HSA-9664567;R-HSA-9664983;R-HSA-9664950;R-HSA-9665701;R-HSA-9665700;R-HSA-9665705;R-HSA-9664991;R-HSA-9665709;R-HSA-9664588
R-HSA-193807	Synthesis of bile acids and bile salts via 27-hydroxycholesterol	1	36	0.00237264	0.352546	0.352546	2	12	0.000845309	9606	Homo sapiens	AKR1C2		R-HSA-193841;R-HSA-193800
R-HSA-8863795	Downregulation of ERBB2 signaling	1	36	0.00237264	0.352546	0.352546	2	14	0.000986193	9606	Homo sapiens	HBEGF		R-HSA-1963563;R-HSA-8863804
R-HSA-112311	Neurotransmitter clearance	1	36	0.00237264	0.352546	0.352546	1	16	0.00112708	9606	Homo sapiens	ALDH2		R-HSA-380608
R-HSA-6798695	Neutrophil degranulation	7	478	0.0315033	0.355407	0.355407	6	10	0.000704424	9606	Homo sapiens	CEACAM6;CHI3L1;PYGM;NBEAL2;LYZ;PRSS2		R-HSA-6798739;R-HSA-6798751;R-HSA-6798749;R-HSA-6798747;R-HSA-6800426;R-HSA-6798745
R-HSA-182971	EGFR downregulation	1	37	0.00243854	0.360327	0.360327	18	22	0.00154973	9606	Homo sapiens	HBEGF		R-HSA-8867047;R-HSA-183072;R-HSA-8867044;R-HSA-8867041;R-HSA-182986;R-HSA-183051;R-HSA-8951490;R-HSA-182990;R-HSA-183055;R-HSA-183084;R-HSA-183058;R-HSA-182994;R-HSA-183089;R-HSA-182993;R-HSA-183002;R-HSA-183067;R-HSA-182969;R-HSA-183036
R-HSA-2129379	Molecules associated with elastic fibres	1	37	0.00243854	0.360327	0.360327	1	10	0.000704424	9606	Homo sapiens	COL4A1		R-HSA-2396399
R-HSA-2022928	HS-GAG biosynthesis	1	39	0.00257036	0.37561	0.37561	13	14	0.000986193	9606	Homo sapiens	GPC3		R-HSA-2076383;R-HSA-2076508;R-HSA-2076371;R-HSA-2024108;R-HSA-2022860;R-HSA-2022856;R-HSA-2076392;R-HSA-2022887;R-HSA-2022919;R-HSA-2024100;R-HSA-2076419;R-HSA-2076611;R-HSA-2022851
R-HSA-397795	G-protein beta:gamma signalling	1	39	0.00257036	0.37561	0.37561	12	15	0.00105664	9606	Homo sapiens	GNB4		R-HSA-392295;R-HSA-8964634;R-HSA-8964604;R-HSA-8964605;R-HSA-8964317;R-HSA-8964271;R-HSA-398193;R-HSA-392300;R-HSA-8964241;R-HSA-8964614;R-HSA-398040;R-HSA-8964599
R-HSA-9013424	RHOV GTPase cycle	1	39	0.00257036	0.37561	0.37561	1	2	0.000140885	9606	Homo sapiens	SPTBN1		R-HSA-9018794
R-HSA-1855204	Synthesis of IP3 and IP4 in the cytosol	1	39	0.00257036	0.37561	0.37561	1	12	0.000845309	9606	Homo sapiens	PLCD3		R-HSA-1855221
R-HSA-159418	Recycling of bile acids and salts	1	39	0.00257036	0.37561	0.37561	1	17	0.00119752	9606	Homo sapiens	ABCC3		R-HSA-194153
R-HSA-354192	Integrin signaling	1	39	0.00257036	0.37561	0.37561	1	24	0.00169062	9606	Homo sapiens	RAPGEF3		R-HSA-939265
R-HSA-157118	Signaling by NOTCH	4	258	0.0170039	0.377989	0.377989	11	154	0.0108481	9606	Homo sapiens	PLXND1;DNER;DTX4		R-HSA-9021451;R-HSA-1980125;R-HSA-1980109;R-HSA-1912398;R-HSA-9021450;R-HSA-1980122;R-HSA-1980123;R-HSA-1980118;R-HSA-1912357;R-HSA-1980112;R-HSA-373706
R-HSA-381340	Transcriptional regulation of white adipocyte differentiation	2	109	0.00718381	0.378754	0.378754	2	19	0.00133841	9606	Homo sapiens	KLF5		R-HSA-381377;R-HSA-381283
R-HSA-975871	MyD88 cascade initiated on plasma membrane	2	109	0.00718381	0.378754	0.378754	2	70	0.00493097	9606	Homo sapiens	DUSP4;BCAM		R-HSA-168166;R-HSA-203797
R-HSA-168142	Toll Like Receptor 10 (TLR10) Cascade	2	109	0.00718381	0.378754	0.378754	2	71	0.00500141	9606	Homo sapiens	DUSP4;BCAM		R-HSA-168166;R-HSA-203797
R-HSA-168176	Toll Like Receptor 5 (TLR5) Cascade	2	109	0.00718381	0.378754	0.378754	2	71	0.00500141	9606	Homo sapiens	DUSP4;BCAM		R-HSA-168166;R-HSA-203797
R-HSA-9759194	Nuclear events mediated by NFE2L2	2	110	0.00724972	0.383024	0.383024	2	48	0.00338123	9606	Homo sapiens	G6PD		R-HSA-9761812;R-HSA-9761849
R-HSA-1482788	Acyl chain remodelling of PC	1	40	0.00263626	0.383115	0.383115	2	9	0.000633981	9606	Homo sapiens	LPCAT3		R-HSA-1482533;R-HSA-1482547
R-HSA-189483	Heme degradation	1	40	0.00263626	0.383115	0.383115	1	22	0.00154973	9606	Homo sapiens	SLCO2B1		R-HSA-9661723
R-HSA-9009391	Extra-nuclear estrogen signaling	2	111	0.00731563	0.387282	0.387282	7	39	0.00274725	9606	Homo sapiens	GNB4;HBEGF		R-HSA-9624272;R-HSA-9021596;R-HSA-9625482;R-HSA-9021601;R-HSA-9021600;R-HSA-9625465;R-HSA-9625487
R-HSA-6814122	Cooperation of PDCL (PhLP1) and TRiC/CCT in G-protein beta folding	1	41	0.00270217	0.39053	0.39053	7	11	0.000774866	9606	Homo sapiens	GNB4		R-HSA-6814119;R-HSA-6814418;R-HSA-8850560;R-HSA-8850527;R-HSA-6814124;R-HSA-6814121;R-HSA-6814120
R-HSA-392518	Signal amplification	1	41	0.00270217	0.39053	0.39053	12	19	0.00133841	9606	Homo sapiens	GNB4		R-HSA-428918;R-HSA-428917;R-HSA-418581;R-HSA-418579;R-HSA-392195;R-HSA-428752;R-HSA-418576;R-HSA-428750;R-HSA-428909;R-HSA-428749;R-HSA-392187;R-HSA-392202
R-HSA-5654727	Negative regulation of FGFR2 signaling	1	41	0.00270217	0.39053	0.39053	3	14	0.000986193	9606	Homo sapiens	FGF18		R-HSA-5654677;R-HSA-5654562;R-HSA-5654729
R-HSA-202424	Downstream TCR signaling	2	112	0.00738153	0.391527	0.391527	12	24	0.00169062	9606	Homo sapiens	MALT1;CARD11		R-HSA-202466;R-HSA-202534;R-HSA-202437;R-HSA-202453;R-HSA-202500;R-HSA-202443;R-HSA-202459;R-HSA-202394;R-HSA-202489;R-HSA-202472;R-HSA-202510;R-HSA-202478
R-HSA-5663202	Diseases of signal transduction by growth factor receptors and second messengers	7	498	0.0328215	0.394716	0.394716	76	478	0.0336715	9606	Homo sapiens	CADM1;FGF18;SPTBN1;FGFR1;HBEGF		R-HSA-2023455;R-HSA-9703440;R-HSA-9703441;R-HSA-2023451;R-HSA-9703442;R-HSA-5655262;R-HSA-5655263;R-HSA-5654748;R-HSA-9703430;R-HSA-5655233;R-HSA-5655247;R-HSA-9703437;R-HSA-5655244;R-HSA-9703438;R-HSA-5655245;R-HSA-9703439;R-HSA-9703432;R-HSA-5655243;R-HSA-9703433;R-HSA-9703434;R-HSA-5655240;R-HSA-5655241;R-HSA-9703435;R-HSA-5655285;R-HSA-9664567;R-HSA-9664950;R-HSA-5387386;R-HSA-5655295;R-HSA-5…
R-HSA-5654696	Downstream signaling of activated FGFR2	1	42	0.00276807	0.397857	0.397857	22	23	0.00162017	9606	Homo sapiens	FGF18		R-HSA-5654614;R-HSA-5654615;R-HSA-5654612;R-HSA-5654608;R-HSA-5654622;R-HSA-5654399;R-HSA-5654620;R-HSA-5654397;R-HSA-5654618;R-HSA-5654406;R-HSA-5654407;R-HSA-5654404;R-HSA-5654402;R-HSA-5654147;R-HSA-5654159;R-HSA-5654607;R-HSA-8941618;R-HSA-5654157;R-HSA-5654701;R-HSA-5654605;R-HSA-5654603;R-HSA-5654697
R-HSA-5602358	Diseases associated with the TLR signaling cascade	1	42	0.00276807	0.397857	0.397857	4	15	0.00105664	9606	Homo sapiens	MAL		R-HSA-5602353;R-HSA-5602672;R-HSA-5602383;R-HSA-5602606
R-HSA-5260271	Diseases of Immune System	1	42	0.00276807	0.397857	0.397857	4	15	0.00105664	9606	Homo sapiens	MAL		R-HSA-5602353;R-HSA-5602672;R-HSA-5602383;R-HSA-5602606
R-HSA-1482839	Acyl chain remodelling of PE	1	42	0.00276807	0.397857	0.397857	2	9	0.000633981	9606	Homo sapiens	LPCAT3		R-HSA-1482646;R-HSA-1482667
R-HSA-8853659	RET signaling	1	43	0.00283398	0.405096	0.405096	22	24	0.00169062	9606	Homo sapiens	GFRA1		R-HSA-8853734;R-HSA-8854981;R-HSA-8855747;R-HSA-8853762;R-HSA-8853793;R-HSA-8855617;R-HSA-8853792;R-HSA-8853774;R-HSA-8855564;R-HSA-8855915;R-HSA-8853737;R-HSA-8853800;R-HSA-8855508;R-HSA-8854899;R-HSA-8854897;R-HSA-8853745;R-HSA-8853789;R-HSA-8854908;R-HSA-8853755;R-HSA-8871226;R-HSA-8853753;R-HSA-8854905
R-HSA-9682385	FLT3 signaling in disease	1	43	0.00283398	0.405096	0.405096	11	52	0.003663	9606	Homo sapiens	SPTBN1		R-HSA-9703430;R-HSA-9703440;R-HSA-9703441;R-HSA-9703442;R-HSA-9703437;R-HSA-9703438;R-HSA-9703439;R-HSA-9703432;R-HSA-9703433;R-HSA-9703434;R-HSA-9703435
R-HSA-1839126	FGFR2 mutant receptor activation	1	43	0.00283398	0.405096	0.405096	3	18	0.00126796	9606	Homo sapiens	FGF18		R-HSA-2033486;R-HSA-2077424;R-HSA-2033472
R-HSA-111933	Calmodulin induced events	1	43	0.00283398	0.405096	0.405096	1	23	0.00162017	9606	Homo sapiens	ADCY5		R-HSA-111930
R-HSA-111997	CaM pathway	1	43	0.00283398	0.405096	0.405096	1	24	0.00169062	9606	Homo sapiens	ADCY5		R-HSA-111930
R-HSA-114604	GPVI-mediated activation cascade	1	43	0.00283398	0.405096	0.405096	1	25	0.00176106	9606	Homo sapiens	RHOB		R-HSA-442291
R-HSA-975138	TRAF6 mediated induction of NFkB and MAP kinases upon TLR7/8 or 9 activation	2	116	0.00764516	0.408373	0.408373	2	60	0.00422654	9606	Homo sapiens	DUSP4;BCAM		R-HSA-168166;R-HSA-203797
R-HSA-168164	Toll Like Receptor 3 (TLR3) Cascade	2	116	0.00764516	0.408373	0.408373	2	73	0.00514229	9606	Homo sapiens	DUSP4;BCAM		R-HSA-168166;R-HSA-203797
R-HSA-9696270	RND2 GTPase cycle	1	44	0.00289989	0.412248	0.412248	1	2	0.000140885	9606	Homo sapiens	PLXND1		R-HSA-9696266
R-HSA-9013420	RHOU GTPase cycle	1	44	0.00289989	0.412248	0.412248	1	4	0.00028177	9606	Homo sapiens	SPTBN1		R-HSA-9018766
R-HSA-2024096	HS-GAG degradation	1	44	0.00289989	0.412248	0.412248	3	14	0.000986193	9606	Homo sapiens	GPC3		R-HSA-1667005;R-HSA-2024084;R-HSA-1678694
R-HSA-9694548	Maturation of spike protein	1	44	0.00289989	0.412248	0.412248	1	12	0.000845309	9606	Homo sapiens	MGAT4B		R-HSA-9696980
R-HSA-3899300	SUMOylation of transcription cofactors	1	44	0.00289989	0.412248	0.412248	1	27	0.00190194	9606	Homo sapiens	MAL		R-HSA-3900070
R-HSA-975155	MyD88 dependent cascade initiated on endosome	2	117	0.00771107	0.412549	0.412549	2	75	0.00528318	9606	Homo sapiens	DUSP4;BCAM		R-HSA-168166;R-HSA-203797
R-HSA-168181	Toll Like Receptor 7/8 (TLR7/8) Cascade	2	118	0.00777697	0.416711	0.416711	2	79	0.00556495	9606	Homo sapiens	DUSP4;BCAM		R-HSA-168166;R-HSA-203797
R-HSA-193775	Synthesis of bile acids and bile salts via 24-hydroxycholesterol	1	45	0.00296579	0.419315	0.419315	2	28	0.00197239	9606	Homo sapiens	AKR1C2		R-HSA-193781;R-HSA-193758
R-HSA-1566948	Elastic fibre formation	1	45	0.00296579	0.419315	0.419315	1	17	0.00119752	9606	Homo sapiens	COL4A1		R-HSA-2396399
R-HSA-5607764	CLEC7A (Dectin-1) signaling	2	120	0.00790879	0.424991	0.424991	13	45	0.00316991	9606	Homo sapiens	MALT1;CARD11		R-HSA-5660662;R-HSA-5607732;R-HSA-5660663;R-HSA-202534;R-HSA-5607742;R-HSA-5607736;R-HSA-5660665;R-HSA-5607751;R-HSA-5607744;R-HSA-5607747;R-HSA-5607757;R-HSA-5607756;R-HSA-5607759
R-HSA-8964043	Plasma lipoprotein clearance	1	46	0.0030317	0.426297	0.426297	13	36	0.00253593	9606	Homo sapiens	LDLR		R-HSA-171106;R-HSA-174624;R-HSA-174657;R-HSA-6784738;R-HSA-171141;R-HSA-171087;R-HSA-174706;R-HSA-171122;R-HSA-171059;R-HSA-6784735;R-HSA-6784734;R-HSA-174808;R-HSA-6784729
R-HSA-975576	N-glycan antennae elongation in the medial/trans-Golgi	1	46	0.0030317	0.426297	0.426297	1	14	0.000986193	9606	Homo sapiens	MGAT4B		R-HSA-975903
R-HSA-71336	Pentose phosphate pathway	1	46	0.0030317	0.426297	0.426297	1	20	0.00140885	9606	Homo sapiens	G6PD		R-HSA-70377
R-HSA-937061	TRIF(TICAM1)-mediated TLR4 signaling	2	121	0.00797469	0.429108	0.429108	2	70	0.00493097	9606	Homo sapiens	DUSP4;BCAM		R-HSA-168166;R-HSA-203797
R-HSA-166166	MyD88-independent TLR4 cascade	2	121	0.00797469	0.429108	0.429108	2	72	0.00507185	9606	Homo sapiens	DUSP4;BCAM		R-HSA-168166;R-HSA-203797
R-HSA-168138	Toll Like Receptor 9 (TLR9) Cascade	2	121	0.00797469	0.429108	0.429108	2	80	0.00563539	9606	Homo sapiens	DUSP4;BCAM		R-HSA-168166;R-HSA-203797
R-HSA-2559583	Cellular Senescence	3	199	0.0131154	0.431011	0.431011	4	90	0.00633981	9606	Homo sapiens	CXCL8;HMGA2		R-HSA-3790137;R-HSA-3788745;R-HSA-3857308;R-HSA-4647594
R-HSA-111996	Ca-dependent events	1	48	0.00316351	0.440012	0.440012	1	27	0.00190194	9606	Homo sapiens	ADCY5		R-HSA-111930
R-HSA-168898	Toll-like Receptor Cascades	3	202	0.0133131	0.440504	0.440504	19	198	0.0139476	9606	Homo sapiens	DUSP4;BCAM;MAL		R-HSA-166082;R-HSA-168166;R-HSA-2201316;R-HSA-166119;R-HSA-2559456;R-HSA-166091;R-HSA-2201322;R-HSA-166286;R-HSA-937059;R-HSA-166284;R-HSA-937022;R-HSA-2559414;R-HSA-2262775;R-HSA-203797;R-HSA-166362;R-HSA-937079;R-HSA-166363;R-HSA-166072;R-HSA-2262777
R-HSA-382556	ABC-family proteins mediated transport	2	124	0.00817241	0.441366	0.441366	4	27	0.00190194	9606	Homo sapiens	ABCC3;CADM1		R-HSA-8866551;R-HSA-1454916;R-HSA-8866546;R-HSA-8866542
R-HSA-194068	Bile acid and bile salt metabolism	2	125	0.00823832	0.44542	0.44542	7	99	0.0069738	9606	Homo sapiens	ABCC3;AKR1C2		R-HSA-192160;R-HSA-193841;R-HSA-192036;R-HSA-193781;R-HSA-193800;R-HSA-194153;R-HSA-193758
R-HSA-5674135	MAP2K and MAPK activation	1	49	0.00322942	0.446747	0.446747	2	12	0.000845309	9606	Homo sapiens	IL17RD		R-HSA-5674373;R-HSA-5674366
R-HSA-5675221	Negative regulation of MAPK pathway	1	49	0.00322942	0.446747	0.446747	1	17	0.00119752	9606	Homo sapiens	DUSP4		R-HSA-5675373
R-HSA-71403	Citric acid cycle (TCA cycle)	1	50	0.00329533	0.453401	0.453401	6	17	0.00119752	9606	Homo sapiens	MAL		R-HSA-70979;R-HSA-9012349;R-HSA-9012268;R-HSA-71783;R-HSA-70982;R-HSA-451033
R-HSA-9006925	Intracellular signaling by second messengers	5	368	0.0242536	0.457193	0.457193	2	114	0.00803043	9606	Homo sapiens	FGF18;FGFR1;ADCY5;HBEGF		R-HSA-2316434;R-HSA-111930
R-HSA-5654743	Signaling by FGFR4	1	51	0.00336123	0.459976	0.459976	27	41	0.00288814	9606	Homo sapiens	FGF18		R-HSA-5654422;R-HSA-5654423;R-HSA-5654418;R-HSA-5654163;R-HSA-5654684;R-HSA-5654428;R-HSA-5654426;R-HSA-5654169;R-HSA-5654425;R-HSA-5654662;R-HSA-5654151;R-HSA-5654663;R-HSA-5654658;R-HSA-5654659;R-HSA-5654734;R-HSA-5654669;R-HSA-5654667;R-HSA-5654664;R-HSA-8941613;R-HSA-5654655;R-HSA-5654717;R-HSA-5654653;R-HSA-5654714;R-HSA-5654651;R-HSA-5654566;R-HSA-190326;R-HSA-190265
R-HSA-373760	L1CAM interactions	2	130	0.00856785	0.465442	0.465442	3	54	0.00380389	9606	Homo sapiens	SPTBN1;FGFR1		R-HSA-437230;R-HSA-392751;R-HSA-373739
R-HSA-3928662	EPHB-mediated forward signaling	1	52	0.00342714	0.466472	0.466472	2	26	0.0018315	9606	Homo sapiens	KALRN		R-HSA-3928617;R-HSA-3928612
R-HSA-5654741	Signaling by FGFR3	1	53	0.00349305	0.47289	0.47289	29	43	0.00302902	9606	Homo sapiens	FGF18		R-HSA-5654679;R-HSA-5654224;R-HSA-5654416;R-HSA-5654623;R-HSA-5654148;R-HSA-5654222;R-HSA-5654413;R-HSA-5654730;R-HSA-5654408;R-HSA-5654409;R-HSA-5654646;R-HSA-5654647;R-HSA-5654709;R-HSA-5654643;R-HSA-5654640;R-HSA-5654641;R-HSA-5654705;R-HSA-5654631;R-HSA-5654628;R-HSA-5654565;R-HSA-190385;R-HSA-8941628;R-HSA-190263;R-HSA-190388;R-HSA-5654625;R-HSA-190261;R-HSA-5654637;R-HSA-5654634;R-HSA-56546…
R-HSA-1614558	Degradation of cysteine and homocysteine	1	53	0.00349305	0.47289	0.47289	1	23	0.00162017	9606	Homo sapiens	MAL		R-HSA-1614546
R-HSA-76009	Platelet Aggregation (Plug Formation)	1	53	0.00349305	0.47289	0.47289	1	27	0.00190194	9606	Homo sapiens	RAPGEF3		R-HSA-939265
R-HSA-1489509	DAG and IP3 signaling	1	53	0.00349305	0.47289	0.47289	1	28	0.00197239	9606	Homo sapiens	ADCY5		R-HSA-111930
R-HSA-9012999	RHO GTPase cycle	6	460	0.030317	0.48073	0.48073	20	91	0.00641026	9606	Homo sapiens	PLXND1;EFHD2;CDC42EP1;KALRN;SPTBN1;RHOB		R-HSA-9018794;R-HSA-9018766;R-HSA-9014433;R-HSA-9013024;R-HSA-9017507;R-HSA-9013157;R-HSA-9690494;R-HSA-9690493;R-HSA-9013145;R-HSA-9018808;R-HSA-9018746;R-HSA-9013021;R-HSA-9013023;R-HSA-9013022;R-HSA-9014449;R-HSA-9696266;R-HSA-8980691;R-HSA-9693198;R-HSA-9013143;R-HSA-9014294
R-HSA-1280215	Cytokine Signaling in Immune system	13	1036	0.0682792	0.48244	0.48244	43	740	0.0521274	9606	Homo sapiens	IFITM3;DUSP4;GH1;BCAM;IFITM2;CXCL8;OAS1		R-HSA-8983688;R-HSA-6784160;R-HSA-1675473;R-HSA-8983680;R-HSA-1369114;R-HSA-1369115;R-HSA-1370500;R-HSA-976991;R-HSA-1168768;R-HSA-1671691;R-HSA-982810;R-HSA-1168839;R-HSA-203797;R-HSA-1168393;R-HSA-982807;R-HSA-1168456;R-HSA-1015702;R-HSA-1168459;R-HSA-1168394;R-HSA-1015699;R-HSA-1370505;R-HSA-1671687;R-HSA-1364043;R-HSA-1362485;R-HSA-982765;R-HSA-168166;R-HSA-1169210;R-HSA-1031716;R-HSA-1369080…
R-HSA-202403	TCR signaling	2	135	0.00889738	0.485034	0.485034	12	52	0.003663	9606	Homo sapiens	MALT1;CARD11		R-HSA-202466;R-HSA-202534;R-HSA-202437;R-HSA-202453;R-HSA-202500;R-HSA-202443;R-HSA-202459;R-HSA-202394;R-HSA-202489;R-HSA-202472;R-HSA-202510;R-HSA-202478
R-HSA-445989	TAK1-dependent IKK and NF-kappa-B activation	1	55	0.00362486	0.485497	0.485497	1	17	0.00119752	9606	Homo sapiens	BCAM		R-HSA-168166
R-HSA-196854	Metabolism of vitamins and cofactors	5	382	0.0251763	0.489577	0.489577	8	205	0.0144407	9606	Homo sapiens	GPC3;MAL;LDLR;PRSS2		R-HSA-947499;R-HSA-9759202;R-HSA-2404131;R-HSA-2424254;R-HSA-9759209;R-HSA-2423785;R-HSA-3132753;R-HSA-2429643
R-HSA-8963899	Plasma lipoprotein remodeling	1	56	0.00369077	0.491688	0.491688	3	31	0.00218371	9606	Homo sapiens	CREB3L3		R-HSA-6784622;R-HSA-6784620;R-HSA-6784648
R-HSA-2132295	MHC class II antigen presentation	2	137	0.0090292	0.492746	0.492746	5	26	0.0018315	9606	Homo sapiens	HLA-DMB;CTSE		R-HSA-2130706;R-HSA-2130504;R-HSA-2130349;R-HSA-2213244;R-HSA-2213246
R-HSA-9013405	RHOD GTPase cycle	1	57	0.00375667	0.497804	0.497804	1	9	0.000633981	9606	Homo sapiens	EFHD2		R-HSA-9693198
R-HSA-380108	Chemokine receptors bind chemokines	1	57	0.00375667	0.497804	0.497804	2	19	0.00133841	9606	Homo sapiens	CXCL8		R-HSA-373813;R-HSA-373791
R-HSA-2453902	The canonical retinoid cycle in rods (twilight vision)	1	57	0.00375667	0.497804	0.497804	2	25	0.00176106	9606	Homo sapiens	STRA6		R-HSA-2453876;R-HSA-2453863
R-HSA-70268	Pyruvate metabolism	1	57	0.00375667	0.497804	0.497804	1	15	0.00105664	9606	Homo sapiens	MAL		R-HSA-9012036
R-HSA-977606	Regulation of Complement cascade	2	139	0.00916101	0.500386	0.500386	11	42	0.00295858	9606	Homo sapiens	CFI;CLU		R-HSA-977359;R-HSA-977615;R-HSA-8852580;R-HSA-981658;R-HSA-976810;R-HSA-977371;R-HSA-976743;R-HSA-981637;R-HSA-3266557;R-HSA-977602;R-HSA-976801
R-HSA-5655253	Signaling by FGFR2 in disease	1	58	0.00382258	0.503848	0.503848	13	28	0.00197239	9606	Homo sapiens	FGF18		R-HSA-5654748;R-HSA-5655323;R-HSA-5655320;R-HSA-2077424;R-HSA-2033486;R-HSA-5655268;R-HSA-5655301;R-HSA-5655233;R-HSA-5655343;R-HSA-5655245;R-HSA-5655339;R-HSA-5655241;R-HSA-2033472
R-HSA-156588	Glucuronidation	1	58	0.00382258	0.503848	0.503848	1	11	0.000774866	9606	Homo sapiens	UGDH		R-HSA-173597
R-HSA-9013409	RHOJ GTPase cycle	1	59	0.00388849	0.509819	0.509819	1	3	0.000211327	9606	Homo sapiens	CDC42EP1		R-HSA-9017507
R-HSA-373752	Netrin-1 signaling	1	59	0.00388849	0.509819	0.509819	1	37	0.00260637	9606	Homo sapiens	SLIT2		R-HSA-373715
R-HSA-6805567	Keratinization	3	226	0.0148949	0.513991	0.513991	15	34	0.00239504	9606	Homo sapiens	KRT19;KRT8		R-HSA-6806629;R-HSA-6805573;R-HSA-6814734;R-HSA-6814764;R-HSA-6805546;R-HSA-6806613;R-HSA-6810357;R-HSA-6811539;R-HSA-6814387;R-HSA-6806610;R-HSA-6809393;R-HSA-6809663;R-HSA-8942224;R-HSA-6814298;R-HSA-6810937
R-HSA-5339562	Uptake and actions of bacterial toxins	1	60	0.00395439	0.515718	0.515718	4	66	0.0046492	9606	Homo sapiens	HBEGF		R-HSA-5336417;R-HSA-5336420;R-HSA-5336422;R-HSA-5336413
R-HSA-177929	Signaling by EGFR	1	61	0.0040203	0.521547	0.521547	40	49	0.00345168	9606	Homo sapiens	HBEGF		R-HSA-177922;R-HSA-177923;R-HSA-177926;R-HSA-177927;R-HSA-177924;R-HSA-177925;R-HSA-177930;R-HSA-182986;R-HSA-183051;R-HSA-8951490;R-HSA-177934;R-HSA-182990;R-HSA-177935;R-HSA-183055;R-HSA-177933;R-HSA-177938;R-HSA-183058;R-HSA-182994;R-HSA-177939;R-HSA-177936;R-HSA-177937;R-HSA-182993;R-HSA-177942;R-HSA-177943;R-HSA-177941;R-HSA-183002;R-HSA-183067;R-HSA-177944;R-HSA-177945;R-HSA-8867047;R-HSA-2…
R-HSA-5362768	Hh mutants are degraded by ERAD	1	61	0.0040203	0.521547	0.521547	4	6	0.000422654	9606	Homo sapiens	CADM1		R-HSA-5362450;R-HSA-5483238;R-HSA-5387386;R-HSA-5387389
R-HSA-445355	Smooth Muscle Contraction	1	61	0.0040203	0.521547	0.521547	1	16	0.00112708	9606	Homo sapiens	ALDH2		R-HSA-9620103
R-HSA-9755511	KEAP1-NFE2L2 pathway	2	146	0.00962236	0.526539	0.526539	2	78	0.00549451	9606	Homo sapiens	G6PD		R-HSA-9761812;R-HSA-9761849
R-HSA-9013406	RHOQ GTPase cycle	1	63	0.00415211	0.532996	0.532996	1	5	0.000352212	9606	Homo sapiens	CDC42EP1		R-HSA-9018746
R-HSA-9753281	Paracetamol ADME	1	63	0.00415211	0.532996	0.532996	1	12	0.000845309	9606	Homo sapiens	ABCC3		R-HSA-9753283
R-HSA-5663220	RHO GTPases Activate Formins	2	149	0.00982008	0.537464	0.537464	8	27	0.00190194	9606	Homo sapiens	MAL;RHOB		R-HSA-5666070;R-HSA-5666001;R-HSA-5666049;R-HSA-5665982;R-HSA-5665998;R-HSA-5666046;R-HSA-5665999;R-HSA-5666008
R-HSA-5387390	Hh mutants abrogate ligand secretion	1	64	0.00421802	0.538618	0.538618	4	7	0.000493097	9606	Homo sapiens	CADM1		R-HSA-5362450;R-HSA-5483238;R-HSA-5387386;R-HSA-5387389
R-HSA-193648	NRAGE signals death through JNK	1	64	0.00421802	0.538618	0.538618	1	7	0.000493097	9606	Homo sapiens	KALRN		R-HSA-205039
R-HSA-9662361	Sensory processing of sound by outer hair cells of the cochlea	1	64	0.00421802	0.538618	0.538618	1	8	0.000563539	9606	Homo sapiens	SPTBN1		R-HSA-9663363
R-HSA-112316	Neuronal System	6	490	0.0322942	0.542169	0.542169	15	221	0.0155678	9606	Homo sapiens	ALDH2;GRIK3;GNB4;KCNJ16;KCNJ2;ADCY5		R-HSA-500708;R-HSA-380608;R-HSA-170666;R-HSA-451311;R-HSA-500717;R-HSA-392206;R-HSA-170671;R-HSA-170674;R-HSA-1013020;R-HSA-451283;R-HSA-1013013;R-HSA-1013012;R-HSA-170686;R-HSA-1296046;R-HSA-1296045
R-HSA-1257604	PIP3 activates AKT signaling	4	321	0.021156	0.542919	0.542919	1	86	0.00605804	9606	Homo sapiens	FGF18;FGFR1;HBEGF		R-HSA-2316434
R-HSA-1483166	Synthesis of PA	1	65	0.00428393	0.544173	0.544173	1	17	0.00119752	9606	Homo sapiens	LIPH		R-HSA-6792445
R-HSA-5678895	Defective CFTR causes cystic fibrosis	1	66	0.00434983	0.549661	0.549661	3	8	0.000563539	9606	Homo sapiens	CADM1		R-HSA-8866854;R-HSA-8866857;R-HSA-8866856
R-HSA-9772572	Early SARS-CoV-2 Infection Events	1	66	0.00434983	0.549661	0.549661	5	74	0.00521274	9606	Homo sapiens	GPC3		R-HSA-9694579;R-HSA-9694661;R-HSA-9699007;R-HSA-9697423;R-HSA-9698988
R-HSA-9748784	Drug ADME	3	239	0.0157517	0.55162	0.55162	4	121	0.00852353	9606	Homo sapiens	ABCC3;SLCO2B1		R-HSA-9749607;R-HSA-9750656;R-HSA-9757010;R-HSA-9753283
R-HSA-70263	Gluconeogenesis	1	67	0.00441574	0.555084	0.555084	5	26	0.0018315	9606	Homo sapiens	MAL		R-HSA-376851;R-HSA-71783;R-HSA-198440;R-HSA-372843;R-HSA-198508
R-HSA-112043	PLC beta mediated events	1	67	0.00441574	0.555084	0.555084	1	32	0.00225416	9606	Homo sapiens	ADCY5		R-HSA-111930
R-HSA-1227986	Signaling by ERBB2	1	68	0.00448165	0.560441	0.560441	18	46	0.00324035	9606	Homo sapiens	HBEGF		R-HSA-1963581;R-HSA-1250195;R-HSA-8848005;R-HSA-1963582;R-HSA-6785636;R-HSA-1250486;R-HSA-1963578;R-HSA-1306969;R-HSA-1250463;R-HSA-1306972;R-HSA-1306979;R-HSA-1963563;R-HSA-6785648;R-HSA-1963589;R-HSA-1250346;R-HSA-8863804;R-HSA-8847995;R-HSA-1963586
R-HSA-983189	Kinesins	1	68	0.00448165	0.560441	0.560441	2	14	0.000986193	9606	Homo sapiens	KIF13B		R-HSA-983259;R-HSA-983266
R-HSA-3299685	Detoxification of Reactive Oxygen Species	1	68	0.00448165	0.560441	0.560441	1	34	0.00239504	9606	Homo sapiens	GPX3		R-HSA-3341397
R-HSA-166658	Complement cascade	2	156	0.0102814	0.562277	0.562277	15	72	0.00507185	9606	Homo sapiens	CFI;CLU		R-HSA-977359;R-HSA-977615;R-HSA-8852580;R-HSA-976810;R-HSA-976743;R-HSA-981637;R-HSA-3266557;R-HSA-977602;R-HSA-976801;R-HSA-173709;R-HSA-981658;R-HSA-977371;R-HSA-173723;R-HSA-173720;R-HSA-173725
R-HSA-450294	MAP kinase activation	1	69	0.00454755	0.565735	0.565735	1	32	0.00225416	9606	Homo sapiens	DUSP4		R-HSA-203797
R-HSA-2559586	DNA Damage/Telomere Stress Induced Senescence	1	70	0.00461346	0.570965	0.570965	1	18	0.00126796	9606	Homo sapiens	HMGA2		R-HSA-4647594
R-HSA-9006927	Signaling by Non-Receptor Tyrosine Kinases	1	71	0.00467936	0.576132	0.576132	8	53	0.00373345	9606	Homo sapiens	HBEGF		R-HSA-8848005;R-HSA-8857555;R-HSA-8857583;R-HSA-8857565;R-HSA-8857549;R-HSA-8847995;R-HSA-9634702;R-HSA-8857577
R-HSA-8848021	Signaling by PTK6	1	71	0.00467936	0.576132	0.576132	8	53	0.00373345	9606	Homo sapiens	HBEGF		R-HSA-8848005;R-HSA-8857555;R-HSA-8857583;R-HSA-8857565;R-HSA-8857549;R-HSA-8847995;R-HSA-9634702;R-HSA-8857577
R-HSA-5358346	Hedgehog ligand biogenesis	1	72	0.00474527	0.581238	0.581238	4	15	0.00105664	9606	Homo sapiens	CADM1		R-HSA-5362437;R-HSA-5362441;R-HSA-5362459;R-HSA-5362412
R-HSA-211976	Endogenous sterols	1	72	0.00474527	0.581238	0.581238	1	18	0.00126796	9606	Homo sapiens	CYP1B1		R-HSA-211951
R-HSA-156584	Cytosolic sulfonation of small molecules	1	72	0.00474527	0.581238	0.581238	1	24	0.00169062	9606	Homo sapiens	SLC26A2		R-HSA-427555
R-HSA-5668914	Diseases of metabolism	5	424	0.0279444	0.581955	0.581955	14	195	0.0137363	9606	Homo sapiens	SLC26A2;GPC3;CYP1B1;THBS1;THSD4		R-HSA-3560789;R-HSA-9036289;R-HSA-3656254;R-HSA-9036290;R-HSA-5605147;R-HSA-4420365;R-HSA-3560804;R-HSA-9036283;R-HSA-3656261;R-HSA-3560802;R-HSA-9036285;R-HSA-3656257;R-HSA-6785565;R-HSA-3656267
R-HSA-112040	G-protein mediated events	1	73	0.00481118	0.586282	0.586282	10	41	0.00288814	9606	Homo sapiens	ADCY5		R-HSA-170674;R-HSA-170672;R-HSA-170676;R-HSA-170677;R-HSA-170666;R-HSA-392206;R-HSA-111930;R-HSA-170686;R-HSA-170671;R-HSA-170685
R-HSA-9013026	RHOB GTPase cycle	1	75	0.00494299	0.59619	0.59619	6	6	0.000422654	9606	Homo sapiens	RHOB		R-HSA-9013021;R-HSA-9013023;R-HSA-9013022;R-HSA-9013024;R-HSA-9690494;R-HSA-9690493
R-HSA-425393	Transport of inorganic cations/anions and amino acids/oligopeptides	2	167	0.0110064	0.599324	0.599324	3	76	0.00535362	9606	Homo sapiens	SLC26A2;MAL		R-HSA-427555;R-HSA-1614546;R-HSA-372843
R-HSA-9662360	Sensory processing of sound by inner hair cells of the cochlea	1	76	0.0050089	0.601055	0.601055	1	7	0.000493097	9606	Homo sapiens	SPTBN1		R-HSA-9659380
R-HSA-189445	Metabolism of porphyrins	1	76	0.0050089	0.601055	0.601055	1	42	0.00295858	9606	Homo sapiens	SLCO2B1		R-HSA-9661723
R-HSA-2173782	Binding and Uptake of Ligands by Scavenger Receptors	2	168	0.0110723	0.602574	0.602574	1	33	0.0023246	9606	Homo sapiens	COL4A2;COL4A1		R-HSA-3221843
R-HSA-196849	Metabolism of water-soluble vitamins and cofactors	3	258	0.0170039	0.603422	0.603422	4	143	0.0100733	9606	Homo sapiens	MAL;LDLR;PRSS2		R-HSA-947499;R-HSA-9759202;R-HSA-9759209;R-HSA-3132753
R-HSA-1834949	Cytosolic sensors of pathogen-associated DNA	1	78	0.00514071	0.610611	0.610611	6	50	0.00352212	9606	Homo sapiens	DTX4		R-HSA-3249392;R-HSA-2396007;R-HSA-8948703;R-HSA-3249386;R-HSA-8948709;R-HSA-1606327
R-HSA-193368	Synthesis of bile acids and bile salts via 7alpha-hydroxycholesterol	1	78	0.00514071	0.610611	0.610611	2	39	0.00274725	9606	Homo sapiens	AKR1C2		R-HSA-192160;R-HSA-192036
R-HSA-448424	Interleukin-17 signaling	1	78	0.00514071	0.610611	0.610611	1	35	0.00246548	9606	Homo sapiens	DUSP4		R-HSA-203797
R-HSA-5625740	RHO GTPases activate PKNs	1	79	0.00520662	0.615303	0.615303	3	20	0.00140885	9606	Homo sapiens	RHOB		R-HSA-5623622;R-HSA-5623632;R-HSA-5623667
R-HSA-877300	Interferon gamma signaling	2	173	0.0114018	0.618523	0.618523	2	18	0.00126796	9606	Homo sapiens	OAS1		R-HSA-1031716;R-HSA-1031713
R-HSA-198725	Nuclear Events (kinase and transcription factor activation)	1	80	0.00527252	0.619939	0.619939	1	48	0.00338123	9606	Homo sapiens	DUSP4		R-HSA-203797
R-HSA-4086398	Ca2+ pathway	1	81	0.00533843	0.62452	0.62452	5	27	0.00190194	9606	Homo sapiens	GNB4		R-HSA-398193;R-HSA-3965444;R-HSA-3965447;R-HSA-3965441;R-HSA-398040
R-HSA-204998	Cell death signalling via NRAGE, NRIF and NADE	1	81	0.00533843	0.62452	0.62452	1	17	0.00119752	9606	Homo sapiens	KALRN		R-HSA-205039
R-HSA-9694635	Translation of Structural Proteins	1	81	0.00533843	0.62452	0.62452	1	46	0.00324035	9606	Homo sapiens	MGAT4B		R-HSA-9696980
R-HSA-2871837	FCERI mediated NF-kB activation	2	175	0.0115336	0.624765	0.624765	11	19	0.00133841	9606	Homo sapiens	MALT1;CARD11		R-HSA-2730904;R-HSA-2730861;R-HSA-2730876;R-HSA-202534;R-HSA-2730863;R-HSA-2730864;R-HSA-2730899;R-HSA-2730900;R-HSA-2730836;R-HSA-2730903;R-HSA-2730902
R-HSA-75105	Fatty acyl-CoA biosynthesis	1	82	0.00540434	0.629045	0.629045	1	25	0.00176106	9606	Homo sapiens	MAL		R-HSA-75849
R-HSA-9711123	Cellular response to chemical stress	3	274	0.0180584	0.643897	0.643897	3	134	0.00943928	9606	Homo sapiens	G6PD;GPX3		R-HSA-9761812;R-HSA-3341397;R-HSA-9761849
R-HSA-383280	Nuclear Receptor transcription pathway	1	86	0.00566796	0.646612	0.646612	2	2	0.000140885	9606	Homo sapiens	NR0B2		R-HSA-382096;R-HSA-376419
R-HSA-9010553	Regulation of expression of SLITs and ROBOs	2	183	0.0120609	0.648946	0.648946	3	20	0.00140885	9606	Homo sapiens	SLIT2		R-HSA-9010872;R-HSA-9010539;R-HSA-9010541
R-HSA-1638091	Heparan sulfate/heparin (HS-GAG) metabolism	1	87	0.00573387	0.650872	0.650872	21	33	0.0023246	9606	Homo sapiens	GPC3		R-HSA-2076383;R-HSA-1889981;R-HSA-9638064;R-HSA-2076508;R-HSA-1667005;R-HSA-1889978;R-HSA-2024084;R-HSA-2076371;R-HSA-1878002;R-HSA-2024108;R-HSA-2022860;R-HSA-2022856;R-HSA-2076392;R-HSA-2022887;R-HSA-2022919;R-HSA-2024100;R-HSA-2076419;R-HSA-2076611;R-HSA-2022851;R-HSA-1889955;R-HSA-1678694
R-HSA-9659379	Sensory processing of sound	1	87	0.00573387	0.650872	0.650872	2	13	0.000915751	9606	Homo sapiens	SPTBN1		R-HSA-9663363;R-HSA-9659380
R-HSA-5579029	Metabolic disorders of biological oxidation enzymes	1	87	0.00573387	0.650872	0.650872	1	38	0.00267681	9606	Homo sapiens	CYP1B1		R-HSA-5605147
R-HSA-5654738	Signaling by FGFR2	1	88	0.00579978	0.655082	0.655082	27	46	0.00324035	9606	Homo sapiens	FGF18		R-HSA-5654614;R-HSA-5654615;R-HSA-5654612;R-HSA-5654677;R-HSA-5654608;R-HSA-5654622;R-HSA-5654620;R-HSA-5654618;R-HSA-190413;R-HSA-5654406;R-HSA-5654407;R-HSA-5654404;R-HSA-5654402;R-HSA-5654147;R-HSA-5654159;R-HSA-5654607;R-HSA-5654157;R-HSA-5654605;R-HSA-5654603;R-HSA-5654729;R-HSA-5654399;R-HSA-5654397;R-HSA-190258;R-HSA-5654562;R-HSA-8941618;R-HSA-5654701;R-HSA-5654697
R-HSA-168256	Immune System	30	2624	0.172939	0.656115	0.656115	142	1659	0.116864	9606	Homo sapiens	DUSP4;IFITM3;CXCL8;IFITM2;CFI;NBEAL2;PYGM;LYZ;DTX4;CLU;MALT1;GH1;BCAM;HLA-DMB;OAS1;CEACAM6;MAL;CHI3L1;CTSE;PRSS2;CARD11;RAPGEF3		R-HSA-6801766;R-HSA-8983688;R-HSA-202500;R-HSA-8983680;R-HSA-202510;R-HSA-1369114;R-HSA-1369115;R-HSA-939265;R-HSA-879362;R-HSA-8863895;R-HSA-1168641;R-HSA-1671691;R-HSA-5607751;R-HSA-982810;R-HSA-5607744;R-HSA-1168644;R-HSA-5607747;R-HSA-203797;R-HSA-1168393;R-HSA-5607757;R-HSA-982807;R-HSA-5607756;R-HSA-5607759;R-HSA-1168394;R-HSA-1671687;R-HSA-1362485;R-HSA-202534;R-HSA-198955;R-HSA-1169210;R-…
R-HSA-168249	Innate Immune System	15	1340	0.0883148	0.656537	0.656537	76	725	0.0510707	9606	Homo sapiens	DUSP4;CFI;NBEAL2;PYGM;DTX4;LYZ;CLU;MALT1;BCAM;CEACAM6;MAL;CHI3L1;PRSS2;CARD11		R-HSA-6801766;R-HSA-981637;R-HSA-166286;R-HSA-166284;R-HSA-173709;R-HSA-879362;R-HSA-2559414;R-HSA-5607751;R-HSA-981658;R-HSA-5607744;R-HSA-5607747;R-HSA-203797;R-HSA-5607757;R-HSA-173723;R-HSA-5607756;R-HSA-173720;R-HSA-5607759;R-HSA-173725;R-HSA-5660662;R-HSA-5660663;R-HSA-976810;R-HSA-202534;R-HSA-976801;R-HSA-1606327;R-HSA-5660665;R-HSA-937022;R-HSA-2730904;R-HSA-166072;R-HSA-2730899;R-HSA-27…
R-HSA-977225	Amyloid fiber formation	1	89	0.00586568	0.659241	0.659241	2	33	0.0023246	9606	Homo sapiens	LYZ		R-HSA-976734;R-HSA-977136
R-HSA-1483249	Inositol phosphate metabolism	1	90	0.00593159	0.66335	0.66335	1	71	0.00500141	9606	Homo sapiens	PLCD3		R-HSA-1855221
R-HSA-983705	Signaling by the B Cell Receptor (BCR)	2	189	0.0124563	0.666263	0.666263	4	45	0.00316991	9606	Homo sapiens	MALT1;CARD11		R-HSA-1168641;R-HSA-1168644;R-HSA-1168635;R-HSA-1168637
R-HSA-418555	G alpha (s) signalling events	2	190	0.0125222	0.669082	0.669082	10	28	0.00197239	9606	Homo sapiens	GNB4;ADCY5		R-HSA-379044;R-HSA-163617;R-HSA-392129;R-HSA-9036301;R-HSA-9036307;R-HSA-9624014;R-HSA-744887;R-HSA-9036308;R-HSA-744886;R-HSA-751013
R-HSA-416476	G alpha (q) signalling events	3	285	0.0187834	0.669999	0.669999	9	35	0.00246548	9606	Homo sapiens	GNB4;KALRN;HBEGF		R-HSA-749448;R-HSA-2179415;R-HSA-749452;R-HSA-2179387;R-HSA-750993;R-HSA-2179402;R-HSA-400586;R-HSA-379048;R-HSA-2179407
R-HSA-9013404	RAC2 GTPase cycle	1	92	0.0060634	0.671422	0.671422	1	10	0.000704424	9606	Homo sapiens	CDC42EP1		R-HSA-9014294
R-HSA-5632684	Hedgehog 'on' state	1	92	0.0060634	0.671422	0.671422	2	37	0.00260637	9606	Homo sapiens	CDON		R-HSA-5632668;R-HSA-5632652
R-HSA-9013149	RAC1 GTPase cycle	2	191	0.0125882	0.671882	0.671882	2	6	0.000422654	9606	Homo sapiens	CDC42EP1;KALRN		R-HSA-9013145;R-HSA-9013143
R-HSA-450531	Regulation of mRNA stability by proteins that bind AU-rich elements	1	93	0.00612931	0.675385	0.675385	4	26	0.0018315	9606	Homo sapiens	ZFP36		R-HSA-450400;R-HSA-450463;R-HSA-450431;R-HSA-450394
R-HSA-9664433	Leishmania parasite growth and survival	2	193	0.01272	0.677424	0.677424	6	40	0.0028177	9606	Homo sapiens	GNB4;ADCY5		R-HSA-9660819;R-HSA-163617;R-HSA-392129;R-HSA-111930;R-HSA-9660824;R-HSA-9660828
R-HSA-9662851	Anti-inflammatory response favouring Leishmania parasite infection	2	193	0.01272	0.677424	0.677424	6	40	0.0028177	9606	Homo sapiens	GNB4;ADCY5		R-HSA-9660819;R-HSA-163617;R-HSA-392129;R-HSA-111930;R-HSA-9660824;R-HSA-9660828
R-HSA-1169410	Antiviral mechanism by IFN-stimulated genes	1	94	0.00619522	0.679301	0.679301	3	31	0.00218371	9606	Homo sapiens	OAS1		R-HSA-8983688;R-HSA-8983680;R-HSA-8983671
R-HSA-8876198	RAB GEFs exchange GTP for GDP on RABs	1	94	0.00619522	0.679301	0.679301	1	21	0.00147929	9606	Homo sapiens	DENND2A		R-HSA-8876191
R-HSA-1614635	Sulfur amino acid metabolism	1	94	0.00619522	0.679301	0.679301	1	37	0.00260637	9606	Homo sapiens	MAL		R-HSA-1614546
R-HSA-390466	Chaperonin-mediated protein folding	1	96	0.00632703	0.686991	0.686991	7	19	0.00133841	9606	Homo sapiens	GNB4		R-HSA-6814119;R-HSA-6814418;R-HSA-8850560;R-HSA-8850527;R-HSA-6814124;R-HSA-6814121;R-HSA-6814120
R-HSA-5619084	ABC transporter disorders	1	99	0.00652475	0.698185	0.698185	3	23	0.00162017	9606	Homo sapiens	CADM1		R-HSA-8866854;R-HSA-8866857;R-HSA-8866856
R-HSA-373080	Class B/2 (Secretin family receptors)	1	99	0.00652475	0.698185	0.698185	1	24	0.00169062	9606	Homo sapiens	GNB4		R-HSA-381612
R-HSA-71406	Pyruvate metabolism and Citric Acid (TCA) cycle	1	100	0.00659065	0.701827	0.701827	7	36	0.00253593	9606	Homo sapiens	MAL		R-HSA-70979;R-HSA-9012349;R-HSA-9012268;R-HSA-71783;R-HSA-70982;R-HSA-9012036;R-HSA-451033
R-HSA-9013423	RAC3 GTPase cycle	1	100	0.00659065	0.701827	0.701827	1	6	0.000422654	9606	Homo sapiens	CDC42EP1		R-HSA-9018808
R-HSA-5621481	C-type lectin receptors (CLRs)	2	203	0.013379	0.704003	0.704003	13	68	0.00479008	9606	Homo sapiens	MALT1;CARD11		R-HSA-5660662;R-HSA-5607732;R-HSA-5660663;R-HSA-202534;R-HSA-5607742;R-HSA-5607736;R-HSA-5660665;R-HSA-5607751;R-HSA-5607744;R-HSA-5607747;R-HSA-5607757;R-HSA-5607756;R-HSA-5607759
R-HSA-391251	Protein folding	1	102	0.00672247	0.708981	0.708981	7	28	0.00197239	9606	Homo sapiens	GNB4		R-HSA-6814119;R-HSA-6814418;R-HSA-8850560;R-HSA-8850527;R-HSA-6814124;R-HSA-6814121;R-HSA-6814120
R-HSA-2682334	EPH-Ephrin signaling	1	102	0.00672247	0.708981	0.708981	2	56	0.00394477	9606	Homo sapiens	KALRN		R-HSA-3928617;R-HSA-3928612
R-HSA-168928	DDX58/IFIH1-mediated induction of interferon-alpha/beta	1	104	0.00685428	0.715963	0.715963	1	53	0.00373345	9606	Homo sapiens	BCAM		R-HSA-168166
R-HSA-1236974	ER-Phagosome pathway	1	106	0.00698609	0.722779	0.722779	1	10	0.000704424	9606	Homo sapiens	MAL		R-HSA-8863895
R-HSA-5687128	MAPK6/MAPK4 signaling	1	106	0.00698609	0.722779	0.722779	2	40	0.0028177	9606	Homo sapiens	KALRN		R-HSA-5692768;R-HSA-5692781
R-HSA-6785807	Interleukin-4 and Interleukin-13 signaling	2	211	0.0139063	0.723941	0.723941	1	47	0.00331079	9606	Homo sapiens	CXCL8		R-HSA-6789524
R-HSA-6807878	COPI-mediated anterograde transport	1	107	0.007052	0.726126	0.726126	6	12	0.000845309	9606	Homo sapiens	SPTBN1		R-HSA-6807877;R-HSA-6809011;R-HSA-6807875;R-HSA-6809010;R-HSA-6809006;R-HSA-6809003
R-HSA-6811434	COPI-dependent Golgi-to-ER retrograde traffic	1	107	0.007052	0.726126	0.726126	2	11	0.000774866	9606	Homo sapiens	KIF13B		R-HSA-6811426;R-HSA-6811423
R-HSA-425397	Transport of vitamins, nucleosides, and related molecules	1	108	0.00711791	0.729433	0.729433	1	40	0.0028177	9606	Homo sapiens	SLCO2B1		R-HSA-879562
R-HSA-193704	p75 NTR receptor-mediated signalling	1	110	0.00724972	0.735927	0.735927	1	50	0.00352212	9606	Homo sapiens	KALRN		R-HSA-205039
R-HSA-382551	Transport of small molecules	10	969	0.0638634	0.73756	0.73756	32	454	0.0319808	9606	Homo sapiens	ABCC3;ANO1;SLC26A2;CREB3L3;CADM1;SLCO2B1;GNB4;MAL;LDLR;ADCY5		R-HSA-174657;R-HSA-6784738;R-HSA-432195;R-HSA-171141;R-HSA-879562;R-HSA-9659611;R-HSA-6784622;R-HSA-1614546;R-HSA-6784620;R-HSA-2684901;R-HSA-171087;R-HSA-1454916;R-HSA-174808;R-HSA-164377;R-HSA-171106;R-HSA-174624;R-HSA-9659568;R-HSA-163617;R-HSA-427555;R-HSA-8866542;R-HSA-372843;R-HSA-6784648;R-HSA-8866551;R-HSA-174706;R-HSA-171122;R-HSA-171059;R-HSA-8866546;R-HSA-422320;R-HSA-6784735;R-HSA-678…
R-HSA-948021	Transport to the Golgi and subsequent modification	2	219	0.0144335	0.742739	0.742739	7	60	0.00422654	9606	Homo sapiens	MGAT4B;SPTBN1		R-HSA-975903;R-HSA-6807877;R-HSA-6809011;R-HSA-6807875;R-HSA-6809010;R-HSA-6809006;R-HSA-6809003
R-HSA-192105	Synthesis of bile acids and bile salts	1	113	0.00744744	0.74538	0.74538	6	83	0.00584672	9606	Homo sapiens	AKR1C2		R-HSA-192160;R-HSA-193841;R-HSA-192036;R-HSA-193781;R-HSA-193800;R-HSA-193758
R-HSA-1483206	Glycerophospholipid biosynthesis	2	221	0.0145653	0.747266	0.747266	7	133	0.00936884	9606	Homo sapiens	LIPH;LPCAT3		R-HSA-1482646;R-HSA-1482533;R-HSA-1482547;R-HSA-1482691;R-HSA-1482636;R-HSA-6792445;R-HSA-1482667
R-HSA-163125	Post-translational modification: synthesis of GPI-anchored proteins	1	115	0.00757925	0.751493	0.751493	1	16	0.00112708	9606	Homo sapiens	NRN1		R-HSA-8940388
R-HSA-194315	Signaling by Rho GTPases	7	708	0.0466618	0.754355	0.754355	42	203	0.0142998	9606	Homo sapiens	PLXND1;EFHD2;MAL;CDC42EP1;KALRN;SPTBN1;RHOB		R-HSA-5666070;R-HSA-5623632;R-HSA-5666001;R-HSA-9018766;R-HSA-419087;R-HSA-8981443;R-HSA-5667037;R-HSA-419083;R-HSA-5666008;R-HSA-9013145;R-HSA-5623622;R-HSA-9013021;R-HSA-5666178;R-HSA-9013023;R-HSA-5666049;R-HSA-9013022;R-HSA-5665998;R-HSA-5665999;R-HSA-9696266;R-HSA-8980691;R-HSA-9693198;R-HSA-9013143;R-HSA-9014294;R-HSA-9018794;R-HSA-5623667;R-HSA-5665982;R-HSA-5666046;R-HSA-9014433;R-HSA-901…
R-HSA-109582	Hemostasis	8	803	0.052923	0.757246	0.757246	30	338	0.0238095	9606	Homo sapiens	CEACAM6;KIF13B;GNB4;CLU;THBS1;SERPINA4;RAPGEF3;RHOB		R-HSA-396996;R-HSA-397891;R-HSA-392195;R-HSA-428750;R-HSA-428749;R-HSA-396941;R-HSA-397835;R-HSA-939265;R-HSA-392202;R-HSA-392852;R-HSA-418581;R-HSA-983259;R-HSA-418579;R-HSA-428752;R-HSA-418576;R-HSA-202717;R-HSA-202723;R-HSA-392870;R-HSA-481007;R-HSA-428909;R-HSA-983266;R-HSA-392874;R-HSA-428918;R-HSA-428917;R-HSA-442291;R-HSA-481009;R-HSA-8867135;R-HSA-114552;R-HSA-392187;R-HSA-114558
R-HSA-418594	G alpha (i) signalling events	4	426	0.0280762	0.757839	0.757839	30	74	0.00521274	9606	Homo sapiens	CXCL8;PPP1R1B;GNB4;ADCY5		R-HSA-392129;R-HSA-180038;R-HSA-749454;R-HSA-177284;R-HSA-167429;R-HSA-392206;R-HSA-167433;R-HSA-180047;R-HSA-112271;R-HSA-751001;R-HSA-420883;R-HSA-749456;R-HSA-8982637;R-HSA-170666;R-HSA-180073;R-HSA-380073;R-HSA-170671;R-HSA-170674;R-HSA-170672;R-HSA-167408;R-HSA-170676;R-HSA-170677;R-HSA-201787;R-HSA-177275;R-HSA-8982640;R-HSA-167419;R-HSA-111930;R-HSA-170686;R-HSA-201790;R-HSA-170685
R-HSA-611105	Respiratory electron transport	1	118	0.00777697	0.760391	0.760391	2	19	0.00133841	9606	Homo sapiens	ETFB		R-HSA-169270;R-HSA-169260
R-HSA-418346	Platelet homeostasis	1	118	0.00777697	0.760391	0.760391	3	31	0.00218371	9606	Homo sapiens	GNB4		R-HSA-392852;R-HSA-392870;R-HSA-392874
R-HSA-8957322	Metabolism of steroids	3	331	0.0218151	0.763971	0.763971	8	250	0.0176106	9606	Homo sapiens	ABCC3;AKR1C2;LDLR		R-HSA-192160;R-HSA-193841;R-HSA-192036;R-HSA-193781;R-HSA-193800;R-HSA-194153;R-HSA-193758;R-HSA-350168
R-HSA-2672351	Stimuli-sensing channels	1	120	0.00790879	0.766147	0.766147	3	33	0.0023246	9606	Homo sapiens	ANO1		R-HSA-9659568;R-HSA-9659611;R-HSA-2684901
R-HSA-162582	Signal Transduction	33	3028	0.199565	0.768887	0.768887	353	2534	0.178501	9606	Homo sapiens	CXCL8;PLXND1;LAMA4;COL11A1;LAMA3;DTX4;KALRN;THBS1;FSTL1;ADCY5;DNER;EFHD2;SPTBN1;CDON;DUSP4;CADM1;GFRA1;ADAP1;IL17RD;RHOB;COL4A2;COL4A1;PPP1R1B;FGF18;GNB4;MAL;CDC42EP1;RAPGEF3;HBEGF;FGFR1		R-HSA-5654614;R-HSA-5654615;R-HSA-8848005;R-HSA-5654612;R-HSA-6785636;R-HSA-5654608;R-HSA-167429;R-HSA-5654622;R-HSA-5654623;R-HSA-5654620;R-HSA-392206;R-HSA-167433;R-HSA-5654618;R-HSA-5654596;R-HSA-5654597;R-HSA-5654594;R-HSA-420883;R-HSA-9021596;R-HSA-5654592;R-HSA-203797;R-HSA-6785648;R-HSA-1250315;R-HSA-5654607;R-HSA-8964241;R-HSA-373791;R-HSA-5654605;R-HSA-5654603;R-HSA-5654600;R-HSA-1963581…
R-HSA-397014	Muscle contraction	2	232	0.0152903	0.77096	0.77096	2	53	0.00373345	9606	Homo sapiens	ALDH2;KCNJ2		R-HSA-9620103;R-HSA-1296046
R-HSA-9716542	Signaling by Rho GTPases, Miro GTPases and RHOBTB3	7	724	0.0477163	0.774339	0.774339	42	212	0.0149338	9606	Homo sapiens	PLXND1;EFHD2;MAL;CDC42EP1;KALRN;SPTBN1;RHOB		R-HSA-5666070;R-HSA-5623632;R-HSA-5666001;R-HSA-9018766;R-HSA-419087;R-HSA-8981443;R-HSA-5667037;R-HSA-419083;R-HSA-5666008;R-HSA-9013145;R-HSA-5623622;R-HSA-9013021;R-HSA-5666178;R-HSA-9013023;R-HSA-5666049;R-HSA-9013022;R-HSA-5665998;R-HSA-5665999;R-HSA-9696266;R-HSA-8980691;R-HSA-9693198;R-HSA-9013143;R-HSA-9014294;R-HSA-9018794;R-HSA-5623667;R-HSA-5665982;R-HSA-5666046;R-HSA-9014433;R-HSA-901…
R-HSA-376176	Signaling by ROBO receptors	2	235	0.015488	0.777079	0.777079	26	60	0.00422654	9606	Homo sapiens	SLIT2		R-HSA-376141;R-HSA-376140;R-HSA-204364;R-HSA-376149;R-HSA-428885;R-HSA-376145;R-HSA-428883;R-HSA-373715;R-HSA-428511;R-HSA-9010898;R-HSA-8986258;R-HSA-428888;R-HSA-428518;R-HSA-9010539;R-HSA-9010541;R-HSA-428515;R-HSA-428522;R-HSA-428534;R-HSA-9010872;R-HSA-428535;R-HSA-428533;R-HSA-8985594;R-HSA-428531;R-HSA-9010815;R-HSA-428536;R-HSA-8985591
R-HSA-2454202	Fc epsilon receptor (FCERI) signaling	2	235	0.015488	0.777079	0.777079	11	65	0.00457875	9606	Homo sapiens	MALT1;CARD11		R-HSA-2730904;R-HSA-2730861;R-HSA-2730876;R-HSA-202534;R-HSA-2730863;R-HSA-2730864;R-HSA-2730899;R-HSA-2730900;R-HSA-2730836;R-HSA-2730903;R-HSA-2730902
R-HSA-5610787	Hedgehog 'off' state	1	124	0.00817241	0.777248	0.777248	1	32	0.00225416	9606	Homo sapiens	ADCY5		R-HSA-5610727
R-HSA-9020702	Interleukin-1 signaling	1	125	0.00823832	0.77994	0.77994	1	59	0.0041561	9606	Homo sapiens	BCAM		R-HSA-168166
R-HSA-5628897	TP53 Regulates Metabolic Genes	1	126	0.00830422	0.7826	0.7826	1	34	0.00239504	9606	Homo sapiens	G6PD		R-HSA-70377
R-HSA-1428517	The citric acid (TCA) cycle and respiratory electron transport	2	238	0.0156858	0.783055	0.783055	9	67	0.00471964	9606	Homo sapiens	MAL;ETFB		R-HSA-70979;R-HSA-169270;R-HSA-9012349;R-HSA-9012268;R-HSA-71783;R-HSA-70982;R-HSA-9012036;R-HSA-169260;R-HSA-451033
R-HSA-5653656	Vesicle-mediated transport	8	828	0.0545706	0.786116	0.786116	28	252	0.0177515	9606	Homo sapiens	COL4A2;COL4A1;DENND2A;KIF13B;LDLR;SPTBN1;HBEGF		R-HSA-8868230;R-HSA-6811426;R-HSA-6809006;R-HSA-8868236;R-HSA-6809003;R-HSA-6809011;R-HSA-6809010;R-HSA-8876191;R-HSA-8871194;R-HSA-8871193;R-HSA-8868071;R-HSA-8866279;R-HSA-3221843;R-HSA-6807877;R-HSA-6807875;R-HSA-8863471;R-HSA-8867756;R-HSA-8868651;R-HSA-8867754;R-HSA-8868072;R-HSA-8868648;R-HSA-8868661;R-HSA-8868660;R-HSA-8868659;R-HSA-8868658;R-HSA-8863472;R-HSA-6811423;R-HSA-8869438
R-HSA-1236975	Antigen processing-Cross presentation	1	128	0.00843604	0.787825	0.787825	1	23	0.00162017	9606	Homo sapiens	MAL		R-HSA-8863895
R-HSA-9007101	Rab regulation of trafficking	1	131	0.00863376	0.795428	0.795428	1	35	0.00246548	9606	Homo sapiens	DENND2A		R-HSA-8876191
R-HSA-2980736	Peptide hormone metabolism	1	131	0.00863376	0.795428	0.795428	1	65	0.00457875	9606	Homo sapiens	GH1		R-HSA-422048
R-HSA-198933	Immunoregulatory interactions between a Lymphoid and a non-Lymphoid cell	2	249	0.0164107	0.803787	0.803787	2	44	0.00309946	9606	Homo sapiens	IFITM2;MAL		R-HSA-198955;R-HSA-199518
R-HSA-9006936	Signaling by TGFB family members	1	136	0.00896329	0.807504	0.807504	1	125	0.0088053	9606	Homo sapiens	FSTL1		R-HSA-201810
R-HSA-8939211	ESR-mediated signaling	2	256	0.0168721	0.816051	0.816051	7	114	0.00803043	9606	Homo sapiens	GNB4;HBEGF		R-HSA-9624272;R-HSA-9021596;R-HSA-9625482;R-HSA-9021601;R-HSA-9021600;R-HSA-9625465;R-HSA-9625487
R-HSA-9694516	SARS-CoV-2 Infection	3	365	0.0240559	0.818581	0.818581	7	210	0.0147929	9606	Homo sapiens	ANO1;MGAT4B;GPC3		R-HSA-9694579;R-HSA-9694661;R-HSA-9696980;R-HSA-9699007;R-HSA-9697423;R-HSA-9770187;R-HSA-9698988
R-HSA-9664323	FCGR3A-mediated IL10 synthesis	1	141	0.00929282	0.818869	0.818869	1	20	0.00140885	9606	Homo sapiens	ADCY5		R-HSA-111930
R-HSA-199991	Membrane Trafficking	6	668	0.0440256	0.820041	0.820041	27	219	0.0154269	9606	Homo sapiens	DENND2A;KIF13B;LDLR;SPTBN1;HBEGF		R-HSA-8868230;R-HSA-6811426;R-HSA-6809006;R-HSA-8868236;R-HSA-6809003;R-HSA-6809011;R-HSA-6809010;R-HSA-8876191;R-HSA-8871194;R-HSA-8871193;R-HSA-8868071;R-HSA-8866279;R-HSA-6807877;R-HSA-6807875;R-HSA-8863471;R-HSA-8867756;R-HSA-8868651;R-HSA-8867754;R-HSA-8868072;R-HSA-8868648;R-HSA-8868661;R-HSA-8868660;R-HSA-8868659;R-HSA-8868658;R-HSA-8863472;R-HSA-6811423;R-HSA-8869438
R-HSA-8878171	Transcriptional regulation by RUNX1	2	259	0.0170698	0.821096	0.821096	5	132	0.00929839	9606	Homo sapiens	THBS1		R-HSA-8937016;R-HSA-8936989;R-HSA-8937022;R-HSA-8936995;R-HSA-8936979
R-HSA-70326	Glucose metabolism	1	143	0.00942464	0.823227	0.823227	5	50	0.00352212	9606	Homo sapiens	MAL		R-HSA-376851;R-HSA-71783;R-HSA-198440;R-HSA-372843;R-HSA-198508
R-HSA-187037	Signaling by NTRK1 (TRKA)	1	143	0.00942464	0.823227	0.823227	1	102	0.00718512	9606	Homo sapiens	DUSP4		R-HSA-203797
R-HSA-156580	Phase II - Conjugation of compounds	2	263	0.0173334	0.827629	0.827629	2	72	0.00507185	9606	Homo sapiens	UGDH;SLC26A2		R-HSA-427555;R-HSA-173597
R-HSA-9717189	Sensory perception of taste	1	147	0.00968826	0.831631	0.831631	1	25	0.00176106	9606	Homo sapiens	KCNJ2		R-HSA-9729870
R-HSA-5576891	Cardiac conduction	1	147	0.00968826	0.831631	0.831631	1	33	0.0023246	9606	Homo sapiens	KCNJ2		R-HSA-1296046
R-HSA-8856688	Golgi-to-ER retrograde transport	1	148	0.00975417	0.833669	0.833669	2	18	0.00126796	9606	Homo sapiens	KIF13B		R-HSA-6811426;R-HSA-6811423
R-HSA-163200	Respiratory electron transport, ATP synthesis by chemiosmotic coupling, and heat production by uncoupling proteins.	1	153	0.0100837	0.843498	0.843498	2	31	0.00218371	9606	Homo sapiens	ETFB		R-HSA-169270;R-HSA-169260
R-HSA-8980692	RHOA GTPase cycle	1	154	0.0101496	0.845393	0.845393	1	6	0.000422654	9606	Homo sapiens	KALRN		R-HSA-8980691
R-HSA-388396	GPCR downstream signalling	7	795	0.0523957	0.848781	0.848781	71	175	0.0123274	9606	Homo sapiens	CXCL8;PPP1R1B;GNB4;KALRN;ADCY5;HBEGF;RHOB		R-HSA-749448;R-HSA-9036301;R-HSA-392064;R-HSA-749454;R-HSA-177284;R-HSA-749453;R-HSA-749452;R-HSA-750988;R-HSA-167429;R-HSA-392206;R-HSA-167433;R-HSA-749446;R-HSA-8964614;R-HSA-112271;R-HSA-8964634;R-HSA-751001;R-HSA-420883;R-HSA-8964241;R-HSA-2179387;R-HSA-750993;R-HSA-9036307;R-HSA-749456;R-HSA-9036308;R-HSA-751019;R-HSA-379044;R-HSA-163617;R-HSA-8964271;R-HSA-170666;R-HSA-380073;R-HSA-170671;R…
R-HSA-5619115	Disorders of transmembrane transporters	2	280	0.0184538	0.853074	0.853074	4	88	0.00619893	9606	Homo sapiens	SLC26A2;CADM1		R-HSA-8866854;R-HSA-3560789;R-HSA-8866857;R-HSA-8866856
R-HSA-9013148	CDC42 GTPase cycle	1	159	0.0104791	0.854532	0.854532	1	6	0.000422654	9606	Homo sapiens	CDC42EP1		R-HSA-9013157
R-HSA-199977	ER to Golgi Anterograde Transport	1	164	0.0108087	0.863134	0.863134	6	39	0.00274725	9606	Homo sapiens	SPTBN1		R-HSA-6807877;R-HSA-6809011;R-HSA-6807875;R-HSA-6809010;R-HSA-6809006;R-HSA-6809003
R-HSA-3858494	Beta-catenin independent WNT signaling	1	166	0.0109405	0.866432	0.866432	5	51	0.00359256	9606	Homo sapiens	GNB4		R-HSA-398193;R-HSA-3965444;R-HSA-3965447;R-HSA-3965441;R-HSA-398040
R-HSA-166520	Signaling by NTRKs	1	166	0.0109405	0.866432	0.866432	1	164	0.0115526	9606	Homo sapiens	DUSP4		R-HSA-203797
R-HSA-2142753	Arachidonic acid metabolism	1	168	0.0110723	0.86965	0.86965	5	79	0.00556495	9606	Homo sapiens	CYP1B1		R-HSA-2161890;R-HSA-2161795;R-HSA-2161940;R-HSA-2161814;R-HSA-2161899
R-HSA-73887	Death Receptor Signaling	1	172	0.0113359	0.875857	0.875857	1	119	0.00838264	9606	Homo sapiens	KALRN		R-HSA-205039
R-HSA-211945	Phase I - Functionalization of compounds	2	301	0.0198379	0.879782	0.879782	2	102	0.00718512	9606	Homo sapiens	ALDH2;CYP1B1		R-HSA-71723;R-HSA-211951
R-HSA-1280218	Adaptive Immune System	8	933	0.0614908	0.880225	0.880225	26	265	0.0186672	9606	Homo sapiens	IFITM2;HLA-DMB;MAL;CTSE;MALT1;CARD11;RAPGEF3		R-HSA-202437;R-HSA-392834;R-HSA-202500;R-HSA-202443;R-HSA-2130349;R-HSA-202510;R-HSA-939265;R-HSA-8863895;R-HSA-1168641;R-HSA-1168644;R-HSA-202453;R-HSA-202459;R-HSA-202394;R-HSA-2213244;R-HSA-199518;R-HSA-2213246;R-HSA-202466;R-HSA-202534;R-HSA-2130504;R-HSA-198955;R-HSA-1168635;R-HSA-202472;R-HSA-1168637;R-HSA-202478;R-HSA-2130706;R-HSA-202489
R-HSA-9658195	Leishmania infection	2	302	0.0199038	0.880936	0.880936	6	95	0.00669203	9606	Homo sapiens	GNB4;ADCY5		R-HSA-9660819;R-HSA-163617;R-HSA-392129;R-HSA-111930;R-HSA-9660824;R-HSA-9660828
R-HSA-9824443	Parasitic Infection Pathways	2	302	0.0199038	0.880936	0.880936	6	95	0.00669203	9606	Homo sapiens	GNB4;ADCY5		R-HSA-9660819;R-HSA-163617;R-HSA-392129;R-HSA-111930;R-HSA-9660824;R-HSA-9660828
R-HSA-425407	SLC-mediated transmembrane transport	3	418	0.0275489	0.882259	0.882259	4	194	0.0136658	9606	Homo sapiens	SLC26A2;SLCO2B1;MAL		R-HSA-427555;R-HSA-879562;R-HSA-1614546;R-HSA-372843
R-HSA-597592	Post-translational protein modification	15	1607	0.105912	0.882563	0.882563	16	538	0.037898	9606	Homo sapiens	GALNT5;NRN1;TNC;ETFB;NID1;THBS1;FSTL1;THSD4;COL4A1;MGAT4B;GPC3;MAL;FAM20C;GCNT3;SPTBN1		R-HSA-6807877;R-HSA-5173005;R-HSA-6807875;R-HSA-913675;R-HSA-5173192;R-HSA-8952289;R-HSA-6809006;R-HSA-8940388;R-HSA-6809003;R-HSA-914018;R-HSA-975903;R-HSA-914012;R-HSA-6809011;R-HSA-6809010;R-HSA-8931858;R-HSA-3900070
R-HSA-446652	Interleukin-1 family signaling	1	183	0.0120609	0.891452	0.891452	1	92	0.0064807	9606	Homo sapiens	BCAM		R-HSA-168166
R-HSA-3108232	SUMO E3 ligases SUMOylate target proteins	1	183	0.0120609	0.891452	0.891452	1	131	0.00922795	9606	Homo sapiens	MAL		R-HSA-3900070
R-HSA-1483257	Phospholipid metabolism	2	314	0.0206947	0.894003	0.894003	7	218	0.0153564	9606	Homo sapiens	LIPH;LPCAT3		R-HSA-1482646;R-HSA-1482533;R-HSA-1482547;R-HSA-1482691;R-HSA-1482636;R-HSA-6792445;R-HSA-1482667
R-HSA-5619102	SLC transporter disorders	1	185	0.0121927	0.89407	0.89407	1	65	0.00457875	9606	Homo sapiens	SLC26A2		R-HSA-3560789
R-HSA-211897	Cytochrome P450 - arranged by substrate type	1	186	0.0122586	0.895356	0.895356	1	61	0.00429699	9606	Homo sapiens	CYP1B1		R-HSA-211951
R-HSA-211859	Biological oxidations	4	551	0.0363145	0.902018	0.902018	4	192	0.0135249	9606	Homo sapiens	UGDH;SLC26A2;ALDH2;CYP1B1		R-HSA-427555;R-HSA-71723;R-HSA-211951;R-HSA-173597
R-HSA-2990846	SUMOylation	1	192	0.0126541	0.90275	0.90275	1	140	0.00986193	9606	Homo sapiens	MAL		R-HSA-3900070
R-HSA-195258	RHO GTPase Effectors	2	325	0.0214196	0.904805	0.904805	22	113	0.00795999	9606	Homo sapiens	MAL;RHOB		R-HSA-5666070;R-HSA-5623632;R-HSA-5623667;R-HSA-5666001;R-HSA-5665982;R-HSA-5666046;R-HSA-419087;R-HSA-8981443;R-HSA-5667037;R-HSA-419083;R-HSA-5666008;R-HSA-419049;R-HSA-5671993;R-HSA-5623622;R-HSA-5671970;R-HSA-5666178;R-HSA-5666049;R-HSA-5665998;R-HSA-5625901;R-HSA-5665999;R-HSA-5671919;R-HSA-419197
R-HSA-983231	Factors involved in megakaryocyte development and platelet production	1	194	0.0127859	0.905097	0.905097	2	43	0.00302902	9606	Homo sapiens	KIF13B		R-HSA-983259;R-HSA-983266
R-HSA-372790	Signaling by GPCR	7	876	0.0577341	0.908312	0.908312	75	392	0.0276134	9606	Homo sapiens	CXCL8;PPP1R1B;GNB4;KALRN;ADCY5;HBEGF;RHOB		R-HSA-749448;R-HSA-9036301;R-HSA-392064;R-HSA-749454;R-HSA-177284;R-HSA-749453;R-HSA-749452;R-HSA-750988;R-HSA-167429;R-HSA-392206;R-HSA-167433;R-HSA-749446;R-HSA-8964614;R-HSA-112271;R-HSA-8964634;R-HSA-751001;R-HSA-420883;R-HSA-8964241;R-HSA-2179387;R-HSA-373791;R-HSA-750993;R-HSA-9036307;R-HSA-749456;R-HSA-9036308;R-HSA-751019;R-HSA-379044;R-HSA-163617;R-HSA-8964271;R-HSA-170666;R-HSA-381612;R…
R-HSA-375276	Peptide ligand-binding receptors	1	203	0.013379	0.914982	0.914982	3	83	0.00584672	9606	Homo sapiens	CXCL8		R-HSA-373813;R-HSA-373791;R-HSA-374251
R-HSA-983712	Ion channel transport	1	208	0.0137086	0.920023	0.920023	3	51	0.00359256	9606	Homo sapiens	ANO1		R-HSA-9659568;R-HSA-9659611;R-HSA-2684901
R-HSA-9824439	Bacterial Infection Pathways	1	209	0.0137745	0.920995	0.920995	4	152	0.0107072	9606	Homo sapiens	HBEGF		R-HSA-5336417;R-HSA-5336420;R-HSA-5336422;R-HSA-5336413
R-HSA-6811442	Intra-Golgi and retrograde Golgi-to-ER traffic	1	219	0.0144335	0.930093	0.930093	2	48	0.00338123	9606	Homo sapiens	KIF13B		R-HSA-6811426;R-HSA-6811423
R-HSA-9006931	Signaling by Nuclear Receptors	2	386	0.0254399	0.948277	0.948277	7	196	0.0138067	9606	Homo sapiens	GNB4;HBEGF		R-HSA-9624272;R-HSA-9021596;R-HSA-9625482;R-HSA-9021601;R-HSA-9021600;R-HSA-9625465;R-HSA-9625487
R-HSA-202733	Cell surface interactions at the vascular wall	1	257	0.016938	0.956116	0.956116	3	65	0.00457875	9606	Homo sapiens	CEACAM6		R-HSA-202723;R-HSA-8867135;R-HSA-202717
R-HSA-449147	Signaling by Interleukins	4	658	0.0433665	0.958929	0.958929	4	505	0.0355734	9606	Homo sapiens	DUSP4;BCAM;CXCL8		R-HSA-6789524;R-HSA-168166;R-HSA-203797;R-HSA-6784160
R-HSA-392499	Metabolism of proteins	19	2214	0.145917	0.96211	0.96211	27	812	0.0571992	9606	Homo sapiens	GALNT5;NRN1;TNC;ETFB;LYZ;NID1;THBS1;FSTL1;THSD4;GH1;COL4A1;MGAT4B;GNB4;GPC3;MAL;FAM20C;GCNT3;IGFBP6;SPTBN1		R-HSA-6814119;R-HSA-5173005;R-HSA-913675;R-HSA-5173192;R-HSA-8850560;R-HSA-6809006;R-HSA-6814124;R-HSA-6809003;R-HSA-6814121;R-HSA-6814120;R-HSA-976734;R-HSA-975903;R-HSA-914012;R-HSA-6809011;R-HSA-6809010;R-HSA-8850527;R-HSA-8931858;R-HSA-3900070;R-HSA-6807877;R-HSA-6807875;R-HSA-422048;R-HSA-8952289;R-HSA-8940388;R-HSA-914018;R-HSA-6814418;R-HSA-381503;R-HSA-977136
R-HSA-2262752	Cellular responses to stress	7	1007	0.0663679	0.962548	0.962548	12	450	0.0316991	9606	Homo sapiens	G6PD;CXCL8;CREB3L3;GPX3;HMGA2		R-HSA-3790137;R-HSA-3788745;R-HSA-9761812;R-HSA-517731;R-HSA-3857308;R-HSA-3341397;R-HSA-8874208;R-HSA-8874206;R-HSA-4647594;R-HSA-9761849;R-HSA-8874202;R-HSA-8874201
R-HSA-446203	Asparagine N-linked glycosylation	2	421	0.0277467	0.963892	0.963892	7	144	0.0101437	9606	Homo sapiens	MGAT4B;SPTBN1		R-HSA-975903;R-HSA-6807877;R-HSA-6809011;R-HSA-6807875;R-HSA-6809010;R-HSA-6809006;R-HSA-6809003
R-HSA-8953897	Cellular responses to stimuli	7	1025	0.0675542	0.96713	0.96713	12	481	0.0338828	9606	Homo sapiens	G6PD;CXCL8;CREB3L3;GPX3;HMGA2		R-HSA-3790137;R-HSA-3788745;R-HSA-9761812;R-HSA-517731;R-HSA-3857308;R-HSA-3341397;R-HSA-8874208;R-HSA-8874206;R-HSA-4647594;R-HSA-9761849;R-HSA-8874202;R-HSA-8874201
R-HSA-8978868	Fatty acid metabolism	2	431	0.0284057	0.967451	0.967451	6	220	0.0154973	9606	Homo sapiens	MAL;CYP1B1		R-HSA-2161890;R-HSA-2161795;R-HSA-2161940;R-HSA-2161814;R-HSA-75849;R-HSA-2161899
R-HSA-9679506	SARS-CoV Infections	3	572	0.0376985	0.970221	0.970221	7	401	0.0282474	9606	Homo sapiens	ANO1;MGAT4B;GPC3		R-HSA-9694579;R-HSA-9694661;R-HSA-9696980;R-HSA-9699007;R-HSA-9697423;R-HSA-9770187;R-HSA-9698988
R-HSA-195721	Signaling by WNT	1	331	0.0218151	0.982338	0.982338	5	157	0.0110595	9606	Homo sapiens	GNB4		R-HSA-398193;R-HSA-3965444;R-HSA-3965447;R-HSA-3965441;R-HSA-398040
R-HSA-983169	Class I MHC mediated antigen processing & presentation	1	412	0.0271535	0.993512	0.993512	1	48	0.00338123	9606	Homo sapiens	MAL		R-HSA-8863895
R-HSA-373076	Class A/1 (Rhodopsin-like receptors)	1	414	0.0272853	0.993671	0.993671	3	185	0.0130318	9606	Homo sapiens	CXCL8		R-HSA-373813;R-HSA-373791;R-HSA-374251
R-HSA-500792	GPCR ligand binding	2	609	0.0401371	0.995198	0.995198	4	217	0.015286	9606	Homo sapiens	CXCL8;GNB4		R-HSA-373813;R-HSA-381612;R-HSA-373791;R-HSA-374251
R-HSA-1643685	Disease	18	2528	0.166612	0.99689	0.99689	115	1787	0.125881	9606	Homo sapiens	SLC26A2;CADM1;THBS1;THSD4;ADCY5;ANO1;MGAT4B;FGF18;GNB4;GPC3;MAL;CYP1B1;SPTBN1;HBEGF;STRA6;FGFR1		R-HSA-9660819;R-HSA-2023455;R-HSA-2023451;R-HSA-3656254;R-HSA-9660824;R-HSA-5336413;R-HSA-9660828;R-HSA-5602383;R-HSA-9697423;R-HSA-2453818;R-HSA-163617;R-HSA-5602672;R-HSA-9664950;R-HSA-5387386;R-HSA-9699007;R-HSA-2400009;R-HSA-5387389;R-HSA-9665699;R-HSA-5336417;R-HSA-9665697;R-HSA-5336420;R-HSA-9665701;R-HSA-9665700;R-HSA-5336422;R-HSA-2023462;R-HSA-9665705;R-HSA-2023460;R-HSA-111930;R-HSA-966…
R-HSA-3700989	Transcriptional Regulation by TP53	1	484	0.0318988	0.997348	0.997348	1	259	0.0182446	9606	Homo sapiens	G6PD		R-HSA-70377
R-HSA-71291	Metabolism of amino acids and derivatives	2	667	0.0439597	0.997483	0.997483	2	285	0.0200761	9606	Homo sapiens	MAL;CKMT1B		R-HSA-200326;R-HSA-1614546
R-HSA-9709957	Sensory Perception	6	1262	0.0831741	0.998254	0.998254	9	143	0.0100733	9606	Homo sapiens	GPC3;LDLR;KCNJ2;SPTBN1;STRA6		R-HSA-9663363;R-HSA-2453876;R-HSA-2453863;R-HSA-2404131;R-HSA-9659380;R-HSA-2424254;R-HSA-9729870;R-HSA-2423785;R-HSA-2429643
R-HSA-556833	Metabolism of lipids	7	1446	0.0953009	0.998974	0.998974	21	965	0.0679769	9606	Homo sapiens	ABCC3;LPCAT3;LIPH;AKR1C2;CYP1B1;MAL;LDLR		R-HSA-1482646;R-HSA-2161890;R-HSA-192160;R-HSA-2161795;R-HSA-1482547;R-HSA-192036;R-HSA-75849;R-HSA-193800;R-HSA-2161899;R-HSA-194153;R-HSA-193841;R-HSA-1482533;R-HSA-2161940;R-HSA-1482691;R-HSA-2161814;R-HSA-193781;R-HSA-1482636;R-HSA-6792445;R-HSA-193758;R-HSA-1482667;R-HSA-350168
R-HSA-1430728	Metabolism	26	3644	0.240163	0.999626	0.999626	98	2268	0.159763	9606	Homo sapiens	ABCC3;G6PD;SLC26A2;AKR1C2;PYGM;ETFB;ADCY5;UGDH;ALDH2;SLCO2B1;LIPH;LPCAT3;DSE;GPC3;GNB4;HAS2;CYP1B1;MAL;CKMT1B;PLCD3;LDLR;PRSS2;RAPGEF3		R-HSA-2404131;R-HSA-193800;R-HSA-9728664;R-HSA-381704;R-HSA-381706;R-HSA-825631;R-HSA-376851;R-HSA-2022919;R-HSA-381727;R-HSA-164377;R-HSA-2076419;R-HSA-173597;R-HSA-163617;R-HSA-9638064;R-HSA-947499;R-HSA-1482547;R-HSA-427555;R-HSA-192036;R-HSA-71723;R-HSA-198440;R-HSA-169260;R-HSA-193841;R-HSA-1482533;R-HSA-2161940;R-HSA-169270;R-HSA-70979;R-HSA-2076508;R-HSA-70982;R-HSA-75849;R-HSA-71515;R-HSA…
R-HSA-5663205	Infectious disease	6	1445	0.095235	0.99969	0.99969	17	897	0.0631868	9606	Homo sapiens	ANO1;MGAT4B;GNB4;GPC3;ADCY5;HBEGF		R-HSA-9694579;R-HSA-9660819;R-HSA-163617;R-HSA-392129;R-HSA-9696980;R-HSA-9660824;R-HSA-5336413;R-HSA-9699007;R-HSA-9660828;R-HSA-5336417;R-HSA-5336420;R-HSA-9694661;R-HSA-5336422;R-HSA-111930;R-HSA-9697423;R-HSA-9770187;R-HSA-9698988
R-HSA-9824446	Viral Infection Pathways	3	1073	0.0707177	0.999835	0.999835	7	651	0.045858	9606	Homo sapiens	ANO1;MGAT4B;GPC3		R-HSA-9694579;R-HSA-9694661;R-HSA-9696980;R-HSA-9699007;R-HSA-9697423;R-HSA-9770187;R-HSA-9698988
R-HSA-8953854	Metabolism of RNA	1	830	0.0547024	0.999966	0.999966	4	189	0.0133136	9606	Homo sapiens	ZFP36		R-HSA-450400;R-HSA-450463;R-HSA-450431;R-HSA-450394
R-HSA-212436	Generic Transcription Pathway	4	1586	0.104528	0.999997	0.999997	8	884	0.0622711	9606	Homo sapiens	G6PD;THBS1;NR0B2		R-HSA-8937016;R-HSA-382096;R-HSA-8936989;R-HSA-376419;R-HSA-8937022;R-HSA-70377;R-HSA-8936995;R-HSA-8936979
R-HSA-73857	RNA Polymerase II Transcription	4	1728	0.113887	0.999999	0.999999	8	945	0.066568	9606	Homo sapiens	G6PD;THBS1;NR0B2		R-HSA-8937016;R-HSA-382096;R-HSA-8936989;R-HSA-376419;R-HSA-8937022;R-HSA-70377;R-HSA-8936995;R-HSA-8936979
R-HSA-74160	Gene expression (Transcription)	4	1917	0.126343	1	1	8	1090	0.0767822	9606	Homo sapiens	G6PD;THBS1;NR0B2		R-HSA-8937016;R-HSA-382096;R-HSA-8936989;R-HSA-376419;R-HSA-8937022;R-HSA-70377;R-HSA-8936995;R-HSA-8936979
