# Supplementary material for: Local Growth Hormone Facilitates Aging of the Colon Epithelial Microenvironment
Source: Aging Cell. 2025 Aug 5;24(10):e70187. doi: 10.1111/acel.70187 (PMC12507422; doi:10.1111/acel.70187)
Supplement: Supplementary file 3 — Table S2: acel70187‐sup‐0003‐TableS2.xlsx. [file ACEL-24-e70187-s003.xlsx]

## Sheet: description
Phosphorylation/Protein corrected phos			Protein
sequence	peptide sequence		name	protein name
refs	protein name and accession number		ref	protein name and accession number
modsites	phosphorylation site		accession	uniprot accession number
descriptions	protein description		description	protein description
charges	peptide charge state		tp	total peptide count
max_xcorr	maximum xcorr parameter for protein identification		up	unique peptide count
max_dcn	maximum dcn parameter for protein identification		um	unique peptide match
tp	total peptide count		coverage	protein coverage %
min_flr	minimum false localization rate		log2 control 1	log2_intensity of protein in control 1
log2 control 1	log2_intensity of phosphopeptide in control 1		log2 control 2	log2_intensity of protein in control 2
log2 control 2	log2_intensity of phosphopeptide in control 2		log2 control 3	log2_intensity of protein in control 3
log2 control 3	log2_intensity of phosphopeptide in control 3		log2 treated 1	log2_intensity of protein in treatment condition 1
log2 treated 1	log2_intensity of phosphopeptide in treatment condition 1		log2 treated 2	log2_intensity of protein in treatment condition 2
log2 treated 2	log2_intensity of phosphopeptide in treatment condition 2		log2 treated 3	log2_intensity of protein in treatment condition 3
log2 treated 3	log2_intensity of phosphopeptide in treatment condition 3		log2 ratio treated_control
log2 ratio treated_control	log2 difference between treatment condition and control		pvalue
pvalue	p-value of treatment condition and control

## Sheet: GH  24 hrs
sequence	refs	modsites	descriptions	charges	max_xcorr	max_dcn	tp	min_flr	log2 control 1	log2 control 2	log2 control 3	log2 treated 1	log2 treated 2	log2 treated 3	log2 difference treated_control	p-value treated_control
QAGGFLGPPPPSGKFS#	sp|Q9UM00|TMCO1_HUMAN	S239	Calcium load-activated calcium channel OS=Homo sapiens OX=9606 GN=TMCO1 PE=1 SV=2	2	1.7324	0.718425	1	1	12.9251	12.8003	12.8084	12.6048	12.5714	12.6588	-0.232876	0.00813441
SRS#PVDLRGK	sp|Q13523|PRP4B_HUMAN	S294	Serine/threonine-protein kinase PRP4 homolog OS=Homo sapiens OX=9606 GN=PRPF4B PE=1 SV=3	3	1.2214	0.265597	1	0.00439109	18.7932	18.8129	18.7186	18.1535	18.314	18.4186	-0.479539	0.00431123
ILATPPQEDAPS#VDIANIR	sp|P29401|TKT_HUMAN	S295	Transketolase OS=Homo sapiens OX=9606 GN=TKT PE=1 SV=3	2,3	2.624	0.671608	2	1.76192e-09	13.1375	12.5348	12.53	13.5092	13.7975	13.6339	0.91277	0.0139046
VAQRS#PVDSGTILREPTTK	sp|P49454|CENPF_HUMAN	S3054	Centromere protein F OS=Homo sapiens OX=9606 GN=CENPF PE=1 SV=3	3,4	2.4896	0.527755	2	1.8438e-09	15.7542	15.6058	15.6616	15.9189	16.6467	16.5971	0.713737	0.0403434
HRNLS#STTDDEAPRLSQNGDR	sp|O00515|LAD1_HUMAN	S38	Ladinin-1 OS=Homo sapiens OX=9606 GN=LAD1 PE=1 SV=2	4	1.7599	0.558611	1	0.342914	12.9138	12.8745	13.1004	13.146	13.2964	13.368	0.307238	0.0324518
ELPPPSEEIKTGEDEDEEDNDALLKENES#PDVRR	sp|Q96FV9|THOC1_HUMAN	S560	THO complex subunit 1 OS=Homo sapiens OX=9606 GN=THOC1 PE=1 SV=1	5	2.0539	0.44861	1	1.73458e-09	13.9698	13.9343	14.0477	14.4772	14.5223	14.87	0.639195	0.00763482
GRS#GSLLQVEETEREEGLGAGR	sp|Q8WYL5|SSH1_HUMAN	S581	Protein phosphatase Slingshot homolog 1 OS=Homo sapiens OX=9606 GN=SSH1 PE=1 SV=2	4	1.3112	0.517846	1	0.315481	15.3322	15.6642	15.671	16.0573	15.8873	15.9515	0.409553	0.0286049
TEELIES#PKLESSEGEIIQTVDR	sp|Q99590|SCAFB_HUMAN	S608	Protein SCAF11 OS=Homo sapiens OX=9606 GN=SCAF11 PE=1 SV=2	3	3.4657	0.750353	1	1.82808e-09	12.4611	12.6472	12.1338	13.1855	12.8835	12.8724	0.566366	0.0356667
SKS#ESKLYNGSEK	sp|Q9BZF1|OSBL8_HUMAN	S97	Oxysterol-binding protein-related protein 8 OS=Homo sapiens OX=9606 GN=OSBPL8 PE=1 SV=3	3	2.3402	0.591702	1	0.280537	13.9519	13.8654	13.8799	14.2425	14.1906	14.432	0.389339	0.00756072
IEKIGEGT#YGVVYKGR	sp|P06493|CDK1_HUMAN	T14	Cyclin-dependent kinase 1 OS=Homo sapiens OX=9606 GN=CDK1 PE=1 SV=3	3,4	2.2905	0.625933	2	1.89804e-09	17.4452	17.4666	17.5251	17.2812	17.1416	17.3059	-0.236075	0.0138903
AGT#PVSELTK	sp|O75113|N4BP1_HUMAN	T242	NEDD4-binding protein 1 OS=Homo sapiens OX=9606 GN=N4BP1 PE=1 SV=4	2	1.9992	0.404712	2	1.88729e-09	17.6781	17.8063	17.5884	18.0874	18.0539	18.1996	0.422694	0.00538204
AGAGM*ITQHSSNAS#PINR	sp|Q9NWH9|SLTM_HUMAN	S1002	SAFB-like transcription modulator OS=Homo sapiens OX=9606 GN=SLTM PE=1 SV=2	3	2.2712	0.668457	1	0.0144703	15.3646	15.581	15.4148	15.1299	14.8628	15.0095	-0.452719	0.0110515
M*SEQEAREVNS#QEEEEEELLRK	sp|Q96RL1|UIMC1_HUMAN	S101	BRCA1-A complex subunit RAP80 OS=Homo sapiens OX=9606 GN=UIMC1 PE=1 SV=2	4	2.768	0.670882	2	1.68451e-09	14.7325	15.5374	15.6818	16.1084	15.7381	16.544	0.812927	0.0967322
EVNS#QEEEEEELLRK	sp|Q96RL1|UIMC1_HUMAN	S101	BRCA1-A complex subunit RAP80 OS=Homo sapiens OX=9606 GN=UIMC1 PE=1 SV=2	3	1.9025	0.504074	1	1.6528e-09	12.6579	13.3837	12.7173	13.0676	12.4659	13.2437	0.00610606	0.986167
KPAQEETEETS#SQES#AEED	sp|P52926|HMGA2_HUMAN	S101:S105	High mobility group protein HMGI-C OS=Homo sapiens OX=9606 GN=HMGA2 PE=1 SV=1	3	2.5181	0.617648	1	0.27177	14.4679	14.4964	14.1699	14.3198	14.3072	14.2746	-0.0775204	0.502285
LRRDYS#YER	sp|P48634|PRC2A_HUMAN	S1014	Protein PRRC2A OS=Homo sapiens OX=9606 GN=PRRC2A PE=1 SV=3	3,4	1.5775	0.354235	2	0.0282406	22.4307	22.4264	22.3451	22.163	22.0442	22.0979	-0.299006	0.00249257
IVQISGNS#M*PR	sp|Q9NWH9|SLTM_HUMAN	S1014	SAFB-like transcription modulator OS=Homo sapiens OX=9606 GN=SLTM PE=1 SV=2	2	1.1731	0.429205	1	0.00808997	16.6226	16.7806	16.8407	17.0126	17.0624	17.3597	0.396914	0.0348151
DQTSPAVKQGS#PVEPK	sp|Q9BY89|K1671_HUMAN	S1019	Uncharacterized protein KIAA1671 OS=Homo sapiens OX=9606 GN=KIAA1671 PE=1 SV=2	3	2.4872	0.671518	1	1.69209e-09	15.6549	15.834	15.7354	16.0344	16.0966	16.3199	0.408809	0.0154903
KLEKEEEEGISQES#S#EEEQ	sp|P17096|HMGA1_HUMAN	S102:S103	High mobility group protein HMG-I/HMG-Y OS=Homo sapiens OX=9606 GN=HMGA1 PE=1 SV=3	3,4	4.2051	0.796431	82	1.8306e-09	24.0402	24.2645	24.0702	24.0511	24.0311	23.7984	-0.164744	0.199592
GRPKKLEKEEEEGISQES#S#EEEQ	sp|P17096|HMGA1_HUMAN	S102:S103	High mobility group protein HMG-I/HMG-Y OS=Homo sapiens OX=9606 GN=HMGA1 PE=1 SV=3	4	2.7998	0.749732	14	0.0043899	21.827	21.5215	21.4601	21.9761	21.4174	20.2906	-0.374786	0.502005
KPAQEETEETSS#QES#AEED	sp|P52926|HMGA2_HUMAN	S102:S105	High mobility group protein HMGI-C OS=Homo sapiens OX=9606 GN=HMGA2 PE=1 SV=1	3	2.3614	0.519861	1	1	14.0052	13.2877	13.7664	13.8088	13.8345	13.6269	0.0702756	0.766236
SYS#EPEKM*NEVGIVEEAEPAPLGPQR	sp|Q8TF72|SHRM3_HUMAN	S1021	Protein Shroom3 OS=Homo sapiens OX=9606 GN=SHROOM3 PE=1 SV=2	3	2.9342	0.666519	1	0.332615	15.2709	15.4546	15.2665	15.1756	15.4246	15.2955	-0.0321213	0.752098
YQTLPGRGLSGS#TSR	sp|Q6IQ23|PKHA7_HUMAN	S1022	Pleckstrin homology domain-containing family A member 7 OS=Homo sapiens OX=9606 GN=PLEKHA7 PE=1 SV=2	2	2.187	0.517147	1	0.331221	14.948	14.8717	14.8462	14.5409	14.5263	14.3929	-0.401933	0.00201695
KLEKEEEEGISQESS#EEEQ	sp|P17096|HMGA1_HUMAN	S103	High mobility group protein HMG-I/HMG-Y OS=Homo sapiens OX=9606 GN=HMGA1 PE=1 SV=3	3,4	3.3179	0.760843	3	0.00969641	17.6376	17.1411	18.0087	18.0986	17.0691	19.0417	0.474004	0.488878
AQSPGS#PLHAR	sp|Q13796|SHRM2_HUMAN	S1039	Protein Shroom2 OS=Homo sapiens OX=9606 GN=SHROOM2 PE=1 SV=1	2	1.4986	0.531696	1	0.0736357	13.845	13.8543	13.8728	13.6832	13.6665	13.7473	-0.15836	0.00365032
DLQS#PDFTTGFHSDKIEAK	sp|Q9P2D0|IBTK_HUMAN	S1045	Inhibitor of Bruton tyrosine kinase OS=Homo sapiens OX=9606 GN=IBTK PE=1 SV=3	3,4	4.1047	0.761347	4	1.72958e-09	16.5112	16.4613	16.5463	16.8834	16.7004	16.7832	0.282721	0.00838175
QDDS#PPRPIIGPALPPGFIK	sp|Q8IXQ4|GPAM1_HUMAN	S105	GPALPP motifs-containing protein 1 OS=Homo sapiens OX=9606 GN=GPALPP1 PE=1 SV=1	3	3.5536	0.745714	4	7.34624e-10	17.1238	16.8489	16.9126	17.1677	17.3376	17.4889	0.369639	0.041234
RLAAQESS#ETEDM*SVPR	sp|Q641Q2|WAC2A_HUMAN	S1054	WASH complex subunit 2A OS=Homo sapiens OX=9606 GN=WASHC2A PE=1 SV=3	3	1.1696	0.423051	1	0.881834	14.7468	14.7041	15.1066	15.2808	15.4042	15.3299	0.485765	0.021515
CPS#QSSSRPAAM*ISQPPTPPTGQPVREDAK	sp|Q6PKG0|LARP1_HUMAN	S1056	La-related protein 1 OS=Homo sapiens OX=9606 GN=LARP1 PE=1 SV=2	4	1.965	0.387328	2	0.000838628	16.2846	16.2066	16.0972	16.335	16.3664	16.4729	0.195304	0.0463732
RPS#DSGPPAER	sp|Q9BST9|RTKN_HUMAN	S106	Rhotekin OS=Homo sapiens OX=9606 GN=RTKN PE=1 SV=2	2	1.4876	0.358532	2	1.41264e-05	14.5465	14.7134	14.7883	14.8094	14.5913	14.8243	0.0589186	0.60067
SLPAPVAQRPDS#PGGGLQAPGQK	sp|Q5JVS0|HABP4_HUMAN	S108	Intracellular hyaluronan-binding protein 4 OS=Homo sapiens OX=9606 GN=HABP4 PE=1 SV=1	3,4	4.6486	0.76301	6	1.40492e-09	18.5983	18.5019	18.5877	18.7959	18.9795	18.822	0.303177	0.00953886
SLPAPVAQRPDS#PGGGLQAPGQKR	sp|Q5JVS0|HABP4_HUMAN	S108	Intracellular hyaluronan-binding protein 4 OS=Homo sapiens OX=9606 GN=HABP4 PE=1 SV=1	3,4,5	3.0182	0.689881	5	1.52849e-09	18.0166	17.9229	18.0768	18.1948	18.1683	18.402	0.249575	0.0445675
SSLS#PGRGKDFK	sp|Q9BUQ8|DDX23_HUMAN	S109	Probable ATP-dependent RNA helicase DDX23 OS=Homo sapiens OX=9606 GN=DDX23 PE=1 SV=3	2,3,4	1.9651	0.554781	4	0.00982717	20.3094	20.3122	20.3658	20.2434	20.2215	20.193	-0.109805	0.00942721
KM*PLDLS#PLATPIIR	sp|P15336|ATF2_HUMAN	S112	Cyclic AMP-dependent transcription factor ATF-2 OS=Homo sapiens OX=9606 GN=ATF2 PE=1 SV=4	3	1.8386	0.627162	1	1.79034e-09	17.403	17.2559	17.2123	17.5851	17.6644	17.7927	0.390346	0.00951187
NIDDASQM*DLFHRDS#DDDQTEEQLDESEAR	sp|Q9HAW4|CLSPN_HUMAN	S1156	Claspin OS=Homo sapiens OX=9606 GN=CLSPN PE=1 SV=3	4	3.7365	0.737	1	0.408699	11.5167	12.0011	11.8205	13.005	12.378	13.0416	1.02877	0.0162192
RRPES#APAESSPSK	sp|Q07889|SOS1_HUMAN	S1161	Son of sevenless homolog 1 OS=Homo sapiens OX=9606 GN=SOS1 PE=1 SV=1	3	1.2382	0.537151	1	1.8892e-09	12.6617	12.5537	13.0503	13.0756	12.7187	13.0189	0.182497	0.384573
TS#SLTQFPPSQSEER	sp|Q9H6Z4|RANB3_HUMAN	S125	Ran-binding protein 3 OS=Homo sapiens OX=9606 GN=RANBP3 PE=1 SV=1	2,3	3.4253	0.698216	47	1	20.4993	20.4802	20.6212	20.7078	20.7668	20.6435	0.172472	0.0384281
AKPPADPAAAAS#PCR	sp|Q9GZT9|EGLN1_HUMAN	S125	Egl nine homolog 1 OS=Homo sapiens OX=9606 GN=EGLN1 PE=1 SV=1	3	2.2633	0.589449	1	1.51855e-09	16.4294	16.6132	16.5207	17.1492	16.7775	16.9351	0.432817	0.0226667
KRGHTAS#ESDEQQWPEEKR	sp|Q9NTI5|PDS5B_HUMAN	S1257	Sister chromatid cohesion protein PDS5 homolog B OS=Homo sapiens OX=9606 GN=PDS5B PE=1 SV=1	5	1.1439	0.318559	1	0.245641	14.9188	14.9537	15.0517	15.4041	15.5831	15.1435	0.402171	0.0396126
QISEDSERTGGS#PSVR	sp|Q96T58|MINT_HUMAN	S1261	Msx2-interacting protein OS=Homo sapiens OX=9606 GN=SPEN PE=1 SV=1	3	1.5055	0.441182	1	0.0188083	17.14	17.1525	17.172	17.1144	17.0955	17.1368	-0.0392653	0.0603669
VTGTEGSSSTLVDYTSTSSTGGS#PVR	sp|Q7Z6E9|RBBP6_HUMAN	S1277	E3 ubiquitin-protein ligase RBBP6 OS=Homo sapiens OX=9606 GN=RBBP6 PE=1 SV=1	3	4.036	0.699257	1	0.0688814	13.7711	13.8091	13.5605	14.2981	14.5242	14.1513	0.610936	0.0101289
RVS#GPDPKPGSNCSPAQSVLSEVPSVPTNGM*AK	sp|P22314|UBA1_HUMAN	S13	Ubiquitin-like modifier-activating enzyme 1 OS=Homo sapiens OX=9606 GN=UBA1 PE=1 SV=3	4,5	4.324	0.650925	3	1.69852e-09	17.4822	17.4726	17.5844	17.637	17.7819	17.7558	0.211835	0.0207343
RVS#GPDPKPGSNCS#PAQSVLSEVPSVPTNGM*AK	sp|P22314|UBA1_HUMAN	S13:S24	Ubiquitin-like modifier-activating enzyme 1 OS=Homo sapiens OX=9606 GN=UBA1 PE=1 SV=3	5	2.8067	0.164606	1	1	13.4893	13.4058	13.5081	13.9438	13.8198	13.8584	0.406264	0.00109243
S#AVPPGADKKAEAGAGSATEFQFR	sp|P46783|RS10_HUMAN	S130	40S ribosomal protein S10 OS=Homo sapiens OX=9606 GN=RPS10 PE=1 SV=1	4	2.2768	0.628686	3	1.43464e-09	16.7294	16.5634	16.6832	16.8778	16.8555	16.9766	0.244644	0.0167874
LKS#EDGVEGDLGETQSR	sp|Q09666|AHNK_HUMAN	S135	Neuroblast differentiation-associated protein AHNAK OS=Homo sapiens OX=9606 GN=AHNAK PE=1 SV=2	3,4	4.5824	0.720773	11	9.84585e-10	20.0858	19.9702	20.1945	20.183	20.0954	19.8326	-0.0465171	0.725765
KLGAGEGGEASVS#PEKTSTTSK	sp|Q13428|TCOF_HUMAN	S1378	Treacle protein OS=Homo sapiens OX=9606 GN=TCOF1 PE=1 SV=3	3,4,5	4.8435	0.741241	4	1.85226e-09	18.1095	18.1906	18.133	18.0195	18.1231	18.3567	0.022042	0.840403
RAPS#SPVAKPGPVK	sp|Q9GZR2|REXO4_HUMAN	S14	RNA exonuclease 4 OS=Homo sapiens OX=9606 GN=REXO4 PE=1 SV=2	3,4	3.1687	0.575662	2	0.206464	19.4026	19.4443	19.4585	18.9942	19.2931	19.0852	-0.310977	0.0259794
SLS#ETFLPNGINGIKDAR	sp|Q8NFT2|STEA2_HUMAN	S14	Metalloreductase STEAP2 OS=Homo sapiens OX=9606 GN=STEAP2 PE=1 SV=3	3	2.4762	0.479687	1	0.00439555	14.2483	14.1688	14.218	13.9414	14.0734	13.9391	-0.227084	0.0105458
FS#ASSGGGGSRGAPQHYPK	sp|P78344|IF4G2_HUMAN	S14	Eukaryotic translation initiation factor 4 gamma 2 OS=Homo sapiens OX=9606 GN=EIF4G2 PE=1 SV=1	4	1.3231	0.330058	1	1	17.3892	17.6712	17.6441	17.3361	17.3024	17.1856	-0.293514	0.043506
ALAAGADSPKTEEARPS#PAPGPGTPTGTPTRTPSR	sp|Q4KMP7|TB10B_HUMAN	S141	TBC1 domain family member 10B OS=Homo sapiens OX=9606 GN=TBC1D10B PE=1 SV=3	4	2.9623	0.63606	1	0.427732	14.0874	14.4314	14.4254	14.9133	14.7599	14.5594	0.429391	0.048533
NIVQS#TEHLHEDNGDVEVRR	sp|Q6PL18|ATAD2_HUMAN	S141	ATPase family AAA domain-containing protein 2 OS=Homo sapiens OX=9606 GN=ATAD2 PE=1 SV=1	4	2.6452	0.585173	1	0.00439192	14.1238	NaN	13.5704	13.8614	13.5889	13.8803	-0.0702198	0.788411
SM*S#PFRGPK	sp|Q99640|PMYT1_HUMAN	S143	Membrane-associated tyrosine- and threonine-specific cdc2-inhibitory kinase OS=Homo sapiens OX=9606 GN=PKMYT1 PE=1 SV=1	3	0.6094	0.309157	1	1	17.3346	17.4882	17.2837	17.2394	17.3971	17.4975	0.00913811	0.929514
TSAALS#TVGSAISR	sp|O43399|TPD54_HUMAN	S145	Tumor protein D54 OS=Homo sapiens OX=9606 GN=TPD52L2 PE=1 SV=2	2	1.2566	0.37681	1	0.00969674	13.5661	13.4404	13.5609	14.2941	13.9705	13.8932	0.530146	0.0149203
VGM*VETNS#QDRPVDDVKIIK	sp|Q9Y3C6|PPIL1_HUMAN	S149	Peptidyl-prolyl cis-trans isomerase-like 1 OS=Homo sapiens OX=9606 GN=PPIL1 PE=1 SV=1	4	1.346	0.22422	1	1	14.6048	14.3842	14.8053	15.1102	15.11	15.1366	0.520851	0.0129353
LRSFS#M*QDLR	sp|Q9H6H4|REEP4_HUMAN	S152	Receptor expression-enhancing protein 4 OS=Homo sapiens OX=9606 GN=REEP4 PE=1 SV=1	2	1.4324	0.381455	2	0.248617	19.0571	19.0709	19.0671	18.8968	18.9738	18.8146	-0.169941	0.0211662
NNM*TAS#M*FDLSM*KDK	sp|Q6WKZ4|RFIP1_HUMAN,sp|Q7L804|RFIP2_HUMAN	S156,S150	Rab11 family-interacting protein 1 OS=Homo sapiens OX=9606 GN=RAB11FIP1 PE=1 SV=3,Rab11 family-interacting protein 2 OS=Homo sapiens OX=9606 GN=RAB11FIP2 PE=1 SV=1	3,4	1.5496	0.504259	3	0.281232	17.0866	17.2129	17.4795	17.5452	17.3989	17.6625	0.275894	0.117475
TLS#DESIYNSQR	sp|O43166|SI1L1_HUMAN	S1585	Signal-induced proliferation-associated 1-like protein 1 OS=Homo sapiens OX=9606 GN=SIPA1L1 PE=1 SV=4	2,3	2.6608	0.656457	4	1.88588e-09	16.6751	16.6499	16.7269	16.8156	16.8471	17.0388	0.216499	0.0418556
S#ISTSGPLDKEDTGRQK	sp|Q7Z401|MYCPP_HUMAN	S1587	C-myc promoter-binding protein OS=Homo sapiens OX=9606 GN=DENND4A PE=1 SV=2	3	1.6083	0.557856	1	0.00441106	15.1106	15.3075	15.2577	15.0687	15.3046	14.982	-0.106819	0.398255
KRS#EGEEKTLTGDVK	sp|Q9H8T0|AKTIP_HUMAN	S16	AKT-interacting protein OS=Homo sapiens OX=9606 GN=AKTIP PE=1 SV=1	4	1.8559	0.420605	1	1.82808e-09	17.5938	17.2854	17.3685	17.4949	17.2841	17.6126	0.0479336	0.737002
EAANEAGDS#SQDEAEDDVKQITVR	sp|Q9NVU0|RPC5_HUMAN	S161	DNA-directed RNA polymerase III subunit RPC5 OS=Homo sapiens OX=9606 GN=POLR3E PE=1 SV=1	3,4	4.1571	0.783479	2	0.00969652	16.278	16.4197	16.1195	16.4721	16.4942	16.8229	0.324027	0.0857964
LSTGKDVRLS#ASLPDTVGQLKR	sp|Q9HAC8|UBTD1_HUMAN	S164	Ubiquitin domain-containing protein 1 OS=Homo sapiens OX=9606 GN=UBTD1 PE=1 SV=1	4	1.3686	0.434386	1	0.258758	13.1205	12.9385	13.3327	13.7628	13.4234	13.6256	0.473372	0.0347756
M*SSS#TSSLTSSSSFSDGFK	sp|Q9C0D5|TANC1_HUMAN	S1678	Protein TANC1 OS=Homo sapiens OX=9606 GN=TANC1 PE=1 SV=3	3	3.4222	0.446876	1	1	13.6185	13.6287	13.5046	13.752	14.1851	14.0191	0.401476	0.0385849
KKPS#EEEAAVAAGGPPGGPQVNPIPVTDEVV	sp|P13498|CY24A_HUMAN	S168	Cytochrome b-245 light chain OS=Homo sapiens OX=9606 GN=CYBA PE=1 SV=3	4	4.9854	0.772817	1	8.29891e-10	13.9409	13.8173	14.1256	14.2053	14.1188	14.0559	0.165428	0.17169
TNKLPGS#PGLSK	sp|Q8N9U0|TAC2N_HUMAN	S168	Tandem C2 domains nuclear protein OS=Homo sapiens OX=9606 GN=TC2N PE=1 SV=2	3	1.6943	0.446733	1	1.8306e-09	15.6829	15.7567	15.8467	15.9489	16.0894	15.7462	0.166042	0.206684
RAS#PPDPSPSPSAASASER	sp|Q9Y2F5|ICE1_HUMAN	S1692	Little elongation complex subunit 1 OS=Homo sapiens OX=9606 GN=ICE1 PE=1 SV=5	3	1.4959	0.372017	1	1.80185e-09	14.8299	14.6504	14.7876	15.1133	15.3181	14.9665	0.376624	0.0310305
SAS#PDDDLGSSNWEAADLGNEERK	sp|O00193|SMAP_HUMAN	S17	Small acidic protein OS=Homo sapiens OX=9606 GN=SMAP PE=1 SV=1	3,4	5.442	0.798015	4	1.49608e-05	16.3202	16.1915	16.3723	16.5665	16.591	16.6896	0.321006	0.00808184
GAPSS#PATGVLPSPQGK	sp|Q5SRE5|NU188_HUMAN	S1709	Nucleoporin NUP188 homolog OS=Homo sapiens OX=9606 GN=NUP188 PE=1 SV=1	2,3	4.1138	0.696898	2	0.00103463	17.0733	17.201	17.203	17.1276	16.9997	16.9836	-0.122125	0.122659
LEDVKNS#PTFK	sp|P55327|TPD52_HUMAN	S171	Tumor protein D52 OS=Homo sapiens OX=9606 GN=TPD52 PE=1 SV=2	3	1.9833	0.498361	1	0.503119	16.2696	16.557	16.6069	16.3668	16.6232	16.5729	0.0431652	0.758553
TPVKDRFS#AEDEALSNIAR	sp|Q9Y608|LRRF2_HUMAN	S18	Leucine-rich repeat flightless-interacting protein 2 OS=Homo sapiens OX=9606 GN=LRRFIP2 PE=1 SV=1	3	1.3595	0.374035	1	1.89724e-09	15.3668	15.2944	15.3265	15.5487	15.7225	15.4782	0.253877	0.028314
TNLQPLESTQS#QDF	sp|Q9Y248|PSF2_HUMAN	S182	DNA replication complex GINS protein PSF2 OS=Homo sapiens OX=9606 GN=GINS2 PE=1 SV=1	2,3	3.4727	0.814761	9	1.8511e-09	18.8592	18.8868	18.8348	18.9363	18.8368	18.5921	-0.0718269	0.525366
LRTNLQPLESTQS#QDF	sp|Q9Y248|PSF2_HUMAN	S182	DNA replication complex GINS protein PSF2 OS=Homo sapiens OX=9606 GN=GINS2 PE=1 SV=1	2,3	2.944	0.76028	4	1.88117e-09	16.0046	15.8544	15.7118	15.9088	15.9986	15.6614	-0.000672023	0.99617
SNS#PRGEAQKLLELK	sp|Q96T58|MINT_HUMAN	S1857	Msx2-interacting protein OS=Homo sapiens OX=9606 GN=SPEN PE=1 SV=1	3,4	2.4587	0.591776	2	1.40411e-05	16.7308	16.6301	16.6736	16.8181	16.8046	16.8303	0.139472	0.00977644
LQDSFAS#ETNLDFR	sp|Q92621|NU205_HUMAN	S1942	Nuclear pore complex protein Nup205 OS=Homo sapiens OX=9606 GN=NUP205 PE=1 SV=3	2,3	3.2765	0.642057	2	1.41264e-05	14.7285	14.6268	14.7946	15.2114	14.9018	14.9535	0.305578	0.0467215
SLS#TEVEPKESPHPAR	sp|Q8IWB9|TEX2_HUMAN	S196	Testis-expressed protein 2 OS=Homo sapiens OX=9606 GN=TEX2 PE=1 SV=2	3	2.1402	0.643071	1	0.00969626	14.3091	13.9341	13.8441	13.8425	13.4245	13.9788	-0.280486	0.269976
SSSGESLAQS#PDSSKSINCEK	sp|Q9H7U1|CCSE2_HUMAN	S206	Serine-rich coiled-coil domain-containing protein 2 OS=Homo sapiens OX=9606 GN=CCSER2 PE=1 SV=2	4	4.4807	0.692994	1	0.00675242	14.7776	15.1504	15.277	15.5469	15.6376	15.7577	0.579068	0.0232077
LLSASQLS#AEEEEEKQAE	sp|P17509|HXB6_HUMAN	S214	Homeobox protein Hox-B6 OS=Homo sapiens OX=9606 GN=HOXB6 PE=1 SV=4	3,4	4.7579	0.76746	6	1.79098e-09	18.2316	17.9745	18.4647	18.3582	18.104	18.3352	0.0421944	0.808738
VQNS#PPVGRK	sp|O95359|TACC2_HUMAN	S2226	Transforming acidic coiled-coil-containing protein 2 OS=Homo sapiens OX=9606 GN=TACC2 PE=1 SV=3	3	1.2295	0.394632	1	1.69397e-09	19.4945	19.5667	19.6342	19.0311	19.142	19.2231	-0.433035	0.00324311
AGEARPGPTAES#ASGPSEDPSVNFLK	sp|Q13501|SQSTM_HUMAN	S224	Sequestosome-1 OS=Homo sapiens OX=9606 GN=SQSTM1 PE=1 SV=1	3,4	4.2316	0.705218	3	0.0274574	16.6024	16.3274	16.1759	16.553	16.4948	16.7012	0.214475	0.198091
GGGQLDLLGVSLAS#LKK	sp|Q8WVB6|CTF18_HUMAN	S225	Chromosome transmission fidelity protein 18 homolog OS=Homo sapiens OX=9606 GN=CHTF18 PE=1 SV=1	3	3.5653	0.600286	1	1.80134e-09	13.63	13.9032	13.5731	14.6526	14.377	14.3707	0.764674	0.00517243
ELEKPIQSKPQSPVIQAAAVS#PK	sp|Q9Y6D5|BIG2_HUMAN	S227	Brefeldin A-inhibited guanine nucleotide-exchange protein 2 OS=Homo sapiens OX=9606 GN=ARFGEF2 PE=1 SV=3	4,5	3.2426	0.591131	2	1.30611e-09	17.2928	17.4464	17.552	17.7091	17.9426	17.9599	0.440119	0.0163411
SRLS#AIEIDIPVVSHTT	sp|P56749|CLD12_HUMAN	S231	Claudin-12 OS=Homo sapiens OX=9606 GN=CLDN12 PE=1 SV=1	2,3	4.4608	0.722646	3	1.40518e-05	18.6564	18.4857	18.3549	18.2114	18.1986	18.0621	-0.341612	0.026456
AKVS#PVNDVDVGVYQLM*QSEQLLSR	sp|Q8WUX9|CHMP7_HUMAN	S232	Charged multivesicular body protein 7 OS=Homo sapiens OX=9606 GN=CHMP7 PE=1 SV=1	3	1.8722	0.563134	1	1.75564e-09	11.3352	11.5464	11.0522	11.9359	12.1571	12.3288	0.829321	0.0105288
TSTSPPPEKSGDEGS#EDEAPS#GED	sp|Q9H1E3|NUCKS_HUMAN	S234:S240	Nuclear ubiquitous casein and cyclin-dependent kinase substrate 1 OS=Homo sapiens OX=9606 GN=NUCKS1 PE=1 SV=1	3,4	3.9526	0.797907	12	1.76298e-09	18.1173	18.1971	18.1192	18.0966	18.1156	18.2	-0.00718371	0.87026
LVRLS#SDSFAR	sp|Q9HB09|B2L12_HUMAN	S242	Bcl-2-like protein 12 OS=Homo sapiens OX=9606 GN=BCL2L12 PE=1 SV=1	2,3	1.7685	0.592191	4	0.00440427	17.8493	18.1514	17.8921	17.7041	17.9082	17.905	-0.125179	0.341472
TPKGPSS#VEDIKAK	sp|P06748|NPM_HUMAN	S243	Nucleophosmin OS=Homo sapiens OX=9606 GN=NPM1 PE=1 SV=2	3	2.389	0.512892	1	0.883407	14.9584	14.7568	14.6526	15.4064	15.0182	15.2759	0.444191	0.0376544
SPLQTPSSGQFSSS#PIQASAK	sp|Q6PGQ7|BORA_HUMAN	S252	Protein aurora borealis OS=Homo sapiens OX=9606 GN=BORA PE=1 SV=2	3	5.8865	0.745978	1	0.00437547	16.3575	16.2709	16.1856	15.9078	16.1016	15.8997	-0.301631	0.0216906
SLS#RPSSLIEQEKQR	sp|Q12802|AKP13_HUMAN	S2563	A-kinase anchor protein 13 OS=Homo sapiens OX=9606 GN=AKAP13 PE=1 SV=2	4	1.2236	0.413942	1	0.30785	15.536	15.0735	15.292	15.8684	15.6542	15.8854	0.502192	0.030375
LLGPSAAADILQLSS#SLPLQSR	sp|Q7Z6Z7|HUWE1_HUMAN	S2594	E3 ubiquitin-protein ligase HUWE1 OS=Homo sapiens OX=9606 GN=HUWE1 PE=1 SV=3	3	2.4708	0.537559	1	1	11.7751	11.6588	11.5511	12.6288	12.4523	12.0646	0.720211	0.0157383
ASAPERTPS#PAPK	sp|Q63ZY6|NSN5C_HUMAN	S260	Putative methyltransferase NSUN5C OS=Homo sapiens OX=9606 GN=NSUN5P2 PE=5 SV=2	2,3	2.2956	0.64719	4	1.82808e-09	19.9183	19.8725	20.0107	20.0051	19.9769	20.1087	0.0963987	0.166385
YYLAPKIEDEEGS#	sp|P12004|PCNA_HUMAN	S261	Proliferating cell nuclear antigen OS=Homo sapiens OX=9606 GN=PCNA PE=1 SV=1	2,3	3.5366	0.775123	3	1.45053e-09	18.053	18.0822	18.0269	17.5155	17.6091	17.744	-0.431181	0.00320548
YDDRGS#RDYDRGYDSR	sp|P23588|IF4B_HUMAN	S263	Eukaryotic translation initiation factor 4B OS=Homo sapiens OX=9606 GN=EIF4B PE=1 SV=2	3,4	1.7343	0.43202	2	0.00440028	16.603	16.5927	16.3899	16.0827	16.2176	16.3346	-0.316914	0.0344497
S#RLTPVSPESSSTEEK	sp|Q13501|SQSTM_HUMAN	S266	Sequestosome-1 OS=Homo sapiens OX=9606 GN=SQSTM1 PE=1 SV=1	3,4	3.1426	0.687106	5	0.229067	19.0557	19.439	19.2182	19.2295	19.1875	19.371	0.0250193	0.850133
LTPVS#PESSSTEEK	sp|Q13501|SQSTM_HUMAN	S272	Sequestosome-1 OS=Homo sapiens OX=9606 GN=SQSTM1 PE=1 SV=1	2,3	3.3438	0.693606	11	1.88393e-09	19.4013	19.4932	19.3014	19.4317	19.5283	19.5359	0.100031	0.197347
SRLTPVS#PESSSTEEK	sp|Q13501|SQSTM_HUMAN	S272	Sequestosome-1 OS=Homo sapiens OX=9606 GN=SQSTM1 PE=1 SV=1	2,3,4	2.8501	0.686572	6	1.84595e-09	18.3275	18.2032	18.2337	18.4371	18.1468	18.2533	0.0242577	0.806383
M*ILIQDGS#QNTNVDKPLR	sp|Q92945|FUBP2_HUMAN	S274	Far upstream element-binding protein 2 OS=Homo sapiens OX=9606 GN=KHSRP PE=1 SV=4	3	1.788	0.60755	1	0.0199047	14.7451	14.7951	14.7256	14.974	15.2213	15.3558	0.428401	0.0196459
AASPYSQRPAS#PTAIRR	sp|Q99569|PKP4_HUMAN	S281	Plakophilin-4 OS=Homo sapiens OX=9606 GN=PKP4 PE=1 SV=2	4	2.1191	0.587325	2	0.00969639	16.6381	16.8015	16.5744	16.3267	16.0716	16.336	-0.426556	0.0178141
IFDLGS#DNEEVVAGPAPAHAK	sp|Q969U6|FBXW5_HUMAN	S284	F-box/WD repeat-containing protein 5 OS=Homo sapiens OX=9606 GN=FBXW5 PE=1 SV=1	3	3.6063	0.656851	2	1.27081e-09	13.3736	13.1908	13.2253	13.5315	14.0096	13.5975	0.449581	0.048094
TRDDGDEEGLLTHS#EEELEHSQDT#DADDGALQ	sp|Q9UKM9|RALY_HUMAN	S288:T298	RNA-binding protein Raly OS=Homo sapiens OX=9606 GN=RALY PE=1 SV=1	4	3.7534	0.63998	2	0.198113	15.0486	14.3935	14.9169	14.8925	14.5688	14.709	-0.0628881	0.790047
RDS#PTYDPYK	sp|Q8N2M8|CLASR_HUMAN	S294	CLK4-associating serine/arginine rich protein OS=Homo sapiens OX=9606 GN=CLASRP PE=1 SV=4	3	1.4114	0.432195	1	1.89623e-09	16.5823	16.74	16.6325	17.1873	16.9961	16.8089	0.345853	0.0435488
KADTTTPTPTAILAPGSPAS#PPGSLEPK	sp|P25440|BRD2_HUMAN	S301	Bromodomain-containing protein 2 OS=Homo sapiens OX=9606 GN=BRD2 PE=1 SV=2	3,4,5	4.1431	0.752674	3	1.8511e-09	16.4179	16.2923	16.4496	16.7489	16.6136	16.9229	0.375186	0.0209703
TFNTS#TGGLLLPSDTKR	sp|P12956|XRCC6_HUMAN	S306	X-ray repair cross-complementing protein 6 OS=Homo sapiens OX=9606 GN=XRCC6 PE=1 SV=2	3	3.1365	0.640427	1	0.00743762	16.0239	15.9388	16.171	15.87	15.7961	15.8637	-0.201297	0.0486709
SGPKPFSAPKPQTSPS#PK	sp|Q01518|CAP1_HUMAN	S310	Adenylyl cyclase-associated protein 1 OS=Homo sapiens OX=9606 GN=CAP1 PE=1 SV=5	3	3.1261	0.750744	2	1.88393e-09	16.4512	16.1953	16.4175	16.5543	16.636	16.6569	0.261037	0.0387809
SISAS#KASPPGDLQNPKR	sp|O00273|DFFA_HUMAN	S312	DNA fragmentation factor subunit alpha OS=Homo sapiens OX=9606 GN=DFFA PE=1 SV=1	3	1.0966	0.452945	1	1	14.9248	15.2771	15.0572	15.0708	15.006	14.7484	-0.14466	0.366847
RAVS#PSNPK	sp|Q14244|MAP7_HUMAN	S315	Ensconsin OS=Homo sapiens OX=9606 GN=MAP7 PE=1 SV=1	2	1.295	0.42278	1	0.189512	15.2875	15.1736	15.1833	14.9008	15.0274	15.0655	-0.216924	0.0245505
NSASATTPLS#GNSSR	sp|Q9Y608|LRRF2_HUMAN	S320	Leucine-rich repeat flightless-interacting protein 2 OS=Homo sapiens OX=9606 GN=LRRFIP2 PE=1 SV=1	2	1.8946	0.601882	2	0.00459135	14.3757	14.3087	14.3477	14.7836	14.9202	14.6677	0.446453	0.00409959
VLAVTDS#PARK	sp|O94956|SO2B1_HUMAN	S320	Solute carrier organic anion transporter family member 2B1 OS=Homo sapiens OX=9606 GN=SLCO2B1 PE=1 SV=2	3	1.4603	0.275902	1	1.40467e-05	14.8654	14.4598	14.7677	14.7068	14.9876	15.1937	0.265044	0.228662
YISENES#PRPSQK	sp|O94782|UBP1_HUMAN	S327	Ubiquitin carboxyl-terminal hydrolase 1 OS=Homo sapiens OX=9606 GN=USP1 PE=1 SV=1	3	2.023	0.574938	1	1.83199e-09	16.3842	16.4225	16.6551	16.7079	16.523	16.55	0.106339	0.357808
GAAS#QARGSDSEDGEFEIQAEDDAR	sp|Q8TDD1|DDX54_HUMAN	S34	ATP-dependent RNA helicase DDX54 OS=Homo sapiens OX=9606 GN=DDX54 PE=1 SV=2	3	1.836	0.618791	1	0.828798	11.489	11.8718	11.2991	12.7896	12.489	13.22	1.27958	0.00914415
SRTDS#LAATPPAAK	sp|Q9Y4H2|IRS2_HUMAN	S346	Insulin receptor substrate 2 OS=Homo sapiens OX=9606 GN=IRS2 PE=1 SV=2	3	2.5495	0.682095	1	0.882616	16.4592	16.7273	16.7415	16.6512	16.2985	16.1338	-0.281492	0.189185
FRYS#GKTEYQTTK	sp|Q9HCM4|E41L5_HUMAN	S348	Band 4.1-like protein 5 OS=Homo sapiens OX=9606 GN=EPB41L5 PE=1 SV=3	3	1.5313	0.296937	1	0.343	16.7714	17.0187	16.9624	16.8753	16.6002	17.0197	-0.0857995	0.583375
ALSSAVQASPTSPGGSPS#SPSSGQR	sp|Q03164|KMT2A_HUMAN	S3517	Histone-lysine N-methyltransferase 2A OS=Homo sapiens OX=9606 GN=KMT2A PE=1 SV=5	3	4.0036	0.749925	1	1	13.3877	13.0065	13.1193	13.5783	13.6537	13.5037	0.407379	0.0281904
AGSLQLSSM*SAGNSS#LRR	sp|Q53SF7|COBL1_HUMAN	S356	Cordon-bleu protein-like 1 OS=Homo sapiens OX=9606 GN=COBLL1 PE=1 SV=3	3	1.048	0.396088	1	0.0144703	17.3606	17.3927	17.3632	17.3851	17.3808	17.2958	-0.0182578	0.585577
TPVQYSQQQNS#PQK	sp|P46013|KI67_HUMAN	S357	Proliferation marker protein Ki-67 OS=Homo sapiens OX=9606 GN=MKI67 PE=1 SV=2	3	4.1614	0.699044	1	1.66627e-09	15.3845	15.2265	15.1531	15.6165	15.6266	15.5094	0.329472	0.0133718
LVDYARS#VHEEF	sp|Q9BRK5|CAB45_HUMAN	S357	45 kDa calcium-binding protein OS=Homo sapiens OX=9606 GN=SDF4 PE=1 SV=1	2,3	1.6662	0.654843	3	1.40575e-05	18.3317	18.2021	18.2889	17.9274	17.956	17.9816	-0.31922	0.00149751
SLVQDSLSTNS#SDLVAPSPDAFR	sp|Q12888|TP53B_HUMAN	S359	TP53-binding protein 1 OS=Homo sapiens OX=9606 GN=TP53BP1 PE=1 SV=2	3	3.2344	0.735994	2	1	13.9203	13.8005	13.6961	14.345	14.5309	14.4621	0.640391	0.00162509
TGS#TSSKEDDYESDAATIVQK	sp|Q5T4S7|UBR4_HUMAN	S362	E3 ubiquitin-protein ligase UBR4 OS=Homo sapiens OX=9606 GN=UBR4 PE=1 SV=1	3	4.7927	0.721848	2	0.0044031	15.6699	15.5794	15.7735	15.5282	15.5795	15.6278	-0.0957794	0.20326
AAAYDIS#EDEED	sp|P49585|PCY1A_HUMAN	S362	Choline-phosphate cytidylyltransferase A OS=Homo sapiens OX=9606 GN=PCYT1A PE=1 SV=2	2	3.4694	0.813653	14	1.75084e-09	21.3695	21.4877	21.3776	21.2779	21.2582	21.1221	-0.192156	0.0363623
SQDSYPGS#PSLSPR	sp|Q6VN20|RBP10_HUMAN	S365	Ran-binding protein 10 OS=Homo sapiens OX=9606 GN=RANBP10 PE=1 SV=1	2	2.5777	0.673857	2	0.00440179	15.8082	15.8145	15.7196	15.6955	15.6079	15.6764	-0.120853	0.040732
TYSSS#LKR	sp|O00515|LAD1_HUMAN	S365	Ladinin-1 OS=Homo sapiens OX=9606 GN=LAD1 PE=1 SV=2	2	1.1971	0.331885	1	0.244893	16.4967	16.659	16.5671	16.2659	16.4646	16.371	-0.207069	0.0492317
GIINDDEDDEDLM*M*AS#GRPR	sp|O75717|WDHD1_HUMAN	S367	WD repeat and HMG-box DNA-binding protein 1 OS=Homo sapiens OX=9606 GN=WDHD1 PE=1 SV=1	3	2.9663	0.727573	3	1.05387e-09	17.0058	17.1165	17.1605	17.2294	17.0868	17.3626	0.131971	0.224723
ESVS#PEDSEKKRTNYQAYR	sp|P35251|RFC1_HUMAN	S368	Replication factor C subunit 1 OS=Homo sapiens OX=9606 GN=RFC1 PE=1 SV=4	4	1.4663	0.23665	1	0.00969651	15.9048	15.8111	15.9057	15.6489	15.4274	15.3419	-0.40113	0.0142913
KS#KSPPKVPIVIQDDSLPAGPPPQIR	sp|Q7Z422|SZRD1_HUMAN	S37	SUZ domain-containing protein 1 OS=Homo sapiens OX=9606 GN=SZRD1 PE=1 SV=1	4,5	4.2683	0.746597	3	0.00969644	17.1515	16.9346	17.045	17.3674	17.5742	17.4968	0.435767	0.00742408
AFPAREPSTPPS#PISSSSSSCSR	sp|Q92908|GATA6_HUMAN	S37	Transcription factor GATA-6 OS=Homo sapiens OX=9606 GN=GATA6 PE=1 SV=2	3	2.5195	0.457432	1	1.38065e-05	12.6544	12.7516	12.9258	13.4374	13.5804	14.6747	1.12026	0.0483569
RKAS#GPPVSELITK	sp|P16402|H13_HUMAN,sp|P10412|H14_HUMAN,sp|P16403|H12_HUMAN	S37,S36,S36	Histone H1.3 OS=Homo sapiens OX=9606 GN=H1-3 PE=1 SV=2,Histone H1.4 OS=Homo sapiens OX=9606 GN=H1-4 PE=1 SV=2,Histone H1.2 OS=Homo sapiens OX=9606 GN=H1-2 PE=1 SV=2	3	1.4432	0.336197	1	1.87425e-09	15.4465	15.3319	15.1224	15.0281	14.8997	14.7137	-0.419782	0.0332619
QAES#LSLTR	sp|Q15154|PCM1_HUMAN	S370	Pericentriolar material 1 protein OS=Homo sapiens OX=9606 GN=PCM1 PE=1 SV=5	2	1.3178	0.330779	1	1.88482e-09	14.5462	14.3845	14.7034	15.1594	15.0389	14.7896	0.451287	0.0340131
ASS#FSGISVLTRGDSSGSSK	sp|Q15032|R3HD1_HUMAN	S381	R3H domain-containing protein 1 OS=Homo sapiens OX=9606 GN=R3HDM1 PE=1 SV=3	3	2.5675	0.563505	1	0.884283	15.2958	15.4607	15.2374	15.5152	15.6065	15.7405	0.289433	0.0364256
SPPAS#PESWK	sp|Q96JM3|CHAP1_HUMAN	S386	Chromosome alignment-maintaining phosphoprotein 1 OS=Homo sapiens OX=9606 GN=CHAMP1 PE=1 SV=2	2	1.3061	0.403798	1	1.90012e-09	15.0694	15.0342	14.9203	15.1665	15.262	15.2691	0.224618	0.0158391
GAASQARGS#DSEDGEFEIQAEDDARAR	sp|Q8TDD1|DDX54_HUMAN	S39	ATP-dependent RNA helicase DDX54 OS=Homo sapiens OX=9606 GN=DDX54 PE=1 SV=2	4	2.1563	0.577192	1	0.0353695	14.3254	14.5793	14.3527	15.2775	14.9936	14.8456	0.61976	0.0145066
SSS#M*SSLTGAYASGIPSSSR	sp|Q96HA1|P121A_HUMAN	S393	Nuclear envelope pore membrane protein POM 121 OS=Homo sapiens OX=9606 GN=POM121 PE=1 SV=2	2,3	3.4506	0.795804	2	0.301168	16.4836	16.5969	16.5287	16.1897	16.3771	16.3895	-0.217648	0.0399084
LQSLLAKQPPTAAGRPVDASPRVPGGS#PR	sp|Q9Y6G9|DC1L1_HUMAN	S405	Cytoplasmic dynein 1 light intermediate chain 1 OS=Homo sapiens OX=9606 GN=DYNC1LI1 PE=1 SV=3	5	1.4865	0.475277	1	0.397465	15.2654	15.0594	15.2352	15.4817	15.9115	15.6015	0.478182	0.0288917
KLNS#PEETAFQTPK	sp|Q9BTX1|NDC1_HUMAN	S406	Nucleoporin NDC1 OS=Homo sapiens OX=9606 GN=NDC1 PE=1 SV=2	3,4	3.3198	0.681939	4	1.81422e-09	17.7595	17.8894	17.9575	17.9861	17.7189	17.772	-0.0430895	0.689377
TIETS#PSLSR	sp|Q9NVI1|FANCI_HUMAN	S407	Fanconi anemia group I protein OS=Homo sapiens OX=9606 GN=FANCI PE=1 SV=4	2	1.6223	0.341799	1	0.458232	17.8094	17.7888	17.6449	17.4661	17.5954	17.6556	-0.175299	0.0828277
VIGQDHDFSES#SEEEAPAEASSGALR	sp|P23497|SP100_HUMAN	S409	Nuclear autoantigen Sp-100 OS=Homo sapiens OX=9606 GN=SP100 PE=1 SV=3	3	3.8862	0.766636	1	0.437261	13.0131	13.2625	13.3337	13.605	13.6887	14.2008	0.628448	0.040275
LDAGGNPASGLPM*VRGS#PR	sp|Q5VV41|ARHGG_HUMAN	S41	Rho guanine nucleotide exchange factor 16 OS=Homo sapiens OX=9606 GN=ARHGEF16 PE=1 SV=1	3	1.9233	0.608318	2	0.00160632	17.6576	17.6555	17.5811	17.7177	17.725	17.6867	0.0783812	0.0477476
RSLKQPLEQNQTIS#PLSTYEESK	sp|Q9UQR1|ZN148_HUMAN	S412	Zinc finger protein 148 OS=Homo sapiens OX=9606 GN=ZNF148 PE=1 SV=2	4	3.5215	0.504501	1	0.235437	14.1423	13.854	13.8871	14.2597	14.2999	14.5559	0.410719	0.0341999
NKLQCS#DTEQVEADLE	sp|P08910|ABHD2_HUMAN	S415	Monoacylglycerol lipase ABHD2 OS=Homo sapiens OX=9606 GN=ABHD2 PE=1 SV=1	3	3.0354	0.742703	1	0.341212	15.1391	15.2805	15.3715	15.2161	15.0507	15.3852	-0.0463727	0.71412
ATSS#SSGSLSATGR	sp|Q03252|LMNB2_HUMAN	S420	Lamin-B2 OS=Homo sapiens OX=9606 GN=LMNB2 PE=1 SV=4	2	1.9202	0.548276	1	0.110338	19.1333	19.2773	19.2199	18.9136	18.9346	18.8484	-0.311267	0.00320681
SAPAS#PTHPGLM*SPR	sp|P85037|FOXK1_HUMAN	S420	Forkhead box protein K1 OS=Homo sapiens OX=9606 GN=FOXK1 PE=1 SV=1	2,3	1.8601	0.577173	3	0.00438953	17.9304	17.9316	17.7179	17.5566	17.5313	17.6653	-0.275567	0.0283848
KEEPEPETEAVSSS#QEIPTM*PQPIEK	sp|Q15326|ZMY11_HUMAN	S421	Zinc finger MYND domain-containing protein 11 OS=Homo sapiens OX=9606 GN=ZMYND11 PE=1 SV=2	4	3.3675	0.684217	1	0.486898	13.8192	14.1158	13.6203	13.2728	14.2518	14.0728	0.0140451	0.968436
AVPVES#PVQKV	sp|Q8TB61|S35B2_HUMAN	S427	Adenosine 3\'-phospho 5\'-phosphosulfate transporter 1 OS=Homo sapiens OX=9606 GN=SLC35B2 PE=1 SV=1	2,3	2.2335	0.634341	5	1.21818e-09	20.562	20.8622	20.7662	20.7499	20.5235	20.5225	-0.131505	0.321792
LDTGPQSLSGKS#TPQPPSGK	sp|P35269|T2FA_HUMAN	S436	General transcription factor IIF subunit 1 OS=Homo sapiens OX=9606 GN=GTF2F1 PE=1 SV=2	3	2.9698	0.673816	1	0.883166	14.2677	14.3005	14.2059	14.6677	14.5176	14.5594	0.323557	0.00355392
SRSS#SVGSSSSYPISPAVSR	sp|Q15149|PLEC_HUMAN	S4385	Plectin OS=Homo sapiens OX=9606 GN=PLEC PE=1 SV=3	3	3.6498	0.689928	1	0.754742	19.3315	19.2034	19.1144	18.7497	18.6408	18.7354	-0.507805	0.00209377
ITEM*SEKYFSQESEVS#E	sp|Q6KB66|K2C80_HUMAN	S451	Keratin, type II cytoskeletal 80 OS=Homo sapiens OX=9606 GN=KRT80 PE=1 SV=2	3	3.7264	0.723755	1	1.84232e-09	16.0217	16.2657	16.3454	15.7172	15.6936	15.7171	-0.501633	0.00681421
GSGSGGSGS#DSEPDSPVFEDSK	sp|P36956|SRBP1_HUMAN	S455	Sterol regulatory element-binding protein 1 OS=Homo sapiens OX=9606 GN=SREBF1 PE=1 SV=2	3	3.2323	0.73539	1	0.752252	14.2263	14.1529	14.0911	13.8444	14.0036	14.3123	-0.103286	0.509579
QRS#VSQERLEDSVLM*K	sp|Q5T5U3|RHG21_HUMAN	S457	Rho GTPase-activating protein 21 OS=Homo sapiens OX=9606 GN=ARHGAP21 PE=1 SV=2	4	2.7882	0.249474	2	0.276985	16.6606	16.5254	16.6346	16.8267	16.727	16.8489	0.194031	0.0254891
AADRLPNLSSPS#AEGPPGPPSGPAPR	sp|O60784|TOM1_HUMAN	S464	Target of Myb protein 1 OS=Homo sapiens OX=9606 GN=TOM1 PE=1 SV=2	3	3.3884	0.775351	1	0.00969644	12.6095	12.6176	12.6923	13.4064	12.9308	13.0336	0.483808	0.0300873
LVPVS#PLPPK	sp|O95396|MOCS3_HUMAN	S47	Adenylyltransferase and sulfurtransferase MOCS3 OS=Homo sapiens OX=9606 GN=MOCS3 PE=1 SV=1	2	1.6367	0.313039	2	1.58132e-09	15.4637	15.5784	15.3468	15.9527	15.7532	15.642	0.319664	0.0472153
RS#SM*GSTAVATDVKK	sp|Q6UXY1|BI2L2_HUMAN	S477	Brain-specific angiogenesis inhibitor 1-associated protein 2-like protein 2 OS=Homo sapiens OX=9606 GN=BAIAP2L2 PE=1 SV=1	3	2.2807	0.590389	2	1	16.5094	16.3745	16.464	16.5832	16.3729	16.3875	-0.00140635	0.986571
KNQS#SEDILRDAQVANKNVAK	sp|Q13625|ASPP2_HUMAN	S480	Apoptosis-stimulating of p53 protein 2 OS=Homo sapiens OX=9606 GN=TP53BP2 PE=1 SV=2	4,5	2.2956	0.551375	3	0.00960629	18.3422	18.3155	18.3618	18.4409	18.4392	18.5571	0.139238	0.0279142
TSYQPSS#PGRFTK	sp|Q14134|TRI29_HUMAN	S489	Tripartite motif-containing protein 29 OS=Homo sapiens OX=9606 GN=TRIM29 PE=1 SV=2	3	1.2314	0.404012	1	0.510523	17.3841	17.5101	17.571	17.459	17.3266	17.3735	-0.102018	0.204171
RKVTAEADS#SSPTGILATSESK	sp|A0MZ66|SHOT1_HUMAN	S492	Shootin-1 OS=Homo sapiens OX=9606 GN=SHTN1 PE=1 SV=4	4	3.363	0.444246	1	1	16.4619	16.264	16.5346	16.8463	16.7032	16.7957	0.361542	0.0165285
SSS#ENDVELLTKK	sp|Q9C0D6|FHDC1_HUMAN	S500	FH2 domain-containing protein 1 OS=Homo sapiens OX=9606 GN=FHDC1 PE=1 SV=2	3	2.6144	0.593023	1	0.311132	14.1811	14.698	14.7828	15.2243	14.95	15.3066	0.606347	0.0489468
VAGGAAPSKPAS#AK	sp|Q14978|NOLC1_HUMAN	S508	Nucleolar and coiled-body phosphoprotein 1 OS=Homo sapiens OX=9606 GN=NOLC1 PE=1 SV=2	3	1.771	0.364653	1	1.87739e-09	16.3738	15.981	16.1346	17.6796	17.2878	16.8085	1.09551	0.016668
FKAEAPLPS#PK	sp|Q09666|AHNK_HUMAN	S5110	Neuroblast differentiation-associated protein AHNAK OS=Homo sapiens OX=9606 GN=AHNAK PE=1 SV=2	2,3	2.5638	0.609935	5	1.22281e-09	18.4907	18.5062	18.4942	18.717	18.6271	18.7279	0.193618	0.0038878
APVPEPGLDLSLSPRPDS#PQPR	sp|Q8TAP8|PPR35_HUMAN	S52	Protein phosphatase 1 regulatory subunit 35 OS=Homo sapiens OX=9606 GN=PPP1R35 PE=1 SV=1	3,4	3.9426	0.738979	5	1.80995e-09	17.1792	17.0081	16.9373	17.2494	17.2502	17.397	0.257366	0.0415701
ASSQVLSES#PSQDSLDAFM*SEM*KSGSTLDGVSR	sp|Q9BWU0|NADAP_HUMAN	S530	Kanadaptin OS=Homo sapiens OX=9606 GN=SLC4A1AP PE=1 SV=1	4	2.7716	0.521829	1	0.883602	12.8884	12.7552	12.8388	12.5714	12.4692	12.343	-0.366228	0.0087929
GS#PRPQAPKANGTSALTAQNGK	sp|Q14978|NOLC1_HUMAN	S538	Nucleolar and coiled-body phosphoprotein 1 OS=Homo sapiens OX=9606 GN=NOLC1 PE=1 SV=2	4	2.6004	0.53461	1	1.87291e-09	15.735	15.7834	15.9537	16.1239	16.0036	16.1133	0.256244	0.0287521
RSGKNS#QEDSEDS#EDKDVK	sp|Q9H1E3|NUCKS_HUMAN	S54:S61	Nuclear ubiquitous casein and cyclin-dependent kinase substrate 1 OS=Homo sapiens OX=9606 GN=NUCKS1 PE=1 SV=1	4	2.2104	0.531804	1	0.860006	15.4306	15.7856	15.6047	15.5852	16.1412	15.89	0.265169	0.236636
ALSSSKQS#SSSRDDNM*FQIGK	sp|P53999|TCP4_HUMAN	S55	Activated RNA polymerase II transcriptional coactivator p15 OS=Homo sapiens OX=9606 GN=SUB1 PE=1 SV=3	4	2.5833	0.601672	1	0.0410799	18.1547	18.1899	18.22	18.1116	18.278	18.0764	-0.0328547	0.639656
KRISS#KS#PGHM*VILDQTK	sp|Q9NWH9|SLTM_HUMAN	S551:S553	SAFB-like transcription modulator OS=Homo sapiens OX=9606 GN=SLTM PE=1 SV=2	5	1.3379	0.264145	1	1	14.8437	14.8562	14.5653	15.2766	15.8009	15.1107	0.640966	0.0486444
LIGVPADAEALSERSGNTPNS#PRLAAESK	sp|Q96EA4|SPDLY_HUMAN	S555	Protein Spindly OS=Homo sapiens OX=9606 GN=SPDL1 PE=1 SV=2	4	2.0088	0.407109	1	0.819692	13.5725	13.5174	13.5253	13.5769	13.5237	13.3951	-0.03982	0.520737
TSS#TNEDEDLNPEQKIER	sp|Q99081|HTF4_HUMAN	S559	Transcription factor 12 OS=Homo sapiens OX=9606 GN=TCF12 PE=1 SV=1	3	3.5304	0.701705	1	0.0168329	14.3021	14.3154	14.2821	14.4937	14.444	14.6643	0.234134	0.0255041
LSQSSQDS#SPVRNLQSFGTEEPAYSTR	sp|O95251|KAT7_HUMAN	S56	Histone acetyltransferase KAT7 OS=Homo sapiens OX=9606 GN=KAT7 PE=1 SV=1	3,4	3.8353	0.706388	2	1	15.8124	15.525	15.6059	15.566	15.1957	15.4801	-0.233845	0.172237
LSQSSQDS#SPVRNLQSFGTEEPAYSTRR	sp|O95251|KAT7_HUMAN	S56	Histone acetyltransferase KAT7 OS=Homo sapiens OX=9606 GN=KAT7 PE=1 SV=1	3	2.4561	0.378446	1	0.643306	15.8545	15.31	15.7153	15.5091	15.1815	15.4617	-0.242464	0.276695
LSQSSQDSS#PVRNLQSFGTEEPAYSTR	sp|O95251|KAT7_HUMAN	S57	Histone acetyltransferase KAT7 OS=Homo sapiens OX=9606 GN=KAT7 PE=1 SV=1	3,4	5.2287	0.710406	2	0.00969664	17.5446	17.205	17.4148	17.2276	17.1945	17.1815	-0.186913	0.134587
LSQSSQDSS#PVRNLQSFGTEEPAYSTRR	sp|O95251|KAT7_HUMAN	S57	Histone acetyltransferase KAT7 OS=Homo sapiens OX=9606 GN=KAT7 PE=1 SV=1	4	3.5755	0.615103	1	0.00439045	17.4069	17.0192	17.2983	17.1604	16.8318	17.2187	-0.17111	0.363022
RTS#PQVLGSILK	sp|Q7Z417|NUFP2_HUMAN	S572	Nuclear fragile X mental retardation-interacting protein 2 OS=Homo sapiens OX=9606 GN=NUFIP2 PE=1 SV=1	2	1.5748	0.508764	2	1	15.2939	15.5447	15.3991	15.717	15.7834	15.6475	0.303366	0.021357
KSGLLSSFSLS#M*TDLSK	sp|Q96L93|KI16B_HUMAN	S575	Kinesin-like protein KIF16B OS=Homo sapiens OX=9606 GN=KIF16B PE=1 SV=2	3	3.1531	0.610542	1	1.89937e-09	14.4372	14.4231	14.5886	14.8915	14.8543	14.6035	0.30012	0.0457549
SGKNSQEDS#EDS#EDKDVK	sp|Q9H1E3|NUCKS_HUMAN	S58:S61	Nuclear ubiquitous casein and cyclin-dependent kinase substrate 1 OS=Homo sapiens OX=9606 GN=NUCKS1 PE=1 SV=1	3,4	2.8195	0.617121	6	1.8908e-09	18.3473	18.4886	18.4318	18.2567	18.6253	18.4794	0.0312506	0.798852
RSGKNSQEDS#EDS#EDKDVK	sp|Q9H1E3|NUCKS_HUMAN	S58:S61	Nuclear ubiquitous casein and cyclin-dependent kinase substrate 1 OS=Homo sapiens OX=9606 GN=NUCKS1 PE=1 SV=1	4,5	2.6205	0.6361	8	1.39528e-05	19.4649	19.5932	19.5242	19.4086	19.6111	19.5387	-0.00791868	0.915227
GRSGS#LLQVEETEREEGLGAGR	sp|Q8WYL5|SSH1_HUMAN	S583	Protein phosphatase Slingshot homolog 1 OS=Homo sapiens OX=9606 GN=SSH1 PE=1 SV=2	3	1.1195	0.278696	1	1	15.5566	15.3605	15.1793	14.6975	14.7978	14.9294	-0.557267	0.0121091
SFNYS#PNSSTSEVSSTSASK	sp|Q5VT52|RPRD2_HUMAN	S593	Regulation of nuclear pre-mRNA domain-containing protein 2 OS=Homo sapiens OX=9606 GN=RPRD2 PE=1 SV=1	3	3.987	0.586707	5	0.00969661	17.3884	17.4889	17.3888	17.5186	17.749	17.6912	0.230881	0.0397502
AGPPAPAPPAPIPPPAPSQS#SPPEQPQSM*EM*R	sp|Q8WUF5|IASPP_HUMAN	S596	RelA-associated inhibitor OS=Homo sapiens OX=9606 GN=PPP1R13L PE=1 SV=4	4	2.5186	0.624752	1	1	12.8632	12.8291	13.2716	14.3513	13.46	13.8616	0.902985	0.0373659
ASTAS#PCNNNINAATAVALQEPRK	sp|Q71RC2|LARP4_HUMAN	S597	La-related protein 4 OS=Homo sapiens OX=9606 GN=LARP4 PE=1 SV=3	3,4	5.1463	0.795803	2	1.90929e-09	15.4325	15.4892	15.5882	15.8405	15.6233	15.6407	0.198168	0.0759079
RYS#PPIQR	sp|Q8IYB3|SRRM1_HUMAN	S597	Serine/arginine repetitive matrix protein 1 OS=Homo sapiens OX=9606 GN=SRRM1 PE=1 SV=2	2	1.3412	0.483193	5	0.00160632	23.6154	23.6669	23.5735	23.4955	23.4822	23.4402	-0.145964	0.0100205
TIS#PPTLGTLR	sp|Q9UQ84|EXO1_HUMAN	S598	Exonuclease 1 OS=Homo sapiens OX=9606 GN=EXO1 PE=1 SV=2	2	1.5179	0.31224	2	0.0200584	16.9941	17.1691	17.1411	16.9975	16.8073	16.9025	-0.198956	0.0615417
CAPSAGS#PAAAVGR	sp|Q7L2J0|MEPCE_HUMAN	S60	7SK snRNA methylphosphate capping enzyme OS=Homo sapiens OX=9606 GN=MEPCE PE=1 SV=1	2	2.1081	0.631422	1	1.87218e-09	15.5438	15.5179	15.4976	15.2584	15.4161	15.3686	-0.172091	0.0239866
TVLGS#RELCDSEGKSQPAGEGSR	sp|P0C7T5|ATX1L_HUMAN	S615	Ataxin-1-like OS=Homo sapiens OX=9606 GN=ATXN1L PE=1 SV=1	4	1.4816	0.520451	1	0.556639	14.476	14.7941	14.8653	14.81	14.9453	14.8458	0.155238	0.286465
KELS#PAGSISK	sp|O95453|PARN_HUMAN	S619	Poly(A)-specific ribonuclease PARN OS=Homo sapiens OX=9606 GN=PARN PE=1 SV=1	2	2.2576	0.51444	1	1.90827e-09	15.0245	15.1761	15.1897	15.2358	15.2431	15.1708	0.086463	0.208436
AHS#PAEGASVESSSPGPK	sp|Q8NFG4|FLCN_HUMAN	S62	Folliculin OS=Homo sapiens OX=9606 GN=FLCN PE=1 SV=1	3	3.4329	0.705613	1	1.71675e-09	14.6073	15.1567	15.0873	15.7419	15.9385	15.8608	0.896655	0.00788268
LLQPGGGPDVGTGAPRPGCS#PR	sp|Q9NXH8|TOR4A_HUMAN	S63	Torsin-4A OS=Homo sapiens OX=9606 GN=TOR4A PE=1 SV=2	3	2.4718	0.650781	1	1.82371e-09	15.1821	15.4745	15.0292	14.9972	15.4508	15.1858	-0.0173426	0.929969
SLDSDES#EDEEDDYQQKR	sp|Q13442|HAP28_HUMAN	S63	28 kDa heat- and acid-stable phosphoprotein OS=Homo sapiens OX=9606 GN=PDAP1 PE=1 SV=1	3	1.2571	0.502744	1	1.38564e-05	14.5368	14.6198	14.6303	14.4979	14.4197	14.3811	-0.162779	0.0229547
RAAS#AATAAPTATPAAQESGTIPK	sp|O00116|ADAS_HUMAN	S65	Alkyldihydroxyacetonephosphate synthase, peroxisomal OS=Homo sapiens OX=9606 GN=AGPS PE=1 SV=1	3	5.4194	0.6824	1	1.84792e-09	14.6366	14.5325	14.709	14.9252	14.8439	14.7781	0.223023	0.0285701
SYLLGNSS#PR	sp|P02545|LMNA_HUMAN	S652	Prelamin-A/C OS=Homo sapiens OX=9606 GN=LMNA PE=1 SV=1	2	1.7336	0.550934	2	0.311304	17.0041	17.5083	17.1009	16.7839	17.3115	17.2919	-0.0753148	0.761424
YVIS#DEEEEDDD	sp|Q8WVC0|LEO1_HUMAN	S658	RNA polymerase-associated protein LEO1 OS=Homo sapiens OX=9606 GN=LEO1 PE=1 SV=1	2	3.373	0.828848	8	1.709e-09	21.33	21.4092	21.4315	21.2445	21.1873	21.0223	-0.238901	0.0312129
EQLVDQGIM*PPLKS#PAAFHEQIK	sp|Q9ULH7|MRTFB_HUMAN	S66	Myocardin-related transcription factor B OS=Homo sapiens OX=9606 GN=MRTFB PE=1 SV=3	4	3.2976	0.693595	1	1.42547e-09	13.1351	12.9834	13.173	13.6861	13.7186	13.7124	0.608505	0.0004908
GLLAQGLRPES#PPPAGPLLNGAPAGESPQPK	sp|Q96TA1|NIBA2_HUMAN	S665	Protein Niban 2 OS=Homo sapiens OX=9606 GN=NIBAN2 PE=1 SV=3	3,4,5	6.4293	0.779591	9	9.59948e-10	18.6901	18.3304	18.7357	19.0132	19.0764	19.2813	0.538243	0.023773
HCAPS#PDRS#PELSSSRDRYNSDNDR	sp|Q96T37|RBM15_HUMAN	S670:S674	RNA-binding protein 15 OS=Homo sapiens OX=9606 GN=RBM15 PE=1 SV=2	5	1.6568	0.273781	1	4.98511e-08	13.9578	14.2933	13.8869	13.5765	13.8446	13.7132	-0.334599	0.085554
NSAS#VGIIQRDESPM*EK	sp|Q53EU6|GPAT3_HUMAN	S68	Glycerol-3-phosphate acyltransferase 3 OS=Homo sapiens OX=9606 GN=GPAT3 PE=1 SV=2	3	1.1083	0.420013	1	0.00969671	15.9086	15.8446	15.8657	16.0544	15.9852	15.9668	0.12916	0.0167766
RHS#PS#PRPRAPQT#SSSPPPVR	sp|Q8IYB3|SRRM1_HUMAN	S683:S685:T693	Serine/arginine repetitive matrix protein 1 OS=Homo sapiens OX=9606 GN=SRRM1 PE=1 SV=2	4	1.3692	0.287248	1	1	13.5611	14.2452	13.7644	14.5124	15.1935	14.8329	0.989339	0.0248713
GNPGIM*S#PLAK	sp|Q14865|ARI5B_HUMAN	S688	AT-rich interactive domain-containing protein 5B OS=Homo sapiens OX=9606 GN=ARID5B PE=1 SV=3	3	2.2494	0.419579	2	1.43573e-09	17.5147	17.4553	17.5637	17.5895	17.6096	17.4174	0.0276451	0.707407
EKGS#ETDSAQDQPVKM*NSLPAER	sp|P30419|NMT1_HUMAN	S69	Glycylpeptide N-tetradecanoyltransferase 1 OS=Homo sapiens OX=9606 GN=NMT1 PE=1 SV=2	4	2.8611	0.474573	1	0.00441208	15.9	15.9312	15.9199	15.8706	15.9814	15.879	-0.00669352	0.864345
QQS#PQEPK	sp|Q9UHB6|LIMA1_HUMAN	S698	LIM domain and actin-binding protein 1 OS=Homo sapiens OX=9606 GN=LIMA1 PE=1 SV=1	2	1.1391	0.255026	1	1.71868e-09	13.6712	13.8882	13.7934	15.8395	15.3349	14.8702	1.56394	0.00549877
SNS#GVRLDGYAR	sp|P46020|KPB1_HUMAN,sp|P46019|KPB2_HUMAN	S7,S7	Phosphorylase b kinase regulatory subunit alpha, skeletal muscle isoform OS=Homo sapiens OX=9606 GN=PHKA1 PE=1 SV=2,Phosphorylase b kinase regulatory subunit alpha, liver isoform OS=Homo sapiens OX=9606 GN=PHKA2 PE=1 SV=1	2,3	1.7899	0.583175	5	1.90059e-09	19.648	19.7276	19.4752	19.1399	19.376	19.0925	-0.41414	0.0227537
S#M*SDVSAEDVQNLRQLR	sp|Q8WWI1|LMO7_HUMAN	S704	LIM domain only protein 7 OS=Homo sapiens OX=9606 GN=LMO7 PE=1 SV=3	3	0.7917	0.296451	1	1	15.1175	15.001	15.2362	15.5938	15.5977	15.4303	0.422354	0.00846905
M*LISAVS#PEIR	sp|A0AVK6|E2F8_HUMAN	S71	Transcription factor E2F8 OS=Homo sapiens OX=9606 GN=E2F8 PE=1 SV=1	2	1.6087	0.532355	3	1.84595e-09	17.7309	17.7699	17.7888	17.8103	17.6312	17.9797	0.0438652	0.689459
YRGS#VHFGLVR	sp|Q9C0C9|UBE2O_HUMAN	S73	(E3-independent) E2 ubiquitin-conjugating enzyme OS=Homo sapiens OX=9606 GN=UBE2O PE=1 SV=3	3	1.4252	0.467724	1	1.40575e-05	14.1506	14.0845	13.9617	13.7736	13.7085	13.4764	-0.412779	0.0175283
SLPTTVPES#PNYRNTR	sp|Q6PKG0|LARP1_HUMAN	S774	La-related protein 1 OS=Homo sapiens OX=9606 GN=LARP1 PE=1 SV=2	2,3,4	3.26	0.675507	10	1.901e-09	20.5495	20.5029	20.4414	20.4175	20.3731	20.3393	-0.121321	0.0347954
REGPVGGES#DSEEM*FEK	sp|Q9Y4B5|MTCL1_HUMAN	S776	Microtubule cross-linking factor 1 OS=Homo sapiens OX=9606 GN=MTCL1 PE=1 SV=5	3	3.7362	0.711204	2	1.90809e-09	17.6994	17.4937	17.7741	17.7324	17.7035	17.7512	0.0732848	0.437187
S#AADSISESVPVGPK	sp|P45974|UBP5_HUMAN	S779	Ubiquitin carboxyl-terminal hydrolase 5 OS=Homo sapiens OX=9606 GN=USP5 PE=1 SV=2	3	1.9601	0.616346	1	1	16.287	16.3892	16.3323	16.065	16.1921	16.2469	-0.168158	0.0520993
RSNS#TTQVSQPR	sp|Q9UPN4|CP131_HUMAN	S78	Centrosomal protein of 131 kDa OS=Homo sapiens OX=9606 GN=CEP131 PE=1 SV=3	2	1.8632	0.544386	1	0.141948	13.6329	13.7418	13.79	13.2985	13.578	13.4247	-0.287821	0.0366572
RSLSGSS#PCPK	sp|Q9UQ35|SRRM2_HUMAN	S783	Serine/arginine repetitive matrix protein 2 OS=Homo sapiens OX=9606 GN=SRRM2 PE=1 SV=2	3	2.2932	0.516702	1	0.882518	17.6884	17.6463	17.5926	17.2722	17.443	17.4501	-0.254025	0.0169027
KAGS#LDLNFTSPSR	sp|Q8TEJ3|SH3R3_HUMAN	S797	E3 ubiquitin-protein ligase SH3RF3 OS=Homo sapiens OX=9606 GN=SH3RF3 PE=1 SV=2	3	1.3645	0.474386	1	1.73666e-09	15.4196	15.4825	15.2171	15.048	15.0263	15.1343	-0.303507	0.024786
LFAPVPFPS#GSTEDVSPSGPQQPPPLPQKK	sp|Q86YV5|PRAG1_HUMAN	S798	Inactive tyrosine-protein kinase PRAG1 OS=Homo sapiens OX=9606 GN=PRAG1 PE=1 SV=4	5	3.4319	0.740202	1	1	14.5706	14.22	14.244	15.0339	14.8006	15.1631	0.654329	0.0134735
LFAPVPFPSGS#TEDVSPSGPQQPPPLPQKK	sp|Q86YV5|PRAG1_HUMAN	S800	Inactive tyrosine-protein kinase PRAG1 OS=Homo sapiens OX=9606 GN=PRAG1 PE=1 SV=4	4,5	4.8108	0.802569	2	1	15.6863	15.4563	15.4419	16.0049	15.9896	16.1141	0.508011	0.00453861
KLFAPVPFPSGS#TEDVSPSGPQQPPPLPQKK	sp|Q86YV5|PRAG1_HUMAN	S800	Inactive tyrosine-protein kinase PRAG1 OS=Homo sapiens OX=9606 GN=PRAG1 PE=1 SV=4	5	3.8122	0.688631	1	1	15.4113	14.9102	15.2048	15.6617	15.8252	15.9335	0.631374	0.0188455
LEFQQQLGEAPSDAS#P	sp|Q9BUW7|CI016_HUMAN	S82	UPF0184 protein C9orf16 OS=Homo sapiens OX=9606 GN=C9orf16 PE=1 SV=1	2	3.5511	0.855703	2	1.89724e-09	16.1855	16.2528	16.0531	16.0297	16.2164	16.0896	-0.0519244	0.553857
TM*LLLS#RSPEAQPK	sp|P55265|DSRAD_HUMAN	S823	Double-stranded RNA-specific adenosine deaminase OS=Homo sapiens OX=9606 GN=ADAR PE=1 SV=4	2,3,4	1.8928	0.52457	5	0.293892	18.4079	18.3055	18.6525	18.6823	18.6117	18.6072	0.178418	0.166909
ERS#PS#PPTIQSK	sp|Q14687|GSE1_HUMAN	S826:S828	Genetic suppressor element 1 OS=Homo sapiens OX=9606 GN=GSE1 PE=1 SV=3	3	1.2447	0.38684	2	1.87739e-09	17.1763	16.9023	17.1647	16.8202	16.8112	16.8155	-0.265491	0.0412806
SSGKLSEPSLPIEDSQDLYNAS#PEPK	sp|Q9HAW4|CLSPN_HUMAN	S846	Claspin OS=Homo sapiens OX=9606 GN=CLSPN PE=1 SV=3	4	5.4443	0.76135	2	1.64514e-09	17.4295	17.0508	17.5132	17.189	17.09	17.0678	-0.215574	0.216538
FIHQQPQSSS#PVYGSSAK	sp|P49023|PAXI_HUMAN	S85	Paxillin OS=Homo sapiens OX=9606 GN=PXN PE=1 SV=3	3	5.1884	0.708735	1	1.39587e-05	18.2206	18.2079	18.2722	17.8698	17.8812	17.978	-0.323866	0.00121311
KLS#SSDAPAQDTGSSAAAVETDASR	sp|Q7Z4S6|KI21A_HUMAN	S853	Kinesin-like protein KIF21A OS=Homo sapiens OX=9606 GN=KIF21A PE=1 SV=2	3,4	5.3354	0.804701	3	0.021953	16.2844	16.4809	16.3269	16.3661	16.4227	16.2929	-0.00346438	0.963181
ADLDQPKFFTFDSPAELPS#RTPR	sp|Q9NXH8|TOR4A_HUMAN	S87	Torsin-4A OS=Homo sapiens OX=9606 GN=TOR4A PE=1 SV=2	4	3.0942	0.70435	1	0.259044	15.4498	15.5874	15.188	15.5696	15.7644	15.3217	0.143498	0.454895
FFTFDSPAELPS#RTPR	sp|Q9NXH8|TOR4A_HUMAN	S87	Torsin-4A OS=Homo sapiens OX=9606 GN=TOR4A PE=1 SV=2	3	1.4822	0.436243	1	0.253635	15.3885	15.4479	15.0458	14.7746	15.1165	15.7256	-0.0884829	0.78618
QM*ENGM*LVTDS#AGKQLQR	sp|P33527|MRP1_HUMAN	S905	Multidrug resistance-associated protein 1 OS=Homo sapiens OX=9606 GN=ABCC1 PE=1 SV=3	3	2.1265	0.501011	1	1.38177e-05	16.1216	16.2653	16.2071	16.3702	16.1937	16.1439	0.0379658	0.661078
SALSSS#LRDLSEAGKR	sp|Q6DN90|IQEC1_HUMAN	S925	IQ motif and SEC7 domain-containing protein 1 OS=Homo sapiens OX=9606 GN=IQSEC1 PE=1 SV=1	3	1.2465	0.387485	1	0.208205	17.3622	17.4963	17.4748	17.6323	17.5641	17.7082	0.190426	0.0317755
GTM*DDISQEEGSS#QGEDSVSGSQR	sp|Q14683|SMC1A_HUMAN	S957	Structural maintenance of chromosomes protein 1A OS=Homo sapiens OX=9606 GN=SMC1A PE=1 SV=2	3	6.4343	0.830782	1	1.90771e-09	13.3084	13.2394	13.3715	13.2704	13.7086	13.6506	0.236817	0.172166
AVANGGTAS#PEYR	sp|Q96DR7|ARHGQ_HUMAN	S98	Rho guanine nucleotide exchange factor 26 OS=Homo sapiens OX=9606 GN=ARHGEF26 PE=1 SV=4	2	1.5716	0.564647	1	0.00305322	12.3393	12.5534	12.4775	13.2116	13.4513	12.7202	0.67095	0.0401987
KLEKEEEEGIS#QES#SEEEQ	sp|P17096|HMGA1_HUMAN	S99:S102	High mobility group protein HMG-I/HMG-Y OS=Homo sapiens OX=9606 GN=HMGA1 PE=1 SV=3	3,4	2.0459	0.635762	12	0.334906	18.8532	18.8825	18.7972	18.9027	18.8394	18.6586	-0.0440782	0.59898
KLEKEEEEGIS#QES#S#EEEQ	sp|P17096|HMGA1_HUMAN	S99:S102:S103	High mobility group protein HMG-I/HMG-Y OS=Homo sapiens OX=9606 GN=HMGA1 PE=1 SV=3	3,4	3.771	0.803192	71	1.03721e-09	22.6844	22.8851	22.5734	22.6018	22.7221	22.3206	-0.166166	0.329779
KLEKEEEEGIS#QESS#EEEQ	sp|P17096|HMGA1_HUMAN	S99:S103	High mobility group protein HMG-I/HMG-Y OS=Homo sapiens OX=9606 GN=HMGA1 PE=1 SV=3	3	2.2403	0.662091	3	0.641489	17.9087	18.0249	17.9501	17.98	17.8299	17.6287	-0.148329	0.239055
KS#STGSISNVLFSTQDPVEDAVFGEATNLKK	sp|Q5VZ89|DEN4C_HUMAN	S999	DENN domain-containing protein 4C OS=Homo sapiens OX=9606 GN=DENND4C PE=1 SV=3	4	3.8382	0.689829	1	0.338917	11.8288	12.1564	12.1702	12.07	12.2066	12.0273	0.0495186	0.710012
YRSDIHT#EAVQAALAK	sp|Q9P265|DIP2B_HUMAN	T104	Disco-interacting protein 2 homolog B OS=Homo sapiens OX=9606 GN=DIP2B PE=1 SV=3	4	2.2303	0.307447	1	1	16.3585	16.3642	16.3762	16.4699	16.7787	16.8595	0.336382	0.0473235
LSVPT#SDEEDEVPAPKPR	sp|Q8NE71|ABCF1_HUMAN	T108	ATP-binding cassette sub-family F member 1 OS=Homo sapiens OX=9606 GN=ABCF1 PE=1 SV=2	3	2.374	0.522452	1	1	14.3684	14.3361	14.3434	14.6861	14.7896	14.7345	0.387462	0.000249221
QTTAAELDSHTPALEQQT#TSSEKTPTKR	sp|Q6N021|TET2_HUMAN	T1085	Methylcytosine dioxygenase TET2 OS=Homo sapiens OX=9606 GN=TET2 PE=1 SV=3	5	2.2502	0.601547	1	0.657612	15.1489	15.0807	15.2088	15.1022	15.022	14.8921	-0.140733	0.120504
GRLT#PSPDIIVLSDNEASSPR	sp|Q8WXI9|P66B_HUMAN	T120	Transcriptional repressor p66-beta OS=Homo sapiens OX=9606 GN=GATAD2B PE=1 SV=1	3	3.8686	0.733831	1	1.89671e-09	13.2015	13.2932	13.1782	13.4836	13.6467	13.7988	0.41874	0.0127199
AAAAPAATT#ATPPPEGAPPQPGVHNLPVPTLFGTVK	sp|Q9UPT8|ZC3H4_HUMAN	T1233	Zinc finger CCCH domain-containing protein 4 OS=Homo sapiens OX=9606 GN=ZC3H4 PE=1 SV=3	4	4.2916	0.714186	1	0.882711	13.47	12.9313	13.2814	13.9204	13.9492	14.0186	0.735133	0.0101771
IEKIGEGT#Y#GVVYKGR	sp|P06493|CDK1_HUMAN	T14:Y15	Cyclin-dependent kinase 1 OS=Homo sapiens OX=9606 GN=CDK1 PE=1 SV=3	3,4	3.7058	0.690053	9	1.7047e-09	19.6483	19.8455	19.7482	19.4265	19.6721	19.677	-0.155455	0.196446
IGEGT#Y#GVVYKGR	sp|P06493|CDK1_HUMAN	T14:Y15	Cyclin-dependent kinase 1 OS=Homo sapiens OX=9606 GN=CDK1 PE=1 SV=3	2,3	2.7295	0.515042	19	1.63809e-09	20.5623	20.7706	20.6751	20.395	20.7571	20.6901	-0.0552686	0.684622
RT#QSLSALPK	sp|Q96RK0|CIC_HUMAN	T171	Protein capicua homolog OS=Homo sapiens OX=9606 GN=CIC PE=1 SV=2	3	1.5695	0.329128	3	0.217369	20.1933	20.2336	20.2668	20.1981	20.3206	20.3539	0.0596034	0.315007
T#LIKSEPVSPKNGVLPQATGDQK	sp|Q3L8U1|CHD9_HUMAN	T2071	Chromodomain-helicase-DNA-binding protein 9 OS=Homo sapiens OX=9606 GN=CHD9 PE=1 SV=2	5	3.4741	0.52356	1	0.152467	15.2934	15.292	15.3299	15.5638	15.5327	15.7813	0.320848	0.0154492
NSVLSDPGLDSPRT#SPVIM*AR	sp|O15085|ARHGB_HUMAN	T254	Rho guanine nucleotide exchange factor 11 OS=Homo sapiens OX=9606 GN=ARHGEF11 PE=1 SV=1	3	2.2855	0.55047	1	0.554884	14.4357	14.2392	14.3863	14.6889	14.5382	14.5797	0.248546	0.0285492
SGT#LKSPPKGFDTTAINK	sp|Q14155|ARHG7_HUMAN	T254	Rho guanine nucleotide exchange factor 7 OS=Homo sapiens OX=9606 GN=ARHGEF7 PE=1 SV=2	4	1.9527	0.435201	2	0.2961	16.0773	15.9774	16.2655	16.5491	16.3776	16.7084	0.438297	0.0263517
LT#PVSPESSSTEEK	sp|Q13501|SQSTM_HUMAN	T269	Sequestosome-1 OS=Homo sapiens OX=9606 GN=SQSTM1 PE=1 SV=1	2,3	3.7409	0.706194	4	1.89047e-09	16.8418	17.0632	16.6878	16.9993	17.0066	17.0478	0.153663	0.234922
SRLT#PVSPESSSTEEK	sp|Q13501|SQSTM_HUMAN	T269	Sequestosome-1 OS=Homo sapiens OX=9606 GN=SQSTM1 PE=1 SV=1	2,3	3.4233	0.715567	4	0.0104844	17.2564	17.1196	16.9093	17.2395	16.9868	16.9178	-0.0470905	0.754426
FSPVT#PK	sp|Q15942|ZYX_HUMAN	T270	Zyxin OS=Homo sapiens OX=9606 GN=ZYX PE=1 SV=1	2	1.3711	0.393917	3	1.85796e-09	18.0553	18.1048	18.11	18.128	18.2136	18.1677	0.0796871	0.0579569
TRDDGDEEGLLT#HS#EEELEHSQDTDADDGALQ	sp|Q9UKM9|RALY_HUMAN	T286:S288	RNA-binding protein Raly OS=Homo sapiens OX=9606 GN=RALY PE=1 SV=1	4	3.0894	0.633586	1	1.90267e-09	14.228	13.8348	14.0678	14.2468	13.9762	13.8492	-0.0194632	0.911061
VEVT#PTVPR	sp|Q8IXS8|F126B_HUMAN	T306	Protein FAM126B OS=Homo sapiens OX=9606 GN=FAM126B PE=1 SV=1	2	1.2798	0.479528	1	0.00440265	16.7186	16.6711	16.8844	17.1135	17.1079	16.9451	0.297436	0.0249633
SST#VTEAPIAVVTSR	sp|Q8TD19|NEK9_HUMAN	T333	Serine/threonine-protein kinase Nek9 OS=Homo sapiens OX=9606 GN=NEK9 PE=1 SV=2	2	2.6927	0.738255	3	0.105094	17.4781	17.5475	17.6483	17.4562	17.5685	17.3702	-0.0930227	0.286655
SAT#RPSPS#PERSSTGPEPPAPTPLLAER	sp|Q9UQ35|SRRM2_HUMAN	T348:S353	Serine/arginine repetitive matrix protein 2 OS=Homo sapiens OX=9606 GN=SRRM2 PE=1 SV=2	3,4	2.4116	0.196637	3	1	17.0427	17.0988	17.0699	16.9533	17.3668	16.8581	-0.011034	0.94733
KFDGVEGPRT#PK	sp|Q6PKG0|LARP1_HUMAN	T376	La-related protein 1 OS=Homo sapiens OX=9606 GN=LARP1 PE=1 SV=2	2,4	1.8163	0.567083	3	1.59703e-09	18.8913	18.8332	18.7618	19.2243	19.1045	18.9988	0.280418	0.0202725
GIPLAT#GDTSPEPELLPGAPLPPPKEVINGNIK	sp|O75821|EIF3G_HUMAN	T38	Eukaryotic translation initiation factor 3 subunit G OS=Homo sapiens OX=9606 GN=EIF3G PE=1 SV=2	5	2.6977	0.663973	1	1	14.0226	14.1749	14.3172	14.4088	14.9176	15.1187	0.643468	0.0475504
NKLQCSDT#EQVEADLE	sp|P08910|ABHD2_HUMAN	T417	Monoacylglycerol lipase ABHD2 OS=Homo sapiens OX=9606 GN=ABHD2 PE=1 SV=1	3	1.5524	0.455939	1	1	14.676	14.3406	14.6647	14.3827	14.8884	14.8007	0.130186	0.532666
SGT#PAVENKQQIGDAIR	sp|Q9NYY3|PLK2_HUMAN	T432	Serine/threonine-protein kinase PLK2 OS=Homo sapiens OX=9606 GN=PLK2 PE=1 SV=3	3	1.5298	0.557458	1	0.319059	15.803	15.8594	15.8837	15.8966	15.5359	15.6137	-0.166646	0.211618
NVPPGLDEYNPFSDSRT#PPPGGVK	sp|O15126|SCAM1_HUMAN	T45	Secretory carrier-associated membrane protein 1 OS=Homo sapiens OX=9606 GN=SCAMP1 PE=1 SV=2	4	4.2593	0.730965	1	0.347826	13.9163	13.7376	13.9417	14.4025	14.4613	14.0985	0.455523	0.0244913
SLNERAET#PPLPIPPPPPDIQPLER	sp|Q8IX15|HOMEZ_HUMAN	T451	Homeobox and leucine zipper protein Homez OS=Homo sapiens OX=9606 GN=HOMEZ PE=1 SV=2	3	3.5461	0.680889	3	0.019787	14.4198	14.412	14.807	15.0922	14.8691	15.3297	0.550738	0.0416898
LQPQITM*IPPSAQPPRT#QTPPLGQTPQLGLK	sp|P78344|IF4G2_HUMAN	T506	Eukaryotic translation initiation factor 4 gamma 2 OS=Homo sapiens OX=9606 GN=EIF4G2 PE=1 SV=1	4,5	4.5314	0.672524	6	0.469364	17.1622	16.8227	17.149	17.4959	17.4899	17.7451	0.532345	0.018744
GTPM*KPNTQAT#PP	sp|P05362|ICAM1_HUMAN	T530	Intercellular adhesion molecule 1 OS=Homo sapiens OX=9606 GN=ICAM1 PE=1 SV=2	2,3	2.7851	0.735126	11	1.84617e-09	20.8856	21.0079	21.2578	21.2338	21.2514	21.1996	0.177869	0.183011
TDSVIIADQTPTPT#R	sp|P17544|ATF7_HUMAN	T55	Cyclic AMP-dependent transcription factor ATF-7 OS=Homo sapiens OX=9606 GN=ATF7 PE=1 SV=2	3	1.9091	0.450474	1	1	15.2908	14.9117	15.1045	15.4394	15.5712	15.7742	0.492623	0.0282307
SLNST#PPPPPAPAPAPPPALARPR	sp|Q8TE68|ES8L1_HUMAN	T553	Epidermal growth factor receptor kinase substrate 8-like protein 1 OS=Homo sapiens OX=9606 GN=EPS8L1 PE=1 SV=3	3,4	3.4357	0.744826	2	0.00442069	16.1754	16.0519	16.3164	16.7145	16.48	16.7792	0.476664	0.0159461
KPSPAQAAET#PALELPLPSVPAPAPL	sp|Q8WX92|NELFB_HUMAN	T564	Negative elongation factor B OS=Homo sapiens OX=9606 GN=NELFB PE=1 SV=1	3	2.9468	0.705002	3	1	13.3	13.298	13.5089	13.7001	14.2252	13.9302	0.582888	0.0252575
SST#LSQLPGDKSK	sp|O60271|JIP4_HUMAN	T595	C-Jun-amino-terminal kinase-interacting protein 4 OS=Homo sapiens OX=9606 GN=SPAG9 PE=1 SV=4	3	2.4773	0.662374	1	0.0174842	17.9275	17.9435	17.9055	17.8393	17.7643	18.0883	-0.0281957	0.788936
KLT#SDEEGEPSGKR	sp|Q8WVC0|LEO1_HUMAN	T629	RNA polymerase-associated protein LEO1 OS=Homo sapiens OX=9606 GN=LEO1 PE=1 SV=1	4	1.2031	0.551492	2	0.415884	17.6569	17.6691	17.7565	17.6582	17.8762	17.8447	0.0988108	0.257644
SLVDTYRQTT#SPSGSLLR	sp|Q00653|NFKB2_HUMAN	T811	Nuclear factor NF-kappa-B p100 subunit OS=Homo sapiens OX=9606 GN=NFKB2 PE=1 SV=4	3	1.1609	0.391593	1	0.81979	16.2237	16.1094	16.0799	15.8036	15.8128	15.8188	-0.325976	0.00178233
SAPTAPT#PPPPPPPATPR	sp|Q14202|ZMYM3_HUMAN	T817	Zinc finger MYM-type protein 3 OS=Homo sapiens OX=9606 GN=ZMYM3 PE=1 SV=2	3	2.664	0.67211	1	1.87218e-09	15.2941	15.3795	15.3422	15.6378	15.8493	15.7668	0.412691	0.00339516
KVT#SPLQS#PTKAKPK	sp|Q6IQ23|PKHA7_HUMAN	T902:S907	Pleckstrin homology domain-containing family A member 7 OS=Homo sapiens OX=9606 GN=PLEKHA7 PE=1 SV=2	5	1.2631	0.48286	1	0.451288	17.185	17.2912	17.4451	17.2638	17.4391	17.2773	0.019619	0.845185
ASDEPDRALQT#SPQPPEGPGLPR	sp|Q6PFW1|VIP1_HUMAN	T963	Inositol hexakisphosphate and diphosphoinositol-pentakisphosphate kinase 1 OS=Homo sapiens OX=9606 GN=PPIP5K1 PE=1 SV=1	3	2.4398	0.70018	1	0.685422	14.2608	14.0637	13.9927	14.4071	14.4515	14.2803	0.273898	0.0451781
GNIETT#SEDGQVFSPK	sp|Q5T200|ZC3HD_HUMAN	T985	Zinc finger CCCH domain-containing protein 13 OS=Homo sapiens OX=9606 GN=ZC3H13 PE=1 SV=1	2	1.1955	0.450857	1	1	13.3801	13.6309	13.3576	13.4723	13.3337	13.0544	-0.169408	0.324434
NLDNGGFY#ISPR	sp|P06239|LCK_HUMAN	Y192	Tyrosine-protein kinase Lck OS=Homo sapiens OX=9606 GN=LCK PE=1 SV=6	2	2.7377	0.714761	1	0.00440798	13.5491	13.9597	13.616	14.499	14.3268	14.0113	0.570734	0.0405669
RRDSYYDRGY#DR	sp|Q13595|TRA2A_HUMAN	Y242	Transformer-2 protein homolog alpha OS=Homo sapiens OX=9606 GN=TRA2A PE=1 SV=1	3	1.959	0.451761	1	0.882238	14.7961	14.5125	14.2888	13.9569	14.2116	13.8682	-0.520243	0.0440331
RSY#SLSELSVLQAK	sp|Q9P0V3|SH3B4_HUMAN	Y245	SH3 domain-binding protein 4 OS=Homo sapiens OX=9606 GN=SH3BP4 PE=1 SV=1	3	3.4272	0.616042	1	1	18.3205	18.2882	18.2218	18.0033	18.0146	18.0909	-0.240526	0.00385421
NQEIQQGEDAFPPSSPLFAEPY#KVTSK	sp|Q9UHB7|AFF4_HUMAN	Y39	AF4/FMR2 family member 4 OS=Homo sapiens OX=9606 GN=AFF4 PE=1 SV=1	4	1.1726	0.262749	1	1	12.6042	12.6578	12.6773	12.8978	13.1924	12.8393	0.330054	0.0414595
RSY#SSPDITQAIQEEEKR	sp|P40818|UBP8_HUMAN	Y717	Ubiquitin carboxyl-terminal hydrolase 8 OS=Homo sapiens OX=9606 GN=USP8 PE=1 SV=1	4	1.78	0.484888	1	0.883089	14.6814	14.8139	14.6115	15.1073	14.9998	15.0666	0.355672	0.00608999
SAVTTVVNPKY#EGK	sp|P05556|ITB1_HUMAN	Y795	Integrin beta-1 OS=Homo sapiens OX=9606 GN=ITGB1 PE=1 SV=2	3	1.6246	0.480118	1	1.9079e-09	14.9057	14.3718	14.5009	14.6464	14.7716	14.6456	0.0950556	0.597907
AKNEQEHHAGGDS#QKDIM*QR	sp|Q86SF2|GALT7_HUMAN	S103	N-acetylgalactosaminyltransferase 7 OS=Homo sapiens OX=9606 GN=GALNT7 PE=1 SV=1	4,5	1.9716	0.594999	2	1.34955e-09	15.7948	15.8721	16.065	16.3653	16.1853	16.523	0.447203	0.024038
AQGQES#DSSETSVRGPR	sp|Q03164|KMT2A_HUMAN	S1056	Histone-lysine N-methyltransferase 2A OS=Homo sapiens OX=9606 GN=KMT2A PE=1 SV=5	3	1.8094	0.63966	1	1.88526e-09	13.7409	14.1364	13.4699	13.1888	13.0155	12.8364	-0.768811	0.0245372
FQPHFGQQECVS#PYR	sp|P25054|APC_HUMAN	S1100	Adenomatous polyposis coli protein OS=Homo sapiens OX=9606 GN=APC PE=1 SV=2	3	1.7002	0.602929	1	0.255593	14.5447	14.5855	14.7219	14.9238	14.9236	14.9109	0.302052	0.00492976
LESLSETPGPSS#PRQPR	sp|Q12774|ARHG5_HUMAN	S1126	Rho guanine nucleotide exchange factor 5 OS=Homo sapiens OX=9606 GN=ARHGEF5 PE=1 SV=3	2	2.3718	0.691247	1	0.376169	13.7396	13.7989	13.5252	13.9181	13.9932	14.1156	0.321094	0.0336835
STDS#PIIIEPLSKPDYR	sp|Q86YH2|Z280B_HUMAN	S114	Zinc finger protein 280B OS=Homo sapiens OX=9606 GN=ZNF280B PE=1 SV=2	3	3.253	0.723002	4	1.3826e-05	15.3889	15.6039	15.2757	15.7765	15.8245	15.7544	0.362326	0.0211919
EVFSSCSSEVVLS#GDDEEYQR	sp|Q09666|AHNK_HUMAN	S115	Neuroblast differentiation-associated protein AHNAK OS=Homo sapiens OX=9606 GN=AHNAK PE=1 SV=2	3	5.4167	0.785884	4	1.677e-09	14.6915	14.8792	14.7454	14.9063	14.9334	14.9804	0.168009	0.048476
LAPFSGVKQEQLS#PR	sp|Q9Y618|NCOR2_HUMAN	S1173	Nuclear receptor corepressor 2 OS=Homo sapiens OX=9606 GN=NCOR2 PE=1 SV=3	3	1.638	0.390464	2	1.85473e-09	15.7204	15.7784	15.6308	16.1086	16.1203	16.0872	0.39551	0.000847317
ISKLEVTEIVKPS#PK	sp|Q7Z6E9|RBBP6_HUMAN	S1179	E3 ubiquitin-protein ligase RBBP6 OS=Homo sapiens OX=9606 GN=RBBP6 PE=1 SV=1	4,5	2.5573	0.584666	6	1.56568e-09	18.9036	19.1974	19.0767	19.3144	19.3109	19.4381	0.295166	0.0359394
DETDSKTAS#PWK	sp|Q13813|SPTN1_HUMAN	S1190	Spectrin alpha chain, non-erythrocytic 1 OS=Homo sapiens OX=9606 GN=SPTAN1 PE=1 SV=3	3	1.2944	0.4144	1	0.384773	15.3807	15.1387	15.2877	15.8328	15.7836	15.7823	0.530531	0.00184857
DPGM*VRS#PQNQYPAELM*R	sp|P33993|MCM7_HUMAN	S121	DNA replication licensing factor MCM7 OS=Homo sapiens OX=9606 GN=MCM7 PE=1 SV=4	3	1.5271	0.292319	1	1.40575e-05	15.8241	15.9327	15.8275	15.7296	15.7508	15.697	-0.135612	0.0252541
SGS#PSDNSGAEEM*EVSLAKPK	sp|P31749|AKT1_HUMAN	S124	RAC-alpha serine/threonine-protein kinase OS=Homo sapiens OX=9606 GN=AKT1 PE=1 SV=2	3	1.3318	0.309055	1	1	14.8274	14.6812	14.9005	15.069	15.0202	15.0808	0.253671	0.0194016
SGS#PSDNS#GAEEM*EVSLAKPK	sp|P31749|AKT1_HUMAN	S124:S129	RAC-alpha serine/threonine-protein kinase OS=Homo sapiens OX=9606 GN=AKT1 PE=1 SV=2	3,4	2.6708	0.673544	3	1	16.5177	16.5734	16.4016	16.7743	16.7951	16.9685	0.348376	0.0119498
SQKTPTS#PLSPSSQK	sp|Q5VT06|CE350_HUMAN	S1256	Centrosome-associated protein 350 OS=Homo sapiens OX=9606 GN=CEP350 PE=1 SV=1	3	2.2537	0.577584	1	0.353867	15.8988	15.5878	15.8026	16.1274	16.1514	16.4599	0.48316	0.0266742
AM*LDSGIYPPGS#PGK	sp|O95295|SNAPN_HUMAN	S133	SNARE-associated protein Snapin OS=Homo sapiens OX=9606 GN=SNAPIN PE=1 SV=1	2,3	2.7253	0.645947	9	1.73476e-09	19.0493	19.1677	19.1973	18.9952	19.0282	18.9716	-0.139736	0.0438786
RS#GSPLEKDSDGLR	sp|Q9NRA8|4ET_HUMAN	S136	Eukaryotic translation initiation factor 4E transporter OS=Homo sapiens OX=9606 GN=EIF4ENIF1 PE=1 SV=2	2,3	1.4655	0.548175	4	0.251884	17.3557	17.5915	17.5191	17.7252	17.6817	17.7618	0.234143	0.0333355
GLKGAGGS#PVGVEEGLVNVGTGQK	sp|Q7Z5J4|RAI1_HUMAN	S1374	Retinoic acid-induced protein 1 OS=Homo sapiens OX=9606 GN=RAI1 PE=1 SV=2	4	2.8381	0.666467	1	1.52102e-09	13.8405	13.7093	13.8972	14.0256	14.1765	14.0809	0.278651	0.0171746
LLEQRRS#PER	sp|Q96QZ7|MAGI1_HUMAN	S1412	Membrane-associated guanylate kinase, WW and PDZ domain-containing protein 1 OS=Homo sapiens OX=9606 GN=MAGI1 PE=1 SV=3	2	1.2197	0.562433	1	1.77432e-09	15.5848	15.5889	15.6804	15.5213	15.4764	15.5391	-0.105761	0.043786
NRS#AEEGELAESKSSQK	sp|Q9C0C2|TB182_HUMAN	S1666	182 kDa tankyrase-1-binding protein OS=Homo sapiens OX=9606 GN=TNKS1BP1 PE=1 SV=4	3,4	3.0528	0.647668	2	1.6063e-09	15.0577	14.8704	15.1168	15.3513	15.3461	15.353	0.335158	0.0107443
RASS#ASVPAVGASAEGTRR	sp|Q9BZ23|PANK2_HUMAN	S169	Pantothenate kinase 2, mitochondrial OS=Homo sapiens OX=9606 GN=PANK2 PE=1 SV=3	3,4	2.5864	0.510942	2	0.30238	18.2006	18.1544	18.2177	18.0831	17.9986	18.0844	-0.135527	0.0164946
NYQQNYQNSESGEKNEGS#ESAPEGQAQQR	sp|P67809|YBOX1_HUMAN	S174	Y-box-binding protein 1 OS=Homo sapiens OX=9606 GN=YBX1 PE=1 SV=3	4,5	7.7812	0.803925	7	1.39128e-05	16.2709	16.3247	16.1572	16.4584	16.5258	16.5124	0.247934	0.00977503
ERHFS#ESTSIDNALSR	sp|Q8NEV8|EXPH5_HUMAN	S1821	Exophilin-5 OS=Homo sapiens OX=9606 GN=EXPH5 PE=1 SV=3	3	1.9424	0.575371	1	0.268369	16.1161	15.9336	16.0193	15.7005	15.5151	15.5314	-0.440657	0.00513925
HFS#ESTSIDNALSR	sp|Q8NEV8|EXPH5_HUMAN	S1821	Exophilin-5 OS=Homo sapiens OX=9606 GN=EXPH5 PE=1 SV=3	2	1.2572	0.461263	1	1.40117e-05	14.0296	14.0921	14.103	14.2791	14.389	14.2405	0.227973	0.0103473
TAVPPLSEGDGYS#SENTSR	sp|Q9BYW2|SETD2_HUMAN	S1844	Histone-lysine N-methyltransferase SETD2 OS=Homo sapiens OX=9606 GN=SETD2 PE=1 SV=3	2	1.4048	0.602933	1	1	13.3182	13.3061	12.9999	13.7182	13.6934	13.4529	0.413447	0.0369011
DRLGS#YSGPTSVSR	sp|Q9BZ23|PANK2_HUMAN	S189	Pantothenate kinase 2, mitochondrial OS=Homo sapiens OX=9606 GN=PANK2 PE=1 SV=3	2,3	1.709	0.645378	5	0.00440458	18.06	18.0363	17.9453	17.6912	17.7586	17.8454	-0.248791	0.0117899
M*LAESDES#GDEESVSQTDKTELQNTLR	sp|P22059|OSBP1_HUMAN	S193	Oxysterol-binding protein 1 OS=Homo sapiens OX=9606 GN=OSBP PE=1 SV=1	3,4	7.9117	0.818235	6	1.79883e-09	18.0052	17.8909	17.8669	17.7329	17.7812	17.6481	-0.200264	0.0255923
RAAS#VAAATT#SPTPR	sp|Q9Y2D9|ZN652_HUMAN	S197:T203	Zinc finger protein 652 OS=Homo sapiens OX=9606 GN=ZNF652 PE=1 SV=3	3	1.1556	0.258394	1	1	15.984	16.046	16.2172	16.5773	16.5268	16.419	0.425285	0.00713876
GGGLGS#PGEGGALPR	sp|Q7Z7A3|CTU1_HUMAN	S200	Cytoplasmic tRNA 2-thiolation protein 1 OS=Homo sapiens OX=9606 GN=CTU1 PE=1 SV=1	2	1.0927	0.424728	1	1.80281e-09	15.4016	15.477	15.3477	15.6656	15.7078	15.658	0.268332	0.00271236
RGDSQECS#PRSCPELTSGPR	sp|Q13111|CAF1A_HUMAN	S203	Chromatin assembly factor 1 subunit A OS=Homo sapiens OX=9606 GN=CHAF1A PE=1 SV=3	3	1.191	0.3644	1	0.190912	11.4897	11.988	12.1816	12.9192	12.6802	12.5409	0.826979	0.0240851
M*CDFGISGYLVDS#VAK	sp|P52564|MP2K6_HUMAN,sp|P46734|MP2K3_HUMAN	S207,S218	Dual specificity mitogen-activated protein kinase kinase 6 OS=Homo sapiens OX=9606 GN=MAP2K6 PE=1 SV=1,Dual specificity mitogen-activated protein kinase kinase 3 OS=Homo sapiens OX=9606 GN=MAP2K3 PE=1 SV=2	3	2.1313	0.557172	1	1.68594e-09	15.1378	15.1376	15.1656	15.2154	15.3041	15.2878	0.122114	0.0132553
QQEEEERKRRPPS#PEPSTK	sp|Q01082|SPTB2_HUMAN	S2102	Spectrin beta chain, non-erythrocytic 1 OS=Homo sapiens OX=9606 GN=SPTBN1 PE=1 SV=2	4	1.1828	0.38003	1	1.87739e-09	13.3396	13.1172	13.6397	13.9359	13.7756	13.8909	0.501973	0.0341115
S#PILEEKDIPPLEFPK	sp|Q12830|BPTF_HUMAN	S216	Nucleosome-remodeling factor subunit BPTF OS=Homo sapiens OX=9606 GN=BPTF PE=1 SV=3	3	2.0627	0.303874	1	1.4532e-09	14.7166	14.5739	14.3749	14.9092	14.9744	14.8473	0.355207	0.0282491
SQS#LRVVK	sp|Q9H6H4|REEP4_HUMAN	S224	Receptor expression-enhancing protein 4 OS=Homo sapiens OX=9606 GN=REEP4 PE=1 SV=1	2	1.5856	0.506307	2	1.40288e-05	16.1136	15.9139	16.0767	15.7321	15.7364	15.7681	-0.28921	0.00977037
KIS#ENSYSLDDLEIGPGQLSSSTFDSEKNESR	sp|Q9UHB6|LIMA1_HUMAN	S225	LIM domain and actin-binding protein 1 OS=Homo sapiens OX=9606 GN=LIMA1 PE=1 SV=1	4,5	5.718	0.749101	3	1.84595e-09	15.6191	15.6742	15.6674	15.7942	15.8515	15.9822	0.222383	0.0188405
LGAPENSGIS#TLERGQKPPPTPSGKLVSIK	sp|Q9Y4F1|FARP1_HUMAN	S23	FERM, ARHGEF and pleckstrin domain-containing protein 1 OS=Homo sapiens OX=9606 GN=FARP1 PE=1 SV=1	5	2.2739	0.489028	1	1	13.5838	13.697	13.3432	14.2919	13.9721	13.9491	0.529709	0.0252653
ILSTM*DSPS#T	sp|Q13085|ACACA_HUMAN	S2345	Acetyl-CoA carboxylase 1 OS=Homo sapiens OX=9606 GN=ACACA PE=1 SV=2	2	1.7478	0.552523	1	1	16.2588	16.1205	16.4564	16.5623	16.5612	16.612	0.299903	0.0386889
SLS#ELESLKLPAESNEK	sp|P22059|OSBP1_HUMAN	S240	Oxysterol-binding protein 1 OS=Homo sapiens OX=9606 GN=OSBP PE=1 SV=1	3	2.7672	0.501643	2	5.27168e-07	17.3387	17.3316	17.3515	17.3856	17.4404	17.4023	0.0688432	0.0161993
SKS#TAALSGEAASCSPIIM*PYK	sp|Q14244|MAP7_HUMAN	S242	Ensconsin OS=Homo sapiens OX=9606 GN=MAP7 PE=1 SV=1	4	4.9185	0.585626	1	1	16.7779	16.7572	16.6539	16.5896	16.6062	16.6452	-0.116006	0.049832
LSEGS#QPAEEEEDQETPSRNLR	sp|Q9UKV3|ACINU_HUMAN	S243	Apoptotic chromatin condensation inducer in the nucleus OS=Homo sapiens OX=9606 GN=ACIN1 PE=1 SV=2	3	3.3522	0.697393	1	1.83374e-09	15.4641	15.1974	15.2437	14.7414	14.9963	14.7953	-0.457379	0.0155394
ESLREASQTSS#SPAPK	sp|P30281|CCND3_HUMAN	S263	G1/S-specific cyclin-D3 OS=Homo sapiens OX=9606 GN=CCND3 PE=1 SV=2	3	2.2781	0.542162	1	0.882395	16.5085	16.6515	16.9807	17.1514	17.0754	17.1093	0.398438	0.0480602
VSTGDTS#PCGTEEDSSPAS#PM*HER	sp|Q6ICG6|K0930_HUMAN	S267:S279	Uncharacterized protein KIAA0930 OS=Homo sapiens OX=9606 GN=KIAA0930 PE=1 SV=1	3	1.3166	0.251884	2	1	14.4071	14.5619	14.4664	14.0295	14.0949	13.9202	-0.463578	0.00242509
ISQS#APVKQPPPLAPQS#PQGGVM*GGSNSNQQQQM*R	sp|P46937|YAP1_HUMAN	S276:S289	Transcriptional coactivator YAP1 OS=Homo sapiens OX=9606 GN=YAP1 PE=1 SV=2	4,5	4.0411	0.777882	2	1	15.8153	15.8824	16.0166	16.2923	16.3441	16.247	0.389718	0.00400726
KKS#PIINESR	sp|Q13523|PRP4B_HUMAN	S277	Serine/threonine-protein kinase PRP4 homolog OS=Homo sapiens OX=9606 GN=PRPF4B PE=1 SV=3	2,3	2.048	0.583643	4	1.81621e-09	17.4605	17.4324	17.5397	17.0867	17.3545	17.2548	-0.245534	0.0438205
RRPGAQPLPPPPPS#QSPEPTEPHPR	sp|Q9UIS9|MBD1_HUMAN	S295	Methyl-CpG-binding domain protein 1 OS=Homo sapiens OX=9606 GN=MBD1 PE=1 SV=2	4	2.9085	0.66536	1	0.312738	14.2188	14.1562	14.4402	14.5563	14.6413	14.5178	0.300046	0.0326627
SPS#PPDGSPAATPEIR	sp|O00499|BIN1_HUMAN	S298	Myc box-dependent-interacting protein 1 OS=Homo sapiens OX=9606 GN=BIN1 PE=1 SV=1	2,3	2.8908	0.647123	3	1.89307e-09	15.6806	15.6832	15.2859	16.2973	16.2164	16.0774	0.647137	0.0116141
LHS#SNPNLSTLDFGEEK	sp|Q9H4L5|OSBL3_HUMAN	S303	Oxysterol-binding protein-related protein 3 OS=Homo sapiens OX=9606 GN=OSBPL3 PE=1 SV=1	3	3.1146	0.650421	1	1	14.5546	14.492	14.5381	14.8249	14.7649	14.7412	0.248762	0.00133804
VKPQVS#ESKL	sp|O14734|ACOT8_HUMAN	S315	Acyl-coenzyme A thioesterase 8 OS=Homo sapiens OX=9606 GN=ACOT8 PE=1 SV=1	3	1.2327	0.361158	1	0.88359	15.2132	14.9323	15.2938	14.4865	14.1761	14.6957	-0.693652	0.0204898
ARPESERERDGEQS#PNVSLM*QR	sp|Q58WW2|DCAF6_HUMAN	S336	DDB1- and CUL4-associated factor 6 OS=Homo sapiens OX=9606 GN=DCAF6 PE=1 SV=1	4	1.5428	0.632033	1	0.0214616	14.4404	14.4151	14.3248	14.9497	14.6596	14.6473	0.358752	0.0267409
KQPPVS#PGTALVGSQKEPSEVPT#PKRPR	sp|P17096|HMGA1_HUMAN	S36:T53	High mobility group protein HMG-I/HMG-Y OS=Homo sapiens OX=9606 GN=HMGA1 PE=1 SV=3	4,5	3.9159	0.410434	3	1.8978e-09	17.3951	17.5185	17.497	17.6689	17.8291	17.7672	0.284867	0.00909691
IDS#S#GIVVK	sp|Q8TBZ5|ZN502_HUMAN	S37:S38	Zinc finger protein 502 OS=Homo sapiens OX=9606 GN=ZNF502 PE=1 SV=1	2	1.3666	0.27477	1	1.90464e-09	12.9795	12.298	12.6696	13.0914	13.3944	13.5067	0.681794	0.0428649
TGS#EPALSPAVVR	sp|O75815|BCAR3_HUMAN	S370	Breast cancer anti-estrogen resistance protein 3 OS=Homo sapiens OX=9606 GN=BCAR3 PE=1 SV=1	2	1.6803	0.560852	1	1.85796e-09	14.8246	14.4581	14.4303	15.0678	15.0862	14.9111	0.450711	0.0313627
M*GVM*SS#PTENSFTLDADF	sp|P31350|RIR2_HUMAN	S377	Ribonucleoside-diphosphate reductase subunit M2 OS=Homo sapiens OX=9606 GN=RRM2 PE=1 SV=1	2,3	3.9429	0.792393	2	0.0126275	15.1832	15.4745	15.4394	14.9209	15.0097	14.8901	-0.425436	0.0124782
LRLSPSPTS#QR	sp|P02545|LMNA_HUMAN	S395	Prelamin-A/C OS=Homo sapiens OX=9606 GN=LMNA PE=1 SV=1	2	2.0104	0.585804	2	0.879016	21.7838	21.7977	21.7643	21.5496	21.4662	21.4779	-0.283997	0.000516823
KYSASS#GGLCEEATAAK	sp|Q9UHV7|MED13_HUMAN	S398	Mediator of RNA polymerase II transcription subunit 13 OS=Homo sapiens OX=9606 GN=MED13 PE=1 SV=3	4	1.5878	0.392682	1	1	17.6775	17.7075	17.9282	17.3871	17.487	17.4269	-0.337409	0.0160328
ADSAYSSFSAAS#GGPEPR	sp|Q2M3G4|SHRM1_HUMAN	S40	Protein Shroom1 OS=Homo sapiens OX=9606 GN=SHROOM1 PE=1 SV=1	2,3	4.1686	0.792544	2	1.7997e-09	16.2266	16.1523	16.1295	16.0174	15.8979	16.0176	-0.191799	0.0179091
EKGS#VGAVPSGTSPGGVATTAAAGSR	sp|Q6ZNB6|NFXL1_HUMAN	S41	NF-X1-type zinc finger protein NFXL1 OS=Homo sapiens OX=9606 GN=NFXL1 PE=1 SV=2	3	1.8938	0.571919	1	1.80391e-09	12.7651	12.9275	12.4768	13.1245	13.1466	13.1124	0.404699	0.0375845
TPFGPLSSRS#APAS#PTHPGLM*SPR	sp|P85037|FOXK1_HUMAN	S416:S420	Forkhead box protein K1 OS=Homo sapiens OX=9606 GN=FOXK1 PE=1 SV=1	4	1.9988	0.314339	1	0.352388	17.7531	17.5434	17.5218	17.3165	17.2174	17.3858	-0.299519	0.0276533
SALPVSPSISSAPVPVEIENLPQS#PGTDQHDRK	sp|Q9HCM4|E41L5_HUMAN	S436	Band 4.1-like protein 5 OS=Homo sapiens OX=9606 GN=EPB41L5 PE=1 SV=3	4	2.3935	0.566869	1	1	11.5802	NaN	11.5169	10.7259	11.1934	11.0165	-0.569958	0.0489233
QSVVYGGKS#TIRDR	sp|Q8WWY3|PRP31_HUMAN	S439	U4/U6 small nuclear ribonucleoprotein Prp31 OS=Homo sapiens OX=9606 GN=PRPF31 PE=1 SV=2	4	2.8052	0.470127	1	0.242472	19.8697	19.9403	19.7558	19.3633	19.29	19.4364	-0.492041	0.00197603
RDSS#DDWEIPDGQITVGQR	sp|P15056|BRAF_HUMAN	S447	Serine/threonine-protein kinase B-raf OS=Homo sapiens OX=9606 GN=BRAF PE=1 SV=4	3	1.5052	0.466317	1	1	14.3354	14.0708	14.0399	15.0543	16.3183	16.2876	1.73806	0.0151879
GNS#PPAALGPQDPAPA	sp|Q9ULV8|CBLC_HUMAN	S461	E3 ubiquitin-protein ligase CBL-C OS=Homo sapiens OX=9606 GN=CBLC PE=1 SV=3	2	2.294	0.67633	1	1.62508e-09	14.332	14.3994	14.3457	14.6536	14.4549	14.6278	0.219731	0.0286684
TNNNQILEVKS#PIK	sp|P42568|AF9_HUMAN	S483	Protein AF-9 OS=Homo sapiens OX=9606 GN=MLLT3 PE=1 SV=2	3,4	4.0672	0.69161	2	1.15967e-09	16.9803	16.8837	16.9242	16.9963	17.1004	17.0735	0.127366	0.0384735
AQPGS#PESSGQPKGAFGEQFDAK	sp|Q96PN7|TREF1_HUMAN	S491	Transcriptional-regulating factor 1 OS=Homo sapiens OX=9606 GN=TRERF1 PE=1 SV=1	3	3.9367	0.699876	1	0.00969618	15.542	15.3981	15.6566	15.3342	15.3246	15.2634	-0.22483	0.0448748
ARS#VDALDDLTPPSTAESGSRS#PTSNGGR	sp|Q86X29|LSR_HUMAN	S493:S512	Lipolysis-stimulated lipoprotein receptor OS=Homo sapiens OX=9606 GN=LSR PE=1 SV=4	4	3.961	0.679222	1	0.354649	15.6043	15.8189	16.0671	16.2297	16.4595	16.5477	0.58223	0.0237434
RS#ESPCLRDS#PDRR	sp|Q9UPW6|SATB2_HUMAN	S5:S13	DNA-binding protein SATB2 OS=Homo sapiens OX=9606 GN=SATB2 PE=1 SV=2	4	1.2939	0.482263	1	0.858532	15.9187	15.6716	15.8137	16.4063	16.2758	16.0421	0.440051	0.0265896
KIPEFEVENS#PLSDVAK	sp|Q7Z4H7|HAUS6_HUMAN	S507	HAUS augmin-like complex subunit 6 OS=Homo sapiens OX=9606 GN=HAUS6 PE=1 SV=2	3	2.4545	0.548095	1	1.40324e-05	13.0192	12.8354	12.6916	13.2205	13.1747	13.0538	0.300905	0.0482779
QGSSLNLFEDVQITEPEAEPES#KSEPRPPISSPRAPQTR	sp|Q6WKZ4|RFIP1_HUMAN	S519	Rab11 family-interacting protein 1 OS=Homo sapiens OX=9606 GN=RAB11FIP1 PE=1 SV=3	5	4.6054	0.724258	1	1	12.7488	11.986	12.4062	13.1884	13.1078	13.1115	0.75556	0.0272431
SGGIVIS#PFRLEELTNR	sp|Q16204|CCDC6_HUMAN	S52	Coiled-coil domain-containing protein 6 OS=Homo sapiens OX=9606 GN=CCDC6 PE=1 SV=2	2,3	2.1347	0.665433	2	1.75647e-09	13.3071	13.1226	13.1183	13.3569	13.3663	13.4824	0.21923	0.0417298
KREDS#APPSSVAR	sp|Q9BZE4|NOG1_HUMAN	S558	Nucleolar GTP-binding protein 1 OS=Homo sapiens OX=9606 GN=GTPBP4 PE=1 SV=3	3,4	1.5442	0.502362	2	1.74504e-09	17.891	17.9044	17.982	17.785	17.7367	17.6764	-0.193141	0.0103347
DAAASASTPAQAPTSDS#PVAEDASR	sp|P55789|ALR_HUMAN	S59	FAD-linked sulfhydryl oxidase ALR OS=Homo sapiens OX=9606 GN=GFER PE=1 SV=2	3	4.1923	0.80729	1	0.341201	12.6583	12.7856	12.5723	13.2614	13.1729	12.9656	0.461268	0.0126699
STSFRGGM*GS#GGLATGIAGGLAGM*GGIQNEK	sp|P05783|K1C18_HUMAN	S60	Keratin, type I cytoskeletal 18 OS=Homo sapiens OX=9606 GN=KRT18 PE=1 SV=2	4	5.057	0.580384	1	0.253338	13.2433	13.1788	12.8032	12.5168	12.499	12.6514	-0.51938	0.0233348
RSQS#TTFNPDDM*SEPEFK	sp|Q86W92|LIPB1_HUMAN	S601	Liprin-beta-1 OS=Homo sapiens OX=9606 GN=PPFIBP1 PE=1 SV=2	3	4.5345	0.72524	1	0.871826	17.1124	17.2021	17.0712	16.9814	16.9782	17.0127	-0.137768	0.0265693
LRCDS#ADLRHDIDRR	sp|Q9NYF8|BCLF1_HUMAN	S690	Bcl-2-associated transcription factor 1 OS=Homo sapiens OX=9606 GN=BCLAF1 PE=1 SV=2	4	1.7007	0.401129	1	1.64826e-09	15.7982	15.703	15.2997	16.309	16.0155	16.0203	0.514629	0.0467262
LRCDS#ADLRHDIDR	sp|Q9NYF8|BCLF1_HUMAN	S690	Bcl-2-associated transcription factor 1 OS=Homo sapiens OX=9606 GN=BCLAF1 PE=1 SV=2	4	1.1904	0.276378	1	1.48175e-09	16.8391	16.9822	16.8087	17.1628	17.2286	17.1946	0.318667	0.00494009
VLEDDPEATYTTS#GGKIPIR	sp|P29317|EPHA2_HUMAN	S775	Ephrin type-A receptor 2 OS=Homo sapiens OX=9606 GN=EPHA2 PE=1 SV=2	3	1.6527	0.462637	1	0.640632	14.1073	14.2813	14.1736	14.5013	14.3922	14.4189	0.250072	0.0143821
SQS#SEGVSSLSSSPSNSLETQSQSLSR	sp|O95155|UBE4B_HUMAN	S78	Ubiquitin conjugation factor E4 B OS=Homo sapiens OX=9606 GN=UBE4B PE=1 SV=1	3	4.1977	0.385616	1	1	12.1148	12.5981	12.2324	13.1375	13.0777	13.1814	0.817096	0.0053322
RGS#HPKAELDDAGSSLLR	sp|Q5FWE3|PRRT3_HUMAN	S854	Proline-rich transmembrane protein 3 OS=Homo sapiens OX=9606 GN=PRRT3 PE=1 SV=3	4	1.8041	0.371155	1	1.81833e-09	14.2483	NaN	14.1624	14.4513	14.3892	14.5006	0.241665	0.019273
S#KINLQDLQGACTK	sp|P04035|HMDH_HUMAN	S872	3-hydroxy-3-methylglutaryl-coenzyme A reductase OS=Homo sapiens OX=9606 GN=HMGCR PE=1 SV=1	3,4	3.0211	0.629131	2	1.14213e-09	16.9007	17.1167	16.922	17.2001	17.3711	17.2798	0.303863	0.0229646
KPLT#SSSAAPQRPISTQR	sp|Q15691|MARE1_HUMAN	T154	Microtubule-associated protein RP/EB family member 1 OS=Homo sapiens OX=9606 GN=MAPRE1 PE=1 SV=3	3	1.3397	0.472718	1	1	15.3967	15.0878	15.0851	14.7772	14.9158	14.8121	-0.354861	0.0334327
NVLM*T#LPIPILS#AQLR	sp|Q8NH54|O56A3_HUMAN	T160:S167	Olfactory receptor 56A3 OS=Homo sapiens OX=9606 GN=OR56A3 PE=3 SV=2	3	0.988	0.363057	1	1.79883e-09	17.1158	16.9942	16.8315	18.0073	18.2643	18.3525	1.22754	0.000750354
SRGEGPEAEFQSLT#PSQIK	sp|Q9H425|CA198_HUMAN	T211	Uncharacterized protein C1orf198 OS=Homo sapiens OX=9606 GN=C1orf198 PE=1 SV=1	3	3.2999	0.634595	1	0.00969675	15.2696	15.1217	15.1127	15.4792	15.3842	15.2896	0.216319	0.0443167
GLGLGANLTEAQALT#PTGPSR	sp|Q92917|GPKOW_HUMAN	T216	G-patch domain and KOW motifs-containing protein OS=Homo sapiens OX=9606 GN=GPKOW PE=1 SV=2	3	3.5346	0.754739	1	0.00440506	13.9021	13.9782	14.0853	14.3974	14.2056	14.2078	0.281748	0.0272746
M*LSST#PPTPIACAPSAVNQAAPHQQNR	sp|O75376|NCOR1_HUMAN	T2396	Nuclear receptor corepressor 1 OS=Homo sapiens OX=9606 GN=NCOR1 PE=1 SV=2	3	1.9335	0.468787	1	1	13.367	13.1217	13.0886	13.8346	13.9238	13.6513	0.610811	0.0068065
VGINYQPPT#VVPGGDLAK	sp|P0DPH8|TBA3D_HUMAN,sp|P0DPH7|TBA3C_HUMAN,sp|P0DPH8|TBA3D_HUMAN,sp|P0DPH7|TBA3C_HUMAN,sp|Q6PEY2|TBA3E_HUMAN,sp|Q9NY65|TBA8_HUMAN,sp|P68363|TBA1B_HUMAN,sp|Q71U36|TBA1A_HUMAN,sp|P68366|TBA4A_HUMAN,sp|Q9BQE3|TBA1C_HUMAN	T361,T361,T361,T361,T361,T361,T361,T361	Tubulin alpha-3D chain OS=Homo sapiens OX=9606 GN=TUBA3D PE=1 SV=1,Tubulin alpha-3C chain OS=Homo sapiens OX=9606 GN=TUBA3C PE=1 SV=1,Tubulin alpha-3D chain OS=Homo sapiens OX=9606 GN=TUBA3D PE=1 SV=1,Tubulin alpha-3C chain OS=Homo sapiens OX=9606 GN=TUBA3C PE=1 SV=1,Tubulin alpha-3E chain OS=Homo sapiens OX=9606 GN=TUBA3E PE=1 SV=2,Tubulin alpha-8 chain OS=Homo sapiens OX=9606 GN=TUBA8 PE=1 SV=1…	3	1.5272	0.475707	1	0.00440134	13.2371	12.9427	13.3443	13.7495	13.5809	13.5554	0.453915	0.0279928
LRLDT#GPQSLSGK	sp|P35269|T2FA_HUMAN	T427	General transcription factor IIF subunit 1 OS=Homo sapiens OX=9606 GN=GTF2F1 PE=1 SV=2	3	1.7275	0.592301	1	1.78065e-09	16.052	16.0094	16.1807	15.8374	15.7614	15.7022	-0.313701	0.00833245
DVDLRFQT#GNKSPEVLR	sp|Q96S66|CLCC1_HUMAN	T434	Chloride channel CLIC-like protein 1 OS=Homo sapiens OX=9606 GN=CLCC1 PE=1 SV=1	4	1.4395	0.278361	1	0.193982	15.3608	15.4605	15.5739	15.2874	15.1753	15.1182	-0.271435	0.0265306
LIIESPSNTSST#EPA	sp|P38432|COIL_HUMAN	T573	Coilin OS=Homo sapiens OX=9606 GN=COIL PE=1 SV=1	2	2.8606	0.583164	1	1	13.4062	13.6322	13.5244	12.892	12.8274	12.9686	-0.624942	0.00125125
VLENAEGART#TPSVVAFTADGER	sp|P38646|GRP75_HUMAN	T86	Stress-70 protein, mitochondrial OS=Homo sapiens OX=9606 GN=HSPA9 PE=1 SV=2	3	1.0374	0.269809	1	0.176532	14.1262	13.867	14.0895	14.2462	14.2571	14.3075	0.242705	0.0433011
QGSITSPQANEQSVT#PQRR	sp|Q9UQ35|SRRM2_HUMAN	T866	Serine/arginine repetitive matrix protein 2 OS=Homo sapiens OX=9606 GN=SRRM2 PE=1 SV=2	3	2.0711	0.586979	2	1.40184e-05	14.4691	14.4583	14.4713	14.6046	14.5819	14.6249	0.137527	0.000457682
T#KSTGGAPTFNVTVTK	sp|P07737|PROF1_HUMAN	T90	Profilin-1 OS=Homo sapiens OX=9606 GN=PFN1 PE=1 SV=2	3	2.253	0.492455	1	0.291806	14.7498	14.4218	14.4948	15.1224	14.9264	14.7928	0.391771	0.0469321
DGYGGSRDSY#SSSRSDLYSSGR	sp|P38159|RBMX_HUMAN	Y327	RNA-binding motif protein, X chromosome OS=Homo sapiens OX=9606 GN=RBMX PE=1 SV=3	4	1.984	0.343347	1	0.0136615	14.6325	14.4587	14.8401	14.2117	14.3233	14.1422	-0.418053	0.0267637
LIEDNEY#TARQGAK	sp|P12931|SRC_HUMAN,sp|P06241|FYN_HUMAN,sp|P07947|YES_HUMAN	Y419,Y420,Y426	Proto-oncogene tyrosine-protein kinase Src OS=Homo sapiens OX=9606 GN=SRC PE=1 SV=3,Tyrosine-protein kinase Fyn OS=Homo sapiens OX=9606 GN=FYN PE=1 SV=3,Tyrosine-protein kinase Yes OS=Homo sapiens OX=9606 GN=YES1 PE=1 SV=3	3	3.3139	0.393856	2	0.44302	16.9426	16.9986	17.0155	17.0741	17.1091	17.0443	0.0903193	0.0353842
ISS#TSSLVK	sp|A6H8Y1|BDP1_HUMAN	S100	Transcription factor TFIIIB component B\'\' homolog OS=Homo sapiens OX=9606 GN=BDP1 PE=1 SV=3	2	1.6269	0.349622	1	0.00440884	16.5478	16.444	16.5732	16.4376	16.6019	16.529	0.00116666	0.985846
ETPPNGNLS#PAPR	sp|P48634|PRC2A_HUMAN	S1004	Protein PRRC2A OS=Homo sapiens OX=9606 GN=PRRC2A PE=1 SV=3	2,3	4.2742	0.703032	3	1.51814e-09	17.1206	17.2997	17.3592	17.4796	17.5737	17.369	0.21429	0.0824855
KS#SPQSTDTAM*DLLK	sp|Q9UGU5|HMGX4_HUMAN	S101	HMG domain-containing protein 4 OS=Homo sapiens OX=9606 GN=HMGXB4 PE=1 SV=2	3	2.5845	0.521842	1	0.590075	15.7678	15.7283	15.8906	15.844	16.1599	15.9797	0.198958	0.127538
KPAQEETEETS#SQESAEED	sp|P52926|HMGA2_HUMAN	S101	High mobility group protein HMGI-C OS=Homo sapiens OX=9606 GN=HMGA2 PE=1 SV=1	3	2.0809	0.703157	1	1	13.5178	13.0364	13.3812	13.4138	13.0221	13.5648	0.0218185	0.924411
RRPCEQIS#PEEEERRR	sp|P15407|FOSL1_HUMAN	S101	Fos-related antigen 1 OS=Homo sapiens OX=9606 GN=FOSL1 PE=1 SV=1	5	2.0026	0.53071	1	1.35713e-09	14.9482	14.6891	14.8858	15.0522	14.1763	14.6054	-0.22972	0.434379
AAEEEDEADPKRQKTENGAS#A	sp|P20962|PTMS_HUMAN	S101	Parathymosin OS=Homo sapiens OX=9606 GN=PTMS PE=1 SV=2	4	1.0299	0.342266	1	1	13.4654	13.8489	13.5985	13.5102	13.7989	13.9419	0.112737	0.542545
KLEKEEEEGISQES#SEEEQ	sp|P17096|HMGA1_HUMAN	S102	High mobility group protein HMG-I/HMG-Y OS=Homo sapiens OX=9606 GN=HMGA1 PE=1 SV=3	3,4	4.602	0.789396	2	0.000176177	19.5496	19.1773	19.8336	20.2097	19.1872	21.4128	0.749771	0.326189
TPS#IQPSLLPHAAPFAK	sp|P35658|NU214_HUMAN	S1023	Nuclear pore complex protein Nup214 OS=Homo sapiens OX=9606 GN=NUP214 PE=1 SV=2	3	3.0087	0.668628	1	1.42049e-05	14.5053	14.5077	14.4274	14.5188	14.903	14.9534	0.311596	0.0896605
NAS#VPNLRGSEER	sp|Q9H019|MFR1L_HUMAN	S103	Mitochondrial fission regulator 1-like OS=Homo sapiens OX=9606 GN=MTFR1L PE=1 SV=2	2,3	1.9942	0.616377	6	1.75514e-09	21.931	21.8356	21.7789	21.8064	22.1836	21.8401	0.0948639	0.50111
NLS#GGVLM*GFM*LNR	sp|Q7Z401|MYCPP_HUMAN	S1035	C-myc promoter-binding protein OS=Homo sapiens OX=9606 GN=DENND4A PE=1 SV=2	2,3	2.9329	0.577551	4	1.13911e-09	15.9957	16.0141	15.9789	15.6638	16.3139	15.7682	-0.0809371	0.708883
ISEEDELDTKLTRIPS#AKK	sp|Q15121|PEA15_HUMAN	S104	Astrocytic phosphoprotein PEA-15 OS=Homo sapiens OX=9606 GN=PEA15 PE=1 SV=2	4,5	2.3085	0.501884	2	1.88393e-09	17.4924	17.1464	17.4795	17.488	17.2142	18.1775	0.253823	0.456397
VLKISEEDELDTKLTRIPS#AK	sp|Q15121|PEA15_HUMAN	S104	Astrocytic phosphoprotein PEA-15 OS=Homo sapiens OX=9606 GN=PEA15 PE=1 SV=2	5	2.206	0.456664	3	1.79034e-09	16.531	16.733	16.688	16.7213	16.6012	16.8868	0.0857697	0.451743
ISEEDELDTKLTRIPS#AK	sp|Q15121|PEA15_HUMAN	S104	Astrocytic phosphoprotein PEA-15 OS=Homo sapiens OX=9606 GN=PEA15 PE=1 SV=2	3,4	2.0475	0.610109	3	1.87739e-09	16.2759	15.8208	16.1632	15.9519	15.968	16.3449	0.00161266	0.993554
AEVSPQVPPVSLVSGGLSPAM*DGQAPGS#PPALRIPEGLAR	sp|Q70EL4|UBP43_HUMAN	S1041	Ubiquitin carboxyl-terminal hydrolase 43 OS=Homo sapiens OX=9606 GN=USP43 PE=1 SV=2	4	3.5361	0.625209	1	1.89218e-09	11.7721	11.4155	11.2572	11.7525	12.0295	12.6532	0.663468	0.096632
IYSQS#TLSLSTVANEAHNNLGVK	sp|Q9P1Y5|CAMP3_HUMAN	S1048	Calmodulin-regulated spectrin-associated protein 3 OS=Homo sapiens OX=9606 GN=CAMSAP3 PE=1 SV=2	3	5.3323	0.761323	1	0.00969644	14.8708	14.5323	14.4069	13.8582	14.3781	14.6437	-0.31	0.313464
IYSQSTLSLS#TVANEAHNNLGVK	sp|Q9P1Y5|CAMP3_HUMAN	S1053	Calmodulin-regulated spectrin-associated protein 3 OS=Homo sapiens OX=9606 GN=CAMSAP3 PE=1 SV=2	4	1.9695	0.285555	1	1	14.5882	14.6158	14.3245	13.7624	14.319	14.6068	-0.280097	0.349582
IVFTITTGAGSAKQS#PSSK	sp|Q8TEK3|DOT1L_HUMAN	S1059	Histone-lysine N-methyltransferase, H3 lysine-79 specific OS=Homo sapiens OX=9606 GN=DOT1L PE=1 SV=3	4	4.3251	0.734249	1	3.57253e-05	14.423	14.3501	14.3258	14.3405	14.6806	14.4438	0.122046	0.309014
KGDVEGSQS#QDEGEGSGESER	sp|Q9UQE7|SMC3_HUMAN	S1067	Structural maintenance of chromosomes protein 3 OS=Homo sapiens OX=9606 GN=SMC3 PE=1 SV=2	3	3.7335	0.816981	1	0.42888	12.5632	12.6976	12.9732	12.3626	12.7444	14.2144	0.362453	0.564144
KQS#FDDNDS#EELEDKDSKSK	sp|O60841|IF2P_HUMAN	S107:S113	Eukaryotic translation initiation factor 5B OS=Homo sapiens OX=9606 GN=EIF5B PE=1 SV=4	4	3.9182	0.693507	1	1.75864e-09	15.9838	16.1419	16.1221	16.0651	15.8923	16.3422	0.0172284	0.90809
GKKQS#FDDNDS#EELEDKDSK	sp|O60841|IF2P_HUMAN	S107:S113	Eukaryotic translation initiation factor 5B OS=Homo sapiens OX=9606 GN=EIF5B PE=1 SV=4	4	3.0646	0.588984	1	1.60326e-09	16.8783	17.0317	17.07	17.0619	16.8749	17.5941	0.183605	0.457065
FKKLENS#PLGEALR	sp|Q9NX40|OCAD1_HUMAN	S108	OCIA domain-containing protein 1 OS=Homo sapiens OX=9606 GN=OCIAD1 PE=1 SV=1	3,4	2.5817	0.71174	5	1.16086e-09	18.922	18.7024	19.075	19.0697	18.7922	19.0535	0.0719636	0.635785
KLENS#PLGEALR	sp|Q9NX40|OCAD1_HUMAN	S108	OCIA domain-containing protein 1 OS=Homo sapiens OX=9606 GN=OCIAD1 PE=1 SV=1	2,3	2.1076	0.639827	3	1.30611e-09	18.1604	18.1758	18.2467	18.0837	18.212	18.2033	-0.0280126	0.599481
NSTLPM*EETS#PCSSR	sp|Q9BYW2|SETD2_HUMAN	S1084	Histone-lysine N-methyltransferase SETD2 OS=Homo sapiens OX=9606 GN=SETD2 PE=1 SV=3	2	1.7865	0.695998	1	0.28213	14.9675	15.0698	15.0555	15.1498	15.1411	14.9834	0.0605049	0.390169
TAS#ETRSEGSEYEEIPKRR	sp|P48634|PRC2A_HUMAN	S1085	Protein PRRC2A OS=Homo sapiens OX=9606 GN=PRRC2A PE=1 SV=3	4	1.1091	0.467586	1	0.351627	16.4781	16.6767	16.7216	16.3415	16.5362	16.6814	-0.105773	0.440583
NAS#RDQVVYGSGTKTDR	sp|Q7Z404|TMC4_HUMAN	S109	Transmembrane channel-like protein 4 OS=Homo sapiens OX=9606 GN=TMC4 PE=2 SV=3	4	1.4509	0.350748	1	1.77737e-09	16.1052	16.2929	16.3202	16.0414	16.2413	16.5247	0.0296936	0.857991
RSS#LLNAKK	sp|Q8TEU7|RPGF6_HUMAN	S1094	Rap guanine nucleotide exchange factor 6 OS=Homo sapiens OX=9606 GN=RAPGEF6 PE=1 SV=2	3	1.1873	0.375137	1	0.825374	17.6927	17.755	17.8044	17.5141	17.733	17.7285	-0.0921663	0.3088
RTADS#SSSEDEEEYVVEK	sp|P45973|CBX5_HUMAN	S11	Chromobox protein homolog 5 OS=Homo sapiens OX=9606 GN=CBX5 PE=1 SV=1	3	2.9224	0.637354	2	1	15.4589	15.4434	15.5053	15.2237	15.2556	15.6635	-0.0882912	0.569869
GSSKQQS#EEDLLLQDFSR	sp|Q9UNL2|SSRG_HUMAN	S11	Translocon-associated protein subunit gamma OS=Homo sapiens OX=9606 GN=SSR3 PE=1 SV=1	3	2.5612	0.683785	2	1.53522e-05	14.7927	14.6567	14.5622	14.6644	14.7718	14.7559	0.0601908	0.466193
GKDS#LSDDGVDLKTQPVR	sp|P07948|LYN_HUMAN	S11	Tyrosine-protein kinase Lyn OS=Homo sapiens OX=9606 GN=LYN PE=1 SV=3	4	1.8543	0.632476	1	0.883361	16.9204	16.5943	17.1526	17.1683	17.1719	17.7751	0.482695	0.135406
LASTNS#SVLGADLPSSM*KEK	sp|Q13428|TCOF_HUMAN	S110	Treacle protein OS=Homo sapiens OX=9606 GN=TCOF1 PE=1 SV=3	4	2.9969	0.573092	1	1	15.1061	15.234	14.9476	15.7278	15.4161	15.0247	0.293638	0.252163
GLGPPSPPAPPRGPAGEAGAS#PPVR	sp|Q13425|SNTB2_HUMAN	S110	Beta-2-syntrophin OS=Homo sapiens OX=9606 GN=SNTB2 PE=1 SV=1	3,4	2.3645	0.597784	3	1.63842e-09	16.2114	15.9986	16.0114	16.3737	16.0224	16.4351	0.203272	0.235857
QSQQPM*KPISPVKDPVS#PASQK	sp|Q12888|TP53B_HUMAN	S1101	TP53-binding protein 1 OS=Homo sapiens OX=9606 GN=TP53BP1 PE=1 SV=2	4,5	4.2933	0.665502	2	1.80487e-09	16.5381	16.5633	16.7337	16.6798	16.6428	16.9628	0.150063	0.273295
RS#SQPSPTAVPASDSPPTKQEVK	sp|Q3KQU3|MA7D1_HUMAN	S112	MAP7 domain-containing protein 1 OS=Homo sapiens OX=9606 GN=MAP7D1 PE=1 SV=1	4	3.5931	0.661574	1	0.335664	15.9907	16.0365	15.9749	15.817	16.2842	16.3766	0.158588	0.414053
ASEDDIKKM*PLDLS#PLATPIIR	sp|P15336|ATF2_HUMAN	S112	Cyclic AMP-dependent transcription factor ATF-2 OS=Homo sapiens OX=9606 GN=ATF2 PE=1 SV=4	4	3.0411	0.703265	2	1.83199e-09	16.9231	16.7907	17.0458	17.2923	17.0088	17.5721	0.37118	0.106102
AYQHGGVTGLS#QY	sp|Q92900|RENT1_HUMAN	S1127	Regulator of nonsense transcripts 1 OS=Homo sapiens OX=9606 GN=UPF1 PE=1 SV=2	2,3	2.1137	0.689975	4	0.29127	17.6991	17.8414	17.5611	17.5962	17.5747	17.643	-0.0959021	0.314213
VRNM*S#PDEIKIPPEPPGR	sp|Q9UHR5|S30BP_HUMAN	S113	SAP30-binding protein OS=Homo sapiens OX=9606 GN=SAP30BP PE=1 SV=1	4	2.414	0.562308	12	1.36689e-09	18.6464	18.4987	18.5283	18.8907	18.7746	18.5186	0.170179	0.225284
KGS#ITEYTAAEEKEDGRR	sp|Q12982|BNIP2_HUMAN	S114	BCL2/adenovirus E1B 19 kDa protein-interacting protein 2 OS=Homo sapiens OX=9606 GN=BNIP2 PE=1 SV=1	3,4,5	2.7376	0.68582	4	0.00969617	18.7039	18.8305	18.7326	18.7576	18.7317	18.9722	0.0648378	0.489574
TLLSESSSQSSKS#PSLSSK	sp|Q9UPU5|UBP24_HUMAN	S1141	Ubiquitin carboxyl-terminal hydrolase 24 OS=Homo sapiens OX=9606 GN=USP24 PE=1 SV=3	3,4	3.9259	0.63965	3	0.0604112	16.9541	17.0062	17.0057	17.0363	17.1258	17.2576	0.151227	0.085461
AFLS#PPTLLEGPLR	sp|Q96PC5|MIA2_HUMAN	S1144	Melanoma inhibitory activity protein 2 OS=Homo sapiens OX=9606 GN=MIA2 PE=1 SV=4	2	2.1754	0.657948	5	0.00160632	17.2978	17.5184	17.128	17.4978	17.3972	17.2086	0.053161	0.72578
SSLS#RERGEK	sp|Q04637|IF4G1_HUMAN	S1147	Eukaryotic translation initiation factor 4 gamma 1 OS=Homo sapiens OX=9606 GN=EIF4G1 PE=1 SV=4	2	1.4159	0.400523	2	0.00441112	16.083	16.077	16.0737	15.7134	15.8787	15.9999	-0.213875	0.0617197
LTFDTTFS#PNTGKK	sp|P45880|VDAC2_HUMAN	S115	Voltage-dependent anion-selective channel protein 2 OS=Homo sapiens OX=9606 GN=VDAC2 PE=1 SV=2	3,4	4.0106	0.668528	6	1.87276e-09	18.3564	18.3962	18.1464	18.0592	18.2224	18.239	-0.126141	0.260914
SPAGSQQQFGYSPGQQQTHPQGS#PR	sp|Q8TAP9|MPLKI_HUMAN	S115	M-phase-specific PLK1-interacting protein OS=Homo sapiens OX=9606 GN=MPLKIP PE=1 SV=1	3	3.6166	0.716032	1	1.87218e-09	13.1784	12.8627	12.7943	13.1434	13.1337	13.0957	0.179125	0.207252
GGS#SKDLLDNQSQEEQRREM*LETVK	sp|O43432|IF4G3_HUMAN	S1156	Eukaryotic translation initiation factor 4 gamma 3 OS=Homo sapiens OX=9606 GN=EIF4G3 PE=1 SV=2	4,5	2.0185	0.534902	2	0.00440926	17.5487	17.6761	17.3606	17.5054	17.6106	17.8723	0.134328	0.399083
GSYGS#DAEEEEYRQQLSEHSKR	sp|Q9UDY2|ZO2_HUMAN	S1159	Tight junction protein ZO-2 OS=Homo sapiens OX=9606 GN=TJP2 PE=1 SV=2	4	1.8609	0.504702	1	0.00201173	14.9141	14.7692	14.776	14.1366	14.434	15.3896	-0.166348	0.684874
LLDLPAAAS#SEDIERS	sp|P22466|GALA_HUMAN	S116	Galanin peptides OS=Homo sapiens OX=9606 GN=GAL PE=1 SV=3	2,3	4.1106	0.742859	15	0.00440554	19.2226	19.2186	19.1984	19.1922	19.1316	19.1104	-0.0684808	0.0557722
INFSDLDQRS#IGSDSQGR	sp|Q15154|PCM1_HUMAN	S116	Pericentriolar material 1 protein OS=Homo sapiens OX=9606 GN=PCM1 PE=1 SV=5	3	1.9152	0.660505	1	1.38177e-05	14.5486	14.5021	14.1734	14.0674	14.1794	14.1281	-0.283067	0.0818424
LGS#LSARS#DSEATISR	sp|Q5SW79|CE170_HUMAN	S1160:S1165	Centrosomal protein of 170 kDa OS=Homo sapiens OX=9606 GN=CEP170 PE=1 SV=1	2,3	2.0345	0.558481	4	1.41088e-05	18.8925	18.9301	18.7866	18.8777	18.9915	18.5034	-0.0788498	0.634706
M*ETVSNASSSSNPS#SPGRIKGR	sp|Q9NTI5|PDS5B_HUMAN	S1165	Sister chromatid cohesion protein PDS5 homolog B OS=Homo sapiens OX=9606 GN=PDS5B PE=1 SV=1	4	2.2538	0.553776	1	1	14.4894	14.5994	14.7295	15.3427	14.7864	15.0998	0.470202	0.0551461
ANS#GGVDLDSSGEFASIEK	sp|Q92766|RREB1_HUMAN	S1167	Ras-responsive element-binding protein 1 OS=Homo sapiens OX=9606 GN=RREB1 PE=1 SV=3	3	3.5134	0.689207	6	1.67818e-09	19.4704	19.5203	19.5047	19.3367	19.5909	19.3466	-0.0737133	0.43187
TAEISSTALRS#SPIM*R	sp|O43314|VIP2_HUMAN	S1171	Inositol hexakisphosphate and diphosphoinositol-pentakisphosphate kinase 2 OS=Homo sapiens OX=9606 GN=PPIP5K2 PE=1 SV=3	3	1.7272	0.501469	3	0.229067	19.9506	19.8184	19.9517	19.6243	20.1088	20.0791	0.0304883	0.860656
NRADHRS#SPNVANQPPS#PGGK	sp|P55196|AFAD_HUMAN	S1172:S1182	Afadin OS=Homo sapiens OX=9606 GN=AFDN PE=1 SV=3	4	2.5716	0.476357	1	0.430455	15.3438	15.6797	15.6898	15.2347	15.8012	15.4234	-0.0846961	0.696048
AQFSVAGVHTVPGS#PQAR	sp|Q9HBL0|TENS1_HUMAN	S1177	Tensin-1 OS=Homo sapiens OX=9606 GN=TNS1 PE=1 SV=2	3	2.8662	0.680169	1	1.87218e-09	15.2929	15.1845	15.1844	14.8878	15.4574	14.9727	-0.114609	0.561104
TSFSVGS#DDELGPIR	sp|Q9NRY4|RHG35_HUMAN	S1179	Rho GTPase-activating protein 35 OS=Homo sapiens OX=9606 GN=ARHGAP35 PE=1 SV=3	2,3	4.3483	0.732753	14	1.7304e-09	17.8617	17.9304	17.9043	17.8859	18.0509	18.1698	0.136698	0.181974
M*ALPPQEDATAS#PPR	sp|Q9UQ35|SRRM2_HUMAN	S1179	Serine/arginine repetitive matrix protein 2 OS=Homo sapiens OX=9606 GN=SRRM2 PE=1 SV=2	2,3	2.7181	0.690782	10	1.8438e-09	19.4527	19.5963	19.4258	19.4577	19.7234	19.6012	0.1025	0.333408
M*ALPPQEDATAS#PPRQKDK	sp|Q9UQ35|SRRM2_HUMAN	S1179	Serine/arginine repetitive matrix protein 2 OS=Homo sapiens OX=9606 GN=SRRM2 PE=1 SV=2	3,4	2.0931	0.638976	7	1.85473e-09	18.9343	18.8186	19.0648	19.0811	18.8106	19.3875	0.153795	0.443802
RM*S#DEFVDSFK	sp|Q92934|BAD_HUMAN	S118	Bcl2-associated agonist of cell death OS=Homo sapiens OX=9606 GN=BAD PE=1 SV=3	3	2.325	0.632043	1	1.67063e-09	15.9047	15.5741	15.8017	15.852	15.6758	15.6889	-0.0212609	0.859823
SVS#VDSGEQREAGTPSLDSEAK	sp|Q86UU0|BCL9L_HUMAN	S118	B-cell CLL/lymphoma 9-like protein OS=Homo sapiens OX=9606 GN=BCL9L PE=1 SV=1	3	1.083	0.399723	1	1	12.4895	12.8112	12.3345	12.8071	12.8785	13.165	0.405125	0.0850896
RS#YDVPPPPM*EPDHPFYSNISK	sp|Q8N0Y7|PGAM4_HUMAN,sp|P18669|PGAM1_HUMAN	S118,S118	Probable phosphoglycerate mutase 4 OS=Homo sapiens OX=9606 GN=PGAM4 PE=3 SV=1,Phosphoglycerate mutase 1 OS=Homo sapiens OX=9606 GN=PGAM1 PE=1 SV=2	4	4.161	0.722879	1	0.00969674	16.1141	16.0824	15.7244	15.7471	15.8811	16.2644	-0.00945695	0.964389
RS#YDVPPPPM*EPDHPFYSNISKDRR	sp|Q8N0Y7|PGAM4_HUMAN,sp|P18669|PGAM1_HUMAN	S118,S118	Probable phosphoglycerate mutase 4 OS=Homo sapiens OX=9606 GN=PGAM4 PE=3 SV=1,Phosphoglycerate mutase 1 OS=Homo sapiens OX=9606 GN=PGAM1 PE=1 SV=2	5	3.0514	0.469981	1	0.00814512	15.5371	15.355	15.7161	15.644	15.5387	15.5327	0.0357262	0.762308
S#YDVPPPPM*EPDHPFYSNISK	sp|Q8N0Y7|PGAM4_HUMAN,sp|P18669|PGAM1_HUMAN	S118,S118	Probable phosphoglycerate mutase 4 OS=Homo sapiens OX=9606 GN=PGAM4 PE=3 SV=1,Phosphoglycerate mutase 1 OS=Homo sapiens OX=9606 GN=PGAM1 PE=1 SV=2	3,4	3.0414	0.684141	4	0.0096965	16.9385	17.0059	16.6945	16.4052	16.8548	17.1948	-0.0613677	0.816356
GRLDSSEM*DHS#ENEDYTM*SSPLPGKK	sp|Q9NTI5|PDS5B_HUMAN	S1182	Sister chromatid cohesion protein PDS5 homolog B OS=Homo sapiens OX=9606 GN=PDS5B PE=1 SV=1	4,5	4.2131	0.737343	2	1.77589e-09	19.1697	18.7944	19.0527	18.6322	18.5856	19.3261	-0.157643	0.582379
GRLDSSEM*DHS#ENEDYTM*SSPLPGK	sp|Q9NTI5|PDS5B_HUMAN	S1182	Sister chromatid cohesion protein PDS5 homolog B OS=Homo sapiens OX=9606 GN=PDS5B PE=1 SV=1	4	3.1999	0.540142	1	0.022726	15.9557	16.1179	15.5825	15.424	15.529	16.0085	-0.231519	0.388928
NRNS#SVVPSER	sp|P23470|PTPRG_HUMAN	S1182	Receptor-type tyrosine-protein phosphatase gamma OS=Homo sapiens OX=9606 GN=PTPRG PE=1 SV=4	2,3	1.7113	0.60007	3	1.38229e-05	16.9165	16.743	16.6006	16.5949	16.4716	16.4543	-0.246399	0.0721478
NKRS#SLYGIAK	sp|Q5VZ89|DEN4C_HUMAN	S1183	DENN domain-containing protein 4C OS=Homo sapiens OX=9606 GN=DENND4C PE=1 SV=3	3,4	2.5109	0.489661	3	0.00293646	20.421	20.5831	20.5275	20.492	20.5126	20.4251	-0.033961	0.56631
LNVLEKSS#PGHR	sp|P29692|EF1D_HUMAN	S119	Elongation factor 1-delta OS=Homo sapiens OX=9606 GN=EEF1D PE=1 SV=5	4	3.9095	0.397417	1	1.38392e-05	19.5487	19.221	19.3456	19.0933	19.0096	19.6448	-0.122512	0.608804
ALPLPQSLPPDFRLEPTAPALS#PR	sp|Q96IF1|AJUBA_HUMAN	S119	LIM domain-containing protein ajuba OS=Homo sapiens OX=9606 GN=AJUBA PE=1 SV=1	3,4	2.4192	0.63704	5	1.84232e-09	15.4637	15.3531	15.2844	15.8814	15.4578	15.4145	0.217505	0.240261
SNNS#RKS#SADTEFSDECTTAER	sp|Q9H6S0|YTDC2_HUMAN	S1198:S1201	3\'-5\' RNA helicase YTHDC2 OS=Homo sapiens OX=9606 GN=YTHDC2 PE=1 SV=2	4	2.5072	0.376556	1	0.878791	15.5629	15.8436	15.6422	15.9852	15.735	15.2804	-0.0160166	0.946089
LS#LEGDHSTPPSAYGSVK	sp|A6NMY6|AXA2L_HUMAN,sp|P07355|ANXA2_HUMAN	S12,S12	Putative annexin A2-like protein OS=Homo sapiens OX=9606 GN=ANXA2P2 PE=5 SV=2,Annexin A2 OS=Homo sapiens OX=9606 GN=ANXA2 PE=1 SV=2	4	1.4927	0.340055	1	0.553253	15.1531	15.4882	15.4352	14.7509	14.6418	15.3761	-0.435931	0.157788
KISS#PKKVVTS#PR	sp|Q96QE3|ATAD5_HUMAN	S1207:S1214	ATPase family AAA domain-containing protein 5 OS=Homo sapiens OX=9606 GN=ATAD5 PE=1 SV=4	3	1.356	0.473156	1	0.884029	15.742	16.1297	15.9385	15.7794	16.0522	16.243	0.088123	0.640999
NEEPS#EEEIDAPKPK	sp|Q9NR30|DDX21_HUMAN	S121	Nucleolar RNA helicase 2 OS=Homo sapiens OX=9606 GN=DDX21 PE=1 SV=5	3	3.0372	0.649618	3	9.26717e-10	16.9421	16.8309	16.9358	16.8639	16.9628	17.1277	0.0818659	0.389881
QDNRDLESAQS#LNRM*EYIV	sp|P78504|JAG1_HUMAN	S1210	Protein jagged-1 OS=Homo sapiens OX=9606 GN=JAG1 PE=1 SV=3	3	2.5638	0.598292	1	0.0189275	15.9454	16.0078	15.8018	15.742	15.9623	15.873	-0.0591987	0.539712
EKELS#PPPGLPSK	sp|Q7Z4S6|KI21A_HUMAN	S1212	Kinesin-like protein KIF21A OS=Homo sapiens OX=9606 GN=KIF21A PE=1 SV=2	2,3,4	2.211	0.610855	6	1.5055e-09	19.3333	19.3051	19.3178	19.3273	19.3601	19.5338	0.0883598	0.243075
SM*S#AEDLLERSDVLAGPVHVR	sp|Q8TF72|SHRM3_HUMAN	S1221	Protein Shroom3 OS=Homo sapiens OX=9606 GN=SHROOM3 PE=1 SV=2	3,4	5.7809	0.785033	8	0.0094994	18.7865	18.5795	18.5911	18.6113	18.699	18.7164	0.0231698	0.771683
GQS#ADKLGTGERLDGEAGR	sp|O60307|MAST3_HUMAN	S1223	Microtubule-associated serine/threonine-protein kinase 3 OS=Homo sapiens OX=9606 GN=MAST3 PE=1 SV=2	3	1.2219	0.350356	1	2.51798e-06	13.9971	14.3094	14.214	14.2206	14.623	14.4196	0.247553	0.170718
LLS#DSLPPSTGTFQEAQSR	sp|Q9Y490|TLN1_HUMAN	S1225	Talin-1 OS=Homo sapiens OX=9606 GN=TLN1 PE=1 SV=3	3	1.1782	0.260482	1	1	12.9385	12.881	12.9476	12.9713	13.5097	13.3513	0.355079	0.0922675
RS#FSEDTLM*DGPAR	sp|Q9BRG2|SH23A_HUMAN	S123	SH2 domain-containing protein 3A OS=Homo sapiens OX=9606 GN=SH2D3A PE=1 SV=1	3	1.4532	0.597784	2	0.591752	18.0958	18.1432	18.2227	18.308	18.3388	18.0132	0.0661049	0.580919
EAALPPVS#PLKAALSEEELEK	sp|Q04637|IF4G1_HUMAN	S1231	Eukaryotic translation initiation factor 4 gamma 1 OS=Homo sapiens OX=9606 GN=EIF4G1 PE=1 SV=4	3,4	4.3528	0.800158	7	1.56884e-09	17.6237	17.3048	17.464	17.4641	17.332	17.5706	-0.00857544	0.944153
KLQLEETM*PS#PYGRR	sp|Q02880|TOP2B_HUMAN	S1236	DNA topoisomerase 2-beta OS=Homo sapiens OX=9606 GN=TOP2B PE=1 SV=3	4	1.3801	0.448808	1	0.245049	16.5072	16.4456	16.9047	16.4406	16.2292	16.5645	-0.20773	0.298518
FRDLS#PPRYDSLVQSQAR	sp|Q96SN8|CK5P2_HUMAN	S1238	CDK5 regulatory subunit-associated protein 2 OS=Homo sapiens OX=9606 GN=CDK5RAP2 PE=1 SV=5	4	1.6119	0.53409	1	0.345965	15.9253	15.568	15.5335	16.2394	16.2836	15.6798	0.391993	0.165199
GTLS#DSEIETNSATSTIFGK	sp|Q8WXG6|MADD_HUMAN	S1239	MAP kinase-activating death domain protein OS=Homo sapiens OX=9606 GN=MADD PE=1 SV=2	3	3.6278	0.714538	1	0.391508	15.8915	15.7588	15.7442	15.7031	15.9437	15.8525	0.0349452	0.699887
ASEDS#EEEPSGKKAPVQAAK	sp|Q8IY33|MILK2_HUMAN	S125	MICAL-like protein 2 OS=Homo sapiens OX=9606 GN=MICALL2 PE=1 SV=1	4	2.3023	0.570169	1	1.86433e-09	15.306	15.386	15.2276	15.6807	15.348	15.5476	0.218882	0.110088
TPS#PAAEDAREPEAK	sp|Q92797|SYMPK_HUMAN	S1259	Symplekin OS=Homo sapiens OX=9606 GN=SYMPK PE=1 SV=2	3	1.3941	0.500251	1	1.40324e-05	15.0104	14.8464	15.1454	15.0513	14.7315	14.6667	-0.184244	0.278368
TSS#LTQFPPSQSEER	sp|Q9H6Z4|RANB3_HUMAN	S126	Ran-binding protein 3 OS=Homo sapiens OX=9606 GN=RANBP3 PE=1 SV=1	2	3.1721	0.748296	50	0.00050718	21.0817	21.2277	21.1735	21.2133	21.2733	21.1753	0.0596924	0.309209
QAGIGGEPAAAGAGCS#PRPK	sp|Q68DK7|MSL1_HUMAN	S126	Male-specific lethal 1 homolog OS=Homo sapiens OX=9606 GN=MSL1 PE=1 SV=3	3	2.4338	0.711192	1	1.25521e-09	16.3869	16.6794	16.6387	16.6893	16.4336	15.832	-0.250011	0.407006
DSRDPM*YRREGS#YDR	sp|Q9HCD5|NCOA5_HUMAN	S126	Nuclear receptor coactivator 5 OS=Homo sapiens OX=9606 GN=NCOA5 PE=1 SV=2	4	1.6284	0.329649	2	1	17.1772	17.1947	17.1479	17.1479	16.825	16.9433	-0.201215	0.102334
TGSGS#PFAGNSPAREGEQDAASLKDVFK	sp|Q9UPT8|ZC3H4_HUMAN	S1269	Zinc finger CCCH domain-containing protein 4 OS=Homo sapiens OX=9606 GN=ZC3H4 PE=1 SV=3	4	1.5231	0.313702	1	0.270031	14.1645	14.1292	14.2296	14.1674	14.5533	14.3178	0.171731	0.213147
LNHS#PPQSSSR	sp|Q5T8P6|RBM26_HUMAN	S127	RNA-binding protein 26 OS=Homo sapiens OX=9606 GN=RBM26 PE=1 SV=3	3	1.4676	0.443786	2	1.76381e-09	17.0414	16.4287	16.5569	16.3802	16.8562	16.5642	-0.0754884	0.761623
RLNHS#PPQSSSR	sp|Q5T8P6|RBM26_HUMAN	S127	RNA-binding protein 26 OS=Homo sapiens OX=9606 GN=RBM26 PE=1 SV=3	2,3	1.4426	0.52752	2	1.90701e-09	16.2328	16.2219	16.2671	16.1258	16.2337	16.2387	-0.0412076	0.353231
KTDRGTDDS#PKDSQEDLQER	sp|Q5H9L2|TCAL5_HUMAN,sp|Q6IPX3|TCAL6_HUMAN,sp|Q969E4|TCAL3_HUMAN	S127,S121,S121	Transcription elongation factor A protein-like 5 OS=Homo sapiens OX=9606 GN=TCEAL5 PE=1 SV=1,Transcription elongation factor A protein-like 6 OS=Homo sapiens OX=9606 GN=TCEAL6 PE=2 SV=1,Transcription elongation factor A protein-like 3 OS=Homo sapiens OX=9606 GN=TCEAL3 PE=1 SV=1	4,5	2.9314	0.680016	3	1.38911e-05	16.2112	16.4516	16.163	16.5434	16.2653	17.6923	0.558407	0.278574
SCGTDSQSENEAS#PVKRPR	sp|Q9H8U3|ZFAN3_HUMAN	S129	AN1-type zinc finger protein 3 OS=Homo sapiens OX=9606 GN=ZFAND3 PE=1 SV=1	4	2.2018	0.684713	1	1.80613e-09	13.8532	13.8905	14.2652	13.843	12.9607	13.5565	-0.549547	0.132247
SGEQAEGS#PGGPGDSQGR	sp|P38936|CDN1A_HUMAN	S130	Cyclin-dependent kinase inhibitor 1 OS=Homo sapiens OX=9606 GN=CDKN1A PE=1 SV=3	2,3	4.9664	0.812628	4	1.46777e-09	14.7277	14.8002	14.6903	14.583	14.5333	14.15	-0.317315	0.0869285
KGEQGGPPPKAS#PSTAGETPSGVK	sp|Q9UI10|EI2BD_HUMAN	S130	Translation initiation factor eIF-2B subunit delta OS=Homo sapiens OX=9606 GN=EIF2B4 PE=1 SV=2	4,5	4.191	0.665044	3	1.39929e-05	17.2161	17.0768	17.1561	17.228	17.0171	17.5586	0.118211	0.507667
SGEQAEGS#PGGPGDSQGRK	sp|P38936|CDN1A_HUMAN	S130	Cyclin-dependent kinase inhibitor 1 OS=Homo sapiens OX=9606 GN=CDKN1A PE=1 SV=3	3,4	3.1297	0.686519	3	1.76121e-09	15.231	15.5493	15.4286	15.8022	15.2741	15.1366	0.00138664	0.995338
KFLEESVSM*S#PEER	sp|P15374|UCHL3_HUMAN	S130	Ubiquitin carboxyl-terminal hydrolase isozyme L3 OS=Homo sapiens OX=9606 GN=UCHL3 PE=1 SV=1	3	1.8958	0.547579	1	0.272236	16.5216	16.4734	16.5858	16.2231	16.4351	16.5833	-0.113115	0.35989
VLDDVSIRS#PETK	sp|Q12830|BPTF_HUMAN	S1300	Nucleosome-remodeling factor subunit BPTF OS=Homo sapiens OX=9606 GN=BPTF PE=1 SV=3	3	2.2556	0.59554	3	0.248241	17.5852	17.6096	17.5924	17.5582	17.7782	17.8369	0.128706	0.205155
M*AESPCSPSGQQPPSPPS#PDELPANVK	sp|Q14160|SCRIB_HUMAN	S1309	Protein scribble homolog OS=Homo sapiens OX=9606 GN=SCRIB PE=1 SV=4	3,4	4.1713	0.735484	3	1.39587e-05	16.3611	16.1365	16.1519	16.3916	16.4497	17.0869	0.426247	0.142844
EM*DESLANLS#EDEYYSEEERNAKAEKEK	sp|O60341|KDM1A_HUMAN	S131	Lysine-specific histone demethylase 1A OS=Homo sapiens OX=9606 GN=KDM1A PE=1 SV=2	5	3.7365	0.604309	1	1.38911e-05	15.6296	16.0475	15.7402	15.4778	15.8279	17.5202	0.469525	0.505645
ASSRVSGS#FPEDSSKER	sp|O15400|STX7_HUMAN	S131	Syntaxin-7 OS=Homo sapiens OX=9606 GN=STX7 PE=1 SV=4	3	2.4429	0.613165	4	0.00439555	17.0451	17.064	17.076	17.2931	16.9142	16.9748	-0.00097847	0.993774
LSM*EDS#KSPPPKATEEK	sp|Q9NQG5|RPR1B_HUMAN	S132	Regulation of nuclear pre-mRNA domain-containing protein 1B OS=Homo sapiens OX=9606 GN=RPRD1B PE=1 SV=1	3,4	1.2255	0.526724	2	0.355335	15.4521	15.7447	15.501	15.3614	15.546	15.7831	-0.00246684	0.987825
RES#PPIRAFEGAITK	sp|O75376|NCOR1_HUMAN	S1322	Nuclear receptor corepressor 1 OS=Homo sapiens OX=9606 GN=NCOR1 PE=1 SV=2	3	2.0232	0.292359	2	1.75305e-09	16.0301	15.7629	16.0245	16.1906	15.9567	16.2829	0.204189	0.19443
ERS#PFGNPENVR	sp|Q96HP0|DOCK6_HUMAN	S1343	Dedicator of cytokinesis protein 6 OS=Homo sapiens OX=9606 GN=DOCK6 PE=1 SV=3	2,3	2.7863	0.656954	5	1.41482e-09	16.5938	16.8944	16.8663	17.0917	16.8555	17.2119	0.268214	0.131786
ATPVGAVPIRSS#PAR	sp|Q9BYE2|TMPSD_HUMAN	S135	Transmembrane protease serine 13 OS=Homo sapiens OX=9606 GN=TMPRSS13 PE=2 SV=5	3	2.66	0.694323	1	0.657411	16.8239	16.872	16.688	16.6535	16.9222	16.7995	-0.00289408	0.97721
RAQQRAES#PESSAIESTQST#PQKGR	sp|Q9NTI5|PDS5B_HUMAN	S1358:T1370	Sister chromatid cohesion protein PDS5 homolog B OS=Homo sapiens OX=9606 GN=PDS5B PE=1 SV=1	4	2.3088	0.278138	2	0.00441198	16.6311	16.6884	16.7304	16.2229	16.6143	16.3366	-0.292018	0.0713261
S#PGLCSDSLEK	sp|Q5VUA4|ZN318_HUMAN	S136	Zinc finger protein 318 OS=Homo sapiens OX=9606 GN=ZNF318 PE=1 SV=2	2	2.0437	0.594216	1	1.76192e-09	14.0236	14.291	14.192	14.0189	14.4886	14.5014	0.167445	0.397482
SFS#SPENFQR	sp|Q9Y580|RBM7_HUMAN	S136	RNA-binding protein 7 OS=Homo sapiens OX=9606 GN=RBM7 PE=1 SV=1	2	1.246	0.503852	2	0.0111747	16.0587	16.0799	16.1427	16.3767	16.1573	15.8387	0.0305144	0.856445
EVS#PAPAVAGQSK	sp|O60292|SI1L3_HUMAN	S1364	Signal-induced proliferation-associated 1-like protein 3 OS=Homo sapiens OX=9606 GN=SIPA1L3 PE=1 SV=3	2,3	4.0718	0.637308	3	1.31281e-09	19.1351	18.971	19.1833	18.9341	19.1052	19.2194	-0.0102812	0.926635
VEM*YSGS#DDDDDFNKLPKK	sp|O60841|IF2P_HUMAN	S137	Eukaryotic translation initiation factor 5B OS=Homo sapiens OX=9606 GN=EIF5B PE=1 SV=4	4	2.018	0.616799	1	0.753097	13.5049	14.2049	13.949	14.6591	14.2718	14.5696	0.613944	0.0597179
LLPKIPS#PR	sp|Q13796|SHRM2_HUMAN	S1373	Protein Shroom2 OS=Homo sapiens OX=9606 GN=SHROOM2 PE=1 SV=1	2	1.3691	0.382441	2	1.65991e-09	14.7473	14.5037	14.729	14.7512	15.0359	14.64	0.148997	0.351803
QPS#ATRLPK	sp|Q6P582|MZT2A_HUMAN,sp|Q6NZ67|MZT2B_HUMAN	S139,S139	Mitotic-spindle organizing protein 2A OS=Homo sapiens OX=9606 GN=MZT2A PE=1 SV=2,Mitotic-spindle organizing protein 2B OS=Homo sapiens OX=9606 GN=MZT2B PE=1 SV=1	2,3	1.6043	0.536079	3	1.89249e-09	18.9251	18.8703	18.8801	18.6177	18.968	18.7586	-0.110342	0.344971
GKYS#PTVQTR	sp|O60437|PEPL_HUMAN	S14	Periplakin OS=Homo sapiens OX=9606 GN=PPL PE=1 SV=4	2	1.6904	0.56182	1	0.414809	15.0357	15.1614	15.0009	14.7912	14.9929	14.9188	-0.165035	0.096994
FFVS#TPSQPSCK	sp|Q96QT4|TRPM7_HUMAN	S1404	Transient receptor potential cation channel subfamily M member 7 OS=Homo sapiens OX=9606 GN=TRPM7 PE=1 SV=1	3	1.5186	0.456868	1	1	14.3703	14.4811	14.3506	13.597	14.5272	14.3048	-0.257694	0.41461
RVQS#AEKLAAALAASEK	sp|Q6P0Q8|MAST2_HUMAN	S1407	Microtubule-associated serine/threonine-protein kinase 2 OS=Homo sapiens OX=9606 GN=MAST2 PE=1 SV=2	4	3.8441	0.608361	2	1.47991e-09	17.3946	17.2903	17.3118	17.4008	17.1485	17.6751	0.075889	0.650792
S#KSDGEAKPEPSPS#PR	sp|P26358|DNMT1_HUMAN	S141:S154	DNA (cytosine-5)-methyltransferase 1 OS=Homo sapiens OX=9606 GN=DNMT1 PE=1 SV=2	3	1.9193	0.52045	1	1	15.5926	15.883	15.7038	15.7518	15.8504	15.465	-0.0374387	0.806709
RPTPQDS#PIFLPVDDTSFR	sp|P49327|FAS_HUMAN	S1411	Fatty acid synthase OS=Homo sapiens OX=9606 GN=FASN PE=1 SV=3	3	3.004	0.656791	2	1.38454e-05	13.943	13.8409	14.1405	13.9165	13.7551	14.683	0.143368	0.657073
DLQGEEIKSQNSQESTADES#EDDM*SSQASK	sp|Q9BXW9|FACD2_HUMAN	S1412	Fanconi anemia group D2 protein OS=Homo sapiens OX=9606 GN=FANCD2 PE=1 SV=2	4	6.0252	0.775078	1	1.72717e-09	15.1611	15.3225	15.1978	15.1178	15.2561	16.0464	0.24635	0.448303
AQTAPTKTS#PR	sp|Q14669|TRIPC_HUMAN	S1427	E3 ubiquitin-protein ligase TRIP12 OS=Homo sapiens OX=9606 GN=TRIP12 PE=1 SV=1	2	1.912	0.512238	1	0.30308	14.8288	14.4699	14.5021	14.432	14.6516	14.0168	-0.233479	0.345657
VLLGFSSDES#DVEASPR	sp|Q9Y2U8|MAN1_HUMAN	S144	Inner nuclear membrane protein Man1 OS=Homo sapiens OX=9606 GN=LEMD3 PE=1 SV=2	2,3	4.6724	0.799126	21	1.77773e-09	17.5558	17.6044	17.8789	17.8146	17.6793	18.1041	0.186272	0.31077
SRSGS#SPGLRDGSGTPSR	sp|Q9UQ35|SRRM2_HUMAN	S1443	Serine/arginine repetitive matrix protein 2 OS=Homo sapiens OX=9606 GN=SRRM2 PE=1 SV=2	3	1.1201	0.342202	1	1	13.7707	13.6202	13.6634	13.8479	14.1754	13.8897	0.286194	0.0632629
RGRPPAEKLS#PNPPNLTK	sp|P51532|SMCA4_HUMAN	S1452	Transcription activator BRG1 OS=Homo sapiens OX=9606 GN=SMARCA4 PE=1 SV=2	5	1.8576	0.425926	1	1.55835e-09	16.6484	16.6547	16.5105	16.8699	16.7213	16.6971	0.15824	0.091822
M*DFAFPGSTNS#LHR	sp|P16144|ITB4_HUMAN	S1457	Integrin beta-4 OS=Homo sapiens OX=9606 GN=ITGB4 PE=1 SV=5	3	3.0225	0.714144	2	1.41018e-05	17.7176	17.612	17.3982	17.192	17.5952	17.3203	-0.206763	0.244293
VQS#PEPPAPER	sp|Q14160|SCRIB_HUMAN	S1475	Protein scribble homolog OS=Homo sapiens OX=9606 GN=SCRIB PE=1 SV=4	2	1.9824	0.660664	1	1.54795e-09	15.5198	15.5644	15.4384	15.5582	15.7939	15.6996	0.176347	0.0860288
VS#SLAGFTDCHR	sp|Q96QT4|TRPM7_HUMAN	S1476	Transient receptor potential cation channel subfamily M member 7 OS=Homo sapiens OX=9606 GN=TRPM7 PE=1 SV=1	3	2.6211	0.564992	1	1	14.9876	15.0202	14.8259	15.0882	14.6892	14.5683	-0.162642	0.388246
NSPTFKS#FEERVETTVTSLK	sp|Q16890|TPD53_HUMAN	S149	Tumor protein D53 OS=Homo sapiens OX=9606 GN=TPD52L1 PE=1 SV=1	4	2.2569	0.370198	1	0.342259	14.5722	14.6646	14.8632	15.088	14.3188	15.3463	0.217715	0.533989
GISASS#PLQTSLVRPAGLADFGPSSASSPLSSPLSK	sp|Q9ULG1|INO80_HUMAN	S1490	Chromatin-remodeling ATPase INO80 OS=Homo sapiens OX=9606 GN=INO80 PE=1 SV=2	4	2.6863	0.651081	1	1	11.9203	12.0373	11.9864	12.8602	12.2473	11.9033	0.355584	0.275681
SKS#LGDLTSEDIACNFESK	sp|Q4KWH8|PLCH1_HUMAN	S1494	1-phosphatidylinositol 4,5-bisphosphate phosphodiesterase eta-1 OS=Homo sapiens OX=9606 GN=PLCH1 PE=1 SV=1	3	3.2934	0.688073	1	1	12.8195	13.0595	12.8075	12.0554	12.8544	12.8692	-0.3025	0.342433
SSGNSSS#SGSGSGSTSAGSSSPGARRETK	sp|Q12797|ASPH_HUMAN	S15	Aspartyl/asparaginyl beta-hydroxylase OS=Homo sapiens OX=9606 GN=ASPH PE=1 SV=3	4	4.257	0.277754	1	0.871195	16.4884	16.2985	16.403	16.3516	16.323	16.0923	-0.140997	0.226562
QIS#VRGLAGLGDVAEVRK	sp|P11216|PYGB_HUMAN	S15	Glycogen phosphorylase, brain form OS=Homo sapiens OX=9606 GN=PYGB PE=1 SV=5	3	1.3388	0.23058	1	1.78126e-09	12.0681	12.1447	11.7834	12.345	11.2283	11.8995	-0.174448	0.637488
S#FSM*HDLTTIQGDEPVGQRPYQPLPEAK	sp|Q6NUK4|REEP3_HUMAN	S150	Receptor expression-enhancing protein 3 OS=Homo sapiens OX=9606 GN=REEP3 PE=1 SV=1	4	2.8144	0.465748	1	1	15.6875	15.3974	15.2907	15.0652	15.1895	15.3313	-0.263239	0.135926
RGES#LDNLDSPR	sp|Q8WWI1|LMO7_HUMAN	S1510	LIM domain only protein 7 OS=Homo sapiens OX=9606 GN=LMO7 PE=1 SV=3	2,3	2.5036	0.62772	9	1.60357e-09	21.6887	21.4907	21.6173	21.6319	21.7517	21.5414	0.0427672	0.637596
SFS#M*HDLTTIQGDEPVGQRPYQPLPEAK	sp|Q6NUK4|REEP3_HUMAN	S152	Receptor expression-enhancing protein 3 OS=Homo sapiens OX=9606 GN=REEP3 PE=1 SV=1	4	5.0816	0.69488	1	0.421124	15.5921	15.3901	15.2169	15.1124	15.2723	15.4963	-0.106049	0.532451
EKEPSYPM*PVQETQAPES#PGENSEQALQTLSPR	sp|Q7Z434|MAVS_HUMAN	S152	Mitochondrial antiviral-signaling protein OS=Homo sapiens OX=9606 GN=MAVS PE=1 SV=2	4	4.1264	0.794324	1	0.345127	12.7709	13.1896	12.4412	12.5479	12.2664	13.0363	-0.183688	0.587931
QITVNDLPVGRS#VDETLR	sp|Q06830|PRDX1_HUMAN	S152	Peroxiredoxin-1 OS=Homo sapiens OX=9606 GN=PRDX1 PE=1 SV=1	3	1.3736	0.330154	1	1.88248e-09	13.1428	13.1479	13.1431	13.1897	12.7465	13.3543	-0.0477619	0.805448
SGS#SQELDVKPSASPQER	sp|Q9UQ35|SRRM2_HUMAN	S1541	Serine/arginine repetitive matrix protein 2 OS=Homo sapiens OX=9606 GN=SRRM2 PE=1 SV=2	3	3.2537	0.672281	1	0.00969653	16.1785	16.3452	16.1142	16.5181	16.3417	16.1939	0.138618	0.299037
M*ASEGSM*AQEGS#PGRAPINLR	sp|Q8IV31|TM139_HUMAN	S155	Transmembrane protein 139 OS=Homo sapiens OX=9606 GN=TMEM139 PE=1 SV=1	3	2.7984	0.693968	1	1.88427e-09	17.2564	17.1934	17.0698	17.2497	17.2116	16.8041	-0.0846876	0.608877
SYS#PERSK	sp|Q8NEY8|PPHLN_HUMAN	S155	Periphilin-1 OS=Homo sapiens OX=9606 GN=PPHLN1 PE=1 SV=2	2	1.1554	0.436472	2	0.0105453	15.6152	15.4034	15.2982	15.3846	15.3859	15.2505	-0.098587	0.394654
RRS#PS#PKPTKVHIGR	sp|Q15287|RNPS1_HUMAN	S155:S157	RNA-binding protein with serine-rich domain 1 OS=Homo sapiens OX=9606 GN=RNPS1 PE=1 SV=1	3,4	2.089	0.576209	2	1.90887e-09	18.472	18.5089	18.296	18.4934	18.8016	18.1145	0.0441844	0.843108
RRS#PSPKPT#KVHIGR	sp|Q15287|RNPS1_HUMAN	S155:T161	RNA-binding protein with serine-rich domain 1 OS=Homo sapiens OX=9606 GN=RNPS1 PE=1 SV=1	3	1.9495	0.481405	1	0.132969	15.6312	15.789	15.4349	15.4385	16.0462	15.2272	-0.047747	0.866274
SADAGSFS#PTPGQIGGAVK	sp|O00443|P3C2A_HUMAN	S1553	Phosphatidylinositol 4-phosphate 3-kinase C2 domain-containing subunit alpha OS=Homo sapiens OX=9606 GN=PIK3C2A PE=1 SV=2	3	1.9375	0.420026	1	0.0174446	16.0595	16.2077	15.913	16.1877	16.4789	16.3003	0.262207	0.0944305
GPTTGEGALDLSDVHS#PPKS#PEGK	sp|O95684|FR1OP_HUMAN	S156:S160	FGFR1 oncogene partner OS=Homo sapiens OX=9606 GN=FGFR1OP PE=1 SV=1	4	4.1104	0.695674	2	1.84012e-09	16.2071	16.1833	15.8421	15.6219	16.2657	15.8894	-0.15187	0.529422
QQFYHS#VQDLSGGSR	sp|P10398|ARAF_HUMAN	S157	Serine/threonine-protein kinase A-Raf OS=Homo sapiens OX=9606 GN=ARAF PE=1 SV=2	2,3	3.2156	0.739644	3	1.78627e-09	16.6618	16.9261	16.6161	16.3352	16.7947	16.8394	-0.0782509	0.698422
SM*S#ENAVRQNGQLVR	sp|Q9GZY8|MFF_HUMAN	S157	Mitochondrial fission factor OS=Homo sapiens OX=9606 GN=MFF PE=1 SV=1	2	1.1117	0.47252	1	0.546857	15.1547	14.9887	15.1686	15.2521	15.2426	14.9134	0.0320517	0.810935
EAPLGVAISSNGLPPAS#PLGQSDKPSGADALQSSGK	sp|Q92585|MAML1_HUMAN	S159	Mastermind-like protein 1 OS=Homo sapiens OX=9606 GN=MAML1 PE=1 SV=3	5	1.9319	0.493607	1	0.451893	13.5029	13.2576	14.0016	14.2174	13.8061	14.6463	0.635864	0.123504
RHS#IAIGEVPACR	sp|Q8WUY9|DEP1B_HUMAN	S160	DEP domain-containing protein 1B OS=Homo sapiens OX=9606 GN=DEPDC1B PE=1 SV=2	3	2.4262	0.610337	1	1.40701e-09	14.4758	15.2011	15.1013	15.2815	15.3493	15.7732	0.541935	0.119302
SGS#S#PEVKDKPR	sp|Q9UQ35|SRRM2_HUMAN	S1600:S1601	Serine/arginine repetitive matrix protein 2 OS=Homo sapiens OX=9606 GN=SRRM2 PE=1 SV=2	3	1.6631	0.426613	5	0.360299	18.3901	18.3951	18.3418	18.1508	18.3785	18.3424	-0.0850913	0.306652
SES#FSSEDLIPSRDLATLPR	sp|Q9P219|DAPLE_HUMAN	S1601	Protein Daple OS=Homo sapiens OX=9606 GN=CCDC88C PE=1 SV=3	3	1.3284	0.322794	1	1	13.1474	13.2608	12.8548	14.2928	13.6123	13.1898	0.610602	0.14994
NFS#DNQLQEGKNVIGLQM*GTNR	sp|P37802|TAGL2_HUMAN	S163	Transgelin-2 OS=Homo sapiens OX=9606 GN=TAGLN2 PE=1 SV=3	4	1.9504	0.474057	1	1.45865e-09	15.8325	15.8835	15.7857	15.7951	16.2218	15.847	0.120736	0.429097
RPDS#PTRPTLR	sp|Q7RTP6|MICA3_HUMAN	S1649	[F-actin]-monooxygenase MICAL3 OS=Homo sapiens OX=9606 GN=MICAL3 PE=1 SV=2	2	1.3718	0.341303	1	0.517763	14.447	14.5291	14.5209	14.5036	14.2374	14.7547	-0.000431061	0.997867
YRSPEPDPYLS#YR	sp|P49761|CLK3_HUMAN	S165	Dual specificity protein kinase CLK3 OS=Homo sapiens OX=9606 GN=CLK3 PE=1 SV=3	2	1.8675	0.61419	1	0.884104	15.5109	15.3124	15.1071	14.8544	14.884	15.2668	-0.308404	0.155857
FTGLS#KEELLK	sp|P08195|4F2_HUMAN	S165	4F2 cell-surface antigen heavy chain OS=Homo sapiens OX=9606 GN=SLC3A2 PE=1 SV=3	3	1.8663	0.375088	3	1.84595e-09	16.8798	17.2068	17.0407	16.6311	17.0169	17.3817	-0.0325082	0.897266
SLLVTELGS#SRTPETVR	sp|P29218|IMPA1_HUMAN	S165	Inositol monophosphatase 1 OS=Homo sapiens OX=9606 GN=IMPA1 PE=1 SV=1	3	1.1196	0.392104	2	1	14.4602	13.945	13.9665	14.4306	14.3231	14.8884	0.423474	0.154449
LPPPPPQAPPEEENES#EPEEPSGVEGAAFQSR	sp|O60341|KDM1A_HUMAN	S166	Lysine-specific histone demethylase 1A OS=Homo sapiens OX=9606 GN=KDM1A PE=1 SV=2	4	3.7934	0.734381	2	1.82334e-09	13.6823	13.8344	13.4042	14.3116	14.1384	13.6162	0.381764	0.192778
NSATFKS#FEDRVGTIK	sp|O43399|TPD54_HUMAN	S166	Tumor protein D54 OS=Homo sapiens OX=9606 GN=TPD52L2 PE=1 SV=2	3,4,5	2.9221	0.703843	14	1.82002e-09	19.8159	19.9512	19.7631	20.2645	19.709	20.1198	0.187716	0.345174
LLAS#SPALPSSGAQAR	sp|Q9NYZ3|GTSE1_HUMAN	S167	G2 and S phase-expressed protein 1 OS=Homo sapiens OX=9606 GN=GTSE1 PE=1 SV=3	3	2.769	0.56598	1	1	15.2832	15.2717	15.1984	14.912	14.9167	15.2536	-0.22367	0.126494
SSS#PRGEASSLNGESH	sp|Q8IY57|YAF2_HUMAN	S167	YY1-associated factor 2 OS=Homo sapiens OX=9606 GN=YAF2 PE=1 SV=3	3	1.3198	0.523034	1	1	15.6986	15.4102	15.3759	15.7045	15.3844	15.1916	-0.0681022	0.726199
LLASS#PALPSSGAQAR	sp|Q9NYZ3|GTSE1_HUMAN	S168	G2 and S phase-expressed protein 1 OS=Homo sapiens OX=9606 GN=GTSE1 PE=1 SV=3	2	2.1542	0.476743	2	0.011013	14.7628	14.8043	15.0082	15.0045	14.7133	14.8584	0.000297546	0.998029
AYNLNRTPS#TVTLNNNSAPANR	sp|Q9ULH0|KDIS_HUMAN	S1681	Kinase D-interacting substrate of 220 kDa OS=Homo sapiens OX=9606 GN=KIDINS220 PE=1 SV=3	3,4	3.3248	0.674116	2	0.00969631	14.7878	15.0046	15.2188	15.1751	15.4151	15.4688	0.349305	0.0855002
M*SSSTSSLTSSSS#FSDGFKVQGPDTR	sp|Q9C0D5|TANC1_HUMAN	S1687	Protein TANC1 OS=Homo sapiens OX=9606 GN=TANC1 PE=1 SV=3	4	5.0138	0.379951	1	0.126459	13.9976	14.081	13.8787	14.005	14.3882	13.9216	0.119206	0.485225
ASS#ASVPAVGASAEGTR	sp|Q9BZ23|PANK2_HUMAN	S169	Pantothenate kinase 2, mitochondrial OS=Homo sapiens OX=9606 GN=PANK2 PE=1 SV=3	2	1.9428	0.693226	1	0.0185647	14.4769	14.4709	14.4222	14.4487	14.5092	14.2455	-0.0555817	0.53321
RRS#PS#PTPTPGPSR	sp|P49450|CENPA_HUMAN	S17:S19	Histone H3-like centromeric protein A OS=Homo sapiens OX=9606 GN=CENPA PE=1 SV=1	2,3	1.1508	0.580421	6	0.254327	18.0846	18.2606	18.0528	17.5525	18.3553	17.7287	-0.25383	0.370847
RRS#PSPT#PTPGPSR	sp|P49450|CENPA_HUMAN	S17:T21	Histone H3-like centromeric protein A OS=Homo sapiens OX=9606 GN=CENPA PE=1 SV=1	3	1.1607	0.564832	5	0.295903	17.5562	17.6959	17.5451	17.5151	17.7	17.5092	-0.0242831	0.77457
QSGTPPGM*GAPGVPGAAGVGGAGGREPSTAS#GGGQLNR	sp|Q9P260|RELCH_HUMAN	S170	RAB11-binding protein RELCH OS=Homo sapiens OX=9606 GN=RELCH PE=1 SV=2	3	1.9179	0.583607	1	1	12.3428	12.1511	12.376	12.3932	12.7345	13.0064	0.42137	0.0916958
NQWQLS#ADDLKK	sp|P09543|CN37_HUMAN	S170	2\',3\'-cyclic-nucleotide 3\'-phosphodiesterase OS=Homo sapiens OX=9606 GN=CNP PE=1 SV=2	3	1.5784	0.358528	1	1.54963e-09	14.4417	14.1591	14.7151	14.9497	15.0226	14.4702	0.375495	0.187067
LTVAS#PKRGQK	sp|O75179|ANR17_HUMAN	S1709	Ankyrin repeat domain-containing protein 17 OS=Homo sapiens OX=9606 GN=ANKRD17 PE=1 SV=3	3	1.0817	0.197837	1	1.41368e-05	15.5334	15.8484	15.8295	15.47	15.6994	16.0945	0.0175123	0.937233
YGS#PKLQR	sp|Q9Y4B5|MTCL1_HUMAN,sp|O94964|SOGA1_HUMAN	S1711,S1203	Microtubule cross-linking factor 1 OS=Homo sapiens OX=9606 GN=MTCL1 PE=1 SV=5,Protein SOGA1 OS=Homo sapiens OX=9606 GN=SOGA1 PE=1 SV=2	3	1.1539	0.241355	1	1	16.3187	16.2133	16.0602	15.6039	16.2134	15.9073	-0.289213	0.205061
ILS#QSTDSLNM*R	sp|Q92974|ARHG2_HUMAN	S172	Rho guanine nucleotide exchange factor 2 OS=Homo sapiens OX=9606 GN=ARHGEF2 PE=1 SV=4	2	1.1319	0.364431	2	1.40883e-05	16.1413	16.2552	16.1707	16.0388	16.1163	17.0542	0.214048	0.549738
DTSGPTPGTPS#PAM*AR	sp|Q9H6K5|PRR36_HUMAN	S173	Proline-rich protein 36 OS=Homo sapiens OX=9606 GN=PRR36 PE=1 SV=2	2,3	2.5016	0.733644	4	1.88608e-09	17.0419	17.0008	17.0025	16.9499	17.0438	17.054	0.000802994	0.983149
RGPPRNYQQNYQNSESGEKNEGS#ES#APEGQAQQR	sp|P67809|YBOX1_HUMAN	S174:S176	Y-box-binding protein 1 OS=Homo sapiens OX=9606 GN=YBX1 PE=1 SV=3	5	2.9834	0.480123	1	1.81175e-09	14.3646	14.3257	14.3269	14.453	14.4951	13.1812	-0.295953	0.530321
FGDFLQHS#PSILQSK	sp|Q96Q89|KI20B_HUMAN	S1740	Kinesin-like protein KIF20B OS=Homo sapiens OX=9606 GN=KIF20B PE=1 SV=3	3	3.3244	0.666677	1	1.84792e-09	15.9229	15.9625	16.1732	15.8924	16.0792	16.1404	0.0178092	0.876667
ELDEEGS#DPPLPGRAQR	sp|Q9BRJ6|CG050_HUMAN	S175	Uncharacterized protein C7orf50 OS=Homo sapiens OX=9606 GN=C7orf50 PE=1 SV=1	2,3	2.9778	0.75895	3	1.24429e-09	15.6459	15.6994	15.8228	16.0097	15.7694	15.8094	0.140138	0.198146
NYQQNYQNSESGEKNEGSES#APEGQAQQRRPYRR	sp|P67809|YBOX1_HUMAN	S176	Y-box-binding protein 1 OS=Homo sapiens OX=9606 GN=YBX1 PE=1 SV=3	5	3.6529	0.577432	1	0.450905	13.4298	13.3444	13.4106	12.945	13.4991	13.4228	-0.10596	0.578141
NNLSAS#M*FDLSM*KDKPR	sp|Q9BXF6|RFIP5_HUMAN	S176	Rab11 family-interacting protein 5 OS=Homo sapiens OX=9606 GN=RAB11FIP5 PE=1 SV=1	4	1.4983	0.388907	1	0.00737235	17.7234	17.6561	17.4782	17.9111	17.6993	17.7624	0.171728	0.149468
RGRS#PS#PKPR	sp|Q9UQ35|SRRM2_HUMAN	S1762:S1764	Serine/arginine repetitive matrix protein 2 OS=Homo sapiens OX=9606 GN=SRRM2 PE=1 SV=2	4	1.1496	0.277159	2	1.69124e-09	17.9649	17.7351	17.4232	17.6871	17.5051	17.3493	-0.193934	0.35332
QVETEEAGVVTTATASVNLKVS#PKR	sp|O75475|PSIP1_HUMAN	S177	PC4 and SFRS1-interacting protein OS=Homo sapiens OX=9606 GN=PSIP1 PE=1 SV=1	4,5	5.3117	0.723365	3	1.75564e-09	16.7536	16.6698	16.7664	16.8167	16.6455	16.8907	0.0543575	0.527542
TLSDVEDQKELAS#PVSPELR	sp|Q5T4S7|UBR4_HUMAN	S178	E3 ubiquitin-protein ligase UBR4 OS=Homo sapiens OX=9606 GN=UBR4 PE=1 SV=1	3,4	4.9673	0.654963	2	1.81175e-09	16.7433	16.7578	16.9625	16.7195	16.8798	16.9595	0.0317135	0.766926
VPQPVQVS#PSLLQAK	sp|Q6UB98|ANR12_HUMAN	S1799	Ankyrin repeat domain-containing protein 12 OS=Homo sapiens OX=9606 GN=ANKRD12 PE=1 SV=3	3	3.7314	0.612612	1	1.90809e-09	14.5376	14.3075	14.2322	13.7309	13.8317	14.305	-0.403251	0.11319
LFS#QGQDVSNKVK	sp|P55196|AFAD_HUMAN	S1799	Afadin OS=Homo sapiens OX=9606 GN=AFDN PE=1 SV=3	2,3,4	2.4532	0.507663	3	1.6226e-09	19.0153	19.0974	19.0998	19.2263	19.0578	19.0053	0.025643	0.740465
QRLFS#QGQDVSNKVK	sp|P55196|AFAD_HUMAN	S1799	Afadin OS=Homo sapiens OX=9606 GN=AFDN PE=1 SV=3	4	1.6696	0.502276	1	1.79343e-09	17.3022	17.2059	17.5225	17.3497	17.1781	17.3754	-0.0424843	0.724442
AEAPPLEREDS#GTFSLGK	sp|O75569|PRKRA_HUMAN	S18	Interferon-inducible double-stranded RNA-dependent protein kinase activator A OS=Homo sapiens OX=9606 GN=PRKRA PE=1 SV=1	3	2.5142	0.591282	1	0.00969629	14.9419	14.8865	14.7847	15.1314	14.814	15.0265	0.119597	0.314608
IQQDSGCKVQIS#PDSGGLPER	sp|Q92945|FUBP2_HUMAN	S181	Far upstream element-binding protein 2 OS=Homo sapiens OX=9606 GN=KHSRP PE=1 SV=4	3,4	4.0909	0.73007	3	1.90464e-09	16.8467	16.9206	16.9453	16.8132	17.0077	17.422	0.176785	0.386234
TLSDVEDQKELASPVS#PELRQK	sp|Q5T4S7|UBR4_HUMAN	S181	E3 ubiquitin-protein ligase UBR4 OS=Homo sapiens OX=9606 GN=UBR4 PE=1 SV=1	4	2.1184	0.594836	1	0.276433	13.2936	13.4259	13.3808	13.4017	13.5696	13.838	0.236314	0.149908
KES#APPSLR	sp|Q8WUI4|HDAC7_HUMAN	S181	Histone deacetylase 7 OS=Homo sapiens OX=9606 GN=HDAC7 PE=1 SV=2	2	1.1717	0.348553	1	1.40076e-05	14.3116	14.0827	14.1768	13.311	14.1769	13.7188	-0.454833	0.153647
M*GS#PAPLLPGDLLGGGSDSI	sp|Q9UPQ9|TNR6B_HUMAN	S1816	Trinucleotide repeat-containing gene 6B protein OS=Homo sapiens OX=9606 GN=TNRC6B PE=1 SV=4	2,3	3.1843	0.747291	2	1.48783e-09	14.7069	14.6097	14.5623	14.3251	14.9631	14.8245	0.077919	0.714494
DS#SGNKIM*HPVSGK	sp|Q9BW91|NUDT9_HUMAN	S182	ADP-ribose pyrophosphatase, mitochondrial OS=Homo sapiens OX=9606 GN=NUDT9 PE=1 SV=1	3	1.7654	0.403818	1	1	16.5715	16.6217	16.801	16.4058	16.7215	16.7206	-0.0488027	0.718397
ATQEELQRDRS#PAAETPPLQRRPS#VR	sp|Q8TE68|ES8L1_HUMAN	S182:S195	Epidermal growth factor receptor kinase substrate 8-like protein 1 OS=Homo sapiens OX=9606 GN=EPS8L1 PE=1 SV=3	4	1.084	0.31476	1	0.183497	14.6444	14.5437	14.3937	14.4747	14.4204	13.6858	-0.3336	0.275963
S#RSPITTNHRPSPDPEQRPLRS#PLDNM*IR	sp|P41212|ETV6_HUMAN	S182:S203	Transcription factor ETV6 OS=Homo sapiens OX=9606 GN=ETV6 PE=1 SV=1	5	1.8848	0.351072	1	0.259044	14.2647	14.6126	14.4804	14.981	14.3534	15.9431	0.639935	0.247709
S#KTPVQAAAVSIVEKPVTR	sp|Q96T58|MINT_HUMAN	S1824	Msx2-interacting protein OS=Homo sapiens OX=9606 GN=SPEN PE=1 SV=1	3,4	3.9482	0.787549	2	0.42269	14.9599	14.7469	14.9445	15.3021	15.1063	14.9334	0.230171	0.143381
SGGGTGEEPGS#QGLNGEAGPEDSTR	sp|O15355|PPM1G_HUMAN	S183	Protein phosphatase 1G OS=Homo sapiens OX=9606 GN=PPM1G PE=1 SV=1	3	1.7935	0.613159	1	1.87938e-09	13.1887	13.2321	13.2137	12.5628	13.0392	13.259	-0.2578	0.278691
NATAGS#DRQVIPAK	sp|Q8N8R7|AL14E_HUMAN	S183	ARL14 effector protein OS=Homo sapiens OX=9606 GN=ARL14EP PE=1 SV=1	3	1.5227	0.388258	1	0.562686	15.117	15.595	15.6674	15.8881	15.6267	16.0265	0.387287	0.137089
SKPYEGSQRNS#TELAPPLPVRR	sp|Q9H7D0|DOCK5_HUMAN	S1834	Dedicator of cytokinesis protein 5 OS=Homo sapiens OX=9606 GN=DOCK5 PE=1 SV=3	4,5	2.948	0.591927	2	0.238217	17.5433	17.2636	17.5311	17.4171	16.8814	17.866	-0.0578581	0.855928
KLEGNSPQGS#NQGVK	sp|P61006|RAB8A_HUMAN	S185	Ras-related protein Rab-8A OS=Homo sapiens OX=9606 GN=RAB8A PE=1 SV=1	3	2.4115	0.390628	1	1.75864e-09	15.0031	15.1397	14.8672	15.315	15.4837	15.1636	0.317462	0.0590669
VVGDRENGS#DNLPSSAGSGDKPLSDPAPF	sp|O43399|TPD54_HUMAN	S186	Tumor protein D54 OS=Homo sapiens OX=9606 GN=TPD52L2 PE=1 SV=2	4	2.3168	0.551019	1	0.00969641	14.5988	14.6738	14.693	14.5275	14.8166	14.5599	-0.0205371	0.840813
HSLS#STKLLSPQM*SGEEEDSDLAAK	sp|P42858|HD_HUMAN	S1864	Huntingtin OS=Homo sapiens OX=9606 GN=HTT PE=1 SV=2	4	3.8902	0.60601	1	0.686979	15.1013	14.9787	14.983	14.8761	15.0431	15.2256	0.027291	0.814015
EVQAEQPSSS#SPRRK	sp|Q9Y388|RBMX2_HUMAN	S187	RNA-binding motif protein, X-linked 2 OS=Homo sapiens OX=9606 GN=RBMX2 PE=1 SV=2	4	2.3922	0.51229	1	1	15.1511	15.2163	15.1085	15.0658	15.2265	15.0836	-0.0332985	0.606898
YIEVFKSS#QEEVRSYSDPPLK	sp|P52597|HNRPF_HUMAN	S187	Heterogeneous nuclear ribonucleoprotein F OS=Homo sapiens OX=9606 GN=HNRNPF PE=1 SV=3	4	2.0228	0.381946	1	0.882272	15.1976	15.1394	14.8676	15.0026	15.0144	15.5574	0.123293	0.587597
TNPPTQKPPSPPM*S#GR	sp|Q8IZP0|ABI1_HUMAN	S187	Abl interactor 1 OS=Homo sapiens OX=9606 GN=ABI1 PE=1 SV=4	3	1.8206	0.568871	2	0.745712	16.577	16.9491	17.3288	17.134	17.4031	17.6446	0.44227	0.167153
SLPVS#VPVWGFK	sp|Q96B36|AKTS1_HUMAN	S187	Proline-rich AKT1 substrate 1 OS=Homo sapiens OX=9606 GN=AKT1S1 PE=1 SV=1	3	1.72	0.325523	1	1	12.692	12.9269	12.8942	13.224	13.8864	12.4982	0.365183	0.420889
APGS#PRGQHEPSKPPPAGETVTGGFGAK	sp|Q9H6F5|CCD86_HUMAN	S188	Coiled-coil domain-containing protein 86 OS=Homo sapiens OX=9606 GN=CCDC86 PE=1 SV=1	4,5	5.64	0.71867	4	1.6834e-09	20.4046	20.3252	20.4254	20.3641	20.5971	20.5827	0.129549	0.18649
IAQSM*S#EANLIDM*EAGKLSK	sp|Q6ZN28|MACC1_HUMAN	S19	Metastasis-associated in colon cancer protein 1 OS=Homo sapiens OX=9606 GN=MACC1 PE=1 SV=2	3,4	4.3675	0.727304	4	0.00969634	18.1152	18.148	18.228	18.221	18.0274	18.0084	-0.0781148	0.360584
HLDGEEDGS#SDQSQASGTTGGR	sp|Q9UNF1|MAGD2_HUMAN	S190	Melanoma-associated antigen D2 OS=Homo sapiens OX=9606 GN=MAGED2 PE=1 SV=2	3	2.8864	0.740334	2	0.792017	14.0364	14.0478	13.9824	14.0729	14.4733	14.0466	0.175367	0.277148
FLSHS#TDSLNKISK	sp|Q12802|AKP13_HUMAN	S1929	A-kinase anchor protein 13 OS=Homo sapiens OX=9606 GN=AKAP13 PE=1 SV=2	4	2.6801	0.566024	1	0.165333	16.3532	16.3413	16.2349	15.7113	15.9967	16.4131	-0.269425	0.263351
FLSHS#TDSLNK	sp|Q12802|AKP13_HUMAN	S1929	A-kinase anchor protein 13 OS=Homo sapiens OX=9606 GN=AKAP13 PE=1 SV=2	3	2.066	0.426767	1	0.00438894	17.4056	17.4449	17.4777	16.783	17.2078	17.6313	-0.235371	0.392445
GYRDDRS#PAREPGDVSAR	sp|B3KU38|IQIP1_HUMAN,sp|P0DPB3|SCHI1_HUMAN	S193,S117	IQCJ-SCHIP1 readthrough transcript protein OS=Homo sapiens OX=9606 GN=IQCJ-SCHIP1 PE=1 SV=2,Schwannomin-interacting protein 1 OS=Homo sapiens OX=9606 GN=SCHIP1 PE=1 SV=1	4	2.2959	0.495884	1	1.87218e-09	15.3799	15.3357	15.2126	15.3567	14.7101	15.7179	-0.0478484	0.880617
VTDKVLTANSNPS#SPSAAK	sp|Q9NV56|MRGBP_HUMAN	S194	MRG/MORF4L-binding protein OS=Homo sapiens OX=9606 GN=MRGBP PE=1 SV=1	4	1.569	0.349904	1	0.883647	15.622	15.3377	15.4983	15.6805	15.7344	15.5131	0.156703	0.212946
EGS#FRVTTATEQAEREEIM*KQM*QDAK	sp|P49757|NUMB_HUMAN	S194	Protein numb homolog OS=Homo sapiens OX=9606 GN=NUMB PE=1 SV=2	5	1.2881	0.231737	1	1.86006e-09	17.3439	17.0898	17.1745	17.5175	17.3721	17.291	0.190815	0.128589
ATNS#PKPHM*VPR	sp|O75179|ANR17_HUMAN	S1940	Ankyrin repeat domain-containing protein 17 OS=Homo sapiens OX=9606 GN=ANKRD17 PE=1 SV=3	4	1.6071	0.575633	1	0.601163	19.1103	19.1629	19.3294	18.9139	18.9946	19.1645	-0.176521	0.149388
SRVTDKVLTANSNPSSPS#AAK	sp|Q9NV56|MRGBP_HUMAN	S197	MRG/MORF4L-binding protein OS=Homo sapiens OX=9606 GN=MRGBP PE=1 SV=1	3	3.0213	0.5821	1	0.422936	14.9228	14.9179	14.8372	14.8696	14.8763	14.8829	-0.0163333	0.591356
TASESIS#NLSEAGSIK	sp|P30622|CLIP1_HUMAN	S197	CAP-Gly domain-containing linker protein 1 OS=Homo sapiens OX=9606 GN=CLIP1 PE=1 SV=2	3	1.4651	0.47908	1	1	15.2243	15.4522	15.3464	15.5687	15.4706	15.5042	0.173514	0.0731374
NGQAEAEEATEQTHIS#PNAIFK	sp|P48436|SOX9_HUMAN	S199	Transcription factor SOX-9 OS=Homo sapiens OX=9606 GN=SOX9 PE=1 SV=1	3,4	5.0376	0.73541	2	1.71443e-09	17.5358	17.5506	17.759	17.7185	17.6341	17.7966	0.101287	0.304188
ERS#PGRLFEDSSR	sp|O14578|CTRO_HUMAN	S1993	Citron Rho-interacting kinase OS=Homo sapiens OX=9606 GN=CIT PE=1 SV=2	4	1.5293	0.48617	1	1.77397e-09	16.0081	16.0686	16.0826	16.3199	16.3718	15.9577	0.16339	0.284211
VPLAPITDPQQLQLS#PLK	sp|P31350|RIR2_HUMAN	S20	Ribonucleoside-diphosphate reductase subunit M2 OS=Homo sapiens OX=9606 GN=RRM2 PE=1 SV=1	3	3.8689	0.715139	1	1.47563e-09	13.9847	13.7871	13.9046	12.9303	13.9898	14.2138	-0.180812	0.674654
VVS#STSEEEEAFTEKFLK	sp|Q8N573|OXR1_HUMAN	S201	Oxidation resistance protein 1 OS=Homo sapiens OX=9606 GN=OXR1 PE=1 SV=2	3	3.3682	0.57265	2	0.648742	13.9841	13.7874	14.1748	14.1634	13.8867	14.1191	0.0743189	0.625974
GAGATSGS#PPAGRN	sp|P16455|MGMT_HUMAN	S201	Methylated-DNA--protein-cysteine methyltransferase OS=Homo sapiens OX=9606 GN=MGMT PE=1 SV=1	2,3	1.4117	0.58396	3	0.00441219	16.0349	16.1752	16.0339	16.3488	16.4232	15.779	0.10237	0.649624
NKDSGSDTASAIIPSTTPSVDS#DDESVVKDKK	sp|Q6WKZ4|RFIP1_HUMAN	S202	Rab11 family-interacting protein 1 OS=Homo sapiens OX=9606 GN=RAB11FIP1 PE=1 SV=3	5	4.651	0.675855	1	1.4173e-05	15.1003	14.941	15.0701	15.5064	15.271	17.0318	0.899291	0.179891
VVSS#TSEEEEAFTEK	sp|Q8N573|OXR1_HUMAN	S202	Oxidation resistance protein 1 OS=Homo sapiens OX=9606 GN=OXR1 PE=1 SV=2	2,3	3.928	0.660412	2	0.00969622	17.2452	17.2467	17.3048	17.1457	16.9737	17.2987	-0.12623	0.258468
ERESSANNSVS#PSESLRASEK	sp|Q04726|TLE3_HUMAN	S203	Transducin-like enhancer protein 3 OS=Homo sapiens OX=9606 GN=TLE3 PE=1 SV=2	3,4	1.9092	0.506966	2	0.00993526	16.2509	16.3066	16.3054	16.4901	15.9445	16.563	0.0448974	0.83005
TPS#PKEEDEEPESPPEKK	sp|Q9H1E3|NUCKS_HUMAN	S204	Nuclear ubiquitous casein and cyclin-dependent kinase substrate 1 OS=Homo sapiens OX=9606 GN=NUCKS1 PE=1 SV=1	4	1.2094	0.257483	1	0.883437	14.6276	14.5163	14.8191	14.8514	14.7038	15.3701	0.320783	0.219523
AVTIANSPS#KPSEKDSVVSLESQK	sp|Q8NEF9|SRFB1_HUMAN	S205	Serum response factor-binding protein 1 OS=Homo sapiens OX=9606 GN=SRFBP1 PE=1 SV=1	4	2.6497	0.582745	1	0.882907	12.8262	13.3242	12.9906	13.1867	13.3581	13.5063	0.303323	0.15472
DTSPS#SGSAVSSSK	sp|Q8NEY8|PPHLN_HUMAN	S207	Periphilin-1 OS=Homo sapiens OX=9606 GN=PPHLN1 PE=1 SV=2	3	1.9989	0.414028	1	1	16.5983	16.4973	16.6292	16.3511	16.5589	16.797	-0.00597	0.966804
ADSGPTQPPLSLS#PAPETKRPGQAAK	sp|O15027|SC16A_HUMAN	S2083	Protein transport protein Sec16A OS=Homo sapiens OX=9606 GN=SEC16A PE=1 SV=4	4,5	3.4598	0.706544	2	1.74986e-09	15.6031	15.6998	15.6747	15.6744	16.0313	16.5393	0.422489	0.169757
TNS#SSSSPVVLKEVPK	sp|Q7Z589|EMSY_HUMAN	S209	BRCA2-interacting transcriptional repressor EMSY OS=Homo sapiens OX=9606 GN=EMSY PE=1 SV=2	3	2.9976	0.647585	2	0.00440344	16.3616	16.4106	16.4305	16.3815	16.6514	16.6567	0.162301	0.156318
AGGGGGLGAGS#PALSGGQGR	sp|Q6IQ22|RAB12_HUMAN	S21	Ras-related protein Rab-12 OS=Homo sapiens OX=9606 GN=RAB12 PE=1 SV=3	2,3	5.8045	0.769447	4	1.60221e-09	19.3138	19.6186	19.2733	19.3581	19.3557	19.0582	-0.144578	0.382864
LTTTGQVTS#PVK	sp|P49916|DNLI3_HUMAN	S210	DNA ligase 3 OS=Homo sapiens OX=9606 GN=LIG3 PE=1 SV=2	2,3	3.0666	0.54943	2	1.85178e-09	17.5072	17.6039	17.3249	17.3112	17.3192	17.4164	-0.129758	0.216484
TTPATGEQS#PGAR	sp|O00308|WWP2_HUMAN	S211	NEDD4-like E3 ubiquitin-protein ligase WWP2 OS=Homo sapiens OX=9606 GN=WWP2 PE=1 SV=2	2	1.8595	0.627803	3	1.88482e-09	15.1723	15.2847	15.1105	15.1904	15.0712	15.2308	-0.025005	0.738772
KPSDGS#PDTKPSR	sp|Q92733|PRCC_HUMAN	S212	Proline-rich protein PRCC OS=Homo sapiens OX=9606 GN=PRCC PE=1 SV=1	3	2.3408	0.482741	1	1.86662e-09	15.8434	15.8746	15.9639	15.872	15.787	15.8181	-0.0683187	0.194028
LAESREQS#PR	sp|Q6NYC8|PPR18_HUMAN	S213	Phostensin OS=Homo sapiens OX=9606 GN=PPP1R18 PE=1 SV=1	2	1.705	0.604751	1	2.41588e-07	15.4206	15.3524	15.2258	15.1578	15.3705	15.2557	-0.0716228	0.441336
SQEPIYSEEASGPRS#PLDM*VSSR	sp|Q5T011|SZT2_HUMAN	S2136	KICSTOR complex protein SZT2 OS=Homo sapiens OX=9606 GN=SZT2 PE=1 SV=3	3	3.2763	0.69902	1	0.00969618	15.0011	14.7849	14.8997	14.8606	15.2308	14.7859	0.0638831	0.694119
GAPHSS#PARGTPAGTTPGASQAPK	sp|Q8IVT2|MISP_HUMAN	S214	Mitotic interactor and substrate of PLK1 OS=Homo sapiens OX=9606 GN=MISP PE=1 SV=1	4	3.0352	0.491302	1	1	16.2206	16.0373	16.193	15.8001	15.9449	16.1785	-0.175812	0.229561
VEGNFNPFAS#PQKNR	sp|Q9H6K1|ILRUN_HUMAN	S215	Protein ILRUN OS=Homo sapiens OX=9606 GN=ILRUN PE=1 SV=2	3	1.3689	0.464241	1	1.451e-09	14.6214	14.7124	14.5241	14.6434	14.4858	14.8562	0.0425256	0.741589
GSPHYFS#PFRPY	sp|Q13242|SRSF9_HUMAN	S216	Serine/arginine-rich splicing factor 9 OS=Homo sapiens OX=9606 GN=SRSF9 PE=1 SV=1	3	2.3861	0.732367	2	1.86006e-09	17.1977	17.0738	16.5558	16.3882	16.6058	16.7141	-0.373079	0.163214
SGLYRSPS#M*PENLNRPR	sp|P30307|MPIP3_HUMAN	S216	M-phase inducer phosphatase 3 OS=Homo sapiens OX=9606 GN=CDC25C PE=1 SV=2	3	1.5957	0.547283	2	0.360517	18.7417	18.386	18.6381	18.5833	18.2492	18.5143	-0.139636	0.395096
DRS#RGRS#LER	sp|Q9UDY2|ZO2_HUMAN,sp|Q9UDY2|ZO2_HUMAN	S216:S220,S216:S220	Tight junction protein ZO-2 OS=Homo sapiens OX=9606 GN=TJP2 PE=1 SV=2,Tight junction protein ZO-2 OS=Homo sapiens OX=9606 GN=TJP2 PE=1 SV=2	2	1.0399	0.217521	1	1.801e-09	15.0769	15.3133	14.9471	14.823	15.164	14.9466	-0.134607	0.409797
IYNISGNGS#PLADSK	sp|Q53HL2|BOREA_HUMAN	S219	Borealin OS=Homo sapiens OX=9606 GN=CDCA8 PE=1 SV=2	3	2.4948	0.539242	1	1.41586e-05	13.6335	13.2969	13.6149	13.486	13.617	13.2949	-0.0491848	0.749536
M*ARS#PTNSLLK	sp|Q14106|TOB2_HUMAN	S222	Protein Tob2 OS=Homo sapiens OX=9606 GN=TOB2 PE=1 SV=2	2,3	1.8882	0.509003	3	1.88427e-09	18.6225	18.5313	18.5597	18.6414	18.5465	18.391	-0.0448653	0.595054
LISPLAS#PADGVK	sp|Q8WYP5|ELYS_HUMAN	S2226	Protein ELYS OS=Homo sapiens OX=9606 GN=AHCTF1 PE=1 SV=3	2	2.4825	0.594199	1	1.87276e-09	13.0389	12.8291	12.5753	13.2983	13.6649	13.0721	0.530651	0.0722124
KQQQLEEEAAKPPEPEKPVS#PPPVEQK	sp|O75376|NCOR1_HUMAN	S224	Nuclear receptor corepressor 1 OS=Homo sapiens OX=9606 GN=NCOR1 PE=1 SV=2	5	2.7786	0.562478	1	1.12685e-09	14.9508	14.7471	15.0911	15.1899	15.002	16.0423	0.481732	0.224152
M*GSKS#PGNTSQPPAFFSK	sp|Q9Y618|NCOR2_HUMAN	S2258	Nuclear receptor corepressor 2 OS=Homo sapiens OX=9606 GN=NCOR2 PE=1 SV=3	3,4	3.6397	0.667706	3	0.0162617	19.2994	19.3302	19.275	19.1855	19.394	19.1521	-0.0576909	0.497188
AGEARPGPTAESAS#GPSEDPSVNFLK	sp|Q13501|SQSTM_HUMAN	S226	Sequestosome-1 OS=Homo sapiens OX=9606 GN=SQSTM1 PE=1 SV=1	3,4	4.1468	0.701674	3	0.00817703	17.3816	17.1482	17.0382	17.3236	17.2266	17.3528	0.111644	0.360391
SSTPKGDM*SAVNDES#F	sp|Q8N488|RYBP_HUMAN	S227	RING1 and YY1-binding protein OS=Homo sapiens OX=9606 GN=RYBP PE=1 SV=2	2,3	3.8578	0.789258	5	1.6758e-09	18.1641	18.1505	18.2914	18.4349	18.0987	17.7744	-0.099336	0.638776
TYGGDTGS#PEISFTK	sp|O94915|FRYL_HUMAN	S2272	Protein furry homolog-like OS=Homo sapiens OX=9606 GN=FRYL PE=1 SV=2	2	1.7274	0.516557	1	1	15.0861	14.7654	14.8555	15.0455	15.3382	14.8795	0.185437	0.322983
TVFPGAVPVLPAS#PPPKDSLR	sp|Q9UBC2|EP15R_HUMAN	S229	Epidermal growth factor receptor substrate 15-like 1 OS=Homo sapiens OX=9606 GN=EPS15L1 PE=1 SV=1	3,4	4.8237	0.74505	3	1.80557e-09	19.4589	19.2121	19.2919	19.5999	19.5743	19.9644	0.391923	0.0544199
AGEARPGPTAESASGPS#EDPSVNFLK	sp|Q13501|SQSTM_HUMAN	S229	Sequestosome-1 OS=Homo sapiens OX=9606 GN=SQSTM1 PE=1 SV=1	4	3.8861	0.620262	1	0.0347526	15.3826	15.3475	15.0167	15.1611	15.3234	15.5816	0.106448	0.563064
GPSTPKS#PGASNFSTLPK	sp|Q9Y4E8|UBP15_HUMAN	S229	Ubiquitin carboxyl-terminal hydrolase 15 OS=Homo sapiens OX=9606 GN=USP15 PE=1 SV=3	3	2.1548	0.554994	1	0.00972107	15.8173	15.6764	15.6158	16.0729	15.891	15.736	0.196802	0.15993
VSTSPVGLPSIDPSGSSPSSS#SAPLASFSGIPGTR	sp|Q8IWZ3|ANKH1_HUMAN	S2298	Ankyrin repeat and KH domain-containing protein 1 OS=Homo sapiens OX=9606 GN=ANKHD1 PE=1 SV=1	3,4	3.6199	0.275579	2	1	13.5668	13.1128	13.5637	14.4549	14.0123	13.3533	0.525693	0.211512
CDGDASPPS#PAR	sp|Q14493|SLBP_HUMAN	S23	Histone RNA hairpin-binding protein OS=Homo sapiens OX=9606 GN=SLBP PE=1 SV=1	2	2.0112	0.747763	2	1.86433e-09	15.5748	15.7873	15.7653	15.5369	15.6244	15.7788	-0.0624577	0.557507
FIIGS#VSEDNSEDEISNLVK	sp|Q13085|ACACA_HUMAN	S23	Acetyl-CoA carboxylase 1 OS=Homo sapiens OX=9606 GN=ACACA PE=1 SV=2	3	1.6608	0.394223	2	0.451288	13.0335	12.9346	12.9291	13.6038	13.2832	13.0267	0.338815	0.117608
M*PIVGLGTWKS#PLGK	sp|O60218|AK1BA_HUMAN	S23	Aldo-keto reductase family 1 member B10 OS=Homo sapiens OX=9606 GN=AKR1B10 PE=1 SV=2	3	1.6092	0.444196	1	1.90397e-09	15.2917	15.2405	15.2845	15.1265	15.7269	15.5331	0.189938	0.345185
HYEDGYPGGSDNYGS#LSR	sp|O60716|CTND1_HUMAN	S230	Catenin delta-1 OS=Homo sapiens OX=9606 GN=CTNND1 PE=1 SV=1	2,3	3.4345	0.792876	6	1.41665e-05	17.5169	17.44	17.0313	17.0707	17.2978	17.464	-0.0519015	0.797138
SANPPHTIQASEEQSS#TPAPVKK	sp|Q9Y450|HBS1L_HUMAN	S230	HBS1-like protein OS=Homo sapiens OX=9606 GN=HBS1L PE=1 SV=1	4	1.9642	0.653396	1	0.276339	15.4567	15.4024	15.5052	15.3978	15.3191	15.5154	-0.0439984	0.531383
QFPPS#PSAPK	sp|O75381|PEX14_HUMAN	S232	Peroxisomal membrane protein PEX14 OS=Homo sapiens OX=9606 GN=PEX14 PE=1 SV=1	2	1.495	0.590769	1	0.00969649	14.469	14.3106	14.417	14.6051	14.7786	14.2775	0.154856	0.371873
NAS#NLERNDLRIEDGISSTLPSK	sp|Q86V48|LUZP1_HUMAN	S233	Leucine zipper protein 1 OS=Homo sapiens OX=9606 GN=LUZP1 PE=1 SV=2	4	2.5204	0.422155	1	1.74865e-09	15.63	15.4845	15.5123	15.649	15.5887	15.8133	0.141411	0.154129
TPLSQS#M*SVLPTSKPEK	sp|Q6WKZ4|RFIP1_HUMAN	S234	Rab11 family-interacting protein 1 OS=Homo sapiens OX=9606 GN=RAB11FIP1 PE=1 SV=3	3,4	3.4739	0.699243	4	1.38177e-05	17.1905	17.1468	17.1358	17.0844	17.3871	17.219	0.0724653	0.46186
TSSS#ETEEKKPEKPLILQSLGPK	sp|Q9Y5K6|CD2AP_HUMAN	S234	CD2-associated protein OS=Homo sapiens OX=9606 GN=CD2AP PE=1 SV=1	5	1.6606	0.318138	1	1	14.6106	14.5357	14.5018	14.7342	14.6163	15.3376	0.346648	0.199342
RRDS#YYDRGYDR	sp|Q13595|TRA2A_HUMAN	S236	Transformer-2 protein homolog alpha OS=Homo sapiens OX=9606 GN=TRA2A PE=1 SV=1	4	2.3352	0.501113	2	1.41565e-05	17.2237	16.8349	16.6374	16.4184	16.3019	16.6679	-0.435924	0.0985769
RLSS#LRAS#TSKSESSQK	sp|P62753|RS6_HUMAN	S236:S240	40S ribosomal protein S6 OS=Homo sapiens OX=9606 GN=RPS6 PE=1 SV=1	3	2.8099	0.311257	1	0.636243	16.1646	16.3014	16.1499	16.3574	16.4759	16.1512	0.122868	0.312524
SQDQARKS#KS#PTLR	sp|Q13523|PRP4B_HUMAN	S239:S241	Serine/threonine-protein kinase PRP4 homolog OS=Homo sapiens OX=9606 GN=PRPF4B PE=1 SV=3	3	1.0171	0.262609	1	0.494145	15.9995	16.0448	15.9433	15.5326	16.195	15.9517	-0.102784	0.627126
TSAVS#SPLLDQQR	sp|Q5T200|ZC3HD_HUMAN	S241	Zinc finger CCCH domain-containing protein 13 OS=Homo sapiens OX=9606 GN=ZC3H13 PE=1 SV=1	2	1.7	0.680059	1	0.783986	16.6272	16.5741	16.5709	16.594	16.6877	16.7021	0.0705344	0.140746
TPKGPS#SVEDIKAK	sp|P06748|NPM_HUMAN	S242	Nucleophosmin OS=Homo sapiens OX=9606 GN=NPM1 PE=1 SV=2	3,4	2.3183	0.573926	4	0.305121	18.3442	18.1512	18.3673	18.4383	18.4698	18.4758	0.17371	0.0667332
SKLVRLS#SDSFAR	sp|Q9HB09|B2L12_HUMAN	S242	Bcl-2-like protein 12 OS=Homo sapiens OX=9606 GN=BCL2L12 PE=1 SV=1	4	1.003	0.217049	1	0.00480886	16.8444	16.8621	17.1558	17.2224	16.9902	17.3213	0.223879	0.187067
KGAANAS#GSSPDAPAKDAR	sp|O75962|TRIO_HUMAN	S2426	Triple functional domain protein OS=Homo sapiens OX=9606 GN=TRIO PE=1 SV=2	4	1.6262	0.438753	1	1	13.9633	13.8906	14.0222	14.3421	12.6144	14.561	-0.119506	0.855819
AAKLSEGS#QPAEEEEDQETPSR	sp|Q9UKV3|ACINU_HUMAN	S243	Apoptotic chromatin condensation inducer in the nucleus OS=Homo sapiens OX=9606 GN=ACIN1 PE=1 SV=2	3	4.6308	0.782435	1	1.81621e-09	14.7471	14.6545	14.9122	14.728	14.8641	14.6192	-0.0342045	0.757482
ASAVSELS#PRERSPALK	sp|Q9Y2W1|TR150_HUMAN	S243	Thyroid hormone receptor-associated protein 3 OS=Homo sapiens OX=9606 GN=THRAP3 PE=1 SV=2	3,4	2.406	0.582719	2	1.80912e-09	17.7115	17.6858	17.6808	18.0917	17.5513	17.7266	0.0971502	0.575296
LNEAQPSTIATSM*RDSLIDS#LT	sp|P56537|IF6_HUMAN	S243	Eukaryotic translation initiation factor 6 OS=Homo sapiens OX=9606 GN=EIF6 PE=1 SV=1	3	1.9933	0.678573	1	0.382422	13.9227	14.146	13.933	14.4224	14.0846	14.4185	0.307874	0.0824181
SSEGS#LGGQNSGIGGR	sp|Q9UGP4|LIMD1_HUMAN	S243	LIM domain-containing protein 1 OS=Homo sapiens OX=9606 GN=LIMD1 PE=1 SV=1	2	1.2424	0.356648	1	1.89549e-09	12.3025	12.7819	12.5843	12.6132	12.9684	12.5676	0.160187	0.442466
GKS#PPPEFAK	sp|P52294|IMA5_HUMAN	S244	Importin subunit alpha-5 OS=Homo sapiens OX=9606 GN=KPNA1 PE=1 SV=3	3	1.484	0.410984	2	1.64005e-09	17.0551	17.3171	17.1001	16.7454	17.1083	16.9977	-0.206952	0.198582
ARS#VSISVPSTPR	sp|Q96K30|RITA1_HUMAN	S246	RBPJ-interacting and tubulin-associated protein 1 OS=Homo sapiens OX=9606 GN=RITA1 PE=1 SV=1	3	2.0395	0.592939	1	1.40184e-05	15.0091	14.8683	15.0794	14.8391	15.3997	14.7271	0.00302092	0.989564
SLM*S#VSGAETVNGEVPATPVKR	sp|Q8IUW5|RELL1_HUMAN	S247	RELT-like protein 1 OS=Homo sapiens OX=9606 GN=RELL1 PE=1 SV=1	3	3.4758	0.707578	1	1.4179e-05	14.3002	14.3107	14.2748	14.3396	14.0723	14.2323	-0.0804755	0.362569
IVDS#PEKLK	sp|Q9BZD4|NUF2_HUMAN	S247	Kinetochore protein Nuf2 OS=Homo sapiens OX=9606 GN=NUF2 PE=1 SV=2	2,3	2.0132	0.473043	3	1.43757e-09	18.3654	18.4259	18.4306	18.3521	18.4767	18.4961	0.0343304	0.528133
VLESLDRS#KDK	sp|Q8WY22|BRI3B_HUMAN	S248	BRI3-binding protein OS=Homo sapiens OX=9606 GN=BRI3BP PE=1 SV=1	4	1.7385	0.380731	2	1.8438e-09	18.464	18.3667	18.5951	18.5875	18.4866	18.3709	0.00640869	0.947278
ARSVS#ISVPSTPR	sp|Q96K30|RITA1_HUMAN	S248	RBPJ-interacting and tubulin-associated protein 1 OS=Homo sapiens OX=9606 GN=RITA1 PE=1 SV=1	3	1.4169	0.385701	1	0.883991	15.5895	15.4108	15.2664	15.8215	15.4305	15.296	0.0937481	0.63586
VKKEAGENAPVLS#DDELVSM*SVR	sp|O60675|MAFK_HUMAN	S25	Transcription factor MafK OS=Homo sapiens OX=9606 GN=MAFK PE=1 SV=1	4	4.2442	0.70336	1	1.62338e-09	16.0793	16.0812	16.2397	16.503	16.1843	16.7603	0.349087	0.116576
QAS#DT#EEDDITDNQKHKPPKVPK	sp|Q6ZU65|UBN2_HUMAN	S250:T252	Ubinuclein-2 OS=Homo sapiens OX=9606 GN=UBN2 PE=1 SV=2	5	1.8963	0.59247	1	1.73438e-09	16.2449	16.4242	16.2829	16.4532	16.5837	16.4054	0.163431	0.0987146
ACAS#PSAQVEGSPVAGSDGSQPAVK	sp|Q9UFC0|LRWD1_HUMAN	S251	Leucine-rich repeat and WD repeat-containing protein 1 OS=Homo sapiens OX=9606 GN=LRWD1 PE=1 SV=2	3	5.8498	0.827652	1	0.00440587	14.7589	14.6524	14.6425	14.5613	14.6988	14.7621	-0.0105241	0.887806
GSEGYLAATYPTVGQTS#PRAR	sp|P21359|NF1_HUMAN	S2515	Neurofibromin OS=Homo sapiens OX=9606 GN=NF1 PE=1 SV=2	3	4.3942	0.709322	2	0.00969614	16.3212	16.3869	16.1441	15.6399	15.9615	16.0706	-0.393411	0.0567529
ERSPALKS#PLQSVVVR	sp|Q9Y2W1|TR150_HUMAN	S253	Thyroid hormone receptor-associated protein 3 OS=Homo sapiens OX=9606 GN=THRAP3 PE=1 SV=2	3,4	2.6088	0.601694	2	1.81331e-09	18.099	17.7695	17.7915	18.1723	17.8975	18.2335	0.214448	0.221685
SS#PKSNDSDLQEYELEVKR	sp|Q53EP0|FND3B_HUMAN	S254	Fibronectin type III domain-containing protein 3B OS=Homo sapiens OX=9606 GN=FNDC3B PE=1 SV=2	3	3.9546	0.718834	1	0.015784	15.4761	15.2717	15.1923	14.9683	15.2369	15.3415	-0.131142	0.400801
M*SES#PTPCSGSSFEETEALVNTAAK	sp|O95359|TACC2_HUMAN	S2569	Transforming acidic coiled-coil-containing protein 2 OS=Homo sapiens OX=9606 GN=TACC2 PE=1 SV=3	3,4	4.5201	0.757837	6	0.0113284	16.4068	16.5804	16.5774	16.4621	16.6014	16.1878	-0.104443	0.480407
DRFFQGS#QEFLASASASAER	sp|Q7Z2W4|ZCCHV_HUMAN	S257	Zinc finger CCCH-type antiviral protein 1 OS=Homo sapiens OX=9606 GN=ZC3HAV1 PE=1 SV=3	3	3.5706	0.701507	1	1.55835e-09	14.4447	14.5513	14.4932	14.3029	14.4095	14.4362	-0.113581	0.0901755
SGTLKS#PPKGFDTTAINK	sp|Q14155|ARHG7_HUMAN	S257	Rho guanine nucleotide exchange factor 7 OS=Homo sapiens OX=9606 GN=ARHGEF7 PE=1 SV=2	4	1.9377	0.512412	1	0.834736	15.5563	15.4503	15.8167	15.5434	15.7324	16.5802	0.344241	0.364613
GPPAS#SPAPAPK	sp|Q15942|ZYX_HUMAN	S258	Zyxin OS=Homo sapiens OX=9606 GN=ZYX PE=1 SV=1	3	2.8428	0.563318	2	0.765997	19.8727	19.9162	19.8767	19.488	19.9824	20.0823	-0.0376288	0.848157
ELPSLS#PAPDTGLSPSKR	sp|Q9UBF8|PI4KB_HUMAN	S258	Phosphatidylinositol 4-kinase beta OS=Homo sapiens OX=9606 GN=PI4KB PE=1 SV=1	3,4	2.5563	0.622267	2	1.89937e-09	16.4838	16.2469	16.3777	16.445	16.2462	16.3833	-0.0112966	0.906432
VTNSSIVVS#PK	sp|Q9NRD1|FBX6_HUMAN	S258	F-box only protein 6 OS=Homo sapiens OX=9606 GN=FBXO6 PE=1 SV=1	2	1.3233	0.461044	1	1.81621e-09	14.5959	14.8611	14.5464	15.095	14.851	14.7096	0.217389	0.218506
STS#TPNVHM*VSTTLPVDSR	sp|P04049|RAF1_HUMAN	S259	RAF proto-oncogene serine/threonine-protein kinase OS=Homo sapiens OX=9606 GN=RAF1 PE=1 SV=1	2,3	3.5859	0.70741	3	0.351284	19.0034	19.0785	18.7286	18.7378	18.5843	18.9609	-0.175847	0.313187
GPPASS#PAPAPK	sp|Q15942|ZYX_HUMAN	S259	Zyxin OS=Homo sapiens OX=9606 GN=ZYX PE=1 SV=1	2	2.0891	0.450337	2	0.00441217	18.0912	18.269	18.1548	17.8828	18.24	18.3572	-0.011659	0.942483
GSPS#PASVSSGR	sp|P10398|ARAF_HUMAN	S259	Serine/threonine-protein kinase A-Raf OS=Homo sapiens OX=9606 GN=ARAF PE=1 SV=2	2	1.422	0.591702	1	7.11604e-05	14.2981	14.223	14.2915	14.3966	14.0896	13.763	-0.187796	0.366321
SRPTSEGS#DIESTEPQKQCSK	sp|Q4G0J3|LARP7_HUMAN	S261	La-related protein 7 OS=Homo sapiens OX=9606 GN=LARP7 PE=1 SV=1	3	1.5472	0.423539	1	1.44007e-05	15.6713	15.7235	15.6327	15.2055	15.617	15.5992	-0.201905	0.214137
GHVS#PAEDQTIQAPPVSVSALAR	sp|Q92622|RUBIC_HUMAN	S266	Run domain Beclin-1-interacting and cysteine-rich domain-containing protein OS=Homo sapiens OX=9606 GN=RUBCN PE=1 SV=4	3	4.6093	0.750635	1	1.64177e-09	13.387	13.612	13.9298	13.9963	14.3577	14.0057	0.476961	0.0729778
LDPDSIPS#PIQVIENDRASR	sp|O94855|SC24D_HUMAN	S266	Protein transport protein Sec24D OS=Homo sapiens OX=9606 GN=SEC24D PE=1 SV=2	3	1.2215	0.423332	1	0.00969621	13.1683	13.2538	12.9126	13.675	13.6955	13.2798	0.438498	0.0610973
SPS#PYYSR	sp|P62995|TRA2B_HUMAN,sp|Q13595|TRA2A_HUMAN	S266,S262	Transformer-2 protein homolog beta OS=Homo sapiens OX=9606 GN=TRA2B PE=1 SV=1,Transformer-2 protein homolog alpha OS=Homo sapiens OX=9606 GN=TRA2A PE=1 SV=1	2	1.1392	0.386324	2	1.3818e-05	17.4615	17.6794	17.3475	17.4034	17.3453	17.4485	-0.0970879	0.394334
S#RLTPVS#PESSSTEEK	sp|Q13501|SQSTM_HUMAN	S266:S272	Sequestosome-1 OS=Homo sapiens OX=9606 GN=SQSTM1 PE=1 SV=1	3,4	2.7447	0.529177	10	0.246936	19.3077	19.4794	19.2069	19.3875	19.6019	19.2687	0.0880407	0.522693
STTSQVTPAEEKDGHS#PM*SK	sp|P78559|MAP1A_HUMAN	S2664	Microtubule-associated protein 1A OS=Homo sapiens OX=9606 GN=MAP1A PE=1 SV=6	4	2.7048	0.443545	1	0.0162617	14.8575	15.0018	14.8256	15.2923	14.7049	14.6025	-0.028375	0.904313
QRS#LGPSLATDKS	sp|Q9H3N1|TMX1_HUMAN	S270	Thioredoxin-related transmembrane protein 1 OS=Homo sapiens OX=9606 GN=TMX1 PE=1 SV=1	2,3	2.6442	0.671659	4	1.71126e-09	19.6031	19.5781	19.6534	19.8122	19.3793	19.5657	-0.025774	0.84945
SGS#PISSEER	sp|P0CAP2|GRL1A_HUMAN	S270	DNA-directed RNA polymerase II subunit GRINL1A OS=Homo sapiens OX=9606 GN=POLR2M PE=1 SV=1	2	1.1421	0.351721	1	0.255008	14.8028	14.6071	15.0995	14.3521	14.5574	14.7825	-0.272478	0.223973
RTEEKYGGDS#DHPS#DGETSVQPM*M*TK	sp|Q8WYQ5|DGCR8_HUMAN	S271:S275	Microprocessor complex subunit DGCR8 OS=Homo sapiens OX=9606 GN=DGCR8 PE=1 SV=1	4	4.6898	0.326877	3	1.90223e-09	16.9941	16.72	16.3406	16.282	16.3454	16.1732	-0.418054	0.099919
HVTLPS#SPR	sp|Q5T4S7|UBR4_HUMAN	S2718	E3 ubiquitin-protein ligase UBR4 OS=Homo sapiens OX=9606 GN=UBR4 PE=1 SV=1	2	1.1615	0.486096	1	1	17.1499	17.1869	17.211	16.5552	16.6169	17.4336	-0.314042	0.330311
ALAS#IDSKLNQAK	sp|P18206|VINC_HUMAN	S272	Vinculin OS=Homo sapiens OX=9606 GN=VCL PE=1 SV=4	3	2.1182	0.501227	2	1.82256e-09	15.7318	15.8648	15.6172	15.9606	15.9823	15.7976	0.175557	0.12982
SAS#WGSTDQLKEIAK	sp|Q6P1L5|F117B_HUMAN	S273	Protein FAM117B OS=Homo sapiens OX=9606 GN=FAM117B PE=1 SV=2	3	1.9538	0.580715	1	1.90223e-09	14.9414	14.6883	15.1684	15.1323	15.3869	15.5396	0.420231	0.082821
SAPSS#APSTPLSTDAPEFLSVPKDRPR	sp|Q9UKF7|PITC1_HUMAN	S274	Cytoplasmic phosphatidylinositol transfer protein 1 OS=Homo sapiens OX=9606 GN=PITPNC1 PE=1 SV=3	4	3.1417	0.585638	1	0.563147	13.8971	14.0447	13.9793	14.5406	13.7962	14.3381	0.251238	0.329142
ALASIDS#KLNQAK	sp|P18206|VINC_HUMAN	S275	Vinculin OS=Homo sapiens OX=9606 GN=VCL PE=1 SV=4	3	1.8195	0.281616	1	1.8999e-09	13.5428	13.4913	13.4061	13.4192	13.6066	13.8836	0.156366	0.328574
VVFENEQDNSS#LTKTQR	sp|Q2LD37|K1109_HUMAN	S2755	Transmembrane protein KIAA1109 OS=Homo sapiens OX=9606 GN=KIAA1109 PE=1 SV=2	4	4.2625	0.739449	1	0.0055348	15.688	15.7942	15.8842	15.63	16.0649	15.548	-0.0411374	0.82081
SRS#PLGFYVHLK	sp|Q8IXT5|RB12B_HUMAN	S280	RNA-binding protein 12B OS=Homo sapiens OX=9606 GN=RBM12B PE=1 SV=2	4	2.8129	0.47723	1	0.27277	17.2738	17.49	17.1054	16.9794	17.2379	17.4638	-0.0626831	0.743603
GVGGAVPGAVLEPVARAPS#VR	sp|Q9Y446|PKP3_HUMAN	S280	Plakophilin-3 OS=Homo sapiens OX=9606 GN=PKP3 PE=1 SV=1	2,3,4	2.6341	0.657231	3	8.0757e-10	17.3865	17.2888	17.4948	17.7245	17.8238	17.3509	0.243077	0.193697
AAALS#LSTLASPK	sp|P98172|EFNB1_HUMAN	S281	Ephrin-B1 OS=Homo sapiens OX=9606 GN=EFNB1 PE=1 SV=1	3	1.7699	0.436296	3	1.87425e-09	18.5068	18.5311	18.388	18.3071	18.5373	18.4111	-0.0568066	0.516278
SKRPPKSPEEEGQM*S#S	sp|Q9BRL6|SRSF8_HUMAN	S281	Serine/arginine-rich splicing factor 8 OS=Homo sapiens OX=9606 GN=SRSF8 PE=1 SV=1	3	1.7576	0.718821	1	0.00438872	16.088	16.1286	16.2738	16.2788	16.3915	16.1358	0.105226	0.321245
RPPKSPEEEGQM*S#S	sp|Q9BRL6|SRSF8_HUMAN	S281	Serine/arginine-rich splicing factor 8 OS=Homo sapiens OX=9606 GN=SRSF8 PE=1 SV=1	3	1.406	0.517923	1	0.325178	15.8683	16.6087	16.3148	16.7532	16.4342	17.0707	0.48873	0.15925
ES#RQEEM*NSQQEEEEM*ETDAR	sp|Q13435|SF3B2_HUMAN	S282	Splicing factor 3B subunit 2 OS=Homo sapiens OX=9606 GN=SF3B2 PE=1 SV=2	3	1.2422	0.562309	1	0.837157	12.6127	12.3889	12.2763	12.2985	12.5501	14.0736	0.548096	0.385653
SLSYEEPRRHS#PPIEK	sp|Q8IZD4|DCP1B_HUMAN	S283	mRNA-decapping enzyme 1B OS=Homo sapiens OX=9606 GN=DCP1B PE=1 SV=2	3,4	2.1633	0.558591	4	1.72361e-09	19.0519	18.7669	19.1731	18.6666	18.8394	19.197	-0.0963058	0.650848
SVESTS#PEPSK	sp|P18583|SON_HUMAN	S283	Protein SON OS=Homo sapiens OX=9606 GN=SON PE=1 SV=4	2	1.8067	0.594067	1	0.0273631	15.8914	15.861	15.7232	15.2838	15.6322	15.9368	-0.207537	0.348551
LLKKDAS#SSPASTASSASSTSLK	sp|Q04724|TLE1_HUMAN	S284	Transducin-like enhancer protein 1 OS=Homo sapiens OX=9606 GN=TLE1 PE=1 SV=2	4	1.9131	0.387486	1	1	15.7024	15.5093	15.6123	15.7876	15.3646	15.678	0.00205167	0.988889
RQS#VGDFVSGALNK	sp|Q6P4F7|RHGBA_HUMAN	S285	Rho GTPase-activating protein 11A OS=Homo sapiens OX=9606 GN=ARHGAP11A PE=1 SV=2	3	2.9634	0.493757	2	1.63842e-09	15.8421	15.8674	15.8525	15.9138	15.6221	16.0813	0.0184043	0.897661
VTSGGVSES#PSGFSK	sp|O14757|CHK1_HUMAN	S286	Serine/threonine-protein kinase Chk1 OS=Homo sapiens OX=9606 GN=CHEK1 PE=1 SV=2	2,3	2.7994	0.651036	2	5.64364e-06	16.108	16.2662	16.4093	16.3833	16.0467	16.3874	0.0112915	0.94067
SPS#LPPK	sp|P41970|ELK3_HUMAN	S286	ETS domain-containing protein Elk-3 OS=Homo sapiens OX=9606 GN=ELK3 PE=1 SV=2	2	1.108	0.282942	1	1.88482e-09	16.5739	16.8446	16.7842	16.6531	16.5343	16.3934	-0.20731	0.135748
TRDDGDEEGLLTHS#EEELEHSQDTDADDGALQ	sp|Q9UKM9|RALY_HUMAN	S288	RNA-binding protein Raly OS=Homo sapiens OX=9606 GN=RALY PE=1 SV=1	4	3.8777	0.787219	2	0.138737	13.9721	13.8588	14.2854	14.6236	13.7843	15.9054	0.732364	0.309531
RFS#DSEERHTK	sp|O75113|N4BP1_HUMAN	S288	NEDD4-binding protein 1 OS=Homo sapiens OX=9606 GN=N4BP1 PE=1 SV=4	3	1.0065	0.432688	1	0.110338	NaN	13.1785	13.0535	12.9543	13.152	13.1794	-0.0208187	0.852363
ITDSEASKPKDGQDAIAQS#PEKESK	sp|Q9NWH9|SLTM_HUMAN	S289	SAFB-like transcription modulator OS=Homo sapiens OX=9606 GN=SLTM PE=1 SV=2	4,5	3.6271	0.671831	2	1.89671e-09	15.2948	15.2406	15.3476	15.4437	15.3649	15.9931	0.306221	0.200474
TRS#NPEGAEDRAVGAQASVGSR	sp|Q9NWV8|BABA1_HUMAN	S29	BRISC and BRCA1-A complex member 1 OS=Homo sapiens OX=9606 GN=BABAM1 PE=1 SV=1	3,4	2.9363	0.704288	5	1.40467e-05	17.0329	17.226	17.3834	18.3362	18.1122	17.0257	0.610607	0.217141
KS#PPKADEKER	sp|Q13427|PPIG_HUMAN	S290	Peptidyl-prolyl cis-trans isomerase G OS=Homo sapiens OX=9606 GN=PPIG PE=1 SV=2	4	1.5849	0.476497	1	1.41151e-09	16.679	16.5343	16.73	16.0559	16.3739	16.7997	-0.237911	0.346736
YHGHS#M*SDPGVSYR	sp|P08559|ODPA_HUMAN,sp|P29803|ODPAT_HUMAN	S293,S291	Pyruvate dehydrogenase E1 component subunit alpha, somatic form, mitochondrial OS=Homo sapiens OX=9606 GN=PDHA1 PE=1 SV=3,Pyruvate dehydrogenase E1 component subunit alpha, testis-specific form, mitochondrial OS=Homo sapiens OX=9606 GN=PDHA2 PE=1 SV=1	3,4	2.013	0.594454	3	0.00985619	16.9918	17.1722	16.7781	16.5268	16.8487	16.8839	-0.227529	0.230215
HYS#PEDEPSPEAQPIAAYK	sp|Q6ZSR9|YJ005_HUMAN	S294	Uncharacterized protein FLJ45252 OS=Homo sapiens OX=9606 PE=2 SV=2	3	4.7107	0.774874	1	1	15.7451	15.6482	15.4149	15.2397	15.3048	15.6325	-0.210377	0.249074
NSADDEELTNDSLTLSQSKS#NEDSLILEK	sp|O94880|PHF14_HUMAN	S298	PHD finger protein 14 OS=Homo sapiens OX=9606 GN=PHF14 PE=1 SV=2	4	2.5465	0.449087	1	0.785815	13.7397	13.9465	13.5234	13.5427	14.2709	14.285	0.296306	0.340154
LAPPSSTLS#PGSAENNGNANILIAANGTK	sp|Q7Z3B3|KANL1_HUMAN	S30	KAT8 regulatory NSL complex subunit 1 OS=Homo sapiens OX=9606 GN=KANSL1 PE=1 SV=2	4	1.5861	0.349032	1	0.883586	12.4384	12.4867	12.2966	12.6407	13.2835	12.6864	0.462934	0.0973796
LFS#GDVVLTAR	sp|P16152|CBR1_HUMAN	S30	Carbonyl reductase [NADPH] 1 OS=Homo sapiens OX=9606 GN=CBR1 PE=1 SV=3	2	1.174	0.299659	1	1.82882e-09	12.4569	12.8105	12.3409	13.3262	13.0742	12.5126	0.434912	0.193873
QFS#LENVQEGEILHDAK	sp|O75113|N4BP1_HUMAN	S300	NEDD4-binding protein 1 OS=Homo sapiens OX=9606 GN=N4BP1 PE=1 SV=4	3	1.9046	0.359551	1	1.37738e-09	12.9123	12.8683	12.7891	12.9884	13.2448	12.8435	0.16898	0.240694
IRIDS#LSAQLSQLQK	sp|P02545|LMNA_HUMAN	S301	Prelamin-A/C OS=Homo sapiens OX=9606 GN=LMNA PE=1 SV=1	3,4	4.4179	0.588289	2	0.216146	17.1933	16.9537	16.9675	17.0518	17.2076	17.1745	0.106486	0.306863
AQGGQTQS#PTKSHTPSPTSPK	sp|P40123|CAP2_HUMAN	S301	Adenylyl cyclase-associated protein 2 OS=Homo sapiens OX=9606 GN=CAP2 PE=1 SV=1	4	3.1277	0.53752	1	0.326518	15.7349	15.7387	15.9336	15.9001	15.7023	15.6319	-0.0576423	0.607855
SGSGLQEPMM*PFGAS#AFK	sp|Q9P286|PAK5_HUMAN	S302	Serine/threonine-protein kinase PAK 5 OS=Homo sapiens OX=9606 GN=PAK5 PE=1 SV=1	3	1.161	0.228252	1	0.00441206	15.3677	15.1169	15.0998	15.4445	15.2774	14.9045	0.0139634	0.942404
VNLEESSGVENS#PAGARPK	sp|Q8WVM8|SCFD1_HUMAN	S303	Sec1 family domain-containing protein 1 OS=Homo sapiens OX=9606 GN=SCFD1 PE=1 SV=4	3,4	4.4182	0.760468	3	1.58052e-09	18.4635	18.3514	18.2867	18.4299	18.2962	18.8313	0.151951	0.41908
NQKQPGVDS#LSPVASLPK	sp|Q9UBW7|ZMYM2_HUMAN	S303	Zinc finger MYM-type protein 2 OS=Homo sapiens OX=9606 GN=ZMYM2 PE=1 SV=1	3,4	2.194	0.607612	2	0.847931	16.1632	15.8322	15.9496	16.0883	15.9881	16.1061	0.0791756	0.487297
TLLKAPGS#TSNLAR	sp|Q9NYZ3|GTSE1_HUMAN	S303	G2 and S phase-expressed protein 1 OS=Homo sapiens OX=9606 GN=GTSE1 PE=1 SV=3	3	1.0315	0.238197	1	0.268774	14.751	14.9115	14.6906	14.6552	13.7475	14.5597	-0.463579	0.19169
NSSTPGLQVPVS#PTVPIQNQK	sp|Q03164|KMT2A_HUMAN	S3036	Histone-lysine N-methyltransferase 2A OS=Homo sapiens OX=9606 GN=KMT2A PE=1 SV=5	3	3.7881	0.733112	1	1.86986e-09	16.5068	16.5587	16.5989	16.5438	16.865	16.6589	0.134429	0.240683
NRS#ASITNLSLDR	sp|Q9Y2I7|FYV1_HUMAN	S305	1-phosphatidylinositol 3-phosphate 5-kinase OS=Homo sapiens OX=9606 GN=PIKFYVE PE=1 SV=3	3	0.6594	0.271156	1	0.281765	14.7434	14.6035	14.893	14.8573	14.8348	14.2906	-0.0857299	0.694854
KDPSGASNPSADS#PLHR	sp|P55317|FOXA1_HUMAN	S307	Hepatocyte nuclear factor 3-alpha OS=Homo sapiens OX=9606 GN=FOXA1 PE=1 SV=2	3,4	2.6501	0.682036	4	1.80487e-09	17.9889	17.6597	17.8332	17.7843	17.7589	18.1942	0.0852553	0.642585
LGHPEALSAGTGS#PQPPSFTYAQQR	sp|Q15942|ZYX_HUMAN	S308	Zyxin OS=Homo sapiens OX=9606 GN=ZYX PE=1 SV=1	3	5.4638	0.76811	1	1.90887e-09	13.5625	13.4581	13.8566	12.827	13.6962	14.042	-0.104016	0.798162
NGSSS#DSSVGEKLGAAAADAVTGR	sp|Q9H4A3|WNK1_HUMAN	S31	Serine/threonine-protein kinase WNK1 OS=Homo sapiens OX=9606 GN=WNK1 PE=1 SV=2	3	3.4771	0.773259	2	0.317273	14.2262	13.9786	14.4542	14.5773	14.2793	14.4844	0.22733	0.235895
S#TSATDTHHVEM*ARER	sp|O14874|BCKD_HUMAN	S31	[3-methyl-2-oxobutanoate dehydrogenase [lipoamide]] kinase, mitochondrial OS=Homo sapiens OX=9606 GN=BCKDK PE=1 SV=2	4	3.2138	0.602931	1	0.00465834	16.2625	16.1332	16.395	16.6515	15.8924	15.495	-0.250633	0.510738
M*LAAKS#ADGSAPAGEGEGVTLQR	sp|Q01650|LAT1_HUMAN	S31	Large neutral amino acids transporter small subunit 1 OS=Homo sapiens OX=9606 GN=SLC7A5 PE=1 SV=2	3	2.5203	0.74507	1	1.87938e-09	15.5863	15.4494	15.3338	15.5771	15.5145	15.2179	-0.0200294	0.887279
LRKGS#DALRPPVPQGEDEVPKASGAPPAGLGSAR	sp|Q8N3D4|EH1L1_HUMAN	S310	EH domain-binding protein 1-like protein 1 OS=Homo sapiens OX=9606 GN=EHBP1L1 PE=1 SV=2	5	3.126	0.618074	1	1.33394e-09	15.2956	15.1089	15.3855	15.4274	15.5146	16.129	0.427008	0.143771
KGS#DALRPPVPQGEDEVPKASGAPPAGLGSAR	sp|Q8N3D4|EH1L1_HUMAN	S310	EH domain-binding protein 1-like protein 1 OS=Homo sapiens OX=9606 GN=EHBP1L1 PE=1 SV=2	5	2.3505	0.408424	1	1.55058e-09	14.7478	14.5699	14.4963	14.7168	14.8698	15.1044	0.292317	0.0966369
RSES#PPAELPSLR	sp|Q14669|TRIPC_HUMAN	S312	E3 ubiquitin-protein ligase TRIP12 OS=Homo sapiens OX=9606 GN=TRIP12 PE=1 SV=1	2	2.4221	0.580942	2	0.00332004	16.3332	16.1992	16.1736	15.9234	16.222	16.0961	-0.154875	0.195317
EAGPSVAVDS#SGRR	sp|Q99959|PKP2_HUMAN	S312	Plakophilin-2 OS=Homo sapiens OX=9606 GN=PKP2 PE=1 SV=2	3	1.3707	0.618005	1	0.303362	16.2934	16.0604	16.2613	15.2763	16.4813	16.5448	-0.104211	0.815862
LS#SGFDDIDLPSAVK	sp|Q9Y446|PKP3_HUMAN	S313	Plakophilin-3 OS=Homo sapiens OX=9606 GN=PKP3 PE=1 SV=1	2,3	3.3606	0.712862	6	1	16.8816	17.1234	16.8304	16.8116	17.0258	17.2674	0.0897929	0.603913
APSS#PPPPPPPLRSDSFAATK	sp|Q13796|SHRM2_HUMAN	S313	Protein Shroom2 OS=Homo sapiens OX=9606 GN=SHROOM2 PE=1 SV=1	3,4	2.7513	0.595864	2	0.286866	15.6375	15.7858	15.5646	15.5466	16.0601	16.0765	0.231756	0.28016
KVEEEGS#PGDPDHEASTQGR	sp|Q9NZT2|OGFR_HUMAN	S315	Opioid growth factor receptor OS=Homo sapiens OX=9606 GN=OGFR PE=1 SV=3	3,4	3.2023	0.728757	6	1.43424e-09	18.9455	19.1341	18.9787	18.8747	18.9435	19.0794	-0.0535882	0.556628
LKASENS#ESEYSRSEITLVGISKK	sp|Q8IXW5|RPAP2_HUMAN	S315	Putative RNA polymerase II subunit B1 CTD phosphatase RPAP2 OS=Homo sapiens OX=9606 GN=RPAP2 PE=1 SV=1	5	2.4141	0.625409	1	0.0113547	14.5666	14.3395	14.5827	15.146	14.5736	14.8995	0.376774	0.109186
TLS#SSAQEDIIR	sp|Q9H788|SH24A_HUMAN	S315	SH2 domain-containing protein 4A OS=Homo sapiens OX=9606 GN=SH2D4A PE=1 SV=1	2,3	2.292	0.535598	3	0.0993309	16.4021	16.4924	16.5443	16.6233	16.7357	16.5267	0.148952	0.112036
KEFS#PFGTITSAK	sp|P11940|PABP1_HUMAN	S315	Polyadenylate-binding protein 1 OS=Homo sapiens OX=9606 GN=PABPC1 PE=1 SV=2	3	1.8561	0.536717	1	1.81715e-09	13.7481	13.7401	13.4332	13.8992	13.8804	13.9465	0.268193	0.0638372
KAVEEPLNAFKES#KGM*M*NDE	sp|Q08722|CD47_HUMAN	S316	Leukocyte surface antigen CD47 OS=Homo sapiens OX=9606 GN=CD47 PE=1 SV=1	4	2.5817	0.54069	1	1.29163e-09	17.331	17.3857	17.2843	17.3269	17.367	17.2228	-0.0280813	0.617839
KHS#EEAEFTPPLK	sp|Q3B726|RPA43_HUMAN	S316	DNA-directed RNA polymerase I subunit RPA43 OS=Homo sapiens OX=9606 GN=TWISTNB PE=1 SV=1	3	2.4134	0.518853	1	1.65532e-09	15.6702	16.1127	16.3476	16.3428	16.9905	17.1274	0.776699	0.0681198
KS#CSDTALNAIVAKDPASR	sp|Q86X02|CDR2L_HUMAN	S316	Cerebellar degeneration-related protein 2-like OS=Homo sapiens OX=9606 GN=CDR2L PE=1 SV=2	4	1.6487	0.565294	1	0.318186	14.7694	14.5279	15.0229	15.2402	14.7969	15.2479	0.321581	0.194429
AAS#SAAQGAFQGN	sp|O15127|SCAM2_HUMAN	S319	Secretory carrier-associated membrane protein 2 OS=Homo sapiens OX=9606 GN=SCAMP2 PE=1 SV=2	2	3.1349	0.780663	2	0.440181	18.123	18.2383	18.2563	18.1085	18.3823	18.139	0.00406647	0.968295
HAQRS#PEASQTDS#PVESPR	sp|O95049|ZO3_HUMAN	S319:S327	Tight junction protein ZO-3 OS=Homo sapiens OX=9606 GN=TJP3 PE=1 SV=3	3,4	3.5532	0.702944	6	1.8661e-09	16.8797	17.1054	16.8847	16.808	16.8106	16.597	-0.218081	0.100936
RPPGGTS#PPNGGLPGPLATSAAPPGPPAAASPCLGPVAAAGSGLRR	sp|Q8WWM7|ATX2L_HUMAN	S32	Ataxin-2-like protein OS=Homo sapiens OX=9606 GN=ATXN2L PE=1 SV=2	4	1.8907	0.603269	1	1	NaN	10.8519	11.0725	11.3743	NaN	10.767	0.108466	0.769031
SSS#PEDPGAEV	sp|Q9Y5U2|TSSC4_HUMAN	S321	Protein TSSC4 OS=Homo sapiens OX=9606 GN=TSSC4 PE=1 SV=3	2	1.719	0.683711	2	1	18.8009	18.7529	18.6503	18.6628	18.4817	18.399	-0.220194	0.0699858
S#T#DSKDVCRMFDT#QEPGKDADQTPAK	sp|Q5QJ38|TCHL1_HUMAN	S321:T322:T333	Trichohyalin-like protein 1 OS=Homo sapiens OX=9606 GN=TCHHL1 PE=2 SV=1	5	1.3233	0.306733	1	1	15.7079	15.9306	15.9633	16.4834	16.4206	15.9447	0.415636	0.0916142
DSSSLSSCTSGILEERS#PAFRGPDR	sp|Q9H3Q1|BORG4_HUMAN	S322	Cdc42 effector protein 4 OS=Homo sapiens OX=9606 GN=CDC42EP4 PE=1 SV=1	4	4.2486	0.709222	1	1.68853e-09	15.5514	15.3038	15.413	15.7581	15.5066	15.6311	0.209189	0.109523
SPPS#TGSTYGSSQKEESAASGGAAYTKR	sp|Q9Y2W1|TR150_HUMAN	S323	Thyroid hormone receptor-associated protein 3 OS=Homo sapiens OX=9606 GN=THRAP3 PE=1 SV=2	4	1.4842	0.391928	1	0.527222	12.6186	12.6964	12.6892	13.0045	12.6443	12.7043	0.116286	0.36598
IETIAASS#TPTPIR	sp|Q96P47|AGAP3_HUMAN	S323	Arf-GAP with GTPase, ANK repeat and PH domain-containing protein 3 OS=Homo sapiens OX=9606 GN=AGAP3 PE=1 SV=2	2	1.4344	0.5099	1	1	13.5546	13.3746	13.358	13.4981	13.4337	13.137	-0.0727965	0.599333
KPS#PQPS#SPRQVKR	sp|O75909|CCNK_HUMAN	S324:S328	Cyclin-K OS=Homo sapiens OX=9606 GN=CCNK PE=1 SV=2	4	1.0741	0.393353	1	1	15.8857	16.1406	15.6572	16.1824	15.7341	15.6339	-0.044385	0.849235
KRSYS#AGNASQLEQLSR	sp|Q14678|KANK1_HUMAN	S325	KN motif and ankyrin repeat domain-containing protein 1 OS=Homo sapiens OX=9606 GN=KANK1 PE=1 SV=3	3	2.1584	0.589094	1	0.818613	15.1258	14.9347	14.9313	14.0723	14.7814	14.3966	-0.580473	0.0539589
NKGTSDSSSGNVS#EGESPPDSQEDSFQGR	sp|Q8WUB8|PHF10_HUMAN	S327	PHD finger protein 10 OS=Homo sapiens OX=9606 GN=PHF10 PE=1 SV=3	3,4	4.4991	0.833587	2	1.87081e-09	15.4724	15.7095	15.643	15.4965	15.8101	17.042	0.507919	0.34691
GTSDSSSGNVS#EGESPPDSQEDSFQGR	sp|Q8WUB8|PHF10_HUMAN	S327	PHD finger protein 10 OS=Homo sapiens OX=9606 GN=PHF10 PE=1 SV=3	3	4.1811	0.748248	2	1.8624e-09	12.1717	12.461	12.1812	12.1027	12.2102	11.4844	-0.338883	0.239225
KPNIFYSGPAS#PARPR	sp|Q6PL18|ATAD2_HUMAN	S327	ATPase family AAA domain-containing protein 2 OS=Homo sapiens OX=9606 GN=ATAD2 PE=1 SV=1	3,4	3.9005	0.696596	8	1.72958e-09	19.746	19.5614	19.7462	19.4371	19.6462	19.8357	-0.044831	0.748566
AQSLPSDQPVGTFSPLTTSDTS#SPQKSLR	sp|Q9NQU5|PAK6_HUMAN	S327	Serine/threonine-protein kinase PAK 6 OS=Homo sapiens OX=9606 GN=PAK6 PE=1 SV=1	3	2.2652	0.437268	1	1	13.0388	13.1761	12.4886	12.3624	12.8045	11.9299	-0.535571	0.178299
RAHLTVGQAAAGGS#GNLLTER	sp|Q99959|PKP2_HUMAN	S329	Plakophilin-2 OS=Homo sapiens OX=9606 GN=PKP2 PE=1 SV=2	3,4	3.6147	0.767837	2	1.62829e-09	16.6981	16.6651	16.5558	16.455	16.6068	16.4232	-0.144678	0.111594
GLLPGGTQVLDGTSGFS#PAPK	sp|Q96S94|CCNL2_HUMAN	S330	Cyclin-L2 OS=Homo sapiens OX=9606 GN=CCNL2 PE=1 SV=1	3	4.2544	0.741844	5	1.82256e-09	16.6337	16.7007	16.4896	16.8903	16.8951	16.654	0.205146	0.112204
SRTAS#GSSVTSLDGTR	sp|Q92597|NDRG1_HUMAN	S330	Protein NDRG1 OS=Homo sapiens OX=9606 GN=NDRG1 PE=1 SV=1	2	2.734	0.702963	2	0.353505	15.345	15.3423	15.2922	15.3049	15.4164	15.3432	0.0283648	0.48562
SRTAS#GSS#VTSLDGTR	sp|Q92597|NDRG1_HUMAN	S330:S333	Protein NDRG1 OS=Homo sapiens OX=9606 GN=NDRG1 PE=1 SV=1	2	1.3294	0.250263	1	1	14.328	14.5367	14.4336	14.3675	14.3907	14.3204	-0.0732053	0.314484
DGYGGSRDSYSSSRS#DLYSSGRDR	sp|P38159|RBMX_HUMAN	S332	RNA-binding motif protein, X chromosome OS=Homo sapiens OX=9606 GN=RBMX PE=1 SV=3	4	1.9122	0.425165	1	0.883822	16.6907	16.2749	16.1077	15.6525	15.9081	16.6244	-0.296108	0.431211
VSS#PLPSPSAM*TDAANSQAAAK	sp|Q8WXI9|P66B_HUMAN	S334	Transcriptional repressor p66-beta OS=Homo sapiens OX=9606 GN=GATAD2B PE=1 SV=1	3,4	3.6775	0.702923	2	0.317388	16.8664	16.92	16.818	16.8219	16.9106	17.0621	0.0633799	0.451532
FKGPGDTSNFDDYEEEEIRVS#INEK	sp|P17612|KAPCA_HUMAN	S339	cAMP-dependent protein kinase catalytic subunit alpha OS=Homo sapiens OX=9606 GN=PRKACA PE=1 SV=2	4,5	6.9563	0.719492	4	1.2168e-09	16.5367	16.5134	16.5482	16.6118	16.3975	17.9818	0.464252	0.402584
TEM*DKSPFNSPS#PQDSPR	sp|P08651|NFIC_HUMAN	S339	Nuclear factor 1 C-type OS=Homo sapiens OX=9606 GN=NFIC PE=1 SV=2	3,4	2.8789	0.611101	3	1.93539e-06	17.5052	17.5017	17.6403	17.4233	17.9223	17.9747	0.224382	0.284091
NLTALGLNLVAS#GGTAK	sp|P31939|PUR9_HUMAN	S34	Bifunctional purine biosynthesis protein PURH OS=Homo sapiens OX=9606 GN=ATIC PE=1 SV=3	3	1.6211	0.505953	1	0.0451738	14.5173	14.3344	14.4319	15.0439	14.8492	14.5376	0.382359	0.0711174
HAS#APSHVQPSDSEKNR	sp|O60343|TBCD4_HUMAN	S341	TBC1 domain family member 4 OS=Homo sapiens OX=9606 GN=TBC1D4 PE=1 SV=2	3,4,5	2.7284	0.634483	6	1.82808e-09	16.9717	17.2573	17.362	17.0998	16.8293	17.4644	-0.0658525	0.777514
FKM*PFLSIS#SPK	sp|Q09666|AHNK_HUMAN	S3411	Neuroblast differentiation-associated protein AHNAK OS=Homo sapiens OX=9606 GN=AHNAK PE=1 SV=2	3	1.2333	0.401687	1	0.231192	13.5119	13.3012	13.6321	14.2328	14.0926	13.4651	0.448451	0.153532
NEHRPASALVNPLARGDS#PENR	sp|O15027|SC16A_HUMAN	S342	Protein transport protein Sec16A OS=Homo sapiens OX=9606 GN=SEC16A PE=1 SV=4	3,4	1.814	0.502683	2	1.75196e-09	15.4599	15.6047	15.6534	15.2244	15.8337	16.4226	0.254263	0.508627
FSSVSS#PQPR	sp|Q9P206|K1522_HUMAN	S342	Uncharacterized protein KIAA1522 OS=Homo sapiens OX=9606 GN=KIAA1522 PE=1 SV=2	2	1.3645	0.522713	2	0.359642	18.228	18.4296	18.3875	18.1534	18.3578	18.268	-0.0886078	0.357385
VSM*PDVELNLKS#PK	sp|Q09666|AHNK_HUMAN	S3426	Neuroblast differentiation-associated protein AHNAK OS=Homo sapiens OX=9606 GN=AHNAK PE=1 SV=2	3,4	3.1421	0.741924	2	1.32037e-09	16.5464	16.5579	16.8597	17.0312	16.708	16.7884	0.187896	0.25425
TIS#EPDEQRSELPR	sp|O95049|ZO3_HUMAN	S346	Tight junction protein ZO-3 OS=Homo sapiens OX=9606 GN=TJP3 PE=1 SV=3	2,3	2.0692	0.645902	2	1.39652e-05	15.7345	16.0465	15.8302	16.071	15.9474	16.2941	0.233761	0.163502
TSPPCS#PANLSR	sp|P49585|PCY1A_HUMAN	S347	Choline-phosphate cytidylyltransferase A OS=Homo sapiens OX=9606 GN=PCYT1A PE=1 SV=2	2	1.8145	0.468338	1	0.331346	16.4743	16.5769	16.4304	16.6395	16.7328	16.2074	0.032671	0.854916
S#ASPSVPGPTKPKPK	sp|Q03164|KMT2A_HUMAN	S3525	Histone-lysine N-methyltransferase 2A OS=Homo sapiens OX=9606 GN=KMT2A PE=1 SV=5	4	1.7936	0.546443	2	1	18.0174	17.872	18.0412	18.126	18.2313	17.9491	0.125226	0.269801
LFPS#PGLPTR	sp|Q8IY17|PLPL6_HUMAN	S354	Neuropathy target esterase OS=Homo sapiens OX=9606 GN=PNPLA6 PE=1 SV=3	2	1.4738	0.547496	1	1.87756e-09	15.283	15.4512	15.3907	15.3126	15.5784	15.7139	0.160015	0.278505
VSPS#PTTYR	sp|P11274|BCR_HUMAN	S356	Breakpoint cluster region protein OS=Homo sapiens OX=9606 GN=BCR PE=1 SV=2	2	1.6248	0.544559	2	1.39309e-05	17.5391	17.6237	17.5146	17.442	17.0631	16.9795	-0.397634	0.0528906
M*KTPVQYSQQQNS#PQKHK	sp|P46013|KI67_HUMAN	S357	Proliferation marker protein Ki-67 OS=Homo sapiens OX=9606 GN=MKI67 PE=1 SV=2	4	2.5253	0.605987	1	1.82808e-09	15.8978	15.8597	16.1936	15.5153	15.8653	16.205	-0.121876	0.617311
S#VDYVLFRS#IQR	sp|P81408|F189B_HUMAN	S358:S366	Protein FAM189B OS=Homo sapiens OX=9606 GN=FAM189B PE=1 SV=2	3	1.0053	0.255247	1	0.845547	13.5346	13.6217	13.5524	13.5732	13.6367	13.8793	0.126797	0.261151
GILAADES#TGSIAK	sp|P04075|ALDOA_HUMAN	S36	Fructose-bisphosphate aldolase A OS=Homo sapiens OX=9606 GN=ALDOA PE=1 SV=2	2	2.43	0.519136	1	0.0140312	13.55	13.7064	13.5559	13.5048	14.0088	13.495	0.0654103	0.730757
ATNES#EDEIPQLVPIGK	sp|O76021|RL1D1_HUMAN	S361	Ribosomal L1 domain-containing protein 1 OS=Homo sapiens OX=9606 GN=RSL1D1 PE=1 SV=3	3,4	2.9414	0.638064	35	0.248183	21.6602	21.5983	21.7167	21.655	21.6071	21.6654	-0.0159009	0.701754
RLIS#PYKK	sp|O14929|HAT1_HUMAN	S361	Histone acetyltransferase type B catalytic subunit OS=Homo sapiens OX=9606 GN=HAT1 PE=1 SV=1	3	1.3255	0.278008	1	1.89529e-09	18.7074	18.4919	18.501	18.5609	18.5366	18.4301	-0.0575892	0.516446
NQGGYGGSSSS#SSYGSGR	sp|P09651|ROA1_HUMAN	S363	Heterogeneous nuclear ribonucleoprotein A1 OS=Homo sapiens OX=9606 GN=HNRNPA1 PE=1 SV=5	2,3	2.9349	0.751883	2	0.882095	15.5168	15.5896	15.188	14.9969	15.3209	15.5165	-0.153377	0.476575
IQPAGNTS#PR	sp|P49674|KC1E_HUMAN	S363	Casein kinase I isoform epsilon OS=Homo sapiens OX=9606 GN=CSNK1E PE=1 SV=1	2	1.0796	0.480548	1	0.319634	18.2684	18.3476	18.2234	17.7902	18.3048	18.0537	-0.230221	0.206663
KRDFTNEAPPAPLPDASASPLS#PHRR	sp|Q6WCQ1|MPRIP_HUMAN	S365	Myosin phosphatase Rho-interacting protein OS=Homo sapiens OX=9606 GN=MPRIP PE=1 SV=3	5	3.5438	0.636746	1	0.882459	17.2552	17.0958	17.1323	17.4706	16.8843	17.7595	0.21033	0.467001
YS#SGGNFETPSKRAPAK	sp|Q16625|OCLN_HUMAN	S369	Occludin OS=Homo sapiens OX=9606 GN=OCLN PE=1 SV=1	3,4	2.1342	0.622013	2	0.00969654	17.8451	17.637	17.6522	17.5783	17.7521	17.3967	-0.135732	0.33018
YS#SGGNFETPSKRAPAKGR	sp|Q16625|OCLN_HUMAN	S369	Occludin OS=Homo sapiens OX=9606 GN=OCLN PE=1 SV=1	4	1.168	0.307192	1	0.27473	16.4135	16.4129	16.4182	16.4211	16.2868	15.6001	-0.312208	0.286798
TGSEPALS#PAVVR	sp|O75815|BCAR3_HUMAN	S375	Breast cancer anti-estrogen resistance protein 3 OS=Homo sapiens OX=9606 GN=BCAR3 PE=1 SV=1	2	1.6127	0.565263	1	1.76335e-09	16.4806	16.4822	16.535	16.7049	16.4416	16.2258	-0.0418282	0.779474
LGSSGLGSASS#IQAAVR	sp|Q7Z6Z7|HUWE1_HUMAN	S3760	E3 ubiquitin-protein ligase HUWE1 OS=Homo sapiens OX=9606 GN=HUWE1 PE=1 SV=3	2	2.1087	0.677669	1	0.308069	14.6246	14.3119	14.4553	14.8845	14.6021	14.7023	0.265686	0.0958403
KPS#GGSSRGNSRPGTPSAEGGSTSSTLR	sp|P35269|T2FA_HUMAN	S377	General transcription factor IIF subunit 1 OS=Homo sapiens OX=9606 GN=GTF2F1 PE=1 SV=2	3,4	1.6668	0.416903	3	0.0191086	15.12	15.1862	15.0681	15.0632	14.9684	14.8851	-0.152567	0.0689033
SSTFPQTDVLSSS#LEAEHR	sp|Q86WP2|GPBP1_HUMAN	S381	Vasculin OS=Homo sapiens OX=9606 GN=GPBP1 PE=1 SV=1	3	4.547	0.609215	2	1.39726e-05	17.7738	17.8122	17.6869	17.5463	17.5967	17.8519	-0.0926412	0.413448
ALDEVTSSQPPPLPPPPPPAQETQEPS#PILDSEETR	sp|Q16643|DREB_HUMAN	S381	Drebrin OS=Homo sapiens OX=9606 GN=DBN1 PE=1 SV=4	4	2.6999	0.679655	3	0.00439828	12.1082	12.7403	12.8328	13.1916	13.2584	13.9099	0.892848	0.0506293
KPSGGSS#RGNSRPGTPSAEGGSTSSTLR	sp|P35269|T2FA_HUMAN	S381	General transcription factor IIF subunit 1 OS=Homo sapiens OX=9606 GN=GTF2F1 PE=1 SV=2	4	1.3133	0.221884	1	1	13.2754	13.325	13.583	13.4983	13.2054	13.165	-0.104906	0.50055
GAPVNISS#SDLTGRQDTSR	sp|P48730|KC1D_HUMAN	S383	Casein kinase I isoform delta OS=Homo sapiens OX=9606 GN=CSNK1D PE=1 SV=2	3	2.2039	0.564	1	1	16.9903	16.9378	16.9005	17.099	16.5871	16.7967	-0.115292	0.487264
RKAS#PEPEGEAAGK	sp|Q8IU81|I2BP1_HUMAN	S384	Interferon regulatory factor 2-binding protein 1 OS=Homo sapiens OX=9606 GN=IRF2BP1 PE=1 SV=1	2,3	2.6729	0.661353	2	1.53883e-09	14.3325	14.2052	14.3692	14.0243	14.5586	14.8832	0.186436	0.505664
IRS#SPREAK	sp|Q9H1E3|NUCKS_HUMAN	S39	Nuclear ubiquitous casein and cyclin-dependent kinase substrate 1 OS=Homo sapiens OX=9606 GN=NUCKS1 PE=1 SV=1	2,4	1.0695	0.233474	2	0.48308	18.576	18.678	18.6118	18.7124	18.6596	18.4565	-0.0124073	0.889093
LRLS#PSPT#SQR	sp|P02545|LMNA_HUMAN	S390:T394	Prelamin-A/C OS=Homo sapiens OX=9606 GN=LMNA PE=1 SV=1	2	1.3122	0.426688	1	0.884239	15.7734	15.9868	15.733	15.7527	15.9557	15.3896	-0.131734	0.512231
LSPS#PTSQR	sp|P02545|LMNA_HUMAN	S392	Prelamin-A/C OS=Homo sapiens OX=9606 GN=LMNA PE=1 SV=1	2	1.4698	0.340182	4	1.40781e-05	23.0667	22.9488	23.2582	22.8312	23.1169	22.7672	-0.18616	0.255242
M*QFS#FEEYEKAQNPAYFEGKPASLDEGAM*AGAR	sp|Q5JU85|IQEC2_HUMAN	S393	IQ motif and SEC7 domain-containing protein 2 OS=Homo sapiens OX=9606 GN=IQSEC2 PE=1 SV=2	4	1.3581	0.506811	1	0.688688	12.9219	13.4529	13.0641	13.412	13.2781	13.6781	0.309768	0.191807
HSM*GPGGYGDNLGGGQM*YS#PR	sp|P40425|PBX2_HUMAN	S395	Pre-B-cell leukemia transcription factor 2 OS=Homo sapiens OX=9606 GN=PBX2 PE=1 SV=2	3	5.0742	0.828939	1	0.256489	13.9335	13.8565	13.6356	13.3433	14.2111	13.8147	-0.0188344	0.947001
QKFNDS#EGDDTEETEDYRQFRK	sp|Q9NYF8|BCLF1_HUMAN	S397	Bcl-2-associated transcription factor 1 OS=Homo sapiens OX=9606 GN=BCLAF1 PE=1 SV=2	5	1.9017	0.571962	1	1.86881e-09	16.9846	17.3101	16.9885	16.6805	16.3309	18.3546	0.0276006	0.96735
RKPNAGGS#PAPVR	sp|Q3KQU3|MA7D1_HUMAN	S399	MAP7 domain-containing protein 1 OS=Homo sapiens OX=9606 GN=MAP7D1 PE=1 SV=1	4	1.1216	0.319098	1	1.39327e-09	17.9441	18.2472	18.0497	17.7385	18.024	17.8844	-0.19803	0.177526
GRNS#ATSADEQPHIGNYR	sp|Q7KZI7|MARK2_HUMAN	S40	Serine/threonine-protein kinase MARK2 OS=Homo sapiens OX=9606 GN=MARK2 PE=1 SV=2	3	3.2262	0.718616	1	1.90496e-09	13.7125	13.9926	14.1105	13.6736	13.9555	13.8082	-0.126099	0.428817
NLS#NEELTK	sp|Q0JRZ9|FCHO2_HUMAN	S403	F-BAR domain only protein 2 OS=Homo sapiens OX=9606 GN=FCHO2 PE=1 SV=2	2	1.7035	0.4742	1	1.6969e-09	15.7667	15.7359	15.7232	16.0744	15.7832	15.8993	0.177012	0.107485
TDSEKPFRGSQS#PKR	sp|Q9Y2W1|TR150_HUMAN	S408	Thyroid hormone receptor-associated protein 3 OS=Homo sapiens OX=9606 GN=THRAP3 PE=1 SV=2	3	1.7883	0.399989	1	0.884015	15.4873	15.4197	15.6058	15.615	15.634	16.4998	0.411994	0.237444
RSDS#QQAVKSPPLLESPDATR	sp|Q15036|SNX17_HUMAN	S409	Sorting nexin-17 OS=Homo sapiens OX=9606 GN=SNX17 PE=1 SV=1	4	3.9432	0.711427	1	0.0185647	15.7237	15.7975	15.4368	14.9911	15.6149	15.6407	-0.2371	0.377609
EAAGPAPS#PM*RAANR	sp|Q12834|CDC20_HUMAN	S41	Cell division cycle protein 20 homolog OS=Homo sapiens OX=9606 GN=CDC20 PE=1 SV=2	2	2.7064	0.588272	2	1.62539e-09	15.9666	15.9066	16.3367	16.0328	15.7743	16.0312	-0.123856	0.48104
KKASLVALPEQTAS#EEETPPPLLTK	sp|Q9UKV3|ACINU_HUMAN	S410	Apoptotic chromatin condensation inducer in the nucleus OS=Homo sapiens OX=9606 GN=ACIN1 PE=1 SV=2	4,5	3.977	0.69834	2	0.270598	15.7089	15.3503	15.5819	15.517	15.5605	16.3988	0.278422	0.413743
TQTPPVSPAPQPTEERLPS#SPVYEDAASFK	sp|Q14247|SRC8_HUMAN	S417	Src substrate cortactin OS=Homo sapiens OX=9606 GN=CTTN PE=1 SV=2	4	5.0494	0.74797	2	0.424085	15.6863	15.6992	15.5976	15.5878	16.001	15.961	0.188921	0.2354
QIMQGAHS#DFIVRLYRTFKDSK	sp|Q13976|KGP1_HUMAN	S418	cGMP-dependent protein kinase 1 OS=Homo sapiens OX=9606 GN=PRKG1 PE=1 SV=3	4	1.0604	0.198887	1	0.565863	15.5197	15.5367	15.5651	15.7297	15.2873	15.6703	0.0219145	0.882581
VSPDVPPPSAGSDAS#HPSTSSSQLDGLSVSLGRLGTR	sp|P98161|PKD1_HUMAN	S4185	Polycystin-1 OS=Homo sapiens OX=9606 GN=PKD1 PE=1 SV=3	5	1.0557	0.213034	1	1	16.0825	16.0784	16.404	16.75	17.3291	15.6663	0.393468	0.474586
S#QSFTHSPSGDPK	sp|Q9Y4F5|C170B_HUMAN	S419	Centrosomal protein of 170 kDa protein B OS=Homo sapiens OX=9606 GN=CEP170B PE=1 SV=4	3	1.7139	0.513332	1	1	16.5696	16.6864	16.4553	15.8683	16.3269	16.2973	-0.406288	0.0667396
SLGSVQAPSYGARPVSSAASVYAGAGGS#GSRISVSR	sp|P05783|K1C18_HUMAN	S42	Keratin, type I cytoskeletal 18 OS=Homo sapiens OX=9606 GN=KRT18 PE=1 SV=2	4	4.5652	0.401801	1	0.207156	12.8552	12.8249	13.0551	12.2918	12.8817	12.0782	-0.494528	0.120034
AYSS#PSTTPEAR	sp|Q9UPU9|SMAG1_HUMAN	S420	Protein Smaug homolog 1 OS=Homo sapiens OX=9606 GN=SAMD4A PE=1 SV=3	2	1.8313	0.472014	2	0.0982185	16.859	17.0423	16.8477	16.8752	16.8072	17.0172	-0.016421	0.861558
LGS#TSHFPQEK	sp|Q8TE67|ES8L3_HUMAN	S420	Epidermal growth factor receptor kinase substrate 8-like protein 3 OS=Homo sapiens OX=9606 GN=EPS8L3 PE=1 SV=2	3	1.2045	0.370112	1	0.30785	16.9552	16.6094	17.0419	16.7186	16.8731	17.5074	0.164202	0.582765
SQS#FTHSPSGDPK	sp|Q9Y4F5|C170B_HUMAN	S421	Centrosomal protein of 170 kDa protein B OS=Homo sapiens OX=9606 GN=CEP170B PE=1 SV=4	3	1.7664	0.536345	1	0.553768	17.1758	17.4813	16.9801	16.8731	16.7854	17.1503	-0.27612	0.205122
VIRS#ADVS#PTTEGVKR	sp|Q9C040|TRIM2_HUMAN	S424:S428	Tripartite motif-containing protein 2 OS=Homo sapiens OX=9606 GN=TRIM2 PE=1 SV=1	3	1.1352	0.348309	1	0.334916	16.4155	16.5054	16.4451	16.3221	16.575	16.1535	-0.105117	0.448694
SQQQQQQQGLAPPAQPPAPPSATLPAGAAAPPS#PPFSFQLPR	sp|P47974|TISD_HUMAN	S426	mRNA decay activator protein ZFP36L2 OS=Homo sapiens OX=9606 GN=ZFP36L2 PE=1 SV=3	5	4.1912	0.68923	1	0.00969617	12.6929	12.2334	12.8658	13.1431	12.4803	12.8611	0.230799	0.43963
HLLTHQGQS#PR	sp|Q96N77|ZN641_HUMAN	S426	Zinc finger protein 641 OS=Homo sapiens OX=9606 GN=ZNF641 PE=1 SV=2	3	1.6923	0.438516	1	1.83973e-09	15.2529	15.7631	15.5384	16.4292	15.824	15.6843	0.461028	0.165515
VSAGEPGSHPS#PAPR	sp|Q9Y4F1|FARP1_HUMAN	S427	FERM, ARHGEF and pleckstrin domain-containing protein 1 OS=Homo sapiens OX=9606 GN=FARP1 PE=1 SV=1	2,3	2.9967	0.746321	7	1.88217e-09	18.7751	18.7423	18.7151	18.7524	18.5313	18.6292	-0.106583	0.183047
KILDPNTGEPAPVLSS#PPPADVSTFLAFPSPEK	sp|P46060|RAGP1_HUMAN	S428	Ran GTPase-activating protein 1 OS=Homo sapiens OX=9606 GN=RANGAP1 PE=1 SV=1	5	3.5214	0.679162	1	1	13.9243	13.4232	13.6305	14.0852	13.9857	14.448	0.513637	0.0639398
ARLS#SAYLLGVPGSEQPDRAGSLELR	sp|Q96P48|ARAP1_HUMAN	S428	Arf-GAP with Rho-GAP domain, ANK repeat and PH domain-containing protein 1 OS=Homo sapiens OX=9606 GN=ARAP1 PE=1 SV=3	4	3.2524	0.624247	1	0.350276	NaN	12.7984	12.7161	12.8914	13.4861	12.953	0.352909	0.246406
ESRPGLVTVTSSQS#TPAKAPR	sp|Q9NZJ0|DTL_HUMAN	S428	Denticleless protein homolog OS=Homo sapiens OX=9606 GN=DTL PE=1 SV=3	3,4	1.7515	0.50648	2	0.323772	16.6506	16.959	16.975	16.9202	17.0447	16.9765	0.118923	0.346477
TQDPSS#PGTTPPQAR	sp|Q13112|CAF1B_HUMAN	S429	Chromatin assembly factor 1 subunit B OS=Homo sapiens OX=9606 GN=CHAF1B PE=1 SV=1	2,3	2.3645	0.621303	4	0.0043979	19.3195	19.4195	19.4138	19.4681	19.3699	19.2715	-0.0144227	0.836229
KSRVS#VS#PGRTSGK	sp|Q8IYB3|SRRM1_HUMAN	S429:S431	Serine/arginine repetitive matrix protein 1 OS=Homo sapiens OX=9606 GN=SRRM1 PE=1 SV=2	3	1.7511	0.554794	1	0.299025	16.9503	17.1304	16.8715	16.7141	17.3025	17.0049	0.023112	0.907273
DSGRLDKAS#PDSR	sp|O15119|TBX3_HUMAN	S432	T-box transcription factor TBX3 OS=Homo sapiens OX=9606 GN=TBX3 PE=1 SV=4	3	1.6596	0.514883	1	0.00969668	15.8621	15.9434	15.7095	15.7822	15.74	15.9547	-0.0127265	0.899828
NVAEALGHS#PKDPGGGGGPVRAGGAS#PAASSTAQPPTQHR	sp|Q8IU81|I2BP1_HUMAN	S436:S453	Interferon regulatory factor 2-binding protein 1 OS=Homo sapiens OX=9606 GN=IRF2BP1 PE=1 SV=1	5	4.0281	0.526725	1	1.74483e-09	15.2788	15.3843	15.1884	15.4022	15.639	15.3093	0.166365	0.215916
CLQLS#PPSQSK	sp|Q9HBH9|MKNK2_HUMAN	S437	MAP kinase-interacting serine/threonine-protein kinase 2 OS=Homo sapiens OX=9606 GN=MKNK2 PE=1 SV=3	3	1.7486	0.394716	1	1.88526e-09	14.96	15.0351	14.9614	15.0354	14.7901	14.7884	-0.114202	0.253587
FQTGNKS#PEVLR	sp|Q96S66|CLCC1_HUMAN	S438	Chloride channel CLIC-like protein 1 OS=Homo sapiens OX=9606 GN=CLCC1 PE=1 SV=1	3	1.3781	0.43901	1	1.39636e-05	16.6253	16.3787	16.6728	16.164	16.5924	16.6674	-0.0843557	0.666076
SSSVGSSSSYPIS#PAVSR	sp|Q15149|PLEC_HUMAN	S4396	Plectin OS=Homo sapiens OX=9606 GN=PLEC PE=1 SV=3	2,3	3.0343	0.697363	4	1.83594e-09	17.1253	17.0826	17.1169	17.0638	16.876	17.0714	-0.104535	0.18425
FGPARTDS#VIIADQTPTPTR	sp|P17544|ATF7_HUMAN	S44	Cyclic AMP-dependent transcription factor ATF-7 OS=Homo sapiens OX=9606 GN=ATF7 PE=1 SV=2	3	2.7985	0.600822	1	0.004401	12.9423	12.5074	12.8776	12.6966	13.4288	13.385	0.39434	0.22222
STPQPPS#GKT#TPNSGDVQVTEDAVRR	sp|P35269|T2FA_HUMAN	S442:T445	General transcription factor IIF subunit 1 OS=Homo sapiens OX=9606 GN=GTF2F1 PE=1 SV=2	4	1.2077	0.336673	1	0.882972	15.5331	15.4628	15.2797	15.3046	15.2886	14.9741	-0.236133	0.146896
ATPATAPGTS#PR	sp|Q96P47|AGAP3_HUMAN	S443	Arf-GAP with GTPase, ANK repeat and PH domain-containing protein 3 OS=Homo sapiens OX=9606 GN=AGAP3 PE=1 SV=2	2	1.4799	0.518278	2	1	16.146	16.0548	15.9879	15.7953	16.0358	15.7988	-0.186255	0.112485
QGSNTSGS#DTLSFPLLR	sp|Q9P2G1|AKIB1_HUMAN	S443	Ankyrin repeat and IBR domain-containing protein 1 OS=Homo sapiens OX=9606 GN=ANKIB1 PE=1 SV=3	3	1.0319	0.255645	1	1	12.7546	12.7884	12.5611	13.3796	12.7297	12.3481	0.11775	0.722791
EGM*NPSYDEYADS#DEDQHDAYLER	sp|Q08945|SSRP1_HUMAN	S444	FACT complex subunit SSRP1 OS=Homo sapiens OX=9606 GN=SSRP1 PE=1 SV=1	3	6.0736	0.836558	6	1.63992e-09	16.3367	16.078	16.1198	16.0668	16.0107	17.0642	0.202372	0.595596
GLKEGM*NPSYDEYADS#DEDQHDAYLER	sp|Q08945|SSRP1_HUMAN	S444	FACT complex subunit SSRP1 OS=Homo sapiens OX=9606 GN=SSRP1 PE=1 SV=1	4	6.0568	0.802739	6	1.69046e-09	17.9261	17.9908	17.9425	18.1505	17.7545	19.3484	0.46469	0.387398
S#LNERAETPPLPIPPPPPDIQPLER	sp|Q8IX15|HOMEZ_HUMAN	S444	Homeobox and leucine zipper protein Homez OS=Homo sapiens OX=9606 GN=HOMEZ PE=1 SV=2	3,4	2.2545	0.568419	3	0.246997	15.6026	15.1673	15.35	15.9185	15.5506	16.0836	0.477614	0.0771248
S#SGTASSVAFT#PLQGLEIVNPQAAEK	sp|Q8WWY3|PRP31_HUMAN	S445:T455	U4/U6 small nuclear ribonucleoprotein Prp31 OS=Homo sapiens OX=9606 GN=PRPF31 PE=1 SV=2	3	1.8774	0.400493	3	1	13.9007	13.7685	13.7431	14.4394	14.0617	13.448	0.178918	0.574382
YPPS#PAKM*TQH	sp|P30838|AL3A1_HUMAN	S446	Aldehyde dehydrogenase, dimeric NADP-preferring OS=Homo sapiens OX=9606 GN=ALDH3A1 PE=1 SV=3	3	1.1274	0.424517	1	1.88866e-09	17.2024	17.4866	17.6577	16.989	17.2687	17.7906	-0.0994682	0.731091
DTTKLEPAS#PPEDTSAEVSR	sp|Q9UHL9|GT2D1_HUMAN	S448	General transcription factor II-I repeat domain-containing protein 1 OS=Homo sapiens OX=9606 GN=GTF2IRD1 PE=1 SV=1	3	3.0712	0.809065	1	1.76508e-09	15.2696	15.2264	15.3674	14.8476	14.9887	15.2015	-0.275176	0.0682377
SSGTAS#SVAFTPLQGLEIVNPQAAEKK	sp|Q8WWY3|PRP31_HUMAN	S450	U4/U6 small nuclear ribonucleoprotein Prp31 OS=Homo sapiens OX=9606 GN=PRPF31 PE=1 SV=2	4	5.2211	0.797897	3	1	15.4393	15.2203	15.2863	15.5934	15.6267	15.3421	0.205475	0.137237
HKGTEKRES#PS#PAPKPR	sp|Q8IYB3|SRRM1_HUMAN	S450:S452	Serine/arginine repetitive matrix protein 1 OS=Homo sapiens OX=9606 GN=SRRM1 PE=1 SV=2	3,4	2.4826	0.636188	4	1.93539e-06	18.2618	18.3072	18.2104	18.4415	18.5008	17.9892	0.0506738	0.772704
ES#ESESDETPPAAPQLIKK	sp|O60832|DKC1_HUMAN	S451	H/ACA ribonucleoprotein complex subunit DKC1 OS=Homo sapiens OX=9606 GN=DKC1 PE=1 SV=3	4	1.6783	0.551987	1	1	14.5053	14.262	13.8991	14.6608	14.6519	14.8176	0.487962	0.0569962
KRES#ESESDET#PPAAPQLIKK	sp|O60832|DKC1_HUMAN	S451:T458	H/ACA ribonucleoprotein complex subunit DKC1 OS=Homo sapiens OX=9606 GN=DKC1 PE=1 SV=3	5	2.1013	0.62961	1	1	15.5333	15.2812	15.664	15.7187	15.7668	16.1494	0.385463	0.0944635
ESES#ESDETPPAAPQLIKK	sp|O60832|DKC1_HUMAN	S453	H/ACA ribonucleoprotein complex subunit DKC1 OS=Homo sapiens OX=9606 GN=DKC1 PE=1 SV=3	3	4.1752	0.732061	1	0.389651	14.1134	14.3458	14.2165	13.8145	13.9377	14.3094	-0.204666	0.278192
QSM*DM*S#PIKIVK	sp|Q14562|DHX8_HUMAN	S460	ATP-dependent RNA helicase DHX8 OS=Homo sapiens OX=9606 GN=DHX8 PE=1 SV=1	2,3,4	2.3313	0.534887	8	1.84012e-09	19.1008	19.298	19.4115	19.4319	19.3834	19.542	0.182344	0.148945
RAS#QEANLLTLAQK	sp|Q6PJG2|EMSA1_HUMAN	S461	ELM2 and SANT domain-containing protein 1 OS=Homo sapiens OX=9606 GN=ELMSAN1 PE=1 SV=2	2,3,4	3.4436	0.64074	5	1.56544e-09	18.6884	18.639	18.7074	18.9951	18.8059	18.6177	0.127988	0.312471
VNVPEESRNGETS#PR	sp|Q9UEY8|ADDG_HUMAN	S461	Gamma-adducin OS=Homo sapiens OX=9606 GN=ADD3 PE=1 SV=1	2	2.2094	0.678329	1	0.881896	14.2107	14.3132	14.1637	14.6093	14.4422	14.1628	0.175539	0.270913
TPSRVPS#RAPS#PAPPPLPSSR	sp|Q6UXY1|BI2L2_HUMAN	S461:S465	Brain-specific angiogenesis inhibitor 1-associated protein 2-like protein 2 OS=Homo sapiens OX=9606 GN=BAIAP2L2 PE=1 SV=1	4	1.7285	0.39057	1	0.0116581	16.0489	15.9926	16.1652	16.0363	16.2458	16.215	0.0967811	0.307051
GYYSPYSVS#GSGSTAGSR	sp|Q15149|PLEC_HUMAN	S4618	Plectin OS=Homo sapiens OX=9606 GN=PLEC PE=1 SV=3	2	1.7302	0.539128	1	0.00441015	13.4884	13.4612	13.4646	12.945	12.8552	13.3917	-0.407451	0.0702349
AADRLPNLSS#PSAEGPPGPPSGPAPR	sp|O60784|TOM1_HUMAN	S462	Target of Myb protein 1 OS=Homo sapiens OX=9606 GN=TOM1 PE=1 SV=2	3	5.431	0.787498	1	0.305789	15.5688	15.479	15.777	15.9804	15.6646	16.0085	0.276222	0.122116
ILIPS#DIESSK	sp|P30414|NKTR_HUMAN	S463	NK-tumor recognition protein OS=Homo sapiens OX=9606 GN=NKTR PE=1 SV=2	2	2.3976	0.561937	3	1.73616e-09	17.4771	17.3507	17.4285	17.4955	17.3509	17.5499	0.0466646	0.54074
AVS#PFLKEADAKK	sp|Q03989|ARI5A_HUMAN	S463	AT-rich interactive domain-containing protein 5A OS=Homo sapiens OX=9606 GN=ARID5A PE=1 SV=2	4	1.0941	0.343113	1	1.67447e-09	14.7798	14.4139	14.9405	15.0993	15.0969	14.9373	0.333049	0.113352
ASEDTTSGS#PPKK	sp|Q9BZZ5|API5_HUMAN	S464	Apoptosis inhibitor 5 OS=Homo sapiens OX=9606 GN=API5 PE=1 SV=3	3,4	2.3371	0.664755	3	1.87567e-09	17.8355	17.7686	17.7957	17.5374	17.5068	17.9688	-0.128929	0.439644
RYAS#GSSASLGGPESAVA	sp|Q15149|PLEC_HUMAN	S4670	Plectin OS=Homo sapiens OX=9606 GN=PLEC PE=1 SV=3	2	1.1424	0.499037	1	0.212863	13.5323	13.7314	13.4689	13.4652	13.3946	13.4397	-0.144352	0.152099
YASGSSAS#LGGPESAVA	sp|Q15149|PLEC_HUMAN	S4675	Plectin OS=Homo sapiens OX=9606 GN=PLEC PE=1 SV=3	2	3.2973	0.746095	2	1.39528e-05	16.1044	16.2475	16.1514	15.9863	15.8362	16.2004	-0.160099	0.232135
DSAIPVES#DTDDEGAPR	sp|Q96D46|NMD3_HUMAN	S468	60S ribosomal export protein NMD3 OS=Homo sapiens OX=9606 GN=NMD3 PE=1 SV=1	2,3	3.2034	0.725042	2	1.89452e-09	16.986	17.1892	16.9186	17.4701	17.3816	17.0536	0.270553	0.146739
ISTPQTNTVPIKPLIS#TPPVSSQPK	sp|Q9BTA9|WAC_HUMAN	S470	WW domain-containing adapter protein with coiled-coil OS=Homo sapiens OX=9606 GN=WAC PE=1 SV=3	3,4	3.0115	0.668701	2	0.363122	14.3298	13.9964	14.507	14.7017	14.4429	14.8374	0.38294	0.112961
KKTTPTPS#TNSVLSTSTNR	sp|Q7KZI7|MARK2_HUMAN	S471	Serine/threonine-protein kinase MARK2 OS=Homo sapiens OX=9606 GN=MARK2 PE=1 SV=2	4	2.8075	0.641888	1	0.251351	16.2811	16.3457	16.1515	16.3857	16.1206	16.2509	-0.00705465	0.944656
SLDPENS#ETELER	sp|A0MZ66|SHOT1_HUMAN	S473	Shootin-1 OS=Homo sapiens OX=9606 GN=SHTN1 PE=1 SV=4	2	2.0878	0.589568	1	1.90899e-09	14.7144	14.6428	14.9379	14.9709	14.9233	14.8747	0.157918	0.165138
APLVPPGS#PVVNALFR	sp|Q9NPH2|INO1_HUMAN	S473	Inositol-3-phosphate synthase 1 OS=Homo sapiens OX=9606 GN=ISYNA1 PE=1 SV=1	2	1.3722	0.600787	1	1.74839e-09	12.1169	11.3458	11.9387	13.2367	12.813	11.6355	0.761231	0.226194
TLSS#SDTELLVLNGSDPVAEVAIR	sp|Q9Y426|C2CD2_HUMAN	S474	C2 domain-containing protein 2 OS=Homo sapiens OX=9606 GN=C2CD2 PE=1 SV=2	3	4.0684	0.680636	1	1	12.373	12.401	11.9089	12.8607	12.3897	12.1051	0.224201	0.456191
NQS#SEDILRDAQVANK	sp|Q13625|ASPP2_HUMAN	S480	Apoptosis-stimulating of p53 protein 2 OS=Homo sapiens OX=9606 GN=TP53BP2 PE=1 SV=2	3	3.0807	0.678158	1	0.00440794	14.796	14.6853	14.6809	14.7753	15.2126	15.14	0.321858	0.0837109
QQS#IEDKEDKPPPR	sp|Q5JSZ5|PRC2B_HUMAN	S480	Protein PRRC2B OS=Homo sapiens OX=9606 GN=PRRC2B PE=1 SV=2	3,4	2.8152	0.644182	4	1.00405e-09	19.0777	19.025	19.2462	19.2461	19.1212	19.5074	0.175273	0.254646
QGQSQAASSSSVTS#PIK	sp|O60583|CCNT2_HUMAN	S480	Cyclin-T2 OS=Homo sapiens OX=9606 GN=CCNT2 PE=1 SV=2	3	1.9092	0.434161	1	0.271321	15.8832	15.7413	15.7144	15.8344	15.9975	15.901	0.131323	0.136403
HKFQSQADQDQQASGLQS#PPSRDLS#PTLIDNSAAK	sp|Q9P2B4|CT2NL_HUMAN	S481:S488	CTTNBP2 N-terminal-like protein OS=Homo sapiens OX=9606 GN=CTTNBP2NL PE=1 SV=2	5	3.211	0.336936	1	0.87611	14.7096	15.07	14.5095	14.199	14.9315	14.3198	-0.279608	0.374214
ESKVNGDDHHEEDM*DM*S#D	sp|Q05519|SRS11_HUMAN	S483	Serine/arginine-rich splicing factor 11 OS=Homo sapiens OX=9606 GN=SRSF11 PE=1 SV=1	3,4	2.3642	0.724374	6	1.52435e-09	17.3713	17.478	17.4232	17.4375	17.1651	18.4621	0.264022	0.541475
LQQQAALS#PTTAPAVSSVSKQETIM*R	sp|Q8WXI9|P66B_HUMAN	S486	Transcriptional repressor p66-beta OS=Homo sapiens OX=9606 GN=GATAD2B PE=1 SV=1	3,4	5.036	0.712014	2	1.86707e-09	16.2374	16.1233	16.2536	16.1057	15.9455	16.3469	-0.0720781	0.591202
GIAIAYEDEGS#G	sp|Q9BQC3|DPH2_HUMAN	S488	2-(3-amino-3-carboxypropyl)histidine synthase subunit 2 OS=Homo sapiens OX=9606 GN=DPH2 PE=1 SV=1	2	3.0828	0.756913	4	1.67163e-09	17.1321	17.1178	17.0195	17.2069	17.2966	16.9691	0.0677115	0.550233
RGIAIAYEDEGS#G	sp|Q9BQC3|DPH2_HUMAN	S488	2-(3-amino-3-carboxypropyl)histidine synthase subunit 2 OS=Homo sapiens OX=9606 GN=DPH2 PE=1 SV=1	2	1.6046	0.565499	1	1.8191e-09	14.384	14.2998	14.1915	14.7606	14.4717	14.3634	0.240107	0.14076
TKNTPASAS#LEGLAQTAGR	sp|Q96Q45|TM237_HUMAN	S49	Transmembrane protein 237 OS=Homo sapiens OX=9606 GN=TMEM237 PE=1 SV=2	3	3.2779	0.730895	1	1.41616e-05	14.6962	14.4679	14.5891	14.5608	14.7632	14.603	0.0579538	0.555835
NQSPTEAEKPASSSLPS#SPPPQLLTR	sp|Q99567|NUP88_HUMAN	S49	Nuclear pore complex protein Nup88 OS=Homo sapiens OX=9606 GN=NUP88 PE=1 SV=2	3	2.4865	0.697084	1	0.254474	13.987	13.8489	13.9327	13.3845	13.9237	14.401	-0.0197961	0.949947
RPDHS#GGSPSPPTSEPAR	sp|Q8TAD8|SNIP1_HUMAN	S49	Smad nuclear-interacting protein 1 OS=Homo sapiens OX=9606 GN=SNIP1 PE=1 SV=1	3	1.4796	0.490808	1	0.492435	13.1625	13.0888	12.8987	13.15	13.2778	12.8907	0.0561622	0.705563
EAARS#PDKPGGS#PSASR	sp|Q9Y3T9|NOC2L_HUMAN	S49:S56	Nucleolar complex protein 2 homolog OS=Homo sapiens OX=9606 GN=NOC2L PE=1 SV=4	2,3,4	2.0396	0.594749	8	0.226568	18.8852	18.9912	19.1349	18.707	19.0155	18.9834	-0.101782	0.450249
EAARS#PDKPGGS#PSASRR	sp|Q9Y3T9|NOC2L_HUMAN	S49:S56	Nucleolar complex protein 2 homolog OS=Homo sapiens OX=9606 GN=NOC2L PE=1 SV=4	3,4	1.5265	0.454693	3	0.271869	18.2886	18.6366	18.5737	18.3885	18.4569	18.1893	-0.154711	0.311985
FALKVDS#PDVKR	sp|Q7Z4V5|HDGR2_HUMAN	S490	Hepatoma-derived growth factor-related protein 2 OS=Homo sapiens OX=9606 GN=HDGFL2 PE=1 SV=1	4	1.9035	0.378513	1	1.37466e-09	17.3778	17.3221	17.4731	17.7075	17.3156	17.6513	0.167122	0.268056
AQPGS#PESSGQPK	sp|Q96PN7|TREF1_HUMAN	S491	Transcriptional-regulating factor 1 OS=Homo sapiens OX=9606 GN=TRERF1 PE=1 SV=1	2,3	2.64	0.697285	4	1.83374e-09	18.7644	18.6846	18.6949	18.3764	18.5574	18.8063	-0.134595	0.349295
QRPYS#VAVPAFSQGLDDYGAR	sp|Q9UQB8|BAIP2_HUMAN	S492	Brain-specific angiogenesis inhibitor 1-associated protein 2 OS=Homo sapiens OX=9606 GN=BAIAP2 PE=1 SV=1	3	3.9556	0.723809	1	0.362833	15.2095	15.0008	14.7681	14.5372	14.7366	14.4509	-0.417904	0.0523627
S#VDALDDLTPPSTAESGSR	sp|Q86X29|LSR_HUMAN	S493	Lipolysis-stimulated lipoprotein receptor OS=Homo sapiens OX=9606 GN=LSR PE=1 SV=4	2,3	2.9376	0.810287	6	1.56685e-09	15.6975	15.6734	15.5951	15.857	15.6837	15.5013	0.0253398	0.824843
TIS#TSDPAEVLVK	sp|Q86UE4|LYRIC_HUMAN	S494	Protein LYRIC OS=Homo sapiens OX=9606 GN=MTDH PE=1 SV=2	2	2.2947	0.567002	1	0.00969642	14.9162	15.0629	14.9544	15.0379	15.1472	15.0667	0.106117	0.124727
KIFS#KQQGK	sp|Q16512|PKN1_HUMAN,sp|Q16513|PKN2_HUMAN	S495,S497	Serine/threonine-protein kinase N1 OS=Homo sapiens OX=9606 GN=PKN1 PE=1 SV=2,Serine/threonine-protein kinase N2 OS=Homo sapiens OX=9606 GN=PKN2 PE=1 SV=1	3	1.4018	0.301612	1	1.61647e-09	17.0196	17.1169	17.1144	16.9021	16.8995	17.1412	-0.102713	0.299821
LEAVTARS#FEEEGEHLGSR	sp|Q9BXW6|OSBL1_HUMAN	S499	Oxysterol-binding protein-related protein 1 OS=Homo sapiens OX=9606 GN=OSBPL1A PE=1 SV=2	3	1.6121	0.527883	1	0.345859	14.9123	14.9678	14.8911	15.4748	15.2938	14.9218	0.306416	0.135746
EGLKNQSPTEAEKPASSSLPSS#PPPQLLTR	sp|Q99567|NUP88_HUMAN	S50	Nuclear pore complex protein Nup88 OS=Homo sapiens OX=9606 GN=NUP88 PE=1 SV=2	4	4.7232	0.658812	1	0.324743	14.826	14.3468	14.6008	14.6393	14.7252	14.9698	0.186927	0.333717
YRDVS#PFDHSR	sp|P18031|PTN1_HUMAN	S50	Tyrosine-protein phosphatase non-receptor type 1 OS=Homo sapiens OX=9606 GN=PTPN1 PE=1 SV=1	2	2.1477	0.706989	1	0.0375797	15.4593	15.5476	15.3144	15.1621	15.1881	15.4216	-0.183183	0.161773
EKLQEEGGGS#DEEET#GSPSEDGM*QSAR	sp|Q13610|PWP1_HUMAN	S50:T55	Periodic tryptophan protein 1 homolog OS=Homo sapiens OX=9606 GN=PWP1 PE=1 SV=1	3	1.0103	0.396813	1	0.636558	12.3177	12.2418	11.7704	11.6798	12.222	11.8846	-0.181183	0.480241
AAGS#PSPLPAPDPAPKSEPAAEEGALVPPEPIPGTAQPVKR	sp|Q9BZE9|ASPC1_HUMAN	S500	Tether containing UBX domain for GLUT4 OS=Homo sapiens OX=9606 GN=ASPSCR1 PE=1 SV=1	5	2.8928	0.5196	1	0.411515	15.6143	15.2832	15.6437	16.0859	16.002	15.6821	0.409579	0.0722709
HIKEEPLS#EEEPCTSTAIASPEK	sp|Q9Y2X3|NOP58_HUMAN	S502	Nucleolar protein 58 OS=Homo sapiens OX=9606 GN=NOP58 PE=1 SV=1	4,5	3.4365	0.468893	3	1.84232e-09	17.1926	17.0224	17.2241	17.2634	17.0977	17.9927	0.304861	0.340418
QAS#LDGLQQLRDNM*GSR	sp|Q3MII6|TBC25_HUMAN	S506	TBC1 domain family member 25 OS=Homo sapiens OX=9606 GN=TBC1D25 PE=1 SV=2	3	1.1558	0.482363	2	1.59201e-09	17.6326	17.5719	17.5222	17.4312	17.6878	17.7156	0.0359713	0.726873
M*YFPDVEFDIKS#PK	sp|Q09666|AHNK_HUMAN	S5099	Neuroblast differentiation-associated protein AHNAK OS=Homo sapiens OX=9606 GN=AHNAK PE=1 SV=2	4	5.1242	0.783066	2	8.06532e-10	16.5363	16.5274	16.329	16.7634	16.5879	16.2467	0.0684344	0.701428
GAEAFGDS#EEDGEDVFEVEK	sp|Q99549|MPP8_HUMAN	S51	M-phase phosphoprotein 8 OS=Homo sapiens OX=9606 GN=MPHOSPH8 PE=1 SV=2	3	4.3532	0.667946	6	1.04086e-09	15.9902	15.8207	15.9866	15.9965	15.9318	17.39	0.506907	0.349561
ITRKPVTVS#PTTPTSPTEGEAS	sp|Q9Y6G9|DC1L1_HUMAN	S510	Cytoplasmic dynein 1 light intermediate chain 1 OS=Homo sapiens OX=9606 GN=DYNC1LI1 PE=1 SV=3	3	3.5694	0.787219	2	0.00440936	17.0851	17.1137	17.1664	17.1025	17.0111	17.1412	-0.0368188	0.462258
FNGGHS#PTHSPEK	sp|Q9Y5K6|CD2AP_HUMAN	S510	CD2-associated protein OS=Homo sapiens OX=9606 GN=CD2AP PE=1 SV=1	3	1.3762	0.524706	1	0.376239	17.1729	16.9875	17.1366	17.05	17.2125	17.352	0.105799	0.366826
TPSSS#PPITPPASETKIM*S#PR	sp|Q9NZJ0|DTL_HUMAN	S512:S526	Denticleless protein homolog OS=Homo sapiens OX=9606 GN=DTL PE=1 SV=3	3	2.2458	0.359516	1	0.357739	15.0023	15.3408	15.058	15.1509	15.5483	15.0834	0.12719	0.516463
AAS#EELLEK	sp|Q6ZV73|FGD6_HUMAN	S515	FYVE, RhoGEF and PH domain-containing protein 6 OS=Homo sapiens OX=9606 GN=FGD6 PE=1 SV=2	2	1.7971	0.400534	1	1.61674e-09	14.1993	14.5026	14.3391	14.636	14.5055	14.4248	0.1751	0.177342
ITRKPVTVSPTTPTS#PTEGEAS	sp|Q9Y6G9|DC1L1_HUMAN	S516	Cytoplasmic dynein 1 light intermediate chain 1 OS=Homo sapiens OX=9606 GN=DYNC1LI1 PE=1 SV=3	3,4	2.8177	0.742875	3	0.108985	17.2656	17.275	17.5641	17.6347	17.3341	17.718	0.194016	0.271682
RPDHSGGS#PSPPTSEPAR	sp|Q8TAD8|SNIP1_HUMAN	S52	Smad nuclear-interacting protein 1 OS=Homo sapiens OX=9606 GN=SNIP1 PE=1 SV=1	3	1.9138	0.481189	1	0.00455736	14.2515	14.4413	14.3293	14.1559	13.6951	14.269	-0.300699	0.177504
HQGVM*VGM*GQKDS#YVGDEAQSKR	sp|P60709|ACTB_HUMAN,sp|P63261|ACTG_HUMAN,sp|P63267|ACTH_HUMAN,sp|P62736|ACTA_HUMAN,sp|P68133|ACTS_HUMAN,sp|P68032|ACTC_HUMAN	S52,S52,S53,S54,S54,S54	Actin, cytoplasmic 1 OS=Homo sapiens OX=9606 GN=ACTB PE=1 SV=1,Actin, cytoplasmic 2 OS=Homo sapiens OX=9606 GN=ACTG1 PE=1 SV=1,Actin, gamma-enteric smooth muscle OS=Homo sapiens OX=9606 GN=ACTG2 PE=1 SV=1,Actin, aortic smooth muscle OS=Homo sapiens OX=9606 GN=ACTA2 PE=1 SV=1,Actin, alpha skeletal muscle OS=Homo sapiens OX=9606 GN=ACTA1 PE=1 SV=1,Actin, alpha cardiac muscle 1 OS=Homo sapiens OX=96…	5	3.9858	0.766998	1	0.257122	16.1198	15.8972	16.1686	16.0319	15.4607	15.9508	-0.247386	0.277563
SENGM*TGS#ASSLNNVVTQ	sp|Q9BXM9|FSD1L_HUMAN	S520	FSD1-like protein OS=Homo sapiens OX=9606 GN=FSD1L PE=1 SV=2	2	3.0352	0.846732	1	0.349232	15.1585	15.2309	15.0038	15.3975	15.3286	14.9297	0.0875413	0.614353
KASSPS#PLTIGTPESQRKPSIILSK	sp|Q9NPI6|DCP1A_HUMAN	S525	mRNA-decapping enzyme 1A OS=Homo sapiens OX=9606 GN=DCP1A PE=1 SV=3	5	4.0434	0.729386	1	1.86881e-09	16.4471	16.3578	16.5219	16.3104	16.6688	16.2954	-0.0174313	0.900516
NTVSQS#ISGDPEIDKK	sp|Q9BY44|EIF2A_HUMAN	S526	Eukaryotic translation initiation factor 2A OS=Homo sapiens OX=9606 GN=EIF2A PE=1 SV=3	4	3.3822	0.60437	1	1.87425e-09	16.3243	16.6783	16.4728	16.4076	16.6105	16.9638	0.168825	0.429298
QHAADTSEARPFRGS#VGR	sp|Q9NUQ6|SPS2L_HUMAN	S526	SPATS2-like protein OS=Homo sapiens OX=9606 GN=SPATS2L PE=1 SV=2	4	1.5586	0.446875	1	0.350679	14.3309	14.5035	14.319	15.6305	15.2472	14.2414	0.655209	0.192475
CLVAGLLS#PR	sp|Q8WYP5|ELYS_HUMAN	S528	Protein ELYS OS=Homo sapiens OX=9606 GN=AHCTF1 PE=1 SV=3	2	2.1096	0.597554	3	1.42303e-09	15.3654	15.9035	15.7964	15.8213	16.0662	15.8061	0.209391	0.320483
SQS#IEQESQEKQHK	sp|Q5VTL8|PR38B_HUMAN	S529	Pre-mRNA-splicing factor 38B OS=Homo sapiens OX=9606 GN=PRPF38B PE=1 SV=1	3	1.8211	0.589918	1	0.00969662	14.1559	13.9615	14.1476	13.9663	14.1102	14.6745	0.162003	0.511759
S#TSRDRLDDIIVLTK	sp|Q7Z3D4|LYSM3_HUMAN	S53	LysM and putative peptidoglycan-binding domain-containing protein 3 OS=Homo sapiens OX=9606 GN=LYSMD3 PE=1 SV=2	4	2.5609	0.291109	1	1	16.6642	16.8367	16.5356	16.2722	16.6922	16.6052	-0.155658	0.371757
DLALSNQSISNS#PLM*PNVLQTLSR	sp|Q15911|ZFHX3_HUMAN	S533	Zinc finger homeobox protein 3 OS=Homo sapiens OX=9606 GN=ZFHX3 PE=1 SV=2	3	2.3214	0.685492	1	0.263152	11.6686	12.5006	11.6636	12.8198	13.1207	12.2513	0.786297	0.10554
GPAGDATVAS#EKESVM*	sp|Q15758|AAAT_HUMAN	S535	Neutral amino acid transporter B(0) OS=Homo sapiens OX=9606 GN=SLC1A5 PE=1 SV=2	2,3	3.195	0.750861	4	1.73083e-09	18.0425	18.0351	18.0814	18.073	18.2221	18.0262	0.0541096	0.423856
AIPADS#PTDQEPK	sp|Q9Y5Y0|FLVC1_HUMAN	S536	Feline leukemia virus subgroup C receptor-related protein 1 OS=Homo sapiens OX=9606 GN=FLVCR1 PE=1 SV=1	2	2.7283	0.608034	1	0.00842271	15.0826	14.9253	15.1078	15.2885	14.9148	15.3211	0.136182	0.392802
TQKGLFS#DEEDSEDLFSSQSASNLK	sp|Q9Y4E1|WAC2C_HUMAN	S539	WASH complex subunit 2C OS=Homo sapiens OX=9606 GN=WASHC2C PE=1 SV=4	4	3.7605	0.623401	2	0.0044129	14.6408	14.3541	14.662	14.6718	14.7261	14.9208	0.220624	0.151809
QLLTLSSELS#QARDENKR	sp|P15311|EZRI_HUMAN	S539	Ezrin OS=Homo sapiens OX=9606 GN=EZR PE=1 SV=4	4	1.0245	0.227233	1	0.884078	15.669	16.2204	16.2256	16.483	16.0678	16.4947	0.310172	0.252179
DAEPPS#PTPAGPPR	sp|O43306|ADCY6_HUMAN	S54	Adenylate cyclase type 6 OS=Homo sapiens OX=9606 GN=ADCY6 PE=1 SV=2	2	1.7469	0.634724	1	0.214291	14.6194	14.9762	14.7163	14.8926	14.9995	14.8725	0.15089	0.254693
TAS#APNLAETEKETAEHLDLAGASSRPKDSQR	sp|Q86W92|LIPB1_HUMAN	S540	Liprin-beta-1 OS=Homo sapiens OX=9606 GN=PPFIBP1 PE=1 SV=2	5	4.4019	0.681819	2	0.0101163	15.6974	15.6381	15.8845	15.9047	15.4514	16.0714	0.069157	0.74643
ERVPS#VAEAPQLRPAGTAAAK	sp|Q63ZY3|KANK2_HUMAN	S540	KN motif and ankyrin repeat domain-containing protein 2 OS=Homo sapiens OX=9606 GN=KANK2 PE=1 SV=1	3,4	3.0472	0.550473	3	1.47271e-09	17.3681	17.068	17.2109	17.3209	17.1403	18.0278	0.280643	0.37949
TAPPAS#PEAR	sp|Q96JM3|CHAP1_HUMAN	S542	Chromosome alignment-maintaining phosphoprotein 1 OS=Homo sapiens OX=9606 GN=CHAMP1 PE=1 SV=2	2	1.4354	0.495541	3	1.77215e-09	18.6381	18.7567	18.7263	18.0152	18.5039	18.6161	-0.328644	0.15515
GPRIS#APNVDFNLEGPK	sp|Q09666|AHNK_HUMAN	S5448	Neuroblast differentiation-associated protein AHNAK OS=Homo sapiens OX=9606 GN=AHNAK PE=1 SV=2	3	2.7836	0.607559	1	1.42569e-09	14.1323	14.1095	13.5339	14.852	14.717	14.1513	0.648219	0.0894913
EAEEGPTGASESQDS#PR	sp|Q5TCZ1|SPD2A_HUMAN	S547	SH3 and PX domain-containing protein 2A OS=Homo sapiens OX=9606 GN=SH3PXD2A PE=1 SV=1	2,3	2.5926	0.702538	2	0.324882	13.8062	13.3575	13.5325	14.0842	14.059	13.5646	0.337192	0.189718
AGS#LAKEQASVYTK	sp|Q5D1E8|ZC12A_HUMAN	S548	Endoribonuclease ZC3H12A OS=Homo sapiens OX=9606 GN=ZC3H12A PE=1 SV=1	3	2.118	0.572663	1	1.68021e-09	14.3414	14.1696	13.9934	14.3231	14.6611	14.1471	0.208954	0.313051
IIS#IFSGTEK	sp|Q13177|PAK2_HUMAN	S55	Serine/threonine-protein kinase PAK 2 OS=Homo sapiens OX=9606 GN=PAK2 PE=1 SV=3	2	2.181	0.49028	1	1.83504e-09	13.915	13.6026	13.5848	14.0198	13.5677	13.3708	-0.048021	0.837909
SGS#DAGEARPPT#PASPR	sp|Q96FS4|SIPA1_HUMAN	S55:T64	Signal-induced proliferation-associated protein 1 OS=Homo sapiens OX=9606 GN=SIPA1 PE=1 SV=1	3	1.1839	0.481206	1	1	15.1382	15.1007	14.986	15.6231	15.4122	15.1024	0.304261	0.126417
IS#SKSPGHM*VILDQTK	sp|Q9NWH9|SLTM_HUMAN	S550	SAFB-like transcription modulator OS=Homo sapiens OX=9606 GN=SLTM PE=1 SV=2	4	2.6129	0.524475	1	1	16.3121	16.3005	16.2622	16.0268	15.9147	16.7197	-0.0712118	0.791684
RAS#DGGANIQLHAQQLLK	sp|Q9Y2K2|SIK3_HUMAN	S551	Serine/threonine-protein kinase SIK3 OS=Homo sapiens OX=9606 GN=SIK3 PE=1 SV=4	3,4	3.7908	0.633639	3	8.54116e-10	17.5629	17.366	17.614	17.924	17.6277	17.9695	0.326118	0.0677296
TFLEGDWTS#PSKSSDRR	sp|Q8NDT2|RB15B_HUMAN	S552	Putative RNA-binding protein 15B OS=Homo sapiens OX=9606 GN=RBM15B PE=1 SV=3	4	1.5095	0.285128	1	0.0505202	13.794	13.4583	13.4605	14.0104	13.4095	13.9859	0.23102	0.364117
QKS#DAEEDGGTVS#QEEEDRKPKAEEDEILNR	sp|P27824|CALX_HUMAN	S554:S564	Calnexin OS=Homo sapiens OX=9606 GN=CANX PE=1 SV=2	5	2.7681	0.650518	1	0.0101036	17.3904	17.0679	17.2707	17.2195	17.1011	17.8984	0.16331	0.57192
SRS#M*LEVPR	sp|Q6IQ23|PKHA7_HUMAN	S556	Pleckstrin homology domain-containing family A member 7 OS=Homo sapiens OX=9606 GN=PLEKHA7 PE=1 SV=2	2	1.2306	0.40273	1	0.388153	17.3486	17.2918	17.41	17.2937	17.2906	17.1169	-0.116393	0.160362
TDEQALLSS#ILAK	sp|Q6IAA8|LTOR1_HUMAN	S56	Ragulator complex protein LAMTOR1 OS=Homo sapiens OX=9606 GN=LAMTOR1 PE=1 SV=2	2,3	2.4542	0.51585	3	0.0970763	17.6143	17.5735	17.5393	17.3803	17.5352	17.3072	-0.16818	0.0758727
SPDKPGGS#PSASR	sp|Q9Y3T9|NOC2L_HUMAN	S56	Nucleolar complex protein 2 homolog OS=Homo sapiens OX=9606 GN=NOC2L PE=1 SV=4	2	1.7282	0.620935	1	0.0812985	13.941	14.1149	14.0871	13.4911	13.9106	13.8479	-0.297777	0.102845
RRS#PS#PAPPPRR	sp|Q8IYB3|SRRM1_HUMAN	S560:S562	Serine/arginine repetitive matrix protein 1 OS=Homo sapiens OX=9606 GN=SRRM1 PE=1 SV=2	4	2.067	0.38805	2	1.35816e-09	17.3774	17.3533	17.0031	17.1843	17.4436	16.7469	-0.11968	0.639495
SRS#TSDLDKDDASYLR	sp|Q8TEP8|CE192_HUMAN	S565	Centrosomal protein of 192 kDa OS=Homo sapiens OX=9606 GN=CEP192 PE=1 SV=3	3,4	2.5902	0.657282	2	0.0282309	16.578	16.6693	16.6265	16.1994	16.3188	16.5609	-0.264933	0.072919
FS#LCSDNLEGISEGPSNR	sp|Q14C86|GAPD1_HUMAN	S566	GTPase-activating protein and VPS9 domain-containing protein 1 OS=Homo sapiens OX=9606 GN=GAPVD1 PE=1 SV=2	3	2.716	0.667894	1	1	12.1987	12.7595	12.3433	12.8656	12.4553	12.9795	0.332965	0.223786
LNVAGAGGGGDS#GGGPGAATDGNFTAGLA	sp|O95365|ZBT7A_HUMAN	S567	Zinc finger and BTB domain-containing protein 7A OS=Homo sapiens OX=9606 GN=ZBTB7A PE=1 SV=1	3	1.0538	0.524673	1	1.38388e-05	11.3594	11.5574	12.0029	12.3865	12.6661	12.0091	0.713971	0.0568363
KIPPVPS#TTSPISTR	sp|O15265|ATX7_HUMAN	S568	Ataxin-7 OS=Homo sapiens OX=9606 GN=ATXN7 PE=1 SV=1	3	1.8874	0.390113	1	0.401034	15.0925	15.2014	15.0819	15.0328	15.3765	15.2876	0.107038	0.385013
SLTSS#LENIFSR	sp|O60343|TBCD4_HUMAN	S570	TBC1 domain family member 4 OS=Homo sapiens OX=9606 GN=TBC1D4 PE=1 SV=2	2,3	3.5128	0.73473	10	0.00440281	22.17	22.2274	22.0866	22.1363	22.1334	22.0002	-0.0713851	0.304851
EAAFGGGLLS#PGPEAT	sp|Q01201|RELB_HUMAN	S573	Transcription factor RelB OS=Homo sapiens OX=9606 GN=RELB PE=1 SV=2	2,3	3.285	0.826393	4	1.81311e-09	16.8061	16.9009	16.9933	16.8615	16.7911	16.8555	-0.0640513	0.335379
AS#LGSLEGEAEAEASS#PKGK	sp|Q09666|AHNK_HUMAN	S5749:S5763	Neuroblast differentiation-associated protein AHNAK OS=Homo sapiens OX=9606 GN=AHNAK PE=1 SV=2	3	1.8057	0.548928	1	1	14.1695	14.1282	13.8607	14.2027	14.4217	14.2784	0.24811	0.0995393
KS#SFNVSDVARPEAAGSPPEEGGCTEGTPAKDHR	sp|Q92619|HMHA1_HUMAN	S577	Rho GTPase-activating protein 45 OS=Homo sapiens OX=9606 GN=ARHGAP45 PE=1 SV=2	5	2.6255	0.598438	1	0.286065	14.738	14.9934	14.6626	14.9882	14.7138	15.0983	0.135425	0.423232
TRDPRDNGS#RS#GDLPYDGR	sp|Q86X29|LSR_HUMAN	S579:S581	Lipolysis-stimulated lipoprotein receptor OS=Homo sapiens OX=9606 GN=LSR PE=1 SV=4	4	1.7912	0.505695	2	1.88117e-09	16.0364	16.0848	15.9988	15.5209	16.0391	15.5759	-0.328012	0.11966
EAARSPDKPGGSPS#ASRR	sp|Q9Y3T9|NOC2L_HUMAN	S58	Nucleolar complex protein 2 homolog OS=Homo sapiens OX=9606 GN=NOC2L PE=1 SV=4	3	1.3739	0.327025	1	1	14.3246	14.0866	14.4404	14.4457	13.7642	14.573	-0.0228659	0.936999
SGKNSQEDS#EDS#EDKDVKTK	sp|Q9H1E3|NUCKS_HUMAN	S58:S61	Nuclear ubiquitous casein and cyclin-dependent kinase substrate 1 OS=Homo sapiens OX=9606 GN=NUCKS1 PE=1 SV=1	4,5	2.0945	0.583477	3	1.86881e-09	18.0629	18.0835	18.0317	17.7881	18.201	17.6496	-0.179782	0.340473
NRGFGQSNS#LPTAGSVGGGM*GR	sp|Q9UPU9|SMAG1_HUMAN	S580	Protein Smaug homolog 1 OS=Homo sapiens OX=9606 GN=SAMD4A PE=1 SV=3	3	1.7238	0.668581	1	0.00441227	16.4683	16.6691	16.3068	16.3387	16.4421	16.0717	-0.197274	0.264543
GDRYDDYRDYDS#PERER	sp|P52756|RBM5_HUMAN	S59	RNA-binding protein 5 OS=Homo sapiens OX=9606 GN=RBM5 PE=1 SV=2	4	1.4175	0.361129	1	0.436911	15.7814	15.4812	15.3755	15.6458	14.9964	15.5357	-0.153364	0.548984
M*GLLS#PSGIGGVSPR	sp|Q5PRF9|SMAG2_HUMAN	S592	Protein Smaug homolog 2 OS=Homo sapiens OX=9606 GN=SAMD4B PE=1 SV=1	2	2.1571	0.596403	2	0.00440159	15.793	15.6718	15.8423	15.9633	15.705	15.477	-0.0539274	0.736244
HKYVSGS#SPDLVTR	sp|Q15678|PTN14_HUMAN	S593	Tyrosine-protein phosphatase non-receptor type 14 OS=Homo sapiens OX=9606 GN=PTPN14 PE=1 SV=2	3	1.9649	0.654486	1	0.00440529	17.4229	17.3899	17.3176	17.2084	17.3174	17.3262	-0.0928167	0.131195
TGSQEGTS#M*EGSRPAAPAEPGTLK	sp|Q8IV36|HID1_HUMAN	S598	Protein HID1 OS=Homo sapiens OX=9606 GN=HID1 PE=1 SV=1	4	2.4657	0.614227	1	1	15.7221	15.8831	15.8552	16.1548	15.7696	16.3085	0.257478	0.199717
CAPSAGS#PAAAVGRES#PGAAATSSSGPQAQQHR	sp|Q7L2J0|MEPCE_HUMAN	S60:S69	7SK snRNA methylphosphate capping enzyme OS=Homo sapiens OX=9606 GN=MEPCE PE=1 SV=1	4	5.1642	0.356009	1	0.238551	15.7096	15.7648	15.1585	15.3972	15.6527	15.0596	-0.174479	0.537116
SQS#TTFNPDDM*SEPEFKR	sp|Q86W92|LIPB1_HUMAN	S601	Liprin-beta-1 OS=Homo sapiens OX=9606 GN=PPFIBP1 PE=1 SV=2	3,4	3.1694	0.68084	10	0.00835565	19.4931	19.4772	19.4302	19.5483	19.4799	19.406	0.0111828	0.816888
YPS#SIS#SSPQKDLTQAK	sp|Q14157|UBP2L_HUMAN	S604:S607	Ubiquitin-associated protein 2-like OS=Homo sapiens OX=9606 GN=UBAP2L PE=1 SV=2	3	1.2527	0.221202	1	1	13.9517	13.8109	13.7091	13.0181	13.7311	13.6042	-0.372767	0.181288
HLEAADKGHS#PAQKPK	sp|Q14966|ZN638_HUMAN	S605	Zinc finger protein 638 OS=Homo sapiens OX=9606 GN=ZNF638 PE=1 SV=2	3,4	2.1544	0.580997	2	1.39375e-09	17.2032	17.0608	17.1557	17.0442	16.922	17.8348	0.127101	0.682951
LTS#QSEAM*ALQSIR	sp|Q9UPQ3|AGAP1_HUMAN	S605	Arf-GAP with GTPase, ANK repeat and PH domain-containing protein 1 OS=Homo sapiens OX=9606 GN=AGAP1 PE=1 SV=4	2	1.9425	0.497349	1	0.351126	14.6148	14.688	14.6634	14.9646	14.823	14.5148	0.112058	0.451622
TVS#PPIRK	sp|Q9UHB6|LIMA1_HUMAN	S609	LIM domain and actin-binding protein 1 OS=Homo sapiens OX=9606 GN=LIMA1 PE=1 SV=1	2	1.3787	0.2897	2	1.86881e-09	18.0105	18.1654	18.0781	17.841	18.0157	18.1502	-0.0823949	0.456778
S#KTADVTSLFGGEDTSR	sp|O00443|P3C2A_HUMAN	S612	Phosphatidylinositol 4-phosphate 3-kinase C2 domain-containing subunit alpha OS=Homo sapiens OX=9606 GN=PIK3C2A PE=1 SV=2	3	1.9963	0.597405	1	0.291101	13.4158	13.6626	13.5745	13.9229	14.2401	13.6166	0.375582	0.124861
S#YDNLTTACDNTVPLASRR	sp|Q13615|MTMR3_HUMAN	S613	Myotubularin-related protein 3 OS=Homo sapiens OX=9606 GN=MTMR3 PE=1 SV=3	3	1.9519	0.486603	1	0.254235	12.9082	12.6961	12.8131	12.4311	12.8764	12.5771	-0.177609	0.286972
TAS#PPPPPK	sp|Q8IYB3|SRRM1_HUMAN	S616	Serine/arginine repetitive matrix protein 1 OS=Homo sapiens OX=9606 GN=SRRM1 PE=1 SV=2	2,3	2.2545	0.60225	9	1.90397e-09	21.1405	21.1442	21.0685	20.7743	21.2519	21.1274	-0.0665385	0.670464
TAS#PPPPPKR	sp|Q8IYB3|SRRM1_HUMAN	S616	Serine/arginine repetitive matrix protein 1 OS=Homo sapiens OX=9606 GN=SRRM1 PE=1 SV=2	2,3	1.7159	0.490857	6	1.89174e-09	20.2451	20.0922	20.1141	19.8495	20.1756	20.1712	-0.0850576	0.511069
TAS#PPPPPKRR	sp|Q8IYB3|SRRM1_HUMAN	S616	Serine/arginine repetitive matrix protein 1 OS=Homo sapiens OX=9606 GN=SRRM1 PE=1 SV=2	4	1.6358	0.421078	1	0.252567	19.2972	19.2207	19.2507	19.0623	19.2104	19.3439	-0.0506941	0.580009
ATM*AQNENVVVQPVVAENIPVIPLSDSPPPS#R	sp|P30414|NKTR_HUMAN	S617	NK-tumor recognition protein OS=Homo sapiens OX=9606 GN=NKTR PE=1 SV=2	4	3.0019	0.622073	1	1	12.2992	11.9012	11.6269	12.3748	12.8471	12.187	0.52719	0.129615
RS#SVAQEDSKSSGFGSPR	sp|A1L390|PKHG3_HUMAN	S617	Pleckstrin homology domain-containing family G member 3 OS=Homo sapiens OX=9606 GN=PLEKHG3 PE=1 SV=1	3	0.9378	0.296545	1	1	12.6989	12.7555	12.9381	12.6734	12.727	12.8661	-0.0420208	0.672303
GFGFVDFNS#EEDAKAAK	sp|P19338|NUCL_HUMAN	S619	Nucleolin OS=Homo sapiens OX=9606 GN=NCL PE=1 SV=3	3,4	2.8159	0.518839	2	1.4654e-09	15.6035	15.6566	15.6407	15.6342	15.8017	15.9367	0.157307	0.151528
LTQYHGGS#LPNVSQLR	sp|Q6UUV7|CRTC3_HUMAN	S62	CREB-regulated transcription coactivator 3 OS=Homo sapiens OX=9606 GN=CRTC3 PE=1 SV=2	2,3	2.5139	0.670671	2	1.74243e-09	16.1908	16.0243	15.9379	15.864	16.1989	15.8134	-0.0922241	0.551231
AAPPPPPPPPPLESS#PRVK	sp|Q5T4S7|UBR4_HUMAN	S620	E3 ubiquitin-protein ligase UBR4 OS=Homo sapiens OX=9606 GN=UBR4 PE=1 SV=1	3,4	1.5201	0.460101	2	0.414536	16.7098	17.0079	16.9194	16.9076	16.9838	16.4855	-0.0867418	0.652264
NPLPPILGS#PTK	sp|O75385|ULK1_HUMAN	S623	Serine/threonine-protein kinase ULK1 OS=Homo sapiens OX=9606 GN=ULK1 PE=1 SV=2	2,3	3.0216	0.600638	2	1.89937e-09	16.9203	16.8656	16.757	16.6791	17.3973	17.3286	0.287409	0.286285
DKEAM*ALDGTAYQGS#SSTCILQETSL	sp|Q9Y289|SC5A6_HUMAN	S624	Sodium-dependent multivitamin transporter OS=Homo sapiens OX=9606 GN=SLC5A6 PE=2 SV=2	3	1.9276	0.652262	1	1	NaN	11.1071	11.0261	NaN	11.9204	11.2161	0.501725	0.292594
QQAAYYAQTS#PQGM*PQHPPAPQGQ	sp|Q96AE4|FUBP1_HUMAN	S630	Far upstream element-binding protein 1 OS=Homo sapiens OX=9606 GN=FUBP1 PE=1 SV=3	3,4	6.8038	0.833446	8	1.86006e-09	18.3286	18.2119	18.1444	18.1138	18.3099	18.2216	-0.0132052	0.874046
TSKESVNS#PVFGK	sp|Q9UPS8|ANR26_HUMAN	S631	Ankyrin repeat domain-containing protein 26 OS=Homo sapiens OX=9606 GN=ANKRD26 PE=1 SV=4	3	1.2248	0.37696	1	0.00969632	14.9293	14.8878	14.999	15.1106	15.3715	14.7178	0.127921	0.543153
GILS#PRAPK	sp|O94913|PCF11_HUMAN	S633	Pre-mRNA cleavage complex 2 protein Pcf11 OS=Homo sapiens OX=9606 GN=PCF11 PE=1 SV=3	2,3	1.6297	0.383199	2	1.53667e-09	20.0695	20.1079	19.9596	20.0139	20.1138	19.7876	-0.0739371	0.524806
VSHS#PPPKQR	sp|Q8IYB3|SRRM1_HUMAN	S638	Serine/arginine repetitive matrix protein 1 OS=Homo sapiens OX=9606 GN=SRRM1 PE=1 SV=2	3	1.0945	0.366012	1	0.305471	16.0734	15.7509	15.7612	15.0432	15.6972	15.8404	-0.334905	0.278373
RSS#SGSTDSEESTDSEEEDGAK	sp|Q5H9R7|PP6R3_HUMAN	S639	Serine/threonine-protein phosphatase 6 regulatory subunit 3 OS=Homo sapiens OX=9606 GN=PPP6R3 PE=1 SV=2	4	1.3391	0.28101	1	1	15.0306	14.9248	14.9722	14.7628	14.2585	14.6665	-0.413243	0.0586255
AGEPDGES#LDEQPSSSSSKR	sp|Q9H3Q1|BORG4_HUMAN	S64	Cdc42 effector protein 4 OS=Homo sapiens OX=9606 GN=CDC42EP4 PE=1 SV=1	3,4	3.689	0.765818	7	1.60764e-09	18.972	18.8686	19.0694	19.0387	18.9626	19.4107	0.167329	0.327309
LNIPVS#QVNPR	sp|P13637|AT1A3_HUMAN,sp|P05023|AT1A1_HUMAN	S643,S653	Sodium/potassium-transporting ATPase subunit alpha-3 OS=Homo sapiens OX=9606 GN=ATP1A3 PE=1 SV=3,Sodium/potassium-transporting ATPase subunit alpha-1 OS=Homo sapiens OX=9606 GN=ATP1A1 PE=1 SV=1	2	1.8673	0.426284	1	1.42068e-09	13.0226	13.0869	13.5353	13.75	13.3936	13.5929	0.363915	0.130062
S#RSTVALTAAGEAEDGTGR	sp|Q13796|SHRM2_HUMAN	S644	Protein Shroom2 OS=Homo sapiens OX=9606 GN=SHROOM2 PE=1 SV=1	3	3.4046	0.78109	2	1	17.6247	17.5109	17.3521	17.6805	17.6978	17.5939	0.161497	0.131394
LFDDEAS#VDEPR	sp|Q8NI35|INADL_HUMAN	S645	InaD-like protein OS=Homo sapiens OX=9606 GN=PATJ PE=1 SV=3	2	2.565	0.654152	2	1.27615e-09	15.1427	15.2095	15.3045	15.1561	15.3069	15.5355	0.113959	0.395645
AAQSLDEM*SQTITDLLSEQKASVSQTS#PQSASSPR	sp|Q8TDY2|RBCC1_HUMAN	S647	RB1-inducible coiled-coil protein 1 OS=Homo sapiens OX=9606 GN=RB1CC1 PE=1 SV=3	4	5.0117	0.657641	1	0.0647261	13.1922	12.9136	12.9395	12.7348	12.9571	12.3614	-0.330674	0.165465
DPGM*SQS#HNDLVFLEQPEGSR	sp|Q9Y426|C2CD2_HUMAN	S649	C2 domain-containing protein 2 OS=Homo sapiens OX=9606 GN=C2CD2 PE=1 SV=2	3	1.345	0.354796	1	1	15.1516	15.0216	15.1409	15.1445	15.0797	15.1618	0.0239903	0.647273
EAPAS#VVPFVR	sp|Q53GS9|SNUT2_HUMAN	S65	U4/U6.U5 tri-snRNP-associated protein 2 OS=Homo sapiens OX=9606 GN=USP39 PE=1 SV=2	2	1.7916	0.425039	1	1.55534e-09	13.0245	12.7983	12.4285	12.8046	13.1458	13.2161	0.30512	0.229254
IPKS#PLRNPLQAK	sp|P15822|ZEP1_HUMAN	S65	Zinc finger protein 40 OS=Homo sapiens OX=9606 GN=HIVEP1 PE=1 SV=3	4	1.7268	0.529998	1	1.48281e-09	17.0865	17.0517	16.9828	16.7838	17.048	16.7924	-0.16559	0.145903
RRS#PSLSSK	sp|Q8IYB3|SRRM1_HUMAN	S653	Serine/arginine repetitive matrix protein 1 OS=Homo sapiens OX=9606 GN=SRRM1 PE=1 SV=2	2	1.5192	0.29035	1	0.449856	15.873	15.8749	15.9445	15.7133	15.9535	15.8186	-0.0690088	0.400404
TDS#PSKIIK	sp|O95049|ZO3_HUMAN	S654	Tight junction protein ZO-3 OS=Homo sapiens OX=9606 GN=TJP3 PE=1 SV=3	3	1.5722	0.305241	1	0.0265121	14.9257	15.2765	15.1844	15.6969	15.2457	15.5322	0.362722	0.0977159
S#TSDTDLVTSDSR	sp|Q76N89|HECW1_HUMAN	S66	E3 ubiquitin-protein ligase HECW1 OS=Homo sapiens OX=9606 GN=HECW1 PE=1 SV=3	3	2.1195	0.65171	1	1	15.9301	15.5263	15.8756	15.8523	15.7864	15.4043	-0.0963186	0.636156
TREQLVDQGIM*PPLKS#PAAFHEQIK	sp|Q9ULH7|MRTFB_HUMAN	S66	Myocardin-related transcription factor B OS=Homo sapiens OX=9606 GN=MRTFB PE=1 SV=3	5	1.5297	0.400798	1	1.89403e-09	13.3326	13.1963	13.8297	13.7631	14.3332	14.2442	0.660608	0.0649373
NRPPLPAGTNSKGPPDFS#S#DEEREPT#PVLGSGAAAAGR	sp|P42166|LAP2A_HUMAN,sp|P42167|LAP2B_HUMAN	S66:S67:T74,S66:S67:T74	Lamina-associated polypeptide 2, isoform alpha OS=Homo sapiens OX=9606 GN=TMPO PE=1 SV=2,Lamina-associated polypeptide 2, isoforms beta/gamma OS=Homo sapiens OX=9606 GN=TMPO PE=1 SV=2	5	2.7109	0.489874	5	1.8191e-09	17.2657	17.0484	16.9735	17.2652	17.5362	16.667	0.0602697	0.835076
RPQGGRS#M*PTTPVLTR	sp|Q9Y2L6|FRM4B_HUMAN	S662	FERM domain-containing protein 4B OS=Homo sapiens OX=9606 GN=FRMD4B PE=1 SV=4	4	1.4787	0.483736	1	1.89388e-09	15.9145	15.8006	15.9672	16.2127	15.9524	15.4152	-0.0339804	0.894213
KRVS#VELTNSLFK	sp|P14923|PLAK_HUMAN	S665	Junction plakoglobin OS=Homo sapiens OX=9606 GN=JUP PE=1 SV=3	3,4	2.3155	0.552133	4	1.74483e-09	18.2506	18.2369	18.2179	18.3421	18.2289	18.5861	0.150573	0.22793
SLAS#IEAK	sp|P28290|ITPI2_HUMAN	S668	Protein ITPRID2 OS=Homo sapiens OX=9606 GN=ITPRID2 PE=1 SV=3	2	1.5267	0.423921	1	1.77397e-09	15.4692	15.757	15.8536	16.4398	15.7373	16.3885	0.495273	0.122831
ALQS#PKRPR	sp|P78347|GTF2I_HUMAN	S668	General transcription factor II-I OS=Homo sapiens OX=9606 GN=GTF2I PE=1 SV=2	4	1.3707	0.315678	1	1.63098e-09	17.3255	17.6194	17.6126	17.3792	17.5226	17.3507	-0.101686	0.409645
KVVVS#PTK	sp|P19338|NUCL_HUMAN	S67	Nucleolin OS=Homo sapiens OX=9606 GN=NCL PE=1 SV=3	2,3	1.7094	0.474084	2	0.0228937	21.6066	21.5201	21.753	21.1887	21.218	21.8417	-0.210471	0.399752
ERARGDSEALDEES#	sp|Q7Z4V5|HDGR2_HUMAN	S671	Hepatoma-derived growth factor-related protein 2 OS=Homo sapiens OX=9606 GN=HDGFL2 PE=1 SV=1	3	1.3459	0.605023	1	1.83504e-09	13.6067	13.8822	13.1536	13.9248	14.9206	13.4587	0.553891	0.313313
SEDES#ETEDEEEKSQEDQEQKR	sp|P25205|MCM3_HUMAN	S672	DNA replication licensing factor MCM3 OS=Homo sapiens OX=9606 GN=MCM3 PE=1 SV=3	3,4	3.3448	0.707008	2	1.40651e-05	16.4367	15.6487	16.6191	16.8595	15.5518	17.8219	0.509536	0.519339
SEDES#ETEDEEEKSQEDQEQKRK	sp|P25205|MCM3_HUMAN	S672	DNA replication licensing factor MCM3 OS=Homo sapiens OX=9606 GN=MCM3 PE=1 SV=3	4	2.4312	0.617185	1	0.0143286	14.5383	13.6104	14.8061	14.8899	13.6429	16.3185	0.63217	0.50008
EARS#PQPNKRHSPS#PRPR	sp|Q8IYB3|SRRM1_HUMAN	S675:S685	Serine/arginine repetitive matrix protein 1 OS=Homo sapiens OX=9606 GN=SRRM1 PE=1 SV=2	4	1.527	0.443877	2	0.0120431	16.1945	16.1449	15.7916	15.8275	16.0763	16.006	-0.0737133	0.642153
KAENPS#PRSPSSQTPNSR	sp|Q9NZJ0|DTL_HUMAN	S676	Denticleless protein homolog OS=Homo sapiens OX=9606 GN=DTL PE=1 SV=3	3	1.4888	0.341685	1	0.604505	12.447	12.4177	12.629	12.1113	12.1275	12.5006	-0.251406	0.154182
LGASNS#PGQPNS#VKR	sp|P49756|RBM25_HUMAN	S677:S683	RNA-binding protein 25 OS=Homo sapiens OX=9606 GN=RBM25 PE=1 SV=3	3	1.0766	0.348133	1	1	15.9388	15.9163	16.1721	15.839	15.7368	16.0638	-0.129244	0.364858
KAENPSPRS#PSSQTPNSR	sp|Q9NZJ0|DTL_HUMAN	S679	Denticleless protein homolog OS=Homo sapiens OX=9606 GN=DTL PE=1 SV=3	4	2.0448	0.64955	2	0.397124	16.1997	16.037	16.2419	16.0473	15.9413	16.1675	-0.107484	0.300095
NQDLAPNS#AEQASILSLVTK	sp|Q12905|ILF2_HUMAN	S68	Interleukin enhancer-binding factor 2 OS=Homo sapiens OX=9606 GN=ILF2 PE=1 SV=2	3	2.6135	0.639258	1	0.0044131	13.2163	12.902	12.9342	13.1777	12.9405	13.236	0.100577	0.496708
TS#PYPGSKVER	sp|Q9BW91|NUDT9_HUMAN	S68	ADP-ribose pyrophosphatase, mitochondrial OS=Homo sapiens OX=9606 GN=NUDT9 PE=1 SV=1	3	1.1017	0.443315	1	0.295525	17.6354	17.7776	17.6779	17.181	17.7219	17.5379	-0.216717	0.257552
SCS#M*NQLSSGIPVPKPR	sp|Q9P246|STIM2_HUMAN	S680	Stromal interaction molecule 2 OS=Homo sapiens OX=9606 GN=STIM2 PE=1 SV=2	3	2.6993	0.632312	2	0.347176	16.2311	16.3875	16.2188	16.4906	16.358	16.2146	0.075292	0.478469
IDIS#PSTFR	sp|Q9Y2W1|TR150_HUMAN	S682	Thyroid hormone receptor-associated protein 3 OS=Homo sapiens OX=9606 GN=THRAP3 PE=1 SV=2	2	1.7437	0.497294	19	1.41752e-05	24.8601	24.7907	24.7492	24.891	24.6408	24.5958	-0.0907815	0.403894
ADRDQS#PFSKIK	sp|Q13427|PPIG_HUMAN	S687	Peptidyl-prolyl cis-trans isomerase G OS=Homo sapiens OX=9606 GN=PPIG PE=1 SV=2	3	2.0118	0.531763	1	1.89742e-09	17.8574	17.8842	18.0778	17.9966	18.1722	18.2453	0.198217	0.122137
KADRDQS#PFSK	sp|Q13427|PPIG_HUMAN	S687	Peptidyl-prolyl cis-trans isomerase G OS=Homo sapiens OX=9606 GN=PPIG PE=1 SV=2	2,3	1.7148	0.519186	2	0.00969627	16.0825	16.2811	16.3674	15.9029	16.1681	16.4503	-0.0699151	0.716223
RPNEDS#DEDEEKGAVVPPVHDIYR	sp|Q12996|CSTF3_HUMAN	S691	Cleavage stimulation factor subunit 3 OS=Homo sapiens OX=9606 GN=CSTF3 PE=1 SV=1	4,5	4.5912	0.641171	3	9.75657e-10	17.6776	17.4923	17.779	17.4848	17.46	18.844	0.279951	0.579511
AVKRPNEDS#DEDEEKGAVVPPVHDIYR	sp|Q12996|CSTF3_HUMAN	S691	Cleavage stimulation factor subunit 3 OS=Homo sapiens OX=9606 GN=CSTF3 PE=1 SV=1	5	3.7755	0.7118	3	7.79867e-10	19.2643	19.4764	19.2654	19.2958	19.3373	21.1528	0.593285	0.390209
AAPEAS#SPPASPLQHLLPGK	sp|Q96TA1|NIBA2_HUMAN	S691	Protein Niban 2 OS=Homo sapiens OX=9606 GN=NIBAN2 PE=1 SV=3	3	2.8992	0.56588	1	0.475103	14.8282	14.4608	14.7451	14.1886	14.4492	15.196	-0.0667632	0.845748
AAPEASS#PPASPLQHLLPGK	sp|Q96TA1|NIBA2_HUMAN	S692	Protein Niban 2 OS=Homo sapiens OX=9606 GN=NIBAN2 PE=1 SV=3	3,4	3.0388	0.565718	4	0.329908	16.8305	16.8126	16.6565	16.2803	16.5778	17.1143	-0.10909	0.685326
INNYLTVPAHKLDS#PTM*SR	sp|P19634|SL9A1_HUMAN	S693	Sodium/hydrogen exchanger 1 OS=Homo sapiens OX=9606 GN=SLC9A1 PE=1 SV=2	3,4	3.7827	0.679115	5	0.00973692	17.8828	17.7079	17.8436	17.4931	17.5	18.1736	-0.089208	0.719979
RGSYRGGSISVQVNSIKFDS#E	sp|Q14978|NOLC1_HUMAN	S698	Nucleolar and coiled-body phosphoprotein 1 OS=Homo sapiens OX=9606 GN=NOLC1 PE=1 SV=2	3,4	3.5078	0.582032	2	1.54735e-09	17.5211	17.1128	17.3203	17.0286	17.0003	16.8194	-0.368617	0.0522837
KSVGGDS#DTEDM*RSK	sp|Q9UK61|TASOR_HUMAN	S699	Protein TASOR OS=Homo sapiens OX=9606 GN=TASOR PE=1 SV=3	4	1.3186	0.339148	1	0.00440108	15.3724	15.0338	15.6523	15.6523	15.7796	15.9433	0.43889	0.0905921
TVSLGAGAKDELHIVEAEAM*NYEGS#PIKVTLATLK	sp|P06748|NPM_HUMAN	S70	Nucleophosmin OS=Homo sapiens OX=9606 GN=NPM1 PE=1 SV=2	5	2.5986	0.674171	2	0.30785	16.277	15.9992	16.0599	16.4733	15.9788	16.4863	0.200755	0.343764
SRS#PFSTTR	sp|Q8NG27|PJA1_HUMAN	S70	E3 ubiquitin-protein ligase Praja-1 OS=Homo sapiens OX=9606 GN=PJA1 PE=1 SV=2	2	1.0667	0.452892	1	0.0173403	17.389	17.4661	17.2891	17.3195	17.1724	16.8255	-0.275576	0.150361
KDDVS#PVM*QFSSK	sp|Q8IZE3|PACE1_HUMAN	S707	Protein-associating with the carboxyl-terminal domain of ezrin OS=Homo sapiens OX=9606 GN=SCYL3 PE=1 SV=3	3	2.3791	0.669161	2	1.70711e-09	17.0763	17.0835	17.0725	17.1863	17.0702	17.208	0.0773849	0.145621
QPDAKDGDSYDPYDFS#DTEEEM*PQVHT#PK	sp|P25205|MCM3_HUMAN	S711:T722	DNA replication licensing factor MCM3 OS=Homo sapiens OX=9606 GN=MCM3 PE=1 SV=3	5	2.2829	0.551229	1	0.420537	14.4466	14.3617	14.3144	14.1705	13.9653	14.524	-0.154261	0.409658
SNTEPQS#PPIASPK	sp|P82094|TMF1_HUMAN	S72	TATA element modulatory factor OS=Homo sapiens OX=9606 GN=TMF1 PE=1 SV=2	2,3	2.5274	0.604376	2	1.83799e-09	17.2306	17.0825	17.1446	17.1705	17.2229	17.2504	0.0620136	0.273825
EDRPIS#FYQLGSNQLQSNAVSLAR	sp|O43150|ASAP2_HUMAN	S722	Arf-GAP with SH3 domain, ANK repeat and PH domain-containing protein 2 OS=Homo sapiens OX=9606 GN=ASAP2 PE=1 SV=3	3	3.1056	0.725625	1	0.299343	12.4481	12.1516	12.1252	13.4134	12.7918	12.3093	0.596529	0.150421
HTPLVEFEEEESDKRES#E	sp|Q96RQ3|MCCA_HUMAN	S724	Methylcrotonoyl-CoA carboxylase subunit alpha, mitochondrial OS=Homo sapiens OX=9606 GN=MCCC1 PE=1 SV=3	3	1.2738	0.422908	1	1.41291e-05	13.3758	13.2105	13.0922	13.5095	13.8312	14.3304	0.664167	0.0582121
RVS#RT#PEPK	sp|Q8IYB3|SRRM1_HUMAN	S725:T727	Serine/arginine repetitive matrix protein 1 OS=Homo sapiens OX=9606 GN=SRRM1 PE=1 SV=2	2	1.3703	0.427279	1	1.73214e-09	15.4593	15.4035	15.2654	14.9115	15.2195	15.2784	-0.239614	0.13345
NSVDTATSSSLSTPSEPLS#PTSSLGEERN	sp|P13807|GYS1_HUMAN	S727	Glycogen [starch] synthase, muscle OS=Homo sapiens OX=9606 GN=GYS1 PE=1 SV=2	3,4	5.9006	0.655374	4	0.00805065	15.5018	15.4163	15.5259	15.7966	15.4635	15.5699	0.128695	0.282407
M*NKS#SSDLEKVSQGSAESLSPSFR	sp|Q86YV5|PRAG1_HUMAN	S729	Inactive tyrosine-protein kinase PRAG1 OS=Homo sapiens OX=9606 GN=PRAG1 PE=1 SV=4	3,4	3.4762	0.647316	2	0.00969639	17.9812	17.9109	17.999	18.1445	17.9531	17.9548	0.0538012	0.479009
GSETDS#AQDQPVKM*NSLPAER	sp|P30419|NMT1_HUMAN	S73	Glycylpeptide N-tetradecanoyltransferase 1 OS=Homo sapiens OX=9606 GN=NMT1 PE=1 SV=2	3	2.58	0.734496	2	1.89521e-09	15.7806	15.654	15.7076	15.6458	15.7422	16.0339	0.093214	0.488377
SAS#QSSLDKLDQELK	sp|O60271|JIP4_HUMAN	S730	C-Jun-amino-terminal kinase-interacting protein 4 OS=Homo sapiens OX=9606 GN=SPAG9 PE=1 SV=4	3	2.3594	0.557854	1	1.40708e-05	15.2599	15.0882	15.0764	15.2246	15.097	15.0511	-0.0172768	0.837231
GTPKPPGPPAQPPGPPNAS#SNPDLRR	sp|Q8N4C8|MINK1_HUMAN	S732	Misshapen-like kinase 1 OS=Homo sapiens OX=9606 GN=MINK1 PE=1 SV=2	4	3.3485	0.70999	2	0.451671	15.6963	15.6228	15.9335	15.8681	16.1768	16.0031	0.26511	0.110031
RSS#KEEAEM*AYKDFLLQSSTVAAEAQDGPQEA	sp|P01833|PIGR_HUMAN	S735	Polymeric immunoglobulin receptor OS=Homo sapiens OX=9606 GN=PIGR PE=1 SV=4	4	5.6081	0.799718	2	1	16.5442	16.2254	16.2304	16.3558	16.2329	15.748	-0.221085	0.358738
KRS#SITEPEGPNGPNIQK	sp|Q13625|ASPP2_HUMAN	S736	Apoptosis-stimulating of p53 protein 2 OS=Homo sapiens OX=9606 GN=TP53BP2 PE=1 SV=2	3,4	3.8735	0.712302	2	0.33143	18.2027	18.1459	17.9502	17.7987	17.7092	17.9598	-0.277018	0.0591415
AAS#PS#PQSVR	sp|Q8IYB3|SRRM1_HUMAN	S738:S740	Serine/arginine repetitive matrix protein 1 OS=Homo sapiens OX=9606 GN=SRRM1 PE=1 SV=2	2	1.0468	0.382786	1	1.3841e-05	14.6846	14.9236	14.6667	14.2663	14.6691	14.4182	-0.307098	0.0994162
CSATPSAQVKPIVSAS#PPSR	sp|Q96EV2|RBM33_HUMAN	S741	RNA-binding protein 33 OS=Homo sapiens OX=9606 GN=RBM33 PE=1 SV=3	3,4	3.0896	0.680204	4	0.21977	17.435	17.5082	17.589	17.6705	17.5885	17.6285	0.118401	0.0785158
ARAVS#PAPQSSSR	sp|Q9P275|UBP36_HUMAN	S742	Ubiquitin carboxyl-terminal hydrolase 36 OS=Homo sapiens OX=9606 GN=USP36 PE=1 SV=4	2	1.1658	0.537142	1	1.41665e-05	13.5479	13.4296	13.6988	13.4989	13.5541	13.4848	-0.0461575	0.597924
LGAES#PSIASTSSTEK	sp|Q99569|PKP4_HUMAN	S75	Plakophilin-4 OS=Homo sapiens OX=9606 GN=PKP4 PE=1 SV=2	2,3	2.0537	0.592139	2	1.41134e-05	17.1478	17.0687	17.0893	16.8904	17.079	17.2849	-0.0171744	0.889805
IVAHAVEVPAVQS#PRRS#PR	sp|Q96FF9|CDCA5_HUMAN	S75:S79	Sororin OS=Homo sapiens OX=9606 GN=CDCA5 PE=1 SV=1	4	2.6047	0.710101	2	1.32663e-09	17.3421	17.4015	17.3201	16.9462	17.4873	16.9199	-0.236727	0.273149
IDS#ISDSRLYDSSPSR	sp|Q9C0D7|ZC12C_HUMAN	S750	Probable ribonuclease ZC3H12C OS=Homo sapiens OX=9606 GN=ZC3H12C PE=1 SV=2	3	1.4231	0.475652	1	1	15.9425	15.7788	15.851	15.8776	15.959	16.0458	0.103386	0.202216
ASEENLLSSSSVPSADRDSS#PTTNSK	sp|Q9NRA8|4ET_HUMAN	S752	Eukaryotic translation initiation factor 4E transporter OS=Homo sapiens OX=9606 GN=EIF4ENIF1 PE=1 SV=2	4	3.122	0.599423	1	0.32934	15.4576	15.2442	15.1043	15.6998	15.4828	15.4926	0.289705	0.0809227
QLS#LEGSGLGVEDLKDNTPSGK	sp|Q9UMZ2|SYNRG_HUMAN	S752	Synergin gamma OS=Homo sapiens OX=9606 GN=SYNRG PE=1 SV=2	3,4	2.4447	0.681433	2	0.00453297	15.5178	15.6018	15.6296	16.133	16.0562	15.468	0.302664	0.22784
FSVPSGSS#PGSQSDAEPRER	sp|Q8TEP8|CE192_HUMAN	S76	Centrosomal protein of 192 kDa OS=Homo sapiens OX=9606 GN=CEP192 PE=1 SV=3	3	2.5218	0.653581	1	0.544805	15.4087	15.3742	15.4559	15.7391	15.5701	15.5125	0.194301	0.0541549
ERSDS#GGSSSEPFDR	sp|P48634|PRC2A_HUMAN	S761	Protein PRRC2A OS=Homo sapiens OX=9606 GN=PRRC2A PE=1 SV=3	2,3	2.2662	0.710131	4	0.00439176	16.0336	16.6884	16.5361	16.7113	16.8699	16.731	0.351332	0.160169
AKNS#PPQAPSTR	sp|Q8N1F8|S11IP_HUMAN	S761	Serine/threonine-protein kinase 11-interacting protein OS=Homo sapiens OX=9606 GN=STK11IP PE=1 SV=4	2,3	1.9598	0.675222	3	1.71005e-09	18.9043	19.1756	19.1124	18.7279	19.1485	19.3751	0.0197379	0.928469
ALDS#NSLENDDLSAPGREPGHFNPESR	sp|Q32MZ4|LRRF1_HUMAN	S766	Leucine-rich repeat flightless-interacting protein 1 OS=Homo sapiens OX=9606 GN=LRRFIP1 PE=1 SV=2	4	4.9655	0.729574	2	0.0937845	15.0109	15.3224	14.9896	14.8058	15.1717	14.9946	-0.116923	0.481335
NPQM*PQYSSPQPGS#ALSPR	sp|O14497|ARI1A_HUMAN	S769	AT-rich interactive domain-containing protein 1A OS=Homo sapiens OX=9606 GN=ARID1A PE=1 SV=3	2	1.9693	0.685624	1	1	12.7756	12.422	12.505	12.1448	12.5379	12.9666	-0.0177752	0.948821
NSASVGIIQRDES#PM*EK	sp|Q53EU6|GPAT3_HUMAN	S77	Glycerol-3-phosphate acyltransferase 3 OS=Homo sapiens OX=9606 GN=GPAT3 PE=1 SV=2	3	2.5451	0.621901	1	1.59652e-09	16.5155	16.6097	16.6676	16.5056	16.6923	16.8575	0.0875441	0.474001
LQAKES#PQR	sp|Q15061|WDR43_HUMAN	S77	WD repeat-containing protein 43 OS=Homo sapiens OX=9606 GN=WDR43 PE=1 SV=3	2	1.762	0.553348	1	1.53225e-09	15.4374	15.6245	15.3678	15.3206	15.1717	15.201	-0.245481	0.0512308
GYSSNYRRS#PERPTGDLRER	sp|Q5T200|ZC3HD_HUMAN	S77	Zinc finger CCCH domain-containing protein 13 OS=Homo sapiens OX=9606 GN=ZC3H13 PE=1 SV=1	4	1.3643	0.32962	1	0.366717	13.6933	13.8862	13.1228	13.3589	13.4931	14.2452	0.131673	0.732085
SAS#PDYNRTNS#PSSAKKPK	sp|Q14669|TRIPC_HUMAN	S77:S85	E3 ubiquitin-protein ligase TRIP12 OS=Homo sapiens OX=9606 GN=TRIP12 PE=1 SV=1	4	1.6982	0.305971	1	0.473911	16.5825	16.3966	16.452	16.4681	16.5749	16.3218	-0.0221132	0.821415
TLS#M*DKGF	sp|P17858|PFKAL_HUMAN	S775	ATP-dependent 6-phosphofructokinase, liver type OS=Homo sapiens OX=9606 GN=PFKL PE=1 SV=6	2	1.2523	0.410205	1	1.89556e-09	18.9107	19.0687	19.121	18.9616	18.9466	19.0225	-0.0565688	0.448167
LGTLS#PAFSTR	sp|Q7KZF4|SND1_HUMAN	S781	Staphylococcal nuclease domain-containing protein 1 OS=Homo sapiens OX=9606 GN=SND1 PE=1 SV=1	2	1.8486	0.559883	3	1.90875e-09	15.762	15.7963	15.71	15.5661	16.1445	15.8331	0.0918144	0.615766
FSDEPPEVYGDFEPLVAKERS#PVGKR	sp|Q5JTV8|TOIP1_HUMAN	S79	Torsin-1A-interacting protein 1 OS=Homo sapiens OX=9606 GN=TOR1AIP1 PE=1 SV=2	4,5	4.1817	0.66528	2	1.6007e-09	17.1277	17.1937	17.0756	16.926	17.0563	17.6698	0.0850207	0.732421
SPS#SPVPVVK	sp|A2RUB6|CCD66_HUMAN	S796	Coiled-coil domain-containing protein 66 OS=Homo sapiens OX=9606 GN=CCDC66 PE=1 SV=4	3	1.6536	0.49619	1	1	15.745	15.6483	15.6538	15.8846	16.036	15.5813	0.151607	0.331501
VLSTS#TDLEAAVADALKKPVR	sp|Q7Z460|CLAP1_HUMAN	S797	CLIP-associating protein 1 OS=Homo sapiens OX=9606 GN=CLASP1 PE=1 SV=1	4	4.528	0.780852	1	0.531682	15.6201	15.5512	15.5745	15.5956	14.8011	15.8727	-0.158772	0.647569
ASS#PSGKM*GGEEKPIGAGEEKQK	sp|P26639|SYTC_HUMAN	S8	Threonine--tRNA ligase 1, cytoplasmic OS=Homo sapiens OX=9606 GN=TARS1 PE=1 SV=3	4	3.4159	0.596358	1	0.208829	16.3112	16.2986	16.4339	16.5354	16.2333	17.0124	0.245808	0.346955
IDASKNEEDEGHS#NSSPR	sp|Q14103|HNRPD_HUMAN	S80	Heterogeneous nuclear ribonucleoprotein D0 OS=Homo sapiens OX=9606 GN=HNRNPD PE=1 SV=1	3	2.4875	0.673528	1	0.575011	14.1519	14.2072	14.1721	13.4909	13.3401	14.1573	-0.514302	0.110418
SSM*S#GLHLVK	sp|Q13085|ACACA_HUMAN	S80	Acetyl-CoA carboxylase 1 OS=Homo sapiens OX=9606 GN=ACACA PE=1 SV=2	3	1.5573	0.309831	1	0.199713	17.8258	18.1766	17.6847	17.7192	17.7247	17.922	-0.107056	0.54187
KLRTGDLGIPPNPEDRS#PS#PEPIYNSEGK	sp|Q15637|SF01_HUMAN	S80:S82	Splicing factor 1 OS=Homo sapiens OX=9606 GN=SF1 PE=1 SV=4	5	1.9796	0.530764	1	0.00438999	15.0311	15.0228	14.9544	14.8309	15.075	15.4682	0.121972	0.550285
TFS#LTEVR	sp|O95239|KIF4A_HUMAN	S801	Chromosome-associated kinesin KIF4A OS=Homo sapiens OX=9606 GN=KIF4A PE=1 SV=3	2	1.0549	0.2714	1	0.00440798	16.1108	16.1149	16.0899	15.7567	16.1345	16.2259	-0.0661399	0.669472
TS#SVPEYVYNLHLVENDFVGGRSPVPK	sp|Q99959|PKP2_HUMAN	S81	Plakophilin-2 OS=Homo sapiens OX=9606 GN=PKP2 PE=1 SV=2	4	6.1081	0.771877	1	1	16.0935	15.9426	15.7978	15.8102	15.9339	15.9742	-0.0385478	0.715755
TVS#TSSQPEENVDRANDM*LPK	sp|P42684|ABL2_HUMAN	S817	Tyrosine-protein kinase ABL2 OS=Homo sapiens OX=9606 GN=ABL2 PE=1 SV=1	3,4	2.7903	0.673231	3	0.0059082	16.7153	16.7252	16.6659	16.6253	16.7093	17.0213	0.0831553	0.532514
RS#SSPAELDLKDDLQQTQGK	sp|Q2PPJ7|RGPA2_HUMAN	S819	Ral GTPase-activating protein subunit alpha-2 OS=Homo sapiens OX=9606 GN=RALGAPA2 PE=1 SV=2	4	5.631	0.732339	1	0.32776	16.3868	16.3606	16.4605	16.3703	16.2653	16.488	-0.0281232	0.712067
SRS#LGGAVGSVASGAR	sp|Q8NHG8|ZNRF2_HUMAN	S82	E3 ubiquitin-protein ligase ZNRF2 OS=Homo sapiens OX=9606 GN=ZNRF2 PE=1 SV=1	2,3	2.6041	0.669905	2	0.175581	18.7806	18.9034	18.5766	18.5386	18.4906	18.5414	-0.229959	0.0761575
QTRLEFQQQLGEAPSDAS#P	sp|Q9BUW7|CI016_HUMAN	S82	UPF0184 protein C9orf16 OS=Homo sapiens OX=9606 GN=C9orf16 PE=1 SV=1	3	2.3612	0.713959	1	0.00167018	14.2738	14.0133	14.2096	14.0841	13.77	13.301	-0.447206	0.13666
HVDSLS#QRSPKASLR	sp|Q9UHD8|SEPT9_HUMAN	S82	Septin-9 OS=Homo sapiens OX=9606 GN=SEPTIN9 PE=1 SV=2	4	2.252	0.479085	1	0.884021	18.1029	18.0401	17.8264	17.5249	17.2977	17.8965	-0.416768	0.0976351
FSAVLVEPPPM*SLPGAGLSS#QELSGGPGDGP	sp|Q13263|TIF1B_HUMAN	S824	Transcription intermediary factor 1-beta OS=Homo sapiens OX=9606 GN=TRIM28 PE=1 SV=5	3,4	3.7227	0.776909	2	1	14.3482	14.1618	13.8417	14.373	14.6673	14.3277	0.33877	0.136544
M*NEAFGDTKFSAVLVEPPPM*SLPGAGLSS#QELSGGPGDGP	sp|Q13263|TIF1B_HUMAN	S824	Transcription intermediary factor 1-beta OS=Homo sapiens OX=9606 GN=TRIM28 PE=1 SV=5	4	3.6696	0.661952	1	1	14.9741	15.0047	14.7294	15.2823	15.4595	14.638	0.223844	0.444819
SVPTAYRVSRS#PGASR	sp|Q12872|SFSWA_HUMAN	S834	Splicing factor, suppressor of white-apricot homolog OS=Homo sapiens OX=9606 GN=SFSWAP PE=1 SV=3	4	2.3768	0.610728	2	0.276681	17.9033	17.7436	17.5658	18.0613	17.8017	17.2542	-0.031826	0.907451
TKQFS#DASQLDFVK	sp|Q8TEW0|PARD3_HUMAN	S837	Partitioning defective 3 homolog OS=Homo sapiens OX=9606 GN=PARD3 PE=1 SV=2	3	1.9735	0.480973	1	0.697361	14.0783	13.7541	13.8904	14.0908	14.0259	14.0395	0.144472	0.206968
SVSGS#PESDELQELR	sp|Q7Z2Z1|TICRR_HUMAN	S838	Treslin OS=Homo sapiens OX=9606 GN=TICRR PE=1 SV=2	2	2.3975	0.696559	1	1.40076e-05	14.1535	14.459	14.2202	14.1465	14.1216	14.6065	0.0139891	0.94271
SSGKLSEPSLPIEDS#QDLYNASPEPK	sp|Q9HAW4|CLSPN_HUMAN	S839	Claspin OS=Homo sapiens OX=9606 GN=CLSPN PE=1 SV=3	4	4.6352	0.692419	1	2.40848e-06	15.2583	15.601	15.3456	15.1829	14.8952	15.3864	-0.246786	0.232846
FIHQQPQSS#SPVYGSSAK	sp|P49023|PAXI_HUMAN	S84	Paxillin OS=Homo sapiens OX=9606 GN=PXN PE=1 SV=3	3,4	4.4399	0.67729	2	0.828995	17.2312	17.0897	17.3881	17.6051	17.1428	17.3176	0.118845	0.498809
S#RSPGRPPK	sp|Q14739|LBR_HUMAN	S84	Delta(14)-sterol reductase LBR OS=Homo sapiens OX=9606 GN=LBR PE=1 SV=2	4	1.1523	0.288814	1	0.00455736	16.2437	16.2835	16.0888	15.7714	16.0123	16.3239	-0.169474	0.376763
TAS#ISSSPSEGTPTVGSYGCTPQSLPK	sp|Q6PKG0|LARP1_HUMAN	S847	La-related protein 1 OS=Homo sapiens OX=9606 GN=LARP1 PE=1 SV=2	3	4.766	0.591985	1	0.804704	13.9137	13.8957	13.7354	13.5158	13.846	13.6953	-0.162559	0.216937
LAQQQQQLYAPPPPAEQEEQALS#PSPTNGNPLLPFPGAQVR	sp|Q96EV2|RBM33_HUMAN	S849	RNA-binding protein 33 OS=Homo sapiens OX=9606 GN=RBM33 PE=1 SV=3	4	3.9103	0.674501	1	0.268866	12.0199	NaN	11.7824	12.731	12.0481	12.4701	0.515266	0.15412
SSS#EATLSISPPRPTTLSLDLTK	sp|Q9NZJ5|E2AK3_HUMAN	S849	Eukaryotic translation initiation factor 2-alpha kinase 3 OS=Homo sapiens OX=9606 GN=EIF2AK3 PE=1 SV=3	4	1.8387	0.374395	1	1	14.9108	14.7589	14.7827	14.8333	15.1366	14.8894	0.135626	0.263845
AITGAS#LADIM*AK	sp|P83731|RL24_HUMAN	S86	60S ribosomal protein L24 OS=Homo sapiens OX=9606 GN=RPL24 PE=1 SV=1	2,3	3.358	0.557772	3	1.81311e-09	18.9198	19.0076	18.9954	18.9663	18.9892	19.0745	0.0357513	0.451091
LHVGNIS#PTCTNKELR	sp|Q9BWF3|RBM4_HUMAN	S86	RNA-binding protein 4 OS=Homo sapiens OX=9606 GN=RBM4 PE=1 SV=1	3	2.1235	0.518201	1	0.025418	NaN	13.2255	13.1684	13.1686	14.3548	14.6038	0.845458	0.235931
QGLAETAS#PVAVSLRSDGSENLCTPQQSR	sp|Q15154|PCM1_HUMAN	S861	Pericentriolar material 1 protein OS=Homo sapiens OX=9606 GN=PCM1 PE=1 SV=5	4	3.4611	0.733148	1	0.00969666	13.3464	13.0311	13.2439	13.9228	13.5332	13.2228	0.352438	0.188806
SNSGLATYS#PPM*GPVSER	sp|P21359|NF1_HUMAN	S864	Neurofibromin OS=Homo sapiens OX=9606 GN=NF1 PE=1 SV=2	2,3	4.4695	0.791111	9	1.88028e-09	18.2286	18.2872	18.2992	18.1396	18.4703	18.2932	0.029356	0.779473
FYDQGRRGSS#DPTVQR	sp|Q2KHT3|CL16A_HUMAN	S864	Protein CLEC16A OS=Homo sapiens OX=9606 GN=CLEC16A PE=1 SV=2	3	1.0289	0.29828	1	0.660765	15.307	15.1134	15.285	15.3097	15.0377	15.1896	-0.0561272	0.603607
REDRVTTEIQLPS#QSPVEEQSPASLSSLR	sp|Q8WWI1|LMO7_HUMAN	S865	LIM domain only protein 7 OS=Homo sapiens OX=9606 GN=LMO7 PE=1 SV=3	3,4	5.5109	0.728102	2	0.267827	14.5513	14.5261	14.4878	14.9334	14.4709	16.1584	0.665817	0.256815
IQPEDM*FVCDINEKDISGPS#PSK	sp|Q96GX9|MTNB_HUMAN	S87	Methylthioribulose-1-phosphate dehydratase OS=Homo sapiens OX=9606 GN=APIP PE=1 SV=1	3	2.2547	0.518251	1	0.260621	13.6013	13.4161	13.5464	13.3566	13.8476	14.0462	0.228837	0.3415
SRRS#PLLK	sp|O95235|KI20A_HUMAN	S878	Kinesin-like protein KIF20A OS=Homo sapiens OX=9606 GN=KIF20A PE=1 SV=1	4	2.0844	0.168778	1	0.299795	17.2787	17.072	17.3677	17.2295	17.1527	17.0953	-0.0803343	0.44902
DSQDASAEQS#DHDDEVASLASASGGFGTKVPAPR	sp|Q6P2E9|EDC4_HUMAN	S879	Enhancer of mRNA-decapping protein 4 OS=Homo sapiens OX=9606 GN=EDC4 PE=1 SV=1	4	5.0063	0.810219	2	1.8511e-09	14.0055	13.8312	13.7912	13.9569	14.0824	13.8748	0.0953817	0.345503
YGPKSEAAAPHTDAGGGLS#S#DEEEGTSSQAEAAR	sp|Q01831|XPC_HUMAN	S883:S884	DNA repair protein complementing XP-C cells OS=Homo sapiens OX=9606 GN=XPC PE=1 SV=4	4	5.5079	0.407995	6	1.74899e-09	17.2896	17.3535	17.3304	17.0727	17.2166	16.8077	-0.292181	0.0734917
RYGPKSEAAAPHTDAGGGLS#S#DEEEGTSSQAEAAR	sp|Q01831|XPC_HUMAN	S883:S884	DNA repair protein complementing XP-C cells OS=Homo sapiens OX=9606 GN=XPC PE=1 SV=4	4	2.5902	0.287545	1	0.0096962	13.4729	13.7569	12.9391	13.147	12.8437	12.2363	-0.647251	0.146054
IQVSKLESS#LKQSK	sp|O95239|KIF4A_HUMAN	S887	Chromosome-associated kinesin KIF4A OS=Homo sapiens OX=9606 GN=KIF4A PE=1 SV=3	4	2.1437	0.544246	1	0.461464	16.5598	16.7001	16.7949	16.881	16.6671	16.977	0.156745	0.241958
SDSPES#DAEREK	sp|O75400|PR40A_HUMAN	S888	Pre-mRNA-processing factor 40 homolog A OS=Homo sapiens OX=9606 GN=PRPF40A PE=1 SV=2	3	1.1464	0.334177	1	0.00439889	14.416	14.3926	14.3067	14.4699	14.8518	15.122	0.44286	0.0824053
IAS#DEEIQGTKDAVIQDLER	sp|Q8WX93|PALLD_HUMAN	S893	Palladin OS=Homo sapiens OX=9606 GN=PALLD PE=1 SV=3	3,4	5.3339	0.770918	5	1.50399e-09	16.3103	16.2901	16.5412	16.4914	16.1876	16.1174	-0.115084	0.457849
GAKAS#PVAVGSSGAGADPSFQPVLSAR	sp|Q5TGY3|AHDC1_HUMAN	S896	AT-hook DNA-binding motif-containing protein 1 OS=Homo sapiens OX=9606 GN=AHDC1 PE=1 SV=1	3	3.7501	0.779473	1	1.744e-09	13.0495	13.1119	12.9112	12.7922	13.049	13.0296	-0.0672544	0.544344
RAAS#DGQYENQSPEATSPR	sp|Q9HBL0|TENS1_HUMAN	S899	Tensin-1 OS=Homo sapiens OX=9606 GN=TNS1 PE=1 SV=2	3	3.1373	0.692347	1	1.84285e-09	13.1075	12.9982	12.8636	13.0484	12.7669	13.1405	-0.0044864	0.974646
RVS#QDLEVEKPDASPTSLQLR	sp|O94885|SASH1_HUMAN	S90	SAM and SH3 domain-containing protein 1 OS=Homo sapiens OX=9606 GN=SASH1 PE=1 SV=3	3,4	3.904	0.716342	2	1.19824e-09	16.1291	15.8291	15.7603	16.1127	15.8964	15.9078	0.0661573	0.645633
GSDDAPYS#PTAR	sp|O75151|PHF2_HUMAN	S905	Lysine-specific demethylase PHF2 OS=Homo sapiens OX=9606 GN=PHF2 PE=1 SV=4	2	1.5135	0.633763	1	0.247632	15.4493	15.6396	15.7149	15.4369	15.5221	15.508	-0.112304	0.248877
RAASDGQYENQS#PEATSPR	sp|Q9HBL0|TENS1_HUMAN	S907	Tensin-1 OS=Homo sapiens OX=9606 GN=TNS1 PE=1 SV=2	3	1.6965	0.510109	1	0.230992	12.4734	12.1001	12.1254	12.6755	13.1154	11.8648	0.318891	0.454697
KIS#SPTGSKDLQM*VNISLR	sp|Q99623|PHB2_HUMAN	S91	Prohibitin-2 OS=Homo sapiens OX=9606 GN=PHB2 PE=1 SV=2	4	1.7762	0.51126	1	0.273941	17.492	17.4699	17.4891	17.7114	17.5945	17.3422	0.0656878	0.579847
KQSQIQNQQGEDS#GS#DPEDTY	sp|P18858|DNLI1_HUMAN	S911:S913	DNA ligase 1 OS=Homo sapiens OX=9606 GN=LIG1 PE=1 SV=1	3	4.2252	0.86385	11	1.76246e-09	17.7886	17.8274	17.8177	17.7331	17.7542	17.3521	-0.198125	0.205518
GAVAAEGAS#DT#EREEPTESQGLAAR	sp|Q9P1Y6|PHRF1_HUMAN	S915:T917	PHD and RING finger domain-containing protein 1 OS=Homo sapiens OX=9606 GN=PHRF1 PE=1 SV=3	3	2.3369	0.617271	2	1.77943e-09	14.2085	14.3615	14.3049	14.3007	14.13	13.9959	-0.149438	0.205083
QLSSS#SSYSGDISR	sp|P33527|MRP1_HUMAN	S917	Multidrug resistance-associated protein 1 OS=Homo sapiens OX=9606 GN=ABCC1 PE=1 SV=3	2	2.5077	0.628345	1	0.124662	15.3521	15.5154	15.4079	15.1341	15.4929	15.2737	-0.124943	0.337997
RAS#PGLSM*PS#SSPPIKK	sp|P57682|KLF3_HUMAN	S92:S99	Krueppel-like factor 3 OS=Homo sapiens OX=9606 GN=KLF3 PE=1 SV=1	4	1.067	0.298313	1	1	18.1675	18.2935	18.4638	18.3681	18.5004	18.5909	0.178226	0.172695
AQS#PPVPAR	sp|Q1MSJ5|CSPP1_HUMAN	S920	Centrosome and spindle pole-associated protein 1 OS=Homo sapiens OX=9606 GN=CSPP1 PE=1 SV=4	2	1.1134	0.39815	2	1.72391e-09	18.1812	18.2856	18.2031	17.7083	18.2458	18.0785	-0.212411	0.259924
QLSSSSSYS#GDISR	sp|P33527|MRP1_HUMAN	S921	Multidrug resistance-associated protein 1 OS=Homo sapiens OX=9606 GN=ABCC1 PE=1 SV=3	2	2.7053	0.6773	1	0.0048673	15.3492	15.5587	15.5304	14.9582	15.2267	15.4324	-0.273678	0.146498
SALSS#SLRDLSEAGK	sp|Q6DN90|IQEC1_HUMAN	S924	IQ motif and SEC7 domain-containing protein 1 OS=Homo sapiens OX=9606 GN=IQSEC1 PE=1 SV=1	3	1.6544	0.328034	1	1	15.6152	15.7067	15.6096	15.5798	15.5779	15.2773	-0.165501	0.191232
YAYKAEPYVAS#EYKTVHEELTK	sp|Q9BZ29|DOCK9_HUMAN	S927	Dedicator of cytokinesis protein 9 OS=Homo sapiens OX=9606 GN=DOCK9 PE=1 SV=2	4	2.1015	0.413704	1	0.354039	12.3134	12.8191	12.8681	12.556	11.3211	13.1862	-0.312434	0.616186
ANQISPSNSS#LKNPQAGVPPFSSLK	sp|Q86UU0|BCL9L_HUMAN	S93	B-cell CLL/lymphoma 9-like protein OS=Homo sapiens OX=9606 GN=BCL9L PE=1 SV=1	4	2.4247	0.582051	1	1	14.1854	14.6011	14.3021	14.8518	14.6817	14.529	0.32461	0.104281
KLSFTESLTS#GASLLTLNK	sp|P19838|NFKB1_HUMAN	S944	Nuclear factor NF-kappa-B p105 subunit OS=Homo sapiens OX=9606 GN=NFKB1 PE=1 SV=2	3	1.91	0.321099	1	1	12.26	12.6267	12.4249	13.2112	13.012	12.5457	0.485773	0.0958802
LDSS#PVSS#PRKHSAELIAM*EK	sp|O60293|ZC3H1_HUMAN	S949:S953	Zinc finger C3H1 domain-containing protein OS=Homo sapiens OX=9606 GN=ZFC3H1 PE=1 SV=3	4	3.1816	0.291331	1	0.88214	16.2865	16.4785	16.1528	15.8002	16.3776	16.3317	-0.136128	0.548529
ASTIFLSKS#QTDVREK	sp|Q8N7R7|CCYL1_HUMAN,sp|Q8ND76|CCNY_HUMAN	S95,S73	Cyclin-Y-like protein 1 OS=Homo sapiens OX=9606 GN=CCNYL1 PE=1 SV=2,Cyclin-Y OS=Homo sapiens OX=9606 GN=CCNY PE=1 SV=2	3,4	3.4474	0.651128	4	4.3782e-07	18.2731	18.0844	18.2047	18.1493	18.1119	18.2203	-0.0269279	0.694023
GLGPPS#PPAPPRGPAGEAGAS#PPVR	sp|Q13425|SNTB2_HUMAN	S95:S110	Beta-2-syntrophin OS=Homo sapiens OX=9606 GN=SNTB2 PE=1 SV=1	3,4	2.5475	0.544298	3	1.33121e-09	16.0973	16.186	15.8663	16.2987	16.7341	16.407	0.43008	0.0565795
SSS#PVGLAK	sp|Q9NRA8|4ET_HUMAN	S951	Eukaryotic translation initiation factor 4E transporter OS=Homo sapiens OX=9606 GN=EIF4ENIF1 PE=1 SV=2	2	2.1661	0.393128	2	0.0161311	19.0386	18.9807	19.0404	18.962	19.0967	18.7907	-0.0701027	0.482615
LSS#PVKRPR	sp|P26358|DNMT1_HUMAN	S954	DNA (cytosine-5)-methyltransferase 1 OS=Homo sapiens OX=9606 GN=DNMT1 PE=1 SV=2	2	1.5042	0.241657	1	0.269119	16.6333	16.6568	16.4816	16.1353	16.467	16.8333	-0.112018	0.620277
KVPGQLPLLCSERS#SPTEK	sp|Q8N1P7|CRBG2_HUMAN	S956	Beta/gamma crystallin domain-containing protein 2 OS=Homo sapiens OX=9606 GN=CRYBG2 PE=2 SV=2	4	1.7895	0.398547	1	0.595709	15.1558	15.0159	15.0742	15.1483	15.019	15.3451	0.0888303	0.437617
NS#RDGDPLPSSLSCK	sp|P53602|MVD1_HUMAN	S96	Diphosphomevalonate decarboxylase OS=Homo sapiens OX=9606 GN=MVD PE=1 SV=1	3	2.0048	0.55003	1	1.64007e-09	15.2791	15.5203	15.4272	15.9897	16.0467	15.4528	0.420926	0.105316
ARNS#GT#QSDGEEKQPGLVM*ER	sp|Q6P1M3|L2GL2_HUMAN	S961:T963	LLGL scribble cell polarity complex component 2 OS=Homo sapiens OX=9606 GN=LLGL2 PE=1 SV=2	3,4	3.17	0.637697	5	0.27593	20.0309	19.9307	19.8624	20.0953	19.844	19.6694	-0.0717456	0.618044
ALEQSQS#LPLPAPTSTSPSR	sp|O15068|MCF2L_HUMAN	S965	Guanine nucleotide exchange factor DBS OS=Homo sapiens OX=9606 GN=MCF2L PE=1 SV=2	3	3.1977	0.66773	1	0.479481	14.3609	14.2811	14.2016	14.2866	14.4502	14.2954	0.062843	0.421669
LLHM*DS#DDEIPIR	sp|Q1MSJ5|CSPP1_HUMAN	S966	Centrosome and spindle pole-associated protein 1 OS=Homo sapiens OX=9606 GN=CSPP1 PE=1 SV=4	3	2.031	0.513688	1	1.52926e-09	15.3143	15.4562	15.1997	15.7202	15.5931	15.0273	0.123506	0.613057
YRS#PYSGPKFNSAIR	sp|Q14498|RBM39_HUMAN	S97	RNA-binding protein 39 OS=Homo sapiens OX=9606 GN=RBM39 PE=1 SV=2	3	2.0563	0.607207	1	0.514856	18.115	17.9376	17.671	17.7365	17.6772	17.212	-0.365968	0.156512
NIIEATHM*YDNAAEACSTTEEVFNS#PR	sp|Q9NRY4|RHG35_HUMAN	S970	Rho GTPase-activating protein 35 OS=Homo sapiens OX=9606 GN=ARHGAP35 PE=1 SV=3	3,4	4.578	0.825623	2	1.57443e-09	14.7657	14.831	14.7241	14.5625	14.7299	14.3719	-0.218838	0.112741
SLFS#PQNTLAAPTGHPPTSGVEK	sp|Q5VT52|RPRD2_HUMAN	S976	Regulation of nuclear pre-mRNA domain-containing protein 2 OS=Homo sapiens OX=9606 GN=RPRD2 PE=1 SV=1	3	2.7369	0.66104	1	0.00439277	13.4518	13.5328	13.4838	12.4201	13.1102	13.8283	-0.369957	0.415022
APS#PLPK	sp|Q9BSL1|UBAC1_HUMAN	S98	Ubiquitin-associated domain-containing protein 1 OS=Homo sapiens OX=9606 GN=UBAC1 PE=1 SV=1	2	1.2626	0.286523	3	1.71473e-09	18.3029	18.2654	18.1027	18.1054	18.2866	18.1228	-0.0520267	0.570541
ATLLEDQQDPSPS#S	sp|Q9HC35|EMAL4_HUMAN	S980	Echinoderm microtubule-associated protein-like 4 OS=Homo sapiens OX=9606 GN=EML4 PE=1 SV=3	2	3.1238	0.763013	2	1	16.685	16.687	16.6649	16.9343	16.7356	16.5787	0.0705662	0.531424
TLDAQDRSFGTRPLS#SGFSPEEAQQQDEEFEK	sp|Q9C0C2|TB182_HUMAN	S983	182 kDa tankyrase-1-binding protein OS=Homo sapiens OX=9606 GN=TNKS1BP1 PE=1 SV=4	4	3.7553	0.586824	1	0.388564	14.7018	14.8749	14.5438	14.4484	14.7108	14.8809	-0.0267614	0.873735
TTPQQGASGPGRS#PVGQAR	sp|Q12774|ARHG5_HUMAN	S983	Rho guanine nucleotide exchange factor 5 OS=Homo sapiens OX=9606 GN=ARHGEF5 PE=1 SV=3	3	3.1261	0.743578	1	1.85393e-09	14.7286	14.7728	14.5911	14.0808	15.1258	15.1645	0.0928615	0.808737
EVAATEEDVTRLPS#PTSPFSSLSQDQAATSK	sp|Q8WWI1|LMO7_HUMAN	S988	LIM domain only protein 7 OS=Homo sapiens OX=9606 GN=LMO7 PE=1 SV=3	4	3.1049	0.620696	1	0.407239	13.3133	13.3415	13.2724	13.0457	13.6137	13.6482	0.126793	0.553663
STS#PTFNKQTK	sp|Q9BX63|FANCJ_HUMAN	S990	Fanconi anemia group J protein OS=Homo sapiens OX=9606 GN=BRIP1 PE=1 SV=2	3	1.132	0.217226	1	0.35137	17.9023	17.7184	17.9586	17.8528	17.7778	17.6183	-0.110116	0.333425
SDSS#GGYNLSDIIQSPSSTGLLK	sp|Q9P2D0|IBTK_HUMAN	S993	Inhibitor of Bruton tyrosine kinase OS=Homo sapiens OX=9606 GN=IBTK PE=1 SV=3	3,4	5.5974	0.763045	5	1	16.8394	17.0456	16.8533	17.1653	16.9947	16.6027	0.00813293	0.966003
QSHSGSIS#PYPK	sp|Q9UQ35|SRRM2_HUMAN	S994	Serine/arginine repetitive matrix protein 2 OS=Homo sapiens OX=9606 GN=SRRM2 PE=1 SV=2	3	2.5312	0.527892	1	0.00647776	16.7461	17.217	16.9254	15.8483	17.0295	17.3994	-0.203771	0.697388
TPPAAAALGAPPPLVTAAGPPT#PPGPPR	sp|Q9HCM7|FBSL_HUMAN	T1010	Fibrosin-1-like protein OS=Homo sapiens OX=9606 GN=FBRSL1 PE=1 SV=4	3,4	4.0085	0.759282	3	1.82808e-09	16	15.888	15.9255	16.7988	15.9769	16.4233	0.461859	0.126405
SPTT#TQSPKSSFLASLNPK	sp|Q14669|TRIPC_HUMAN	T1033	E3 ubiquitin-protein ligase TRIP12 OS=Homo sapiens OX=9606 GN=TRIP12 PE=1 SV=1	4	4.0607	0.482503	2	0.778336	17.8897	17.849	17.8567	17.7572	17.871	17.7063	-0.0869656	0.158765
SSSSSQKDEKITGT#PR	sp|Q7Z6E9|RBBP6_HUMAN	T1087	E3 ubiquitin-protein ligase RBBP6 OS=Homo sapiens OX=9606 GN=RBBP6 PE=1 SV=1	3	2.3391	0.572143	1	0.00454909	15.7267	15.7173	16.0678	15.5924	15.7246	16.1964	0.00055186	0.998089
NVIPDT#PPSTPLVPSR	sp|Q9UKA4|AKA11_HUMAN	T1100	A-kinase anchor protein 11 OS=Homo sapiens OX=9606 GN=AKAP11 PE=1 SV=1	2	2.6603	0.631996	3	0.0043979	15.7148	15.7514	15.8357	15.6929	15.9199	16.1619	0.157612	0.32342
LGLGT#ISGS#SSRSRPEYFRITASNRM*YSLCR	sp|Q86WG5|MTMRD_HUMAN	T1125:S1129	Myotubularin-related protein 13 OS=Homo sapiens OX=9606 GN=SBF2 PE=1 SV=1	5	1.4032	0.260334	1	1	15.5052	15.495	15.6243	15.4378	15.8143	16.0511	0.226254	0.284707
RGEAAGSPVPT#PPRS#PAQEEPTDFLSR	sp|Q9HB09|B2L12_HUMAN	T117:S121	Bcl-2-like protein 12 OS=Homo sapiens OX=9606 GN=BCL2L12 PE=1 SV=1	4	1.8745	0.495065	1	0.00552341	13.651	13.3694	13.4792	13.5272	14.2444	13.9181	0.396673	0.149816
EKM*ALPPQEDAT#ASPPRQK	sp|Q9UQ35|SRRM2_HUMAN	T1177	Serine/arginine repetitive matrix protein 2 OS=Homo sapiens OX=9606 GN=SRRM2 PE=1 SV=2	3,4	1.619	0.479005	3	0.00969654	17.6777	17.4443	17.551	17.7474	17.7015	17.8524	0.209438	0.0607502
VT#QHESDNENEIQIQNK	sp|Q5VZL5|ZMYM4_HUMAN	T118	Zinc finger MYM-type protein 4 OS=Homo sapiens OX=9606 GN=ZMYM4 PE=1 SV=1	4	3.043	0.348998	1	1	17.0842	17.1228	17.1658	17.0489	17.0332	17.2824	-0.00276311	0.975319
NGSPT#PAGSLGGGAVATAGGPGSR	sp|Q6P1L5|F117B_HUMAN	T12	Protein FAM117B OS=Homo sapiens OX=9606 GN=FAM117B PE=1 SV=2	3	4.8721	0.762341	1	1	14.6357	14.362	14.7529	14.7612	15.1364	15.0409	0.395989	0.0702959
KKT#PVTEQEEKLGM*DDLTK	sp|Q9NTI5|PDS5B_HUMAN	T1220	Sister chromatid cohesion protein PDS5 homolog B OS=Homo sapiens OX=9606 GN=PDS5B PE=1 SV=1	4,5	2.5012	0.601511	2	1.90518e-09	16.7355	16.6756	16.8795	17.1367	16.6896	17.6893	0.40832	0.239047
GLASPT#AITPVASPICGK	sp|O95425|SVIL_HUMAN	T1227	Supervillin OS=Homo sapiens OX=9606 GN=SVIL PE=1 SV=2	3	3.2849	0.680751	1	1	12.4934	12.8794	12.8737	13.2991	13.0645	13.0705	0.395878	0.0568071
LESSDLT#PPHS#PPPSSR	sp|Q9H7P9|PKHG2_HUMAN	T1257:S1261	Pleckstrin homology domain-containing family G member 2 OS=Homo sapiens OX=9606 GN=PLEKHG2 PE=1 SV=3	3	1.1527	0.461648	3	0.00971805	16.6735	16.6123	16.6394	16.4963	16.5476	16.6512	-0.0767333	0.191565
NIGRDT#PTSAGPNSFNKGK	sp|Q8WW12|PCNP_HUMAN	T139	PEST proteolytic signal-containing nuclear protein OS=Homo sapiens OX=9606 GN=PCNP PE=1 SV=2	4	1.4512	0.340821	1	0.00439303	15.87	16.1462	16.2268	15.9141	16.1341	16.5653	0.123507	0.603933
KTEVVM*NSQQT#PVGTPK	sp|O75781|PALM_HUMAN	T141	Paralemmin-1 OS=Homo sapiens OX=9606 GN=PALM PE=1 SV=2	3	2.0834	0.568782	1	0.273917	14.8456	14.8368	14.922	14.8397	14.9118	15.2295	0.125547	0.36431
TM*IISPERLDPFADGGKT#PDPK	sp|O75533|SF3B1_HUMAN	T142	Splicing factor 3B subunit 1 OS=Homo sapiens OX=9606 GN=SF3B1 PE=1 SV=3	4,5	3.8678	0.588991	3	1.52197e-09	18.295	18.1171	18.1754	18.515	18.2592	18.2654	0.15073	0.203313
ASPITNDGEDEFVPSDGLDKDEYT#FSPGKSK	sp|Q02880|TOP2B_HUMAN	T1422	DNA topoisomerase 2-beta OS=Homo sapiens OX=9606 GN=TOP2B PE=1 SV=3	4	2.8659	0.694686	1	1	11.8732	12.0692	12.101	11.9927	12.5571	14.0354	0.84726	0.23921
TSNSQKYM*SFT#DK	sp|Q13153|PAK1_HUMAN	T146	Serine/threonine-protein kinase PAK 1 OS=Homo sapiens OX=9606 GN=PAK1 PE=1 SV=2	3	1.1265	0.218464	1	1	14.487	14.4545	14.2931	14.6801	14.5439	14.4694	0.152924	0.150091
LAEAPSPAPTPSPT#PVEDLGPQTSTSPGRLSPDFAEELR	sp|Q14160|SCRIB_HUMAN	T1549	Protein scribble homolog OS=Homo sapiens OX=9606 GN=SCRIB PE=1 SV=4	4	3.1617	0.662175	1	1	12.4377	12.4109	12.4358	12.3953	12.9329	13.0588	0.367524	0.145431
HDT#PDPSPLR	sp|Q9BRD0|BUD13_HUMAN	T159	BUD13 homolog OS=Homo sapiens OX=9606 GN=BUD13 PE=1 SV=1	2	1.0261	0.436994	1	1.89671e-09	13.7054	13.9614	14.1337	13.9165	14.2739	14.1851	0.191724	0.308315
QLSPT#PGYPSQYQLYAM*ENTR	sp|O75376|NCOR1_HUMAN	T1594	Nuclear receptor corepressor 1 OS=Homo sapiens OX=9606 GN=NCOR1 PE=1 SV=2	3	2.1269	0.587193	1	1	13.0063	12.481	12.9302	12.7795	12.6727	13.7809	0.27184	0.523304
TKSNAGADAET#KEPK	sp|Q9ULL0|K1210_HUMAN	T1610	Acrosomal protein KIAA1210 OS=Homo sapiens OX=9606 GN=KIAA1210 PE=2 SV=3	3	1.2279	0.190162	1	1	15.5645	15.5388	15.492	15.4101	15.8491	15.6958	0.119903	0.409735
NSAT#FKSFEDRVGTIK	sp|O43399|TPD54_HUMAN	T163	Tumor protein D54 OS=Homo sapiens OX=9606 GN=TPD52L2 PE=1 SV=2	4	1.595	0.411348	1	0.653457	15.4001	15.4433	15.2502	15.6817	15.4397	15.7248	0.250869	0.077662
NSATFKSFEDRVGT#IK	sp|O43399|TPD54_HUMAN	T173	Tumor protein D54 OS=Homo sapiens OX=9606 GN=TPD52L2 PE=1 SV=2	5	1.527	0.291159	1	0.266475	17.1428	17.2697	17.5	17.5221	17.4067	17.564	0.193398	0.166864
SLLGDSAPTLHLNKGT#PSQS#PVVGR	sp|P52594|AGFG1_HUMAN	T177:S181	Arf-GAP domain and FG repeat-containing protein 1 OS=Homo sapiens OX=9606 GN=AGFG1 PE=1 SV=2	4	3.8685	0.709026	4	0.000113536	17.7447	17.828	17.3963	17.2604	17.8302	17.7586	-0.0399348	0.866391
RFSVSPSSPSSQQTPPPVT#PR	sp|Q14185|DOCK1_HUMAN	T1772	Dedicator of cytokinesis protein 1 OS=Homo sapiens OX=9606 GN=DOCK1 PE=1 SV=2	3	1.3834	0.414775	1	1.84285e-09	14.108	14.2647	13.9163	13.695	14.0573	13.8074	-0.243133	0.173518
NGT#LNKHSGIDFK	sp|Q13418|ILK_HUMAN	T181	Integrin-linked protein kinase OS=Homo sapiens OX=9606 GN=ILK PE=1 SV=2	3,4	2.4675	0.532991	4	1.57017e-09	18.6757	18.5887	19.0137	19.1198	18.9307	19.2816	0.351369	0.0996344
AAET#RNSSEQELR	sp|Q9Y371|SHLB1_HUMAN	T187	Endophilin-B1 OS=Homo sapiens OX=9606 GN=SH3GLB1 PE=1 SV=1	3	1.3985	0.411155	1	0.258302	15.3381	15.0667	14.8674	15.5865	15.7695	13.5608	-0.118476	0.877403
ART#SSFAEPGGGGGGGGGGPGGSASGPGGTGGGK	sp|P49840|GSK3A_HUMAN	T19	Glycogen synthase kinase-3 alpha OS=Homo sapiens OX=9606 GN=GSK3A PE=1 SV=2	4	5.6168	0.778001	2	1	17.0247	16.8441	17.0054	16.7498	16.8929	16.9404	-0.0970147	0.297109
TQAYQDQKPGT#SGLR	sp|P36871|PGM1_HUMAN	T19	Phosphoglucomutase-1 OS=Homo sapiens OX=9606 GN=PGM1 PE=1 SV=3	3	1.1072	0.297688	1	0.268369	14.2273	14.1792	14.3506	14.6916	14.2126	14.4902	0.212444	0.224298
LSLEGDHST#PPSAYGSVK	sp|A6NMY6|AXA2L_HUMAN,sp|P07355|ANXA2_HUMAN	T19,T19	Putative annexin A2-like protein OS=Homo sapiens OX=9606 GN=ANXA2P2 PE=5 SV=2,Annexin A2 OS=Homo sapiens OX=9606 GN=ANXA2 PE=1 SV=2	3	3.225	0.692186	1	0.00441193	15.5621	15.7847	15.657	15.2069	15.1221	15.8578	-0.272313	0.322006
LIYVT#PEKIAK	sp|P46063|RECQ1_HUMAN	T190	ATP-dependent DNA helicase Q1 OS=Homo sapiens OX=9606 GN=RECQL PE=1 SV=3	3	1.8905	0.520603	1	1.39095e-05	16.5611	16.6099	16.3014	16.9968	16.6915	16.7533	0.323083	0.072877
AT#ISDEEIER	sp|Q9UQN3|CHM2B_HUMAN	T197	Charged multivesicular body protein 2b OS=Homo sapiens OX=9606 GN=CHMP2B PE=1 SV=1	2	1.1178	0.293612	1	1	14.889	14.9921	15.1052	15.1191	14.5236	14.7466	-0.199045	0.341562
RAHTPT#PGIYM*GRPTHSGGGGGGGGGGGGGGGGR	sp|Q13595|TRA2A_HUMAN	T204	Transformer-2 protein homolog alpha OS=Homo sapiens OX=9606 GN=TRA2A PE=1 SV=1	5	3.3366	0.699155	1	0.340894	13.5862	13.5107	13.5403	13.5055	13.5592	12.9281	-0.214793	0.35008
SST#PKGDM*SAVNDESF	sp|Q8N488|RYBP_HUMAN	T215	RING1 and YY1-binding protein OS=Homo sapiens OX=9606 GN=RYBP PE=1 SV=2	3	3.3196	0.758495	1	1.41062e-05	17.1156	17.0848	17.1526	17.1779	17.371	17.0576	0.0844396	0.416889
KPPGT#PPPSALPLGAPPPDALPPGPTPEDSPSLETGSR	sp|Q9BQQ3|GORS1_HUMAN	T216	Golgi reassembly-stacking protein 1 OS=Homo sapiens OX=9606 GN=GORASP1 PE=1 SV=3	4,5	4.3496	0.730044	2	0.00439977	13.7457	14.0615	14.2066	14.4366	14.2474	14.5011	0.390442	0.0664599
TFGHNT#M*DAVPR	sp|P55011|S12A2_HUMAN	T217	Solute carrier family 12 member 2 OS=Homo sapiens OX=9606 GN=SLC12A2 PE=1 SV=1	2,3	2.9008	0.638065	6	1.66768e-09	22.1212	22.051	22.1954	21.6575	21.9901	22.0195	-0.233511	0.131261
EAGNEPPT#PR	sp|Q6PCT2|FXL19_HUMAN	T225	F-box/LRR-repeat protein 19 OS=Homo sapiens OX=9606 GN=FBXL19 PE=1 SV=3	2	1.0427	0.274384	1	1.80185e-09	13.7984	13.9447	14.1	13.9053	13.7979	13.807	-0.110974	0.30147
VSPSAARDPYDQSPM*T#PR	sp|Q8NEZ4|KMT2C_HUMAN	T2305	Histone-lysine N-methyltransferase 2C OS=Homo sapiens OX=9606 GN=KMT2C PE=1 SV=3	3	1.1424	0.355392	1	0.414274	14.738	14.8685	14.929	14.6986	14.6406	14.9599	-0.0788558	0.524505
GSET#PGATPGSK	sp|O75533|SF3B1_HUMAN	T244	Splicing factor 3B subunit 1 OS=Homo sapiens OX=9606 GN=SF3B1 PE=1 SV=3	2,3	1.929	0.647952	2	0.00439227	17.2299	17.3043	16.9483	16.8985	17.2838	16.942	-0.119406	0.504666
LNT#SDFQKLK	sp|Q96B36|AKTS1_HUMAN	T246	Proline-rich AKT1 substrate 1 OS=Homo sapiens OX=9606 GN=AKT1S1 PE=1 SV=1	2,3,4	2.7077	0.586304	4	0.00440618	17.8828	17.8984	18.0164	18.0635	17.9815	17.7074	-0.0151094	0.902353
RRGNDPLT#SS#PGRSSR	sp|P49736|MCM2_HUMAN	T25:S27	DNA replication licensing factor MCM2 OS=Homo sapiens OX=9606 GN=MCM2 PE=1 SV=4	3	1.1084	0.331992	2	0.362657	15.0441	15.2161	15.1286	15.0311	15.1501	14.7729	-0.1449	0.300322
SRDAT#PPVSPINM*EDQER	sp|P17275|JUNB_HUMAN	T255	Transcription factor jun-B OS=Homo sapiens OX=9606 GN=JUNB PE=1 SV=1	3	3.7417	0.693268	2	1.88542e-09	16.9689	17.2005	17.3798	17.1818	17.267	17.4889	0.129471	0.436983
AIGGEFSDTNAAVEGT#PLPK	sp|O75410|TACC1_HUMAN	T257	Transforming acidic coiled-coil-containing protein 1 OS=Homo sapiens OX=9606 GN=TACC1 PE=1 SV=2	3	4.127	0.742719	2	1.58052e-09	14.7353	14.536	14.726	14.753	14.6025	14.56	-0.0272983	0.770465
IM*NM*IEEIKTPASTPVSGT#PQASPM*IER	sp|Q9UHR4|BI2L1_HUMAN	T257	Brain-specific angiogenesis inhibitor 1-associated protein 2-like protein 1 OS=Homo sapiens OX=9606 GN=BAIAP2L1 PE=1 SV=2	4	3.5563	0.695639	1	0.365978	12.8653	13.0458	13.2505	13.0076	13.5438	13.7202	0.37003	0.200148
VSSDNVADLHEKYSGST#P	sp|P28074|PSB5_HUMAN	T262	Proteasome subunit beta type-5 OS=Homo sapiens OX=9606 GN=PSMB5 PE=1 SV=3	3	3.2834	0.762289	8	1	19.4956	19.5655	19.3902	19.1318	19.3563	19.5444	-0.139624	0.342182
QSLT#SPDSQSARPANR	sp|Q15751|HERC1_HUMAN	T2722	Probable E3 ubiquitin-protein ligase HERC1 OS=Homo sapiens OX=9606 GN=HERC1 PE=1 SV=2	3	1.2328	0.490915	1	1	15.4575	15.4299	15.4073	15.2343	15.6736	15.2336	-0.0510464	0.746369
TQGTNQIQKNT#PSPDVTLGTNPGTEDIQFPIQK	sp|Q8IX01|SUGP2_HUMAN	T275	SURP and G-patch domain-containing protein 2 OS=Homo sapiens OX=9606 GN=SUGP2 PE=1 SV=2	4	1.6237	0.518014	1	0.882998	12.8651	12.6209	12.8239	13.1898	12.6182	12.7168	0.0716499	0.727806
SNTISKPYISNT#LPSDAPK	sp|Q53SF7|COBL1_HUMAN	T284	Cordon-bleu protein-like 1 OS=Homo sapiens OX=9606 GN=COBLL1 PE=1 SV=3	3	3.2559	0.657238	1	0.110338	14.8039	14.5388	14.883	14.9435	14.8273	15.1449	0.229982	0.174394
IGFPSTT#PAK	sp|P30622|CLIP1_HUMAN	T287	CAP-Gly domain-containing linker protein 1 OS=Homo sapiens OX=9606 GN=CLIP1 PE=1 SV=2	2	1.621	0.275262	1	0.327162	15.191	15.3252	15.2183	15.1281	15.0735	15.1984	-0.111536	0.110683
TDKT#M*TELEIDM*NQR	sp|P45974|UBP5_HUMAN	T292	Ubiquitin carboxyl-terminal hydrolase 5 OS=Homo sapiens OX=9606 GN=USP5 PE=1 SV=2	3	1.3418	0.527948	1	0.285957	14.8563	14.9906	14.9398	15.1118	15.0621	14.6633	0.0167828	0.914745
SLT#VSDDAESSEPER	sp|Q8NFC6|BD1L1_HUMAN	T2956	Biorientation of chromosomes in cell division protein 1-like 1 OS=Homo sapiens OX=9606 GN=BOD1L1 PE=1 SV=2	2	1.5123	0.633604	1	1	13.7311	13.7507	13.831	13.813	14.0731	13.5683	0.0472015	0.7671
GSALGPNPEPHLT#FPR	sp|Q5T0Z8|CF132_HUMAN	T297	Uncharacterized protein C6orf132 OS=Homo sapiens OX=9606 GN=C6orf132 PE=1 SV=4	3	2.657	0.644062	2	1.29428e-09	16.0234	15.9412	15.9338	15.8602	16.12	16.1443	0.0753854	0.473366
AQGGQT#QSPTKSHTPSPTS#PK	sp|P40123|CAP2_HUMAN	T299:S312	Adenylyl cyclase-associated protein 2 OS=Homo sapiens OX=9606 GN=CAP2 PE=1 SV=1	4	1.2693	0.268967	1	0.363121	15.9316	16.062	16.045	15.9751	16.0117	16.0098	-0.0140047	0.758963
SM*GYDDLDYGM*M*SDYGT#ARR	sp|O60716|CTND1_HUMAN	T304	Catenin delta-1 OS=Homo sapiens OX=9606 GN=CTNND1 PE=1 SV=1	3	1.5695	0.525454	1	1	15.0313	15.0432	14.8908	14.3452	15.0256	14.8999	-0.231499	0.341521
KRHSFT#SLTM*ANK	sp|Q7Z6J0|SH3R1_HUMAN	T306	E3 ubiquitin-protein ligase SH3RF1 OS=Homo sapiens OX=9606 GN=SH3RF1 PE=1 SV=2	4	2.6318	0.435367	1	1	17.4016	17.345	17.2586	17.3107	17.255	17.5063	0.0222371	0.810422
RPPGGT#SPPNGGLPGPLATSAAPPGPPAAASPCLGPVAAAGSGLR	sp|Q8WWM7|ATX2L_HUMAN	T31	Ataxin-2-like protein OS=Homo sapiens OX=9606 GN=ATXN2L PE=1 SV=2	4,5	4.8789	0.733731	2	1	14.1744	14.28	14.2524	14.6288	14.154	14.403	0.159644	0.319941
STKEVDKT#PPPQPPLISSM*DSISQK	sp|Q92625|ANS1A_HUMAN	T318	Ankyrin repeat and SAM domain-containing protein 1A OS=Homo sapiens OX=9606 GN=ANKS1A PE=1 SV=4	4	3.6196	0.644436	1	0.273309	15.1469	15.0353	15.1098	15.2226	15.0493	15.8133	0.264404	0.320898
KGPST#PYTK	sp|Q8TAQ2|SMRC2_HUMAN	T322	SWI/SNF complex subunit SMARCC2 OS=Homo sapiens OX=9606 GN=SMARCC2 PE=1 SV=1	2,3	1.4811	0.528594	2	0.328921	18.5759	18.4931	18.9585	18.2238	18.368	18.6693	-0.25548	0.258931
APVPGT#PDSLSSGSSRDVQGTDASLDEELDRVKM*S	sp|Q9UJZ1|STML2_HUMAN	T327	Stomatin-like protein 2, mitochondrial OS=Homo sapiens OX=9606 GN=STOML2 PE=1 SV=1	4	2.2807	0.617398	1	0.000240953	13.0054	13.2892	12.816	12.3638	13.1967	13.1801	-0.123339	0.708747
RST#QESLTAGGTDLKR	sp|Q15345|LRC41_HUMAN	T327	Leucine-rich repeat-containing protein 41 OS=Homo sapiens OX=9606 GN=LRRC41 PE=1 SV=3	3	1.0563	0.464451	1	0.779952	14.0636	14.1325	14.0547	14.7399	14.2155	14.2565	0.320377	0.132839
M*NTAEFKSAT#FPNAGPR	sp|Q86X27|RGPS2_HUMAN	T361	Ras-specific guanine nucleotide-releasing factor RalGPS2 OS=Homo sapiens OX=9606 GN=RALGPS2 PE=1 SV=1	3	1.4453	0.526327	1	0.0043971	19.8232	19.9439	19.8956	19.9647	19.9286	19.6182	-0.0504157	0.684853
IQPAGNT#SPR	sp|P49674|KC1E_HUMAN	T362	Casein kinase I isoform epsilon OS=Homo sapiens OX=9606 GN=CSNK1E PE=1 SV=1	2	1.1282	0.347102	2	1	18.3147	18.6403	18.5824	18.1222	18.1963	18.3975	-0.273841	0.102338
ASPGT#PLSPGSLR	sp|Q96BD0|SO4A1_HUMAN	T37	Solute carrier organic anion transporter family member 4A1 OS=Homo sapiens OX=9606 GN=SLCO4A1 PE=1 SV=2	2,3	2.5693	0.647445	5	1.90111e-09	19.8777	20.1415	19.8643	19.9936	20.0546	19.6674	-0.0559464	0.728631
ALLT#PVAIAAGRK	sp|P00390|GSHR_HUMAN	T383	Glutathione reductase, mitochondrial OS=Homo sapiens OX=9606 GN=GSR PE=1 SV=2	3	1.6516	0.485348	2	1.46852e-09	16.7728	16.6028	16.8225	17.0178	16.8572	16.8915	0.189491	0.083265
ASLVALPEQT#ASEEETPPPLLTK	sp|Q9UKV3|ACINU_HUMAN	T408	Apoptotic chromatin condensation inducer in the nucleus OS=Homo sapiens OX=9606 GN=ACIN1 PE=1 SV=2	3,4	3.2708	0.68124	5	0.662285	15.4329	15.2818	15.5023	15.6747	15.4982	15.921	0.292299	0.103005
GAM*PPAPVPAGT#PAPPGPATM*M*PDGTLGLTPPTTER	sp|Q15233|NONO_HUMAN	T410	Non-POU domain-containing octamer-binding protein OS=Homo sapiens OX=9606 GN=NONO PE=1 SV=4	4	3.7423	0.691714	2	1.8191e-09	13.8192	14.2818	14.1383	14.7902	14.2603	14.6761	0.49581	0.0787412
VPSPLEGSEGDGDT#D	sp|Q9Y606|TRUA_HUMAN	T426	tRNA pseudouridine synthase A OS=Homo sapiens OX=9606 GN=PUS1 PE=1 SV=3	2	3.1515	0.800006	9	1.63219e-09	17.0411	17.0278	17.0282	17.0228	17.1843	17.1632	0.0910848	0.147985
DSAPSTPT#SPTEFLTPGLR	sp|Q9NZJ4|SACS_HUMAN	T4263	Sacsin OS=Homo sapiens OX=9606 GN=SACS PE=1 SV=2	2	1.355	0.604945	1	1	12.7201	12.7108	12.725	12.6363	12.9652	12.3074	-0.0823145	0.687102
GAM*PPAPVPAGTPAPPGPATM*M*PDGTLGLT#PPTTER	sp|Q15233|NONO_HUMAN	T428	Non-POU domain-containing octamer-binding protein OS=Homo sapiens OX=9606 GN=NONO PE=1 SV=4	4,5	4.8199	0.693851	7	1.39528e-05	16.235	16.0261	16.3202	16.7162	16.2519	16.8253	0.404057	0.108656
TQDPSSPGTT#PPQAR	sp|Q13112|CAF1B_HUMAN	T433	Chromatin assembly factor 1 subunit B OS=Homo sapiens OX=9606 GN=CHAF1B PE=1 SV=1	2	1.5333	0.576002	2	0.37517	15.0827	14.9492	15.1932	15.1034	15.074	14.9001	-0.0492392	0.631156
HLDVPDIIITPPT#PTGM*M*LPR	sp|Q96GX8|CP074_HUMAN	T44	Uncharacterized protein C16orf74 OS=Homo sapiens OX=9606 GN=C16orf74 PE=1 SV=2	3	1.8033	0.468807	1	1	11.9566	12.1882	12.3446	12.4827	12.7319	12.2316	0.318888	0.15669
HKGT#EKRESPS#PAPKPR	sp|Q8IYB3|SRRM1_HUMAN	T445:S452	Serine/arginine repetitive matrix protein 1 OS=Homo sapiens OX=9606 GN=SRRM1 PE=1 SV=2	4	1.1299	0.251969	1	0.0122944	14.6728	14.5596	14.5671	14.7436	14.7937	14.3989	0.0455596	0.742476
T#ASFSESRADEVAPAKK	sp|P53396|ACLY_HUMAN	T453	ATP-citrate synthase OS=Homo sapiens OX=9606 GN=ACLY PE=1 SV=3	4,5	2.8499	0.632163	6	0.637017	21.8917	21.8928	22.178	21.9956	21.8059	22.1081	-0.0176195	0.89859
NIM*T#QQKDSFEM*EEVQSTEGEAPHVPATYQLGLTK	sp|P28290|ITPI2_HUMAN	T461	Protein ITPRID2 OS=Homo sapiens OX=9606 GN=ITPRID2 PE=1 SV=3	5	2.3136	0.46996	1	1	12.8178	12.9693	11.9977	12.53	13.2173	14.1274	0.696637	0.275791
GKPPPLLPSVLGPAGGDREALGLGPPAAQLT#PPPAPVGLR	sp|Q8IY67|RAVR1_HUMAN	T463	Ribonucleoprotein PTB-binding 1 OS=Homo sapiens OX=9606 GN=RAVER1 PE=1 SV=1	5	5.9034	0.786682	2	9.4672e-10	15.7363	15.3304	16.4934	16.6661	15.9449	16.6819	0.57761	0.239738
SFFSNT#FGR	sp|Q8NEV8|EXPH5_HUMAN	T465	Exophilin-5 OS=Homo sapiens OX=9606 GN=EXPH5 PE=1 SV=3	2	1.1782	0.353505	1	1.6319e-05	15.5336	15.3747	15.3551	15.1757	15.5808	15.3822	-0.0415653	0.764978
GLAPNT#PGKAR	sp|O43663|PRC1_HUMAN	T481	Protein regulator of cytokinesis 1 OS=Homo sapiens OX=9606 GN=PRC1 PE=1 SV=2	2,3	1.6383	0.525696	2	1.61101e-09	17.9307	17.6817	18.1827	17.7643	17.5556	17.9136	-0.187195	0.352368
SATDGNTSTT#PPTSAK	sp|Q13620|CUL4B_HUMAN	T49	Cullin-4B OS=Homo sapiens OX=9606 GN=CUL4B PE=1 SV=4	2,3	3.1513	0.741884	6	1.38065e-05	18.4391	18.5354	18.6251	18.1239	18.3861	18.5563	-0.177778	0.263472
SVDALDDLT#PPSTAESGSR	sp|Q86X29|LSR_HUMAN	T501	Lipolysis-stimulated lipoprotein receptor OS=Homo sapiens OX=9606 GN=LSR PE=1 SV=4	2,3	3.2998	0.754046	8	1.76714e-09	16.7409	16.6234	16.7594	16.7743	16.8021	16.6354	0.0293783	0.683176
TVVLT#PTYSGEADALLPSLR	sp|Q96Q42|ALS2_HUMAN	T510	Alsin OS=Homo sapiens OX=9606 GN=ALS2 PE=1 SV=2	3	1.8155	0.501294	1	0.426481	13.145	13.5047	13.2317	14.213	13.5791	13.2328	0.381152	0.281911
SENGM*T#GSASSLNNVVTQ	sp|Q9BXM9|FSD1L_HUMAN	T518	FSD1-like protein OS=Homo sapiens OX=9606 GN=FSD1L PE=1 SV=2	3	1.7452	0.630186	1	0.377377	15.0479	14.8313	15.2647	15.1214	15.7139	15.6249	0.438784	0.120381
EQGTGNSYTDTSGPKETSSAT#PGRDSK	sp|Q9UHB7|AFF4_HUMAN	T528	AF4/FMR2 family member 4 OS=Homo sapiens OX=9606 GN=AFF4 PE=1 SV=1	4	3.831	0.53113	2	0.386883	15.8914	15.7498	16.0214	15.8052	15.4217	16.2614	-0.058087	0.831031
ALT#TPTHYKLT#PRPATR	sp|P52948|NUP98_HUMAN	T545:T553	Nuclear pore complex protein Nup98-Nup96 OS=Homo sapiens OX=9606 GN=NUP98 PE=1 SV=4	4	1.9556	0.354265	1	0.497986	17.3532	17.6198	17.4747	17.4379	17.4875	17.6465	0.0414054	0.698653
EGQGGAGRT#SPGGRT#SPEAR	sp|Q8TD16|BICD2_HUMAN	T567:T573	Protein bicaudal D homolog 2 OS=Homo sapiens OX=9606 GN=BICD2 PE=1 SV=1	3,4	1.8444	0.55951	3	0.80227	16.1906	16.1893	16.3243	15.8866	16.1826	16.1701	-0.154947	0.219462
AGETRFTDT#RKDEQER	sp|P13639|EF2_HUMAN	T59	Elongation factor 2 OS=Homo sapiens OX=9606 GN=EEF2 PE=1 SV=4	3,4	1.6281	0.488855	3	0.531459	15.7502	15.9844	16.2972	16.6585	16.1833	16.8635	0.557832	0.0951089
VLT#IDPTEFKFK	sp|P53621|COPA_HUMAN	T591	Coatomer subunit alpha OS=Homo sapiens OX=9606 GN=COPA PE=1 SV=2	3	1.972	0.412982	1	1.88248e-09	14.2603	14.5517	14.775	14.4751	14.3109	14.7603	-0.0136131	0.948644
SQSTT#FNPDDM*SEPEFKR	sp|Q86W92|LIPB1_HUMAN	T603	Liprin-beta-1 OS=Homo sapiens OX=9606 GN=PPFIBP1 PE=1 SV=2	3,4	1.4323	0.536364	2	0.738854	17.1555	17.0791	17.2423	17.2763	17.1752	17.1745	0.0496852	0.440173
GDSET#DLEALFNAVM*NPK	sp|P46937|YAP1_HUMAN	T63	Transcriptional coactivator YAP1 OS=Homo sapiens OX=9606 GN=YAP1 PE=1 SV=2	3	3.1375	0.745147	2	1	13.93	13.9665	13.7659	14.1133	14.1394	13.6454	0.0785662	0.67147
CLST#TPPGDM*AHAR	sp|Q9BY89|K1671_HUMAN	T634	Uncharacterized protein KIAA1671 OS=Homo sapiens OX=9606 GN=KIAA1671 PE=1 SV=2	2	1.0141	0.611084	1	0.883854	14.2002	14.2239	14.3226	14.367	14.2102	14.2681	0.0328693	0.608075
DGEM*DRNFDT#LDLPK	sp|O00192|ARVC_HUMAN	T642	Armadillo repeat protein deleted in velo-cardio-facial syndrome OS=Homo sapiens OX=9606 GN=ARVCF PE=1 SV=1	3	2.7726	0.608526	1	1.22222e-09	16.8181	16.6822	16.7782	16.7206	16.9195	17.2459	0.202456	0.270194
DGEM*DRNFDT#LDLPKRTEAAK	sp|O00192|ARVC_HUMAN	T642	Armadillo repeat protein deleted in velo-cardio-facial syndrome OS=Homo sapiens OX=9606 GN=ARVCF PE=1 SV=1	5	1.2039	0.359997	1	1.87218e-09	16.0463	15.8189	16.289	16.6661	16.1326	17.2093	0.61789	0.142587
DNEESEQPPVPGT#PTLR	sp|O15439|MRP4_HUMAN	T646	Multidrug resistance-associated protein 4 OS=Homo sapiens OX=9606 GN=ABCC4 PE=1 SV=3	2,3	2.5235	0.748286	5	0.00439661	17.2515	17.4039	17.3189	17.2988	17.5805	17.5348	0.146567	0.208337
VSRLST#STTIENIEITIK	sp|Q9UEY8|ADDG_HUMAN	T651	Gamma-adducin OS=Homo sapiens OX=9606 GN=ADD3 PE=1 SV=1	3	2.1365	0.443082	2	1	14.3642	14.2944	14.1689	14.3348	14.5777	14.1906	0.0918662	0.508209
SEDESET#EDEEEKSQEDQEQKR	sp|P25205|MCM3_HUMAN	T674	DNA replication licensing factor MCM3 OS=Homo sapiens OX=9606 GN=MCM3 PE=1 SV=3	4	2.7075	0.709584	1	0.0055348	13.1381	12.6084	13.1011	13.802	12.6749	15.6096	1.07969	0.283172
SM*VDASEEKT#PEQIM*QEK	sp|Q9H3R5|CENPH_HUMAN	T68	Centromere protein H OS=Homo sapiens OX=9606 GN=CENPH PE=1 SV=1	3,4	3.9797	0.63937	4	1.88549e-09	17.7622	17.8334	17.7561	17.6807	17.7394	18.0519	0.0400753	0.750912
LYEALT#PVH	sp|Q9UKF6|CPSF3_HUMAN	T681	Cleavage and polyadenylation specificity factor subunit 3 OS=Homo sapiens OX=9606 GN=CPSF3 PE=1 SV=1	2	1.7098	0.575506	3	1.79496e-09	16.3497	16.3877	16.2691	16.4915	16.0926	16.0709	-0.117128	0.453268
STSTPT#SPGPR	sp|Q8WWM7|ATX2L_HUMAN	T683	Ataxin-2-like protein OS=Homo sapiens OX=9606 GN=ATXN2L PE=1 SV=2	2	1.5339	0.603928	3	1	17.1911	17.387	17.3481	16.9236	17.3398	17.4264	-0.0787792	0.660476
VLIEDT#DDEANT	sp|Q9UBH6|XPR1_HUMAN	T690	Xenotropic and polytropic retrovirus receptor 1 OS=Homo sapiens OX=9606 GN=XPR1 PE=1 SV=1	2	2.5831	0.688049	12	1.8624e-09	18.181	18.0472	18.1307	17.9666	18.2665	18.193	0.0224298	0.830722
LLQERELVEPLT#PSGEAPNQALLR	sp|P00533|EGFR_HUMAN	T693	Epidermal growth factor receptor OS=Homo sapiens OX=9606 GN=EGFR PE=1 SV=2	3,4	4.0078	0.753016	4	1.38177e-05	15.6842	15.517	15.6851	15.6145	15.7586	15.5225	0.00309086	0.973831
T#TSFAESCKPVQQPSAFGSM*K	sp|P49841|GSK3B_HUMAN	T7	Glycogen synthase kinase-3 beta OS=Homo sapiens OX=9606 GN=GSK3B PE=1 SV=2	3,4,5	4.1638	0.695219	3	1	16.8285	16.7423	16.8179	16.7756	17.0084	16.7396	0.0449251	0.638446
VQTT#PSKPGGDRYIPHR	sp|Q12834|CDC20_HUMAN	T70	Cell division cycle protein 20 homolog OS=Homo sapiens OX=9606 GN=CDC20 PE=1 SV=2	4	2.245	0.53265	1	0.17693	18.713	18.3746	18.8944	18.6497	18.5239	19.1332	0.108273	0.675527
EQST#PPKSPQ	sp|Q92615|LAR4B_HUMAN	T732	La-related protein 4B OS=Homo sapiens OX=9606 GN=LARP4B PE=1 SV=3	2	1.0639	0.289877	1	0.554364	14.8378	14.9343	14.9942	14.8936	14.8539	14.8603	-0.0528132	0.325792
QIQNLQKAGTRT#DSREDEISPPPPNPVVK	sp|P10644|KAP0_HUMAN	T75	cAMP-dependent protein kinase type I-alpha regulatory subunit OS=Homo sapiens OX=9606 GN=PRKAR1A PE=1 SV=1	5	1.6149	0.407641	1	1	15.0904	15.0151	15.1909	15.5369	15.1198	15.2245	0.194972	0.222796
QKT#VDIDDAQILPR	sp|Q6GYQ0|RGPA1_HUMAN	T754	Ral GTPase-activating protein subunit alpha-1 OS=Homo sapiens OX=9606 GN=RALGAPA1 PE=1 SV=1	2,3	2.6886	0.710407	2	1.16601e-09	15.287	15.0491	15.2043	15.5469	14.9862	15.3879	0.126883	0.521562
RRPSDENT#IAPSEVQK	sp|Q86W92|LIPB1_HUMAN	T798	Liprin-beta-1 OS=Homo sapiens OX=9606 GN=PPFIBP1 PE=1 SV=2	3,4	2.0893	0.488728	3	0.490486	15.8812	15.8314	16.2434	15.638	16.0031	16.2995	-0.00512759	0.983367
ELAVTT#TPSNWRPPGPWDQLR	sp|Q6Q4G3|AMPQ_HUMAN	T82	Aminopeptidase Q OS=Homo sapiens OX=9606 GN=LVRN PE=1 SV=4	5	1.8572	0.306267	1	0.828343	17.3723	17.0447	17.3729	17.1961	16.9851	17.4946	-0.038023	0.846253
ITT#LSPM*GSGAAPSEESSSQVLPSSSQR	sp|Q9P2N6|KANL3_HUMAN	T874	KAT8 regulatory NSL complex subunit 3 OS=Homo sapiens OX=9606 GN=KANSL3 PE=1 SV=2	3	1.2383	0.44125	1	1	11.6608	11.6132	11.5223	11.6026	11.2812	11.6826	-0.0766862	0.584818
ANVT#PQSSSELRPTTTAALASGVEAK	sp|Q15147|PLCB4_HUMAN	T886	1-phosphatidylinositol 4,5-bisphosphate phosphodiesterase beta-4 OS=Homo sapiens OX=9606 GN=PLCB4 PE=1 SV=3	3,4	3.7265	0.687965	2	1.40814e-05	16.3616	16.3383	16.6215	16.3881	16.3793	16.8367	0.0941912	0.621261
QTPT#PPTTQLPQQVQPSLPAAPSADQPQQQPR	sp|Q09472|EP300_HUMAN	T887	Histone acetyltransferase p300 OS=Homo sapiens OX=9606 GN=EP300 PE=1 SV=2	4	4.8722	0.653586	1	0.310836	13.5748	13.3877	13.2587	13.7852	12.9569	13.654	0.0582765	0.841356
ANST#SDSVFTETPSPVLK	sp|Q9UKI2|BORG2_HUMAN	T90	Cdc42 effector protein 3 OS=Homo sapiens OX=9606 GN=CDC42EP3 PE=1 SV=1	3	3.7107	0.71919	2	1	14.803	14.7389	14.8201	14.6581	15.0157	14.7004	0.00402228	0.973885
VAT#PLPDPM*ASR	sp|Q14126|DSG2_HUMAN	T922	Desmoglein-2 OS=Homo sapiens OX=9606 GN=DSG2 PE=1 SV=2	2,3	1.8711	0.659574	5	1.52373e-09	17.4639	17.7224	17.5683	17.9581	17.7325	17.6901	0.208747	0.135908
VKPET#PPRQSHS#GSISPYPK	sp|Q9UQ35|SRRM2_HUMAN	T983:S990	Serine/arginine repetitive matrix protein 2 OS=Homo sapiens OX=9606 GN=SRRM2 PE=1 SV=2	4	2.1472	0.210926	1	0.642174	15.8476	15.913	15.6648	15.0954	15.6334	16.0758	-0.206967	0.518977
VKPET#PPRQSHSGS#ISPYPK	sp|Q9UQ35|SRRM2_HUMAN	T983:S992	Serine/arginine repetitive matrix protein 2 OS=Homo sapiens OX=9606 GN=SRRM2 PE=1 SV=2	4	1.5999	0.223826	1	0.483466	16.2718	16.6934	16.0179	15.7503	16.1582	16.5811	-0.164493	0.624184
VKPET#PPRQSHSGSIS#PYPKVK	sp|Q9UQ35|SRRM2_HUMAN	T983:S994	Serine/arginine repetitive matrix protein 2 OS=Homo sapiens OX=9606 GN=SRRM2 PE=1 SV=2	5	1.9316	0.315749	1	0.0096962	18.1849	18.4673	17.9558	17.7134	18.1466	18.2746	-0.157804	0.522078
VKPET#PPRQSHSGSIS#PYPK	sp|Q9UQ35|SRRM2_HUMAN	T983:S994	Serine/arginine repetitive matrix protein 2 OS=Homo sapiens OX=9606 GN=SRRM2 PE=1 SV=2	4,5	1.7543	0.354321	3	0.00439227	17.9062	18.2106	17.6978	17.315	17.6581	18.0492	-0.264119	0.365727
VEM*Y#S#GSDDDDDFNKLPK	sp|O60841|IF2P_HUMAN	Y134:S135	Eukaryotic translation initiation factor 5B OS=Homo sapiens OX=9606 GN=EIF5B PE=1 SV=4	3	1.2898	0.452473	1	1	13.1898	13.053	13.1781	12.9258	13.629	13.2805	0.138158	0.542257
Y#LSFTPPEKDGFPSGTPALNAK	sp|Q13177|PAK2_HUMAN	Y139	Serine/threonine-protein kinase PAK 2 OS=Homo sapiens OX=9606 GN=PAK2 PE=1 SV=3	4	3.5602	0.48031	1	0.390466	16.4052	16.3894	16.4858	16.8703	16.8091	16.2805	0.226484	0.298277
IGEGTY#GVVYKAR	sp|P24941|CDK2_HUMAN	Y15	Cyclin-dependent kinase 2 OS=Homo sapiens OX=9606 GN=CDK2 PE=1 SV=2	3	2.9754	0.656517	1	0.642174	18.5868	18.3286	19.0109	18.9862	18.3374	17.7661	-0.278856	0.528679
IGEGTY#GVVYK	sp|Q00526|CDK3_HUMAN,sp|P06493|CDK1_HUMAN,sp|P24941|CDK2_HUMAN	Y15,Y15,Y15	Cyclin-dependent kinase 3 OS=Homo sapiens OX=9606 GN=CDK3 PE=1 SV=1,Cyclin-dependent kinase 1 OS=Homo sapiens OX=9606 GN=CDK1 PE=1 SV=3,Cyclin-dependent kinase 2 OS=Homo sapiens OX=9606 GN=CDK2 PE=1 SV=2	2,3	3.2451	0.487227	10	0.00969661	18.9146	19.1208	19.056	18.7073	18.9499	19.3076	-0.0422287	0.830331
Y#RSPEPDPYLSYR	sp|P49761|CLK3_HUMAN	Y155	Dual specificity protein kinase CLK3 OS=Homo sapiens OX=9606 GN=CLK3 PE=1 SV=3	3	1.5754	0.538213	2	0.514277	16.5058	16.2194	16.3303	16.8264	16.7597	16.4279	0.319547	0.0982346
AYLSSGGGFPEGPEPRDSPSY#GSLSR	sp|O00192|ARVC_HUMAN	Y201	Armadillo repeat protein deleted in velo-cardio-facial syndrome OS=Homo sapiens OX=9606 GN=ARVCF PE=1 SV=1	3	1.4982	0.600521	1	0.881935	13.4015	13.2283	12.9646	13.2972	12.6176	12.719	-0.320164	0.264396
DVY#LSPRDDGYSTKDSYSSRDYPSSR	sp|Q96E39|RMXL1_HUMAN,sp|P38159|RBMX_HUMAN	Y206,Y206	RNA binding motif protein, X-linked-like-1 OS=Homo sapiens OX=9606 GN=RBMXL1 PE=1 SV=1,RNA-binding motif protein, X chromosome OS=Homo sapiens OX=9606 GN=RBMX PE=1 SV=3	3,4	2.945	0.415925	2	1	14.7577	14.4368	14.588	14.4455	14.3334	14.5632	-0.146832	0.267192
NRPDY#VSEEEEDDEDFETAVK	sp|P49792|RBP2_HUMAN	Y2666	E3 SUMO-protein ligase RanBP2 OS=Homo sapiens OX=9606 GN=RANBP2 PE=1 SV=2	3	2.7343	0.675237	1	0.372127	11.9031	11.8917	12.2379	12.7015	12.2579	13.3756	0.767431	0.0896435
DGYGGSRDSYSSSRSDLY#SSGRDR	sp|P38159|RBMX_HUMAN	Y335	RNA-binding motif protein, X chromosome OS=Homo sapiens OX=9606 GN=RBMX PE=1 SV=3	4	1.3469	0.243522	1	1	15.9495	16.1478	16.3233	15.5422	15.2854	16.1242	-0.489623	0.144662
RADM*FSEEQLRTIFGNIEDIY#RCQK	sp|Q9NR80|ARHG4_HUMAN	Y337	Rho guanine nucleotide exchange factor 4 OS=Homo sapiens OX=9606 GN=ARHGEF4 PE=1 SV=3	4	1.7037	0.198744	1	1.85178e-09	12.8515	12.8329	12.5848	13.0969	12.8789	13.2704	0.325691	0.0837922
EKEEEPVAKRPY#SQ	sp|Q96FZ2|HMCES_HUMAN	Y352	Abasic site processing protein HMCES OS=Homo sapiens OX=9606 GN=HMCES PE=1 SV=1	3	1.9794	0.360412	1	1	14.7147	14.7043	14.544	14.5171	14.3734	14.1283	-0.314704	0.0672898
Y#GSDRRLAELSDYRR	sp|Q96PK6|RBM14_HUMAN	Y602	RNA-binding protein 14 OS=Homo sapiens OX=9606 GN=RBM14 PE=1 SV=2	4	1.1917	0.244273	1	0.871605	18.8303	18.5144	18.6235	18.6599	18.5093	18.2231	-0.191963	0.291448
Y#QTQPVTLGEVEQVQSGK	sp|O95425|SVIL_HUMAN	Y850	Supervillin OS=Homo sapiens OX=9606 GN=SVIL PE=1 SV=2	4	4.7743	0.642105	1	0.866797	15.8852	16.0228	16.0484	16.424	16.6369	15.9857	0.363414	0.140794
SALLYKFNGS#PSK	sp|P28749|RBL1_HUMAN	S1009	Retinoblastoma-like protein 1 OS=Homo sapiens OX=9606 GN=RBL1 PE=1 SV=3	3,4	3.5506	0.70067	3	1.88117e-09	17.2937	17.2501	17.5787	17.2204	17.3142	17.408	-0.0599524	0.63367
FQAPS#PSTLLR	sp|Q6P9B9|INT5_HUMAN	S1010	Integrator complex subunit 5 OS=Homo sapiens OX=9606 GN=INTS5 PE=1 SV=1	2	2.0725	0.509337	3	0.00439768	16.4579	16.8185	16.7497	16.6928	16.7613	16.7028	0.0436306	0.718099
SKLNLAQFLNEDLS#	sp|Q9BPX3|CND3_HUMAN	S1015	Condensin complex subunit 3 OS=Homo sapiens OX=9606 GN=NCAPG PE=1 SV=1	2,3	3.6189	0.835223	5	1.33499e-09	17.1903	17.1533	17.1518	17.1674	17.1853	16.9367	-0.0686646	0.444582
LLEQEALM*EQQDPKS#PSHK	sp|Q96PY5|FMNL2_HUMAN	S1016	Formin-like protein 2 OS=Homo sapiens OX=9606 GN=FMNL2 PE=1 SV=3	4	2.3496	0.535581	1	0.00203875	15.4906	15.3471	15.3918	15.6742	15.685	15.5764	0.235343	0.0126188
EKLQSFDS#PERK	sp|P78332|RBM6_HUMAN	S1025	RNA-binding protein 6 OS=Homo sapiens OX=9606 GN=RBM6 PE=1 SV=5	4	1.9077	0.314725	1	0.0113249	17.0101	16.7477	17.0467	17.0608	16.8533	16.9034	0.00431569	0.971368
NEQEHHAGGDS#QKDIM*QR	sp|Q86SF2|GALT7_HUMAN	S103	N-acetylgalactosaminyltransferase 7 OS=Homo sapiens OX=9606 GN=GALNT7 PE=1 SV=1	4	1.8113	0.471981	1	1.47723e-09	NaN	11.1579	11.5163	12.443	11.1174	12.1696	0.572876	0.365424
VKDAS#PNQVAEK	sp|O43402|EMC8_HUMAN	S103	ER membrane protein complex subunit 8 OS=Homo sapiens OX=9606 GN=EMC8 PE=1 SV=1	3	1.2028	0.335966	1	1.71243e-09	14.336	14.0871	14.3591	15.1521	15.3497	15.0552	0.924969	0.00166598
AVS#PLDPSKEVSGKEK	sp|Q14865|ARI5B_HUMAN	S1032	AT-rich interactive domain-containing protein 5B OS=Homo sapiens OX=9606 GN=ARID5B PE=1 SV=3	3,4	2.4399	0.631461	3	1.73274e-09	19.8562	19.7816	19.9223	20.1431	19.8391	20.0124	0.144833	0.20953
SAS#PSVGEERPR	sp|Q9P1Y6|PHRF1_HUMAN	S1034	PHD and RING finger domain-containing protein 1 OS=Homo sapiens OX=9606 GN=PHRF1 PE=1 SV=3	3	1.1267	0.49037	1	1	15.1873	14.4337	15.1651	14.8951	14.9644	15.0621	0.0451647	0.866604
QLGS#PTADLA	sp|Q96FS4|SIPA1_HUMAN	S1036	Signal-induced proliferation-associated protein 1 OS=Homo sapiens OX=9606 GN=SIPA1 PE=1 SV=1	2	1.9852	0.629508	1	1.39929e-05	14.9838	14.8382	15.2865	14.9151	14.9822	14.7379	-0.157765	0.354569
YLSVPPSPNISTS#ESRSPPEGDTTLFLSR	sp|Q9BTC0|DIDO1_HUMAN	S1036	Death-inducer obliterator 1 OS=Homo sapiens OX=9606 GN=DIDO1 PE=1 SV=5	3	1.7352	0.36624	1	1	12.3005	NaN	11.9379	12.3542	12.2727	12.3598	0.209703	0.2309
SNNVEM*DWVLKHTGPNS#PDTANDGFVR	sp|P31943|HNRH1_HUMAN	S104	Heterogeneous nuclear ribonucleoprotein H OS=Homo sapiens OX=9606 GN=HNRNPH1 PE=1 SV=4	4	5.1901	0.773145	2	1.73981e-08	15.0154	14.8511	14.8692	15.0728	15.1302	15.2335	0.233583	0.0290668
LTFDSSFS#PNTGK	sp|P21796|VDAC1_HUMAN	S104	Voltage-dependent anion-selective channel protein 1 OS=Homo sapiens OX=9606 GN=VDAC1 PE=1 SV=2	3	1.9714	0.591813	1	1.89394e-09	14.2173	14.4797	14.1825	13.992	13.9424	13.7912	-0.384658	0.0261108
S#ESSGILPNTTDM*R	sp|Q92667|AKAP1_HUMAN	S105	A-kinase anchor protein 1, mitochondrial OS=Homo sapiens OX=9606 GN=AKAP1 PE=1 SV=1	2	1.3591	0.564418	1	1	14.1115	14.0571	14.2503	14.3563	14.1835	14.3781	0.166318	0.119548
NNQVLGIGSGS#TIVHAVQR	sp|P49247|RPIA_HUMAN	S106	Ribose-5-phosphate isomerase OS=Homo sapiens OX=9606 GN=RPIA PE=1 SV=3	3	6.5074	0.741633	2	6.30225e-06	17.3561	17.4028	17.3086	17.49	17.5721	17.4726	0.1557	0.0191189
GQS#QTSPDHRSDTSSPEVR	sp|Q9UQ35|SRRM2_HUMAN	S1061	Serine/arginine repetitive matrix protein 2 OS=Homo sapiens OX=9606 GN=SRRM2 PE=1 SV=2	3	1.482	0.383806	1	1	11.6897	11.2982	10.9243	11.6011	11.8744	11.8467	0.470006	0.118874
AVS#PFAK	sp|Q9Y2H2|SAC2_HUMAN	S1069	Phosphatidylinositide phosphatase SAC2 OS=Homo sapiens OX=9606 GN=INPP5F PE=1 SV=3	2	1.4011	0.360717	1	1.65148e-09	18.2365	18.5363	18.2578	18.2917	18.4148	18.3655	0.0138143	0.899782
SS#LS#PGRGKDFK	sp|Q9BUQ8|DDX23_HUMAN	S107:S109	Probable ATP-dependent RNA helicase DDX23 OS=Homo sapiens OX=9606 GN=DDX23 PE=1 SV=3	3	1.0985	0.292854	1	1	17.0249	17.5073	16.8644	17.1197	17.1938	17.0151	-0.0226733	0.915215
KQS#FDDNDS#EELEDKDSK	sp|O60841|IF2P_HUMAN	S107:S113	Eukaryotic translation initiation factor 5B OS=Homo sapiens OX=9606 GN=EIF5B PE=1 SV=4	4	2.4486	0.621743	1	1.68021e-09	16.5351	16.6426	16.1823	16.436	16.501	16.4505	0.00915655	0.951128
TFKES#PKQILDPAAR	sp|P46013|KI67_HUMAN	S1071	Proliferation marker protein Ki-67 OS=Homo sapiens OX=9606 GN=MKI67 PE=1 SV=2	3,4	1.6605	0.640952	3	1.41505e-05	18.1724	18.3249	18.9469	18.5605	18.3024	18.6704	0.0297267	0.914736
LRSYS#AGEASEVSR	sp|Q76N89|HECW1_HUMAN	S1075	E3 ubiquitin-protein ligase HECW1 OS=Homo sapiens OX=9606 GN=HECW1 PE=1 SV=3	2,3	1.6151	0.66547	2	0.0101417	16.2198	16.1687	16.4977	16.0375	16.0781	15.8374	-0.311013	0.0697015
SLPAPVAQRPDS#PGGGLQAPGQKRT#PR	sp|Q5JVS0|HABP4_HUMAN	S108:T121	Intracellular hyaluronan-binding protein 4 OS=Homo sapiens OX=9606 GN=HABP4 PE=1 SV=1	5	3.773	0.669918	1	1.64575e-09	15.4474	15.5732	15.6185	15.7834	15.7795	15.7966	0.240109	0.00953014
SHS#VPENM*VEPPLSGR	sp|A1L390|PKHG3_HUMAN	S1081	Pleckstrin homology domain-containing family G member 3 OS=Homo sapiens OX=9606 GN=PLEKHG3 PE=1 SV=1	3	1.3101	0.606977	1	1	14.0334	14.1469	14.0723	14.6336	14.3352	14.3674	0.361188	0.0227078
VKAFGPGLQGGSAGS#PARFTIDTK	sp|P21333|FLNA_HUMAN	S1084	Filamin-A OS=Homo sapiens OX=9606 GN=FLNA PE=1 SV=4	4	4.3899	0.661724	2	0.00441005	17.1078	16.5618	16.7475	16.9015	16.8173	16.9348	0.0788339	0.655924
TAS#ETRSEGSEYEEIPK	sp|P48634|PRC2A_HUMAN	S1085	Protein PRRC2A OS=Homo sapiens OX=9606 GN=PRRC2A PE=1 SV=3	3	1.6213	0.359711	1	0.26122	14.4891	15.076	14.8039	15.0413	14.9046	15.312	0.29632	0.226603
IPAKLS#PTQLR	sp|Q9UNS1|TIM_HUMAN	S1087	Protein timeless homolog OS=Homo sapiens OX=9606 GN=TIMELESS PE=1 SV=2	3	1.416	0.384181	1	0.717022	17.7921	18.1918	17.4557	17.9412	17.974	17.9031	0.12622	0.586563
ASGDPGASGM*S#PR	sp|Q8NDT2|RB15B_HUMAN	S109	Putative RNA-binding protein 15B OS=Homo sapiens OX=9606 GN=RBM15B PE=1 SV=3	2,3	2.7953	0.700474	5	1.87567e-09	17.1067	17.3638	17.2879	17.3158	17.4054	17.2346	0.0658092	0.508796
SKSERPPTILM*TEEPS#SPKGAVR	sp|Q5VZK9|CARL1_HUMAN	S1093	F-actin-uncapping protein LRRC16A OS=Homo sapiens OX=9606 GN=CARMIL1 PE=1 SV=1	4	2.3569	0.491366	1	0.884099	15.269	15.4095	15.4321	15.7702	15.5851	16.029	0.424584	0.0374341
GPAGEAGAS#PPVRR	sp|Q13425|SNTB2_HUMAN	S110	Beta-2-syntrophin OS=Homo sapiens OX=9606 GN=SNTB2 PE=1 SV=1	2,3	3.1094	0.58246	3	1.21746e-09	18.8992	19.5053	19.0065	18.7643	18.9767	18.9624	-0.235872	0.301394
KS#SSGSSDSKESM*STVPADFETDESVLM*RR	sp|Q14493|SLBP_HUMAN	S110	Histone RNA hairpin-binding protein OS=Homo sapiens OX=9606 GN=SLBP PE=1 SV=1	4,5	3.0359	0.592736	3	0.368335	18.7958	18.6081	18.7158	18.7056	18.7413	18.8118	0.0463473	0.500766
YNS#LSILPAALGKPVRDVAAK	sp|Q8TBF2|PXL2B_HUMAN	S110	Prostamide/prostaglandin F synthase OS=Homo sapiens OX=9606 GN=PRXL2B PE=1 SV=1	4	2.3912	0.578747	1	0.321957	14.1846	14.0535	14.3609	14.0474	14.1789	14.1063	-0.0887842	0.411104
LVS#LIGSK	sp|P25786|PSA1_HUMAN	S110	Proteasome subunit alpha type-1 OS=Homo sapiens OX=9606 GN=PSMA1 PE=1 SV=1	2	1.6391	0.375389	1	1.7656e-09	15.1582	15.446	15.373	15.6951	15.9332	15.8731	0.508063	0.0105669
VLGSS#NSDSDLFSR	sp|Q6IQ55|TTBK2_HUMAN	S1101	Tau-tubulin kinase 2 OS=Homo sapiens OX=9606 GN=TTBK2 PE=1 SV=2	2	1.6802	0.638376	1	1	14.0806	13.78	13.6181	14.3075	13.9322	14.2691	0.343391	0.129826
ASAGTPSLSAGVS#PK	sp|Q8TEK3|DOT1L_HUMAN	S1104	Histone-lysine N-methyltransferase, H3 lysine-79 specific OS=Homo sapiens OX=9606 GN=DOT1L PE=1 SV=3	2,3	4.4696	0.692826	6	1.43302e-09	19.0575	19.2517	19.0375	19.0691	19.0852	19.1445	-0.0159626	0.835518
RASAGTPSLSAGVS#PK	sp|Q8TEK3|DOT1L_HUMAN	S1104	Histone-lysine N-methyltransferase, H3 lysine-79 specific OS=Homo sapiens OX=9606 GN=DOT1L PE=1 SV=3	3	1.9223	0.477449	1	1.70972e-09	16.1268	16.9549	16.529	16.6207	16.6662	16.5332	0.0697371	0.787741
LGEAS#DSELADADKASVASEVSTTSSTSKPPTGRR	sp|Q5SW79|CE170_HUMAN	S1112	Centrosomal protein of 170 kDa OS=Homo sapiens OX=9606 GN=CEP170 PE=1 SV=1	5	3.8552	0.69545	1	1.8306e-09	13.9105	14.6903	13.742	14.18	14.4352	14.5313	0.26789	0.436707
RAGS#QERGPLR	sp|P49750|YLPM1_HUMAN	S1119	YLP motif-containing protein 1 OS=Homo sapiens OX=9606 GN=YLPM1 PE=1 SV=4	4	1.7515	0.356494	2	1.4486e-09	15.6721	15.3265	15.7759	15.4867	15.7531	15.5993	0.0215143	0.897146
EIQSQQRLESLSETPGPSS#PRQPR	sp|Q12774|ARHG5_HUMAN	S1126	Rho guanine nucleotide exchange factor 5 OS=Homo sapiens OX=9606 GN=ARHGEF5 PE=1 SV=3	4	3.4082	0.640954	1	0.371774	16.9664	16.8687	16.9726	16.7938	16.7105	16.8527	-0.15022	0.0477147
NM*S#PDEIKIPPEPPGR	sp|Q9UHR5|S30BP_HUMAN	S113	SAP30-binding protein OS=Homo sapiens OX=9606 GN=SAP30BP PE=1 SV=1	3	2.1653	0.720084	6	1.40219e-09	17.4268	17.4528	17.5014	17.6012	17.7206	17.5776	0.172803	0.0248808
RAS#VCAEAYNPDEEEDDAESR	sp|P31323|KAP3_HUMAN	S114	cAMP-dependent protein kinase type II-beta regulatory subunit OS=Homo sapiens OX=9606 GN=PRKAR2B PE=1 SV=3	3	4.5027	0.757856	2	1.5102e-09	13.5023	14.1505	14.1188	15.2365	14.6634	14.3099	0.812694	0.0766733
FSALQQAVPTESTDNRRVVQRSS#LSR	sp|Q04637|IF4G1_HUMAN	S1145	Eukaryotic translation initiation factor 4 gamma 1 OS=Homo sapiens OX=9606 GN=EIF4G1 PE=1 SV=4	4	1.7434	0.543249	1	1	15.7801	15.4865	15.7411	15.9458	16.0582	16.0965	0.364286	0.0237582
TLHS#PPLQLQQR	sp|Q6PFW1|VIP1_HUMAN	S1152	Inositol hexakisphosphate and diphosphoinositol-pentakisphosphate kinase 1 OS=Homo sapiens OX=9606 GN=PPIP5K1 PE=1 SV=1	2,3	1.9006	0.553094	3	1.84792e-09	18.144	18.3173	18.2024	18.4891	18.5935	18.3486	0.25587	0.0428198
GTNSS#DSEELSAGESITK	sp|Q4LE39|ARI4B_HUMAN	S1153	AT-rich interactive domain-containing protein 4B OS=Homo sapiens OX=9606 GN=ARID4B PE=1 SV=2	3	3.0786	0.600078	1	1	15.9121	15.8948	16.0509	15.8717	15.8522	15.9647	-0.0563752	0.403284
SSQPS#PTAVPASDS#PPTKQEVKK	sp|Q3KQU3|MA7D1_HUMAN	S116:S125	MAP7 domain-containing protein 1 OS=Homo sapiens OX=9606 GN=MAP7D1 PE=1 SV=1	4	3.6101	0.300352	1	0.00439969	17.0237	17.4016	16.7118	17.0405	17.1348	16.8863	-0.025177	0.911265
VTSSM*S#SPSM*QPK	sp|Q13136|LIPA1_HUMAN	S1171	Liprin-alpha-1 OS=Homo sapiens OX=9606 GN=PPFIA1 PE=1 SV=1	2,3	1.7774	0.586756	2	1	16.0643	16.3851	16.8739	16.8957	16.7908	16.6496	0.337628	0.241741
THS#DAS#DDEAFTTSK	sp|Q13017|RHG05_HUMAN	S1173:S1176	Rho GTPase-activating protein 5 OS=Homo sapiens OX=9606 GN=ARHGAP5 PE=1 SV=2	3	1.2921	0.277687	1	1	15.461	15.9198	15.886	16.0912	16.3831	16.3432	0.51692	0.0408408
RM*S#DEFVDSFKK	sp|Q92934|BAD_HUMAN	S118	Bcl2-associated agonist of cell death OS=Homo sapiens OX=9606 GN=BAD PE=1 SV=3	3,4	2.4272	0.701237	2	1.63474e-09	17.7788	17.5186	17.7584	17.7325	17.7561	17.8235	0.0854715	0.385805
DRSVS#VDS#GEQREAGTPSLDSEAKEVAPR	sp|Q86UU0|BCL9L_HUMAN	S118:S121	B-cell CLL/lymphoma 9-like protein OS=Homo sapiens OX=9606 GN=BCL9L PE=1 SV=1	4	1.2027	0.331338	1	1	15.0456	14.6855	15.0655	13.8313	13.4703	13.7939	-1.23369	0.00185021
SFS#KEVEER	sp|Q04637|IF4G1_HUMAN	S1187	Eukaryotic translation initiation factor 4 gamma 1 OS=Homo sapiens OX=9606 GN=EIF4G1 PE=1 SV=4	2,3	1.8662	0.424706	4	3.44315e-09	18.5866	18.7819	18.5885	18.351	18.6064	18.3198	-0.22662	0.111944
S#IYGSRFPDENFTLK	sp|P30405|PPIF_HUMAN	S119	Peptidyl-prolyl cis-trans isomerase F, mitochondrial OS=Homo sapiens OX=9606 GN=PPIF PE=1 SV=1	3	1.6296	0.44876	1	1.90464e-09	13.0381	13.1794	12.8209	12.4541	12.481	12.6685	-0.47824	0.0182782
RGS#GDTSISIDTEASIR	sp|Q32MZ4|LRRF1_HUMAN	S120	Leucine-rich repeat flightless-interacting protein 1 OS=Homo sapiens OX=9606 GN=LRRFIP1 PE=1 SV=2	2,3	2.8606	0.762526	4	1.87308e-09	16.4221	16.1256	15.6883	16.1969	16.3023	16.5365	0.266572	0.321044
GSTIYTGYPLS#PTKISQYSYL	sp|Q86Z02|HIPK1_HUMAN	S1200	Homeodomain-interacting protein kinase 1 OS=Homo sapiens OX=9606 GN=HIPK1 PE=1 SV=1	3	3.372	0.590095	1	0.0140809	14.2584	14.3686	14.345	13.5329	13.6795	14.1115	-0.549413	0.0360011
AAS#LTEDRDRGR	sp|Q04637|IF4G1_HUMAN	S1209	Eukaryotic translation initiation factor 4 gamma 1 OS=Homo sapiens OX=9606 GN=EIF4G1 PE=1 SV=4	2,3,4	2.0749	0.495012	4	1.84595e-09	19.454	19.459	19.3481	19.355	19.3867	19.4283	-0.030405	0.508516
GKKTQM*AEVLPS#PR	sp|P11388|TOP2A_HUMAN	S1213	DNA topoisomerase 2-alpha OS=Homo sapiens OX=9606 GN=TOP2A PE=1 SV=3	3	1.0633	0.344682	1	1.85796e-09	15.4478	15.2248	16.0007	15.6923	15.8343	15.7337	0.195595	0.451057
KIFPGLS#PVR	sp|Q5VZK9|CARL1_HUMAN	S122	F-actin-uncapping protein LRRC16A OS=Homo sapiens OX=9606 GN=CARMIL1 PE=1 SV=1	3	1.0963	0.447049	1	1.72718e-09	15.5781	15.664	15.5507	15.5174	15.8288	15.7505	0.101275	0.366606
GLAS#PTAITPVASPICGK	sp|O95425|SVIL_HUMAN	S1225	Supervillin OS=Homo sapiens OX=9606 GN=SVIL PE=1 SV=2	2,3	4.0687	0.724212	2	0.00440706	14.3981	14.7444	14.4682	14.4438	14.5674	14.5872	-0.00410366	0.973201
ALASNTSFFSGCS#PIEEEAH	sp|O95239|KIF4A_HUMAN,sp|Q2VIQ3|KIF4B_HUMAN	S1225,S1227	Chromosome-associated kinesin KIF4A OS=Homo sapiens OX=9606 GN=KIF4A PE=1 SV=3,Chromosome-associated kinesin KIF4B OS=Homo sapiens OX=9606 GN=KIF4B PE=2 SV=2	3	6.6418	0.832304	4	1.69921e-09	16.3194	16.2423	16.1606	16.2114	16.1233	16.0861	-0.100534	0.163712
KRPS#RSQEEVPPDSDDNKTK	sp|Q27J81|INF2_HUMAN	S1227	Inverted formin-2 OS=Homo sapiens OX=9606 GN=INF2 PE=1 SV=2	5	1.6691	0.311665	1	1	14.5452	14.9146	15.0357	15.3114	15.523	15.7914	0.710172	0.0247816
QS#SLSEKKIPEPSPVTR	sp|Q7Z4S6|KI21A_HUMAN	S1228	Kinesin-like protein KIF21A OS=Homo sapiens OX=9606 GN=KIF21A PE=1 SV=2	4	2.0992	0.512052	1	1	17.0852	16.7082	17.0312	17.3027	16.9724	16.6301	0.0268472	0.911579
QTPADGEAS#GESEPAKGSEEAK	sp|P55011|S12A2_HUMAN	S123	Solute carrier family 12 member 2 OS=Homo sapiens OX=9606 GN=SLC12A2 PE=1 SV=1	3,4	5.1249	0.712092	2	1.88482e-09	16.0952	15.9211	16.0582	15.6852	15.9961	15.8643	-0.176303	0.166818
ISPTAGNQNGLLNKTPPTAALSAPPPLISTLGGRPVS#PR	sp|Q8WXX7|AUTS2_HUMAN	S1233	Autism susceptibility gene 2 protein OS=Homo sapiens OX=9606 GN=AUTS2 PE=1 SV=1	4	3.3703	0.571937	1	1.41234e-05	12.1725	12.5227	12.5158	12.7671	13.1001	13.1307	0.595636	0.0221545
DLISNS#PRVIPVTSR	sp|P19387|RPB3_HUMAN	S124	DNA-directed RNA polymerase II subunit RPB3 OS=Homo sapiens OX=9606 GN=POLR2C PE=1 SV=2	3	1.2476	0.376082	1	0.302842	14.7063	14.9255	14.7052	14.2468	14.5985	14.2	-0.430616	0.0415977
NLADEIESYM*NLKS#PLGSK	sp|Q5VZ89|DEN4C_HUMAN	S1244	DENN domain-containing protein 4C OS=Homo sapiens OX=9606 GN=DENND4C PE=1 SV=3	3,4	5.0428	0.698481	3	1.744e-09	16.3633	16.2051	16.2394	16.2457	16.2284	16.4359	0.0340494	0.699371
SLS#VPAASTAKPPPLPR	sp|P49815|TSC2_HUMAN	S1254	Tuberin OS=Homo sapiens OX=9606 GN=TSC2 PE=1 SV=2	3	2.0841	0.572189	1	1.42099e-05	14.0366	13.8813	13.8876	14.4142	14.2733	14.2354	0.372479	0.00745064
RSPTSSAIPLQS#PR	sp|Q9ULD2|MTUS1_HUMAN	S1255	Microtubule-associated tumor suppressor 1 OS=Homo sapiens OX=9606 GN=MTUS1 PE=1 SV=2	3	1.1761	0.329734	1	1.84631e-09	16.2696	15.6854	15.8645	16.2412	16.4283	16.297	0.382339	0.102846
LS#ESPASLPSCPPVETALINQR	sp|Q2TAZ0|ATG2A_HUMAN	S1261	Autophagy-related protein 2 homolog A OS=Homo sapiens OX=9606 GN=ATG2A PE=1 SV=3	3	2.0468	0.615742	2	1	13.3183	13.4082	12.8554	13.4	13.2281	13.5957	0.213962	0.348186
SIS#VGENLGLVAEPQAHAPIRVSPLSK	sp|O60336|MABP1_HUMAN	S1263	Mitogen-activated protein kinase-binding protein 1 OS=Homo sapiens OX=9606 GN=MAPKBP1 PE=1 SV=4	4	4.8587	0.713174	1	0.529342	14.058	13.7392	14.0865	14.2836	14.0282	13.9609	0.129668	0.431905
NSGSFPS#PSISPR	sp|Q9ULD2|MTUS1_HUMAN	S1264	Microtubule-associated tumor suppressor 1 OS=Homo sapiens OX=9606 GN=MTUS1 PE=1 SV=2	2	2.2929	0.696367	1	0.00439192	14.947	15.2542	15.4013	15.2275	15.2541	15.4063	0.0950985	0.547606
NSGSFPS#PSIS#PR	sp|Q9ULD2|MTUS1_HUMAN	S1264:S1268	Microtubule-associated tumor suppressor 1 OS=Homo sapiens OX=9606 GN=MTUS1 PE=1 SV=2	2	2.0644	0.677243	3	1.42113e-05	17.9524	17.9557	17.8506	17.9575	18.0308	17.9121	0.0472113	0.388381
HGS#FHEDEDPIGS#PR	sp|Q96T58|MINT_HUMAN	S1268:S1278	Msx2-interacting protein OS=Homo sapiens OX=9606 GN=SPEN PE=1 SV=1	3	2.2806	0.686179	2	1.24032e-09	17.2477	17.3052	17.2953	17.3535	17.4487	17.3959	0.116626	0.0236017
VTRS#QEELREDK	sp|P55196|AFAD_HUMAN	S1275	Afadin OS=Homo sapiens OX=9606 GN=AFDN PE=1 SV=3	3,4	1.2479	0.418303	2	0.00969623	17.6717	17.8719	17.6811	17.6527	17.3613	17.6238	-0.195649	0.159414
VSRSS#FSSDPDEKAQDSKAYSK	sp|P46013|KI67_HUMAN	S128	Proliferation marker protein Ki-67 OS=Homo sapiens OX=9606 GN=MKI67 PE=1 SV=2	4	1.8744	0.447717	1	1	14.4496	14.463	14.7932	14.9769	14.8361	14.8918	0.333031	0.0495758
S#RLRSPPEALVQGR	sp|Q9UHB6|LIMA1_HUMAN	S128	LIM domain and actin-binding protein 1 OS=Homo sapiens OX=9606 GN=LIMA1 PE=1 SV=1	3	1.3863	0.278006	1	0.637017	17.6258	17.3138	17.2902	16.9206	17.1707	17.2442	-0.298127	0.110537
VHYRS#PPLATGYR	sp|Q86U06|RBM23_HUMAN	S128	Probable RNA-binding protein 23 OS=Homo sapiens OX=9606 GN=RBM23 PE=1 SV=1	3	1.0761	0.312053	1	0.219075	16.7272	16.9072	16.9608	17.1151	17.1571	17.075	0.250675	0.0281899
TASRPDDIPDS#PSSPKVALLPPVLK	sp|Q5VZK9|CARL1_HUMAN	S1288	F-actin-uncapping protein LRRC16A OS=Homo sapiens OX=9606 GN=CARMIL1 PE=1 SV=1	4	2.705	0.588133	1	0.254327	15.0075	14.5341	14.9528	15.1472	15.1851	15.4415	0.426469	0.0722759
NFVFHTLS#PVKAEAAK	sp|Q9HAW4|CLSPN_HUMAN	S1289	Claspin OS=Homo sapiens OX=9606 GN=CLSPN PE=1 SV=3	3	3.0637	0.707054	1	1.88894e-09	13.6254	13.3465	13.4418	13.5574	13.4863	13.9478	0.192593	0.308337
TASRPDDIPDSPS#SPKVALLPPVLK	sp|Q5VZK9|CARL1_HUMAN	S1290	F-actin-uncapping protein LRRC16A OS=Homo sapiens OX=9606 GN=CARMIL1 PE=1 SV=1	4	4.1646	0.742902	3	0.259343	16.1022	15.8436	15.9574	16.3745	16.1291	16.2997	0.300021	0.045159
VQEKPDS#PGGSTQIQR	sp|Q13459|MYO9B_HUMAN	S1290	Unconventional myosin-IXb OS=Homo sapiens OX=9606 GN=MYO9B PE=1 SV=3	2,3,4	2.4487	0.67821	5	1.79392e-09	19.3486	19.2506	19.4383	19.3502	19.2255	19.266	-0.0652828	0.375214
TADSSS#SEDEEEYVVEKVLDR	sp|P45973|CBX5_HUMAN	S13	Chromobox protein homolog 5 OS=Homo sapiens OX=9606 GN=CBX5 PE=1 SV=1	3	2.8125	0.639573	1	1	11.6806	12.5982	13.0434	12.8655	12.8109	12.9771	0.443783	0.333864
M*EIGDTLSTAEESS#PPKSR	sp|Q9BYW2|SETD2_HUMAN	S131	Histone-lysine N-methyltransferase SETD2 OS=Homo sapiens OX=9606 GN=SETD2 PE=1 SV=3	3,4	4.8874	0.797582	3	0.000327666	18.3394	18.3579	18.5347	18.4744	18.5706	18.552	0.121695	0.151936
VPSDKERDGQS#SPQPSPR	sp|Q5VZK9|CARL1_HUMAN	S1314	F-actin-uncapping protein LRRC16A OS=Homo sapiens OX=9606 GN=CARMIL1 PE=1 SV=1	3,4	2.2667	0.518747	3	0.00440859	16.6114	16.4494	16.5396	16.7338	16.6803	16.7177	0.177099	0.0231732
KRGPSFM*TSPS#PK	sp|Q9HAW4|CLSPN_HUMAN	S1316	Claspin OS=Homo sapiens OX=9606 GN=CLSPN PE=1 SV=3	4	1.263	0.190182	1	1.89766e-09	16.6229	17.0407	16.4831	17.1513	16.6816	17.0436	0.243311	0.330065
AVPIAVADEGES#ESEDDDLKPR	sp|Q9Y2K6|UBP20_HUMAN	S132	Ubiquitin carboxyl-terminal hydrolase 20 OS=Homo sapiens OX=9606 GN=USP20 PE=1 SV=2	3,4	4.6412	0.788848	4	1.02115e-06	16.4554	16.2454	16.3639	16.5157	16.5833	16.5835	0.205959	0.0336498
ALAAGADS#PKTEEARPSPAPGPGTPTGTPTRTPSR	sp|Q4KMP7|TB10B_HUMAN	S132	TBC1 domain family member 10B OS=Homo sapiens OX=9606 GN=TBC1D10B PE=1 SV=3	5	2.3458	0.487339	2	0.00440561	16.7516	16.7649	17.065	17.1764	17.1926	17.1264	0.304668	0.0431319
KIPKNPPSGFVRAS#PR	sp|Q13464|ROCK1_HUMAN	S1328	Rho-associated protein kinase 1 OS=Homo sapiens OX=9606 GN=ROCK1 PE=1 SV=1	4	2.1778	0.411516	1	0.882963	17.1756	16.7888	16.9789	17.167	17.2326	17.0064	0.154238	0.302084
SSLAASSS#LSSIVGPLVEM*NTGEAESR	sp|Q9UHC7|MKRN1_HUMAN	S133	E3 ubiquitin-protein ligase makorin-1 OS=Homo sapiens OX=9606 GN=MKRN1 PE=1 SV=3	3	5.3268	0.77953	1	1	11.681	10.9348	10.6845	11.4626	11.4139	NaN	0.338144	0.44635
LAVPTEVSTEVPEM*DTS#T	sp|O00488|ZN593_HUMAN	S133	Zinc finger protein 593 OS=Homo sapiens OX=9606 GN=ZNF593 PE=1 SV=2	2	1.8384	0.733192	2	1	13.4581	12.9394	13.3113	13.5622	13.3433	13.1707	0.12245	0.557226
TIVLVPS#PLGQQQDM*IFEAR	sp|Q96R06|SPAG5_HUMAN	S135	Sperm-associated antigen 5 OS=Homo sapiens OX=9606 GN=SPAG5 PE=1 SV=2	3	4.6776	0.800325	1	1.72035e-09	15.3641	15.1217	15.2732	15.6362	15.2602	15.3147	0.150663	0.333134
GTAQYSSQKS#VEER	sp|Q99959|PKP2_HUMAN	S135	Plakophilin-2 OS=Homo sapiens OX=9606 GN=PKP2 PE=1 SV=2	2,3	2.3297	0.714212	3	1.87218e-09	16.9962	16.8869	16.786	16.8519	16.751	16.6943	-0.124004	0.17905
RTS#FSTSDVSK	sp|Q13459|MYO9B_HUMAN	S1354	Unconventional myosin-IXb OS=Homo sapiens OX=9606 GN=MYO9B PE=1 SV=3	2,3	1.2378	0.255158	2	0.33035	17.04	17.194	17.3247	17.7423	17.8474	17.6874	0.572755	0.00377791
AQQRAES#PESSAIESTQSTPQKGR	sp|Q9NTI5|PDS5B_HUMAN	S1358	Sister chromatid cohesion protein PDS5 homolog B OS=Homo sapiens OX=9606 GN=PDS5B PE=1 SV=1	3,4	3.9163	0.747108	6	1.88217e-09	19.0693	18.4731	18.8069	18.7741	18.6781	18.5719	-0.108371	0.583832
SYLM*TNYESAPPS#PQYKK	sp|O75223|GGCT_HUMAN	S136	Gamma-glutamylcyclotransferase OS=Homo sapiens OX=9606 GN=GGCT PE=1 SV=1	4	3.0956	0.631897	1	0.259426	15.9518	16.0319	15.9765	15.5211	15.2692	15.6969	-0.49097	0.0177454
VGQQAIVLCIS#PSKPNPVFK	sp|Q16656|NRF1_HUMAN	S136	Nuclear respiratory factor 1 OS=Homo sapiens OX=9606 GN=NRF1 PE=1 SV=1	3	1.1699	0.529361	1	0.00969618	12.7681	13.1153	12.7281	12.9774	12.9579	13.1607	0.16151	0.309557
RS#GSPLEKDSDGLRLLGGR	sp|Q9NRA8|4ET_HUMAN	S136	Eukaryotic translation initiation factor 4E transporter OS=Homo sapiens OX=9606 GN=EIF4ENIF1 PE=1 SV=2	4	1.0853	0.481065	1	0.264744	15.3043	14.629	14.9166	15.7527	15.5731	15.0646	0.513508	0.145026
GGPGKLS#PR	sp|Q12888|TP53B_HUMAN	S1362	TP53-binding protein 1 OS=Homo sapiens OX=9606 GN=TP53BP1 PE=1 SV=2	2	1.6401	0.542894	1	1.59838e-09	19.9758	19.8248	19.9374	20.1855	20.3191	20.1588	0.308481	0.0100885
NLGS#INTELQDVQR	sp|O75396|SC22B_HUMAN	S137	Vesicle-trafficking protein SEC22b OS=Homo sapiens OX=9606 GN=SEC22B PE=1 SV=4	2,3	4.4481	0.713788	3	1.6405e-09	16.0233	16.3665	16.2107	16.0124	15.7562	16.0163	-0.271905	0.107172
KLGAGEGGEASVS#PEK	sp|Q13428|TCOF_HUMAN	S1378	Treacle protein OS=Homo sapiens OX=9606 GN=TCOF1 PE=1 SV=3	3,4	3.4154	0.677724	2	1.8511e-09	17.9301	17.9809	17.8788	17.7618	17.7948	17.8529	-0.126796	0.0331603
AHSSPASLQLGAVS#PGTLTPTGVVSGPAATPTAQHLR	sp|P46937|YAP1_HUMAN	S138	Transcriptional coactivator YAP1 OS=Homo sapiens OX=9606 GN=YAP1 PE=1 SV=2	4	2.6282	0.444258	1	0.875784	13.0348	13.2442	12.872	12.5009	12.0095	12.4005	-0.746727	0.0155417
CDSSPDS#AEDVR	sp|P02765|FETUA_HUMAN	S138	Alpha-2-HS-glycoprotein OS=Homo sapiens OX=9606 GN=AHSG PE=1 SV=2	2	2.5935	0.674648	3	1.82576e-09	14.8366	14.4947	14.3347	14.772	15.1138	14.7493	0.322995	0.16304
M*NS#LTFKK	sp|Q96N67|DOCK7_HUMAN	S1383	Dedicator of cytokinesis protein 7 OS=Homo sapiens OX=9606 GN=DOCK7 PE=1 SV=4	2,3	1.3007	0.455831	2	1.88393e-09	18.0543	18.3267	18.5434	18.416	18.5837	18.5159	0.197036	0.258296
NSYPQKVQGGHS#PDDHRVR	sp|A2AJT9|BCLA3_HUMAN	S139	BCLAF1 and THRAP3 family member 3 OS=Homo sapiens OX=9606 GN=BCLAF3 PE=1 SV=1	4,5	2.6584	0.694688	2	1.63554e-09	16.5343	16.391	16.5731	16.6853	16.7444	16.8662	0.265891	0.0257908
ELM*KTPS#ISKK	sp|Q92619|HMHA1_HUMAN	S14	Rho GTPase-activating protein 45 OS=Homo sapiens OX=9606 GN=ARHGAP45 PE=1 SV=2	3	1.7544	0.410169	1	0.00153295	17.3448	17.4119	17.3403	17.6699	17.9183	17.9863	0.492497	0.00759726
AGM*SSNQSIS#SPVLDAVPRTPSR	sp|Q9UQ35|SRRM2_HUMAN	S1403	Serine/arginine repetitive matrix protein 2 OS=Homo sapiens OX=9606 GN=SRRM2 PE=1 SV=2	3	1.5835	0.524029	1	1	14.5782	14.5416	14.5771	15.2071	14.8892	15.5676	0.655663	0.0288399
NSTDLDSAPEDPTS#PKRK	sp|Q96RK0|CIC_HUMAN	S1409	Protein capicua homolog OS=Homo sapiens OX=9606 GN=CIC PE=1 SV=2	3,4	3.7062	0.719146	2	0.144827	16.709	16.9138	17.0874	17.0268	16.9804	16.9888	0.0952695	0.436353
TIQEVLEEQS#EDEDREAKR	sp|P18858|DNLI1_HUMAN	S141	DNA ligase 1 OS=Homo sapiens OX=9606 GN=LIG1 PE=1 SV=1	3,4	3.2149	0.55784	3	1.53972e-09	16.6888	16.469	16.5439	17.0333	16.786	16.8426	0.320073	0.0316624
NIGS#DFIPR	sp|P41279|M3K8_HUMAN	S141	Mitogen-activated protein kinase kinase kinase 8 OS=Homo sapiens OX=9606 GN=MAP3K8 PE=1 SV=2	2	2.0352	0.636287	4	1.5229e-09	18.303	18.2724	18.2433	18.2612	18.4507	18.3064	0.0665512	0.32721
GRWES#QQDVSQTTVSR	sp|Q9NQT8|KI13B_HUMAN	S1410	Kinesin-like protein KIF13B OS=Homo sapiens OX=9606 GN=KIF13B PE=1 SV=2	3	1.9987	0.626457	1	1.76192e-09	14.2137	14.2664	13.9707	13.398	13.3286	13.3702	-0.784639	0.00109316
SS#SASSPEM*KDGLPR	sp|Q9UQ35|SRRM2_HUMAN	S1420	Serine/arginine repetitive matrix protein 2 OS=Homo sapiens OX=9606 GN=SRRM2 PE=1 SV=2	3	1.2251	0.414089	1	1	18.7955	19.4787	19.2038	18.6912	19.1804	18.8277	-0.259569	0.35129
YLLSQSS#PAPLTAAEEELR	sp|Q12792|TWF1_HUMAN	S143	Twinfilin-1 OS=Homo sapiens OX=9606 GN=TWF1 PE=1 SV=3	3	4.004	0.727997	1	0.256804	11.3132	12.2913	10.8121	12.0953	12.0773	11.9965	0.58418	0.250783
RS#RSESETSTM*AAK	sp|Q96B23|CR025_HUMAN	S143	Uncharacterized protein C18orf25 OS=Homo sapiens OX=9606 GN=C18orf25 PE=1 SV=3	3	1.8121	0.291706	1	0.350948	12.6483	13.6215	14.548	14.4548	13.9849	14.3846	0.668835	0.304004
AQPSM*S#PK	sp|Q969S3|ZN622_HUMAN	S143	Zinc finger protein 622 OS=Homo sapiens OX=9606 GN=ZNF622 PE=1 SV=1	2	1.1996	0.386045	3	1.89724e-09	17.7343	18.0582	18.5462	18.0009	17.9698	18.5312	0.0543957	0.864095
SWPS#PK	sp|P48634|PRC2A_HUMAN	S1435	Protein PRRC2A OS=Homo sapiens OX=9606 GN=PRRC2A PE=1 SV=3	2	1.316	0.231307	1	1.89047e-09	17.5379	17.5382	17.7298	17.8519	18.1319	17.9178	0.365248	0.0261208
TAPAAPAEDAVAAAAAAPSEPSEPSRPS#PQPKPRTP	sp|Q53GA4|PHLA2_HUMAN	S144	Pleckstrin homology-like domain family A member 2 OS=Homo sapiens OX=9606 GN=PHLDA2 PE=1 SV=2	5	3.8716	0.700692	1	1	16.4062	16.3001	16.6985	16.6698	16.7602	16.2957	0.106973	0.595034
KHS#M*LFIEASAK	sp|Q9NP72|RAB18_HUMAN	S144	Ras-related protein Rab-18 OS=Homo sapiens OX=9606 GN=RAB18 PE=1 SV=1	3	2.0333	0.329956	1	1.66994e-09	15.4128	15.6783	16.1983	16.3146	16.8034	16.5653	0.797978	0.0419413
ALTQPS#PVSTPSSVQFFLQEDDSADR	sp|P04920|B3A2_HUMAN	S144	Anion exchange protein 2 OS=Homo sapiens OX=9606 GN=SLC4A2 PE=1 SV=4	3	2.0016	0.6881	1	0.121118	12.0964	12.8054	12.2283	12.306	12.0005	12.242	-0.19387	0.458865
SGSS#PGLRDGS#GTPSR	sp|Q9UQ35|SRRM2_HUMAN	S1444:S1451	Serine/arginine repetitive matrix protein 2 OS=Homo sapiens OX=9606 GN=SRRM2 PE=1 SV=2	2	1.2546	0.41838	1	1	13.6044	14.1041	13.802	13.6531	13.9719	14.0008	0.0384474	0.843942
M*LSPASS#LELFM*ETK	sp|P31629|ZEP2_HUMAN	S1447	Transcription factor HIVEP2 OS=Homo sapiens OX=9606 GN=HIVEP2 PE=1 SV=2	3	3.3272	0.617303	2	0.677423	14.9173	15.0729	15.273	15.3186	15.0488	15.1441	0.0828349	0.557941
HTVLYIS#PPPEDLLDNSR	sp|O94916|NFAT5_HUMAN	S145	Nuclear factor of activated T-cells 5 OS=Homo sapiens OX=9606 GN=NFAT5 PE=1 SV=1	3	4.8889	0.732598	2	1.68751e-09	15.6874	15.1735	15.5236	15.1728	15.1182	15.2801	-0.271155	0.16306
SGSSPGLRDGS#GTPSR	sp|Q9UQ35|SRRM2_HUMAN	S1451	Serine/arginine repetitive matrix protein 2 OS=Homo sapiens OX=9606 GN=SRRM2 PE=1 SV=2	2	1.0252	0.522142	1	1	13.3177	13.3658	13.093	12.43	12.8086	13.0832	-0.484899	0.0793136
GRPPAEKLS#PNPPNLTK	sp|P51532|SMCA4_HUMAN	S1452	Transcription activator BRG1 OS=Homo sapiens OX=9606 GN=SMARCA4 PE=1 SV=2	3,4	2.4024	0.584249	5	1.49926e-09	18.664	18.5206	18.724	18.7576	18.7386	18.8192	0.135577	0.105497
M*SDTGS#PGM*QR	sp|O60333|KIF1B_HUMAN	S1454	Kinesin-like protein KIF1B OS=Homo sapiens OX=9606 GN=KIF1B PE=1 SV=5	2,3	2.4913	0.640951	3	1.7997e-09	17.5967	18.0804	18.2492	18.1358	17.9741	17.9974	0.060318	0.780034
FKEGAEM*ES#SKEDKAR	sp|Q9H173|SIL1_HUMAN	S146	Nucleotide exchange factor SIL1 OS=Homo sapiens OX=9606 GN=SIL1 PE=1 SV=1	4,5	2.8224	0.507086	2	0.359772	18.82	18.377	18.8679	18.6701	18.5483	18.9203	0.0246131	0.903591
KRKPS#TSDDSDSNFEK	sp|P11388|TOP2A_HUMAN	S1469	DNA topoisomerase 2-alpha OS=Homo sapiens OX=9606 GN=TOP2A PE=1 SV=3	4	3.007	0.618656	1	0.410822	15.5698	15.4047	15.6416	15.7366	15.271	15.6391	0.0102396	0.951496
SPM*FPALGEASS#DDDLFQSAKPKPAKK	sp|Q5SRD0|WAC2D_HUMAN,sp|Q641Q2|WAC2A_HUMAN,sp|Q9Y4E1|WAC2C_HUMAN	S147,S1180,S1159	WASH complex subunit 2D OS=Homo sapiens OX=9606 GN=WASHC2D PE=3 SV=2,WASH complex subunit 2A OS=Homo sapiens OX=9606 GN=WASHC2A PE=1 SV=3,WASH complex subunit 2C OS=Homo sapiens OX=9606 GN=WASHC2C PE=1 SV=4	5	3.2657	0.681293	1	0.355419	12.9776	13.2182	12.7492	13.4878	13.3394	13.4758	0.452648	0.0343902
RKPSTS#DDSDSNFEK	sp|P11388|TOP2A_HUMAN	S1471	DNA topoisomerase 2-alpha OS=Homo sapiens OX=9606 GN=TOP2A PE=1 SV=3	3,4	3.2567	0.535872	2	1	16.4961	16.5177	16.7934	16.7771	16.5437	16.8654	0.126361	0.403962
S#ASVNKEPVSLPGIM*R	sp|Q8WWI1|LMO7_HUMAN	S1491	LIM domain only protein 7 OS=Homo sapiens OX=9606 GN=LMO7 PE=1 SV=3	2,4	3.0118	0.611206	3	1	18.3522	18.2019	18.3628	18.2998	18.2197	18.0707	-0.108891	0.268802
QRS#ASVNKEPVSLPGIM*R	sp|Q8WWI1|LMO7_HUMAN	S1491	LIM domain only protein 7 OS=Homo sapiens OX=9606 GN=LMO7 PE=1 SV=3	4	1.3605	0.47409	1	0.251254	16.3351	15.9402	16.0808	16.1295	16.2564	15.9947	0.00818284	0.955595
S#SPGQTPEEGAQALAEFAALHGPALR	sp|Q14166|TTL12_HUMAN	S15	Tubulin--tyrosine ligase-like protein 12 OS=Homo sapiens OX=9606 GN=TTLL12 PE=1 SV=2	4	2.5327	0.565523	2	0.415369	14.1592	14.5432	14.2	14.6686	14.6099	14.3237	0.23326	0.222871
IRS#FPDFPTPGVVFR	sp|P07741|APT_HUMAN	S15	Adenine phosphoribosyltransferase OS=Homo sapiens OX=9606 GN=APRT PE=1 SV=2	3	2.3969	0.605449	1	1.6117e-09	14.1418	14.1037	13.8209	13.4912	13.6055	13.8021	-0.389209	0.0458252
TGQPDLLGTGTLGPS#PTATGTLGR	sp|Q9NVM1|EVA1B_HUMAN	S152	Protein eva-1 homolog B OS=Homo sapiens OX=9606 GN=EVA1B PE=1 SV=1	3	5.0905	0.547648	1	0.522044	13.9355	13.6883	13.6445	13.4568	13.4273	13.596	-0.262758	0.0656698
DALGDSLQVPVS#PSSTTSSR	sp|Q9Y2D5|AKAP2_HUMAN	S152	A-kinase anchor protein 2 OS=Homo sapiens OX=9606 GN=AKAP2 PE=1 SV=3	2,3	4.1181	0.692188	5	0.00440499	16.1779	16.0722	16.1337	16.0318	15.989	16.0485	-0.104858	0.0414957
SFS#M*QDLR	sp|Q9H6H4|REEP4_HUMAN	S152	Receptor expression-enhancing protein 4 OS=Homo sapiens OX=9606 GN=REEP4 PE=1 SV=1	2	1.02	0.376275	1	0.00969654	14.9761	15.961	15.9523	15.7423	15.7635	15.9682	0.194847	0.591692
ANVS#SPHREFPPATAR	sp|Q92530|PSMF1_HUMAN	S152	Proteasome inhibitor PI31 subunit OS=Homo sapiens OX=9606 GN=PSMF1 PE=1 SV=2	3	0.701	0.220827	1	1	15.3641	15.1652	14.9167	15.0179	15.0864	15.1117	-0.0766926	0.593482
RVDS#ITAAGGEGPFPTSR	sp|Q9Y4B5|MTCL1_HUMAN	S1523	Microtubule cross-linking factor 1 OS=Homo sapiens OX=9606 GN=MTCL1 PE=1 SV=5	3	2.503	0.652217	1	1.90493e-09	13.3408	13.3027	13.4103	12.8115	12.6751	12.2047	-0.787469	0.013451
DLRAS#PKPTSK	sp|O43166|SI1L1_HUMAN	S1528	Signal-induced proliferation-associated 1-like protein 1 OS=Homo sapiens OX=9606 GN=SIPA1L1 PE=1 SV=4	2,3	1.3165	0.592328	2	1.90585e-09	16.284	16.4767	16.3609	16.378	16.3974	16.3837	0.0124493	0.835831
EGPYSISVLYGDEEVPRS#PFK	sp|P21333|FLNA_HUMAN	S1533	Filamin-A OS=Homo sapiens OX=9606 GN=FLNA PE=1 SV=4	4	2.4316	0.633287	1	1.72656e-09	14.0429	13.7965	14.2495	13.3543	13.7424	13.4569	-0.511749	0.0430656
S#RSGSSQELDVKPSASPQER	sp|Q9UQ35|SRRM2_HUMAN	S1537	Serine/arginine repetitive matrix protein 2 OS=Homo sapiens OX=9606 GN=SRRM2 PE=1 SV=2	4	2.4447	0.531231	1	0.274657	16.2743	16.71	16.4282	16.4113	16.5526	16.5158	0.0224406	0.875497
SRS#GSSQELDVKPSASPQER	sp|Q9UQ35|SRRM2_HUMAN	S1539	Serine/arginine repetitive matrix protein 2 OS=Homo sapiens OX=9606 GN=SRRM2 PE=1 SV=2	3,4	2.6401	0.656566	3	0.0254527	17.3474	17.2039	17.2746	17.4081	17.3735	17.3405	0.0987415	0.0972282
S#LPLSPELESSP	sp|Q6DT37|MRCKG_HUMAN	S1540	Serine/threonine-protein kinase MRCK gamma OS=Homo sapiens OX=9606 GN=CDC42BPG PE=1 SV=2	2	2.1148	0.601806	1	1.86881e-09	14.4119	14.3969	14.2899	14.4354	14.3121	14.1785	-0.0575778	0.52852
QGEESKISAM*DAS#PR	sp|Q9Y2I7|FYV1_HUMAN	S1544	1-phosphatidylinositol 3-phosphate 5-kinase OS=Homo sapiens OX=9606 GN=PIKFYVE PE=1 SV=3	3	1.4212	0.533845	1	0.00439618	15.4683	15.829	16.0032	15.785	15.9439	15.9355	0.121312	0.504815
LKS#PQAVLQLGVNNEDSKSLEK	sp|Q9Y6G5|COMDA_HUMAN	S155	COMM domain-containing protein 10 OS=Homo sapiens OX=9606 GN=COMMD10 PE=1 SV=1	4,5	4.6095	0.791322	2	1.21809e-09	15.0197	14.7897	14.8558	15.11	15.1817	15.1189	0.24847	0.0260196
KS#STVATLQGTPDHGDPR	sp|Q8IVT2|MISP_HUMAN	S155	Mitotic interactor and substrate of PLK1 OS=Homo sapiens OX=9606 GN=MISP PE=1 SV=1	3	1.9275	0.578625	1	0.335596	15.2269	15.0771	15.1949	14.9163	15.2836	15.0161	-0.094333	0.47139
QYHES#EEES#EEEEAA	sp|Q8N9N8|EIF1A_HUMAN	S155:S159	Probable RNA-binding protein EIF1AD OS=Homo sapiens OX=9606 GN=EIF1AD PE=1 SV=1	2	1.082	0.541867	1	0.00598011	12.7942	13.0902	13.5839	13.0876	13.0376	12.8203	-0.174261	0.515389
RKAS#GSENEGDYNPGR	sp|Q02880|TOP2B_HUMAN	S1550	DNA topoisomerase 2-beta OS=Homo sapiens OX=9606 GN=TOP2B PE=1 SV=3	3,4	2.0984	0.591403	2	0.367911	15.6563	15.7991	15.8245	15.5561	15.1646	15.3403	-0.406289	0.0311539
LGGS#AVISLEGKPL	sp|P23528|COF1_HUMAN	S156	Cofilin-1 OS=Homo sapiens OX=9606 GN=CFL1 PE=1 SV=3	2,3	2.2294	0.647798	2	1.74779e-09	17.903	18.2176	17.7902	17.6888	18.0538	17.9551	-0.0710564	0.694114
EVRADS#VGKLVTVR	sp|P33993|MCM7_HUMAN	S156	DNA replication licensing factor MCM7 OS=Homo sapiens OX=9606 GN=MCM7 PE=1 SV=4	3,4	1.4483	0.313111	2	1.81175e-09	16.6786	17.0462	16.9048	16.9252	16.6846	16.9429	-0.0256697	0.859123
S#ISTSGPLDKEDTGR	sp|Q7Z401|MYCPP_HUMAN	S1587	C-myc promoter-binding protein OS=Homo sapiens OX=9606 GN=DENND4A PE=1 SV=2	2,3	2.1978	0.626672	2	1.39652e-05	16.7992	17.0914	16.9931	16.8288	16.5851	16.6742	-0.265149	0.0762176
SIS#TSGPLDKEDTGR	sp|Q7Z401|MYCPP_HUMAN	S1589	C-myc promoter-binding protein OS=Homo sapiens OX=9606 GN=DENND4A PE=1 SV=2	2,3	1.7105	0.584969	2	0.00969627	17.1542	16.9158	16.9915	16.8587	16.719	17.0152	-0.156201	0.231239
ASSSS#ASSAGALESSLDRK	sp|Q5VT52|RPRD2_HUMAN	S16	Regulation of nuclear pre-mRNA domain-containing protein 2 OS=Homo sapiens OX=9606 GN=RPRD2 PE=1 SV=1	3	1.3038	0.306182	1	0.35614	13.8368	14.2089	14.1787	14.6998	14.5795	14.3378	0.464193	0.0439712
GVNTFS#PEGR	sp|P28066|PSA5_HUMAN	S16	Proteasome subunit alpha type-5 OS=Homo sapiens OX=9606 GN=PSMA5 PE=1 SV=3	2	1.0799	0.456987	1	0.000304903	16.292	16.2784	16.216	16.3078	16.3624	16.1643	0.0160637	0.812861
RAS#GQAFELILS#PR	sp|P16949|STMN1_HUMAN	S16:S25	Stathmin OS=Homo sapiens OX=9606 GN=STMN1 PE=1 SV=3	3	2.0703	0.663526	6	1.04614e-09	17.4696	17.5806	17.3104	17.3543	17.3162	17.2577	-0.144103	0.158613
LKSTM*GSSFS#YPDVKLK	sp|Q8NAX2|KDF1_HUMAN	S160	Keratinocyte differentiation factor 1 OS=Homo sapiens OX=9606 GN=KDF1 PE=1 SV=2	4	1.6432	0.494705	1	0.431571	15.6716	15.583	15.2877	15.4974	15.5337	15.3669	-0.0480887	0.723419
AAAAAATAPPS#PGPAQPGPR	sp|Q6SPF0|SAMD1_HUMAN	S161	Atherin OS=Homo sapiens OX=9606 GN=SAMD1 PE=1 SV=1	2,3	4.3563	0.791796	11	1.72591e-09	19.3634	19.0258	19.1062	19.3769	19.2863	19.0939	0.0872873	0.543531
TNSM*SSS#GLGSPNRSSPSIICM*PK	sp|Q9NZN8|CNOT2_HUMAN	S161	CCR4-NOT transcription complex subunit 2 OS=Homo sapiens OX=9606 GN=CNOT2 PE=1 SV=1	3	1.5706	0.628422	2	1	15.9938	15.8511	15.6148	15.8905	15.7796	15.8083	0.0062081	0.959674
EREAANEAGDS#S#QDEAEDDVKQITVR	sp|Q9NVU0|RPC5_HUMAN	S161:S162	DNA-directed RNA polymerase III subunit RPC5 OS=Homo sapiens OX=9606 GN=POLR3E PE=1 SV=1	4	2.016	0.578869	1	1.70648e-09	15.3942	15.9349	15.46	15.7039	15.8218	15.7763	0.170929	0.380952
SFSPKS#PLELGEK	sp|Q15742|NAB2_HUMAN	S162	NGFI-A-binding protein 2 OS=Homo sapiens OX=9606 GN=NAB2 PE=1 SV=1	3	2.5362	0.654956	2	1.38454e-05	16.1976	16.1225	16.0902	16.34	16.2918	16.2588	0.160056	0.0155548
TVDGS#PM*M*K	sp|O75781|PALM_HUMAN	S162	Paralemmin-1 OS=Homo sapiens OX=9606 GN=PALM PE=1 SV=2	2	2.0405	0.57187	2	1.75988e-09	16.5647	17.0327	17.3145	17.0146	16.9165	17.3546	0.124601	0.651662
YADS#PGASSPEQPK	sp|P32519|ELF1_HUMAN	S163	ETS-related transcription factor Elf-1 OS=Homo sapiens OX=9606 GN=ELF1 PE=1 SV=2	2	1.31	0.492214	1	0.265004	10.8116	12.2406	12.1011	12.1513	12.7044	12.3903	0.69754	0.221586
GIPHSLS#GLQDPIIAR	sp|Q9ULH0|KDIS_HUMAN	S1633	Kinase D-interacting substrate of 220 kDa OS=Homo sapiens OX=9606 GN=KIDINS220 PE=1 SV=3	3	1.3396	0.419827	1	0.882611	12.9039	13.3517	12.8378	13.766	13.7791	13.2699	0.573831	0.0692432
S#SSTKGKLELVDNK	sp|Q13523|PRP4B_HUMAN	S164	Serine/threonine-protein kinase PRP4 homolog OS=Homo sapiens OX=9606 GN=PRPF4B PE=1 SV=3	4	1.6252	0.442161	1	1	15.7669	15.6968	15.8097	16.1152	15.8888	15.9991	0.243215	0.02926
S#FTGGLGQLVVPSK	sp|Q9Y3Q8|T22D4_HUMAN	S165	TSC22 domain family protein 4 OS=Homo sapiens OX=9606 GN=TSC22D4 PE=1 SV=2	2,3	3.1911	0.71215	6	0.140288	19.0897	19.2254	18.9318	18.9142	19.1785	18.9637	-0.0635268	0.617112
QAPGVGAVGGGS#PEREEVGAGYNS#EDEYEAAAAR	sp|Q96G74|OTUD5_HUMAN	S165:S177	OTU domain-containing protein 5 OS=Homo sapiens OX=9606 GN=OTUD5 PE=1 SV=1	4	7.9159	0.872207	1	1.88526e-09	14.7365	14.6199	14.2911	14.4548	14.5133	14.3048	-0.124826	0.443919
AIS#ETEENSDELSGERQR	sp|Q00987|MDM2_HUMAN	S166	E3 ubiquitin-protein ligase Mdm2 OS=Homo sapiens OX=9606 GN=MDM2 PE=1 SV=1	2,3	3.6204	0.768506	4	1.37965e-05	14.1693	14.6026	15.3224	14.8195	14.8128	15.0923	0.210088	0.579289
SPDS#PKTPKSPSEK	sp|O00716|E2F3_HUMAN	S166	Transcription factor E2F3 OS=Homo sapiens OX=9606 GN=E2F3 PE=1 SV=1	4	1.1222	0.355819	1	0.322365	16.2023	15.6512	15.7907	15.6987	15.79	15.8827	-0.0909621	0.628292
NRS#AEEGELAESK	sp|Q9C0C2|TB182_HUMAN	S1666	182 kDa tankyrase-1-binding protein OS=Homo sapiens OX=9606 GN=TNKS1BP1 PE=1 SV=4	2,3,4	3.008	0.702673	5	1.4893e-09	18.4563	18.6467	18.503	18.7299	18.6937	18.605	0.140838	0.107949
S#LTPPPSSTESK	sp|Q9UGU0|TCF20_HUMAN	S1669	Transcription factor 20 OS=Homo sapiens OX=9606 GN=TCF20 PE=1 SV=3	3	1.6467	0.457582	1	1	16.3973	16.8847	16.5693	16.3601	16.5856	16.3402	-0.188461	0.311871
AFM*ES#PKQILDSAASLTGSK	sp|P46013|KI67_HUMAN	S1679	Proliferation marker protein Ki-67 OS=Homo sapiens OX=9606 GN=MKI67 PE=1 SV=2	3,4	3.7263	0.667016	2	1.63765e-09	15.7912	15.8234	16.3493	15.8363	15.9052	16.0844	-0.0459967	0.82551
FFTSS#TSLTLK	sp|Q99567|NUP88_HUMAN	S168	Nuclear pore complex protein Nup88 OS=Homo sapiens OX=9606 GN=NUP88 PE=1 SV=2	2	2.2055	0.543686	1	0.00969627	14.9713	15.4892	15.1059	15.2888	15.5453	15.2487	0.172154	0.395022
KYTELPHGAISEDQAVGPADIPCDSTGQTS#T	sp|Q9H773|DCTP1_HUMAN	S169	dCTP pyrophosphatase 1 OS=Homo sapiens OX=9606 GN=DCTPP1 PE=1 SV=1	4	2.1392	0.563154	1	1	13.4919	14.1156	13.8286	13.5178	13.6478	13.2221	-0.349482	0.187169
ASS#ASVPAVGASAEGTRR	sp|Q9BZ23|PANK2_HUMAN	S169	Pantothenate kinase 2, mitochondrial OS=Homo sapiens OX=9606 GN=PANK2 PE=1 SV=3	3	2.0374	0.553156	2	0.00969642	19.4981	19.0749	19.4063	19.0587	19.0153	18.9042	-0.333726	0.0708566
SSSESTSSTVNGVPSRS#PR	sp|Q9NR48|ASH1L_HUMAN	S1703	Histone-lysine N-methyltransferase ASH1L OS=Homo sapiens OX=9606 GN=ASH1L PE=1 SV=2	3	3.277	0.749466	1	0.75247	15.0177	15.0966	15.0542	14.9827	15.0001	14.9776	-0.0693741	0.0433443
RGAPS#SPATGVLPS#PQGK	sp|Q5SRE5|NU188_HUMAN	S1708:S1717	Nucleoporin NUP188 homolog OS=Homo sapiens OX=9606 GN=NUP188 PE=1 SV=1	3	2.358	0.62324	1	1	15.0653	15.5342	15.2448	15.5283	15.4144	15.4072	0.16855	0.301229
GAPS#SPATGVLPS#PQGK	sp|Q5SRE5|NU188_HUMAN	S1708:S1717	Nucleoporin NUP188 homolog OS=Homo sapiens OX=9606 GN=NUP188 PE=1 SV=1	2	1.1476	0.561868	1	1	12.5187	12.3635	12.9822	12.5493	12.4786	12.4314	-0.135045	0.514338
LTVAS#PK	sp|O75179|ANR17_HUMAN	S1709	Ankyrin repeat domain-containing protein 17 OS=Homo sapiens OX=9606 GN=ANKRD17 PE=1 SV=3	2	1.0603	0.273885	1	1.87739e-09	17.5678	17.8974	17.4541	18.0135	17.891	17.8302	0.271786	0.131016
GAPSS#PATGVLPS#PQGK	sp|Q5SRE5|NU188_HUMAN	S1709:S1717	Nucleoporin NUP188 homolog OS=Homo sapiens OX=9606 GN=NUP188 PE=1 SV=1	3	3.3723	0.63562	1	0.0291631	15.7167	15.67	15.8476	15.8946	16.2445	15.834	0.246267	0.150139
TSPS#SPAPLPHQEATPR	sp|P04920|B3A2_HUMAN	S172	Anion exchange protein 2 OS=Homo sapiens OX=9606 GN=SLC4A2 PE=1 SV=4	3	2.1654	0.647871	1	1	15.9724	16.1899	16.236	15.9611	15.7913	15.8513	-0.264837	0.0498599
LLSM*PGAQGAAAAGSEPPPATTS#PEGQPK	sp|Q96KQ7|EHMT2_HUMAN	S173	Histone-lysine N-methyltransferase EHMT2 OS=Homo sapiens OX=9606 GN=EHMT2 PE=1 SV=3	3,4	6.2485	0.779307	3	0.31036	16.1803	16.0961	16.3127	16.3774	16.4197	16.3554	0.187827	0.0461721
EHGPFRS#VEDLVR	sp|Q7L9B9|EEPD1_HUMAN	S173	Endonuclease/exonuclease/phosphatase family domain-containing protein 1 OS=Homo sapiens OX=9606 GN=EEPD1 PE=1 SV=2	3	1.501	0.379347	1	1.57705e-09	15.5542	15.2867	15.409	15.9189	16.2353	16.1264	0.676892	0.00497828
SWEDS#PERGRPHER	sp|Q9UDY2|ZO2_HUMAN	S174	Tight junction protein ZO-2 OS=Homo sapiens OX=9606 GN=TJP2 PE=1 SV=2	3,4	1.4186	0.504752	2	1.79719e-09	16.123	15.8556	15.777	16.5966	16.1388	16.5596	0.513149	0.0465951
QVETEEAGVVTTATASVNLKVS#PK	sp|O75475|PSIP1_HUMAN	S177	PC4 and SFRS1-interacting protein OS=Homo sapiens OX=9606 GN=PSIP1 PE=1 SV=1	3,4,5	7.4758	0.816211	43	1.41956e-09	19.4823	19.5455	19.3966	19.5253	19.5407	19.4447	0.0287584	0.612524
KAEKQVETEEAGVVTTATASVNLKVS#PK	sp|O75475|PSIP1_HUMAN	S177	PC4 and SFRS1-interacting protein OS=Homo sapiens OX=9606 GN=PSIP1 PE=1 SV=1	4,5	5.5783	0.779855	6	1.56022e-09	18.1006	18.05	18.2179	18.486	18.1025	18.1794	0.133138	0.354461
AEKQVETEEAGVVTTATASVNLKVS#PK	sp|O75475|PSIP1_HUMAN	S177	PC4 and SFRS1-interacting protein OS=Homo sapiens OX=9606 GN=PSIP1 PE=1 SV=1	4,5	5.3883	0.799623	5	1.60263e-09	16.9835	16.8908	17.0122	17.0483	16.952	16.984	0.0325718	0.520468
DLELPSQEAPSFQGTES#PKPCKM*PK	sp|Q6PJF5|RHDF2_HUMAN	S177	Inactive rhomboid protein 2 OS=Homo sapiens OX=9606 GN=RHBDF2 PE=1 SV=2	4,5	3.991	0.689226	3	0.346735	16.8163	16.7989	16.8463	16.8889	16.9387	16.9874	0.117837	0.0203657
GRES#PAAGPR	sp|Q9UIF9|BAZ2A_HUMAN	S1770	Bromodomain adjacent to zinc finger domain protein 2A OS=Homo sapiens OX=9606 GN=BAZ2A PE=1 SV=4	2	1.402	0.519829	1	1.667e-09	14.6383	14.7802	14.5681	14.2636	14.2936	14.2703	-0.386418	0.00359041
SQDADS#PGSSGAPENLTFKER	sp|P55196|AFAD_HUMAN	S1779	Afadin OS=Homo sapiens OX=9606 GN=AFDN PE=1 SV=3	3,4	3.5436	0.670081	3	0.000155673	16.4066	16.2906	16.3139	16.4849	16.6434	16.71	0.275667	0.021828
TEENVSDGS#PNAGSVEQTPKKPGLR	sp|P46527|CDN1B_HUMAN	S178	Cyclin-dependent kinase inhibitor 1B OS=Homo sapiens OX=9606 GN=CDKN1B PE=1 SV=1	4,5	5.5244	0.775143	2	1.709e-09	16.7267	16.5736	16.7925	16.7404	16.6255	16.6861	-0.0136363	0.860594
AASSS#SPGSPVASSPSR	sp|Q92538|GBF1_HUMAN	S1780	Golgi-specific brefeldin A-resistance guanine nucleotide exchange factor 1 OS=Homo sapiens OX=9606 GN=GBF1 PE=1 SV=2	2,3	2.7496	0.718214	4	0.230016	16.1789	16.5148	16.2817	16.6712	16.711	16.5694	0.325366	0.0394021
LHSS#SLELGPRPLEQENER	sp|Q86X02|CDR2L_HUMAN	S179	Cerebellar degeneration-related protein 2-like OS=Homo sapiens OX=9606 GN=CDR2L PE=1 SV=2	3,4	3.0318	0.610133	2	0.0334343	13.8235	14.0552	14.2571	14.6618	15.3684	15.2055	1.03331	0.0139993
SRS#AEPRPELGPGQETGTNSR	sp|Q9Y4B5|MTCL1_HUMAN	S1791	Microtubule cross-linking factor 1 OS=Homo sapiens OX=9606 GN=MTCL1 PE=1 SV=5	3	1.9107	0.632438	1	0.00601479	13.4483	13.1916	13.1898	13.5187	13.3213	13.2675	0.0926024	0.46547
SLGS#VQAPSYGARPVSSAASVYAGAGGSGSR	sp|P05783|K1C18_HUMAN	S18	Keratin, type I cytoskeletal 18 OS=Homo sapiens OX=9606 GN=KRT18 PE=1 SV=2	3,4	5.3978	0.738931	8	1.85473e-09	18.6345	18.7108	18.632	18.4324	18.2177	18.4604	-0.288935	0.0233649
S#VSTM*NLSK	sp|Q14244|MAP7_HUMAN	S181	Ensconsin OS=Homo sapiens OX=9606 GN=MAP7 PE=1 SV=1	3	1.8709	0.246352	1	1	17.1837	17.8328	18.2275	18.2631	18.2382	18.2405	0.499296	0.176288
QGS#PVAAGAPAKQQQVDIPLR	sp|Q9NZI8|IF2B1_HUMAN	S181	Insulin-like growth factor 2 mRNA-binding protein 1 OS=Homo sapiens OX=9606 GN=IGF2BP1 PE=1 SV=2	3	1.6347	0.382761	1	1.66364e-09	13.0966	12.9326	12.7948	13.391	13.1487	13.2302	0.315299	0.0487935
S#GSGGGSAKEPQEERSQQQDDIEELETK	sp|Q9H4A3|WNK1_HUMAN	S183	Serine/threonine-protein kinase WNK1 OS=Homo sapiens OX=9606 GN=WNK1 PE=1 SV=2	4	3.2896	0.550796	1	1	13.7859	14.1061	13.4337	13.8148	13.7487	14.1203	0.119359	0.62445
VAS#FSIPGSSSR	sp|Q14573|ITPR3_HUMAN	S1832	Inositol 1,4,5-trisphosphate receptor type 3 OS=Homo sapiens OX=9606 GN=ITPR3 PE=1 SV=2	2	1.3141	0.513431	2	1.90041e-09	15.6437	15.783	15.4551	15.4095	15.3066	15.6116	-0.184765	0.230001
EAQSFISAAIEPESGKS#NER	sp|Q8WXA9|SREK1_HUMAN	S184	Splicing regulatory glutamine/lysine-rich protein 1 OS=Homo sapiens OX=9606 GN=SREK1 PE=1 SV=1	3	3.9623	0.657926	1	0.349386	13.5362	13.9932	13.6176	14.163	14.0957	13.7596	0.290452	0.197412
NSTEDIM*SLS#TQGDYINLQTK	sp|O14966|RAB7L_HUMAN	S185	Ras-related protein Rab-7L1 OS=Homo sapiens OX=9606 GN=RAB29 PE=1 SV=1	3	4.4385	0.758207	1	0.0189465	13.4573	13.7529	13.3935	13.373	13.3869	13.5167	-0.109054	0.414118
ALDVS#ASDDEIAR	sp|P13798|ACPH_HUMAN	S185	Acylamino-acid-releasing enzyme OS=Homo sapiens OX=9606 GN=APEH PE=1 SV=4	2	1.3707	0.379076	1	0.798905	15.5596	15.9032	16.0203	16.232	16.2256	16.428	0.467567	0.0380772
GAS#QAGM*TGYGM*PR	sp|Q9UI15|TAGL3_HUMAN,sp|P37802|TAGL2_HUMAN	S185,S185	Transgelin-3 OS=Homo sapiens OX=9606 GN=TAGLN3 PE=1 SV=2,Transgelin-2 OS=Homo sapiens OX=9606 GN=TAGLN2 PE=1 SV=3	2,3	1.924	0.712474	2	1.81715e-09	15.4003	15.6587	15.507	15.8022	15.9786	15.9002	0.371676	0.014867
DASAQQDSYEFVSPS#PPADVSER	sp|Q99728|BARD1_HUMAN	S186	BRCA1-associated RING domain protein 1 OS=Homo sapiens OX=9606 GN=BARD1 PE=1 SV=2	3	5.299	0.75786	3	1.81833e-09	15.4117	15.2705	15.3204	15.2334	15.5483	15.3604	0.04647	0.667443
KFQEQECPPS#PEPTR	sp|P62070|RRAS2_HUMAN	S186	Ras-related protein R-Ras2 OS=Homo sapiens OX=9606 GN=RRAS2 PE=1 SV=1	3	2.0429	0.589554	1	1.89724e-09	14.5778	14.913	14.7263	15.0896	15.0207	15.0068	0.300031	0.0402639
THPYS#PKSEAPR	sp|P22415|USF1_HUMAN	S186	Upstream stimulatory factor 1 OS=Homo sapiens OX=9606 GN=USF1 PE=1 SV=1	4	1.8672	0.384479	1	1.40944e-05	15.4009	15.4675	16.0341	16.2796	16.1986	16.542	0.70588	0.0354256
ESESTNS#VRLM*L	sp|Q96QT4|TRPM7_HUMAN	S1860	Transient receptor potential cation channel subfamily M member 7 OS=Homo sapiens OX=9606 GN=TRPM7 PE=1 SV=1	2	1.1366	0.387031	1	0.161324	14.9091	15.4188	14.9411	15.2169	15.1105	15.0152	0.0245247	0.895211
LGS#PDYGNSALLSLPGYRPTTR	sp|Q14980|NUMA1_HUMAN	S1862	Nuclear mitotic apparatus protein 1 OS=Homo sapiens OX=9606 GN=NUMA1 PE=1 SV=2	3	1.8254	0.491892	1	1.90248e-09	13.3775	13.204	13.2699	12.136	12.5017	12.9237	-0.763352	0.0306683
YSPTSPKYSPTS#PTYSPTTPK	sp|P24928|RPB1_HUMAN	S1878	DNA-directed RNA polymerase II subunit RPB1 OS=Homo sapiens OX=9606 GN=POLR2A PE=1 SV=2	3	3.8957	0.37087	1	0.274756	14.6805	14.5537	14.533	13.9147	14.18	14.2606	-0.470603	0.0146123
STS#PVTDPSIPIR	sp|Q99607|ELF4_HUMAN	S188	ETS-related transcription factor Elf-4 OS=Homo sapiens OX=9606 GN=ELF4 PE=1 SV=1	2,3	2.6964	0.696188	3	0.0121504	16.6993	16.8721	16.839	16.7988	16.9355	16.9538	0.0925922	0.268222
KATVNLLGEEKKS#T	sp|Q00765|REEP5_HUMAN	S188	Receptor expression-enhancing protein 5 OS=Homo sapiens OX=9606 GN=REEP5 PE=1 SV=3	3	2.0973	0.568588	1	2.72872e-06	15.121	14.6205	15.2213	14.9424	14.9647	14.9704	-0.0284592	0.885812
SAS#LSHPGGEGEPARSR	sp|Q2M3G4|SHRM1_HUMAN	S188	Protein Shroom1 OS=Homo sapiens OX=9606 GN=SHROOM1 PE=1 SV=1	3	1.1636	0.46253	1	0.417791	NaN	11.0989	11.3095	10.563	10.7141	9.84074	-0.831564	0.102006
SAFSNLFGGEPLS#YTR	sp|P02786|TFR1_HUMAN	S19	Transferrin receptor protein 1 OS=Homo sapiens OX=9606 GN=TFRC PE=1 SV=2	2	2.0708	0.591124	1	0.528203	13.2701	13.2293	13.0287	12.7224	12.7224	12.7095	-0.457918	0.00359588
VM*TIPYQPM*PASS#PVICAGGQDR	sp|Q15365|PCBP1_HUMAN	S190	Poly(rC)-binding protein 1 OS=Homo sapiens OX=9606 GN=PCBP1 PE=1 SV=2	3,4	4.4051	0.800732	7	1.88393e-09	19.4817	19.4454	19.3667	19.3733	19.523	19.5189	0.0404663	0.535693
DLLPSGSRDEPPPASQSTSQDCSQALKQS#P	sp|Q5JRA6|TGO1_HUMAN	S1906	Transport and Golgi organization protein 1 homolog OS=Homo sapiens OX=9606 GN=MIA3 PE=1 SV=1	4	3.3867	0.684413	1	1.65178e-09	13.7451	13.953	13.7973	13.981	14.0444	14.1625	0.23082	0.0481301
FVKDFQDYM*EPEEGCQGS#PQRR	sp|O43237|DC1L2_HUMAN	S194	Cytoplasmic dynein 1 light intermediate chain 2 OS=Homo sapiens OX=9606 GN=DYNC1LI2 PE=1 SV=1	4	2.6231	0.619649	1	1.65178e-09	17.0763	17.0587	17.1035	16.9989	16.878	16.8122	-0.183155	0.0311227
KFVKDFQDYM*EPEEGCQGS#PQRR	sp|O43237|DC1L2_HUMAN	S194	Cytoplasmic dynein 1 light intermediate chain 2 OS=Homo sapiens OX=9606 GN=DYNC1LI2 PE=1 SV=1	5	2.1776	0.655125	2	1.67944e-09	17.2987	17.1913	17.2328	17.065	17.1418	17.1556	-0.120171	0.0461892
TES#RDVDSRPEIQR	sp|Q8IZR5|CKLF4_HUMAN	S194	CKLF-like MARVEL transmembrane domain-containing protein 4 OS=Homo sapiens OX=9606 GN=CMTM4 PE=1 SV=1	3	1.2996	0.503847	1	0.00440035	14.2565	14.0199	14.1171	15.3781	14.7474	14.5125	0.7482	0.0489074
SNS#LRLSLIGDR	sp|O94915|FRYL_HUMAN	S1941	Protein furry homolog-like OS=Homo sapiens OX=9606 GN=FRYL PE=1 SV=2	2,3	2.0431	0.647839	5	3.43149e-05	19.0029	19.1335	18.7538	18.9626	19.0769	18.8623	0.00387637	0.977197
TASES#ISNLSEAGS#IKKGER	sp|P30622|CLIP1_HUMAN	S195:S204	CAP-Gly domain-containing linker protein 1 OS=Homo sapiens OX=9606 GN=CLIP1 PE=1 SV=2	3,4	2.5686	0.373394	2	1.40814e-05	17.2157	17.6619	17.3316	17.3338	17.4061	17.3888	-0.0268154	0.852698
IPAVTLAVTSVAGS#PAR	sp|Q9Y4B5|MTCL1_HUMAN	S196	Microtubule cross-linking factor 1 OS=Homo sapiens OX=9606 GN=MTCL1 PE=1 SV=5	2,3	3.9513	0.764305	4	1.74752e-09	14.5354	15.1355	15.0609	15.4281	15.2312	15.3169	0.4148	0.103299
QAREES#EESEAEPVQR	sp|Q9BW71|HIRP3_HUMAN	S196	HIRA-interacting protein 3 OS=Homo sapiens OX=9606 GN=HIRIP3 PE=1 SV=3	3	1.9201	0.662101	1	1.84617e-09	12.4198	12.3694	12.4688	11.926	11.3431	11.9552	-0.677924	0.028154
RERS#PGRLFEDSSR	sp|O14578|CTRO_HUMAN	S1993	Citron Rho-interacting kinase OS=Homo sapiens OX=9606 GN=CIT PE=1 SV=2	3,4	1.9815	0.500883	3	1.82083e-09	17.5831	18.0563	17.5916	17.3286	16.9926	16.8733	-0.678837	0.0307142
TASESISNLS#EAGSIK	sp|P30622|CLIP1_HUMAN	S200	CAP-Gly domain-containing linker protein 1 OS=Homo sapiens OX=9606 GN=CLIP1 PE=1 SV=2	2,3	2.2957	0.594895	2	0.00969676	14.9387	15.0293	15.0012	14.588	14.6088	14.827	-0.315117	0.0176784
LS#SSSATLLNS#PDR	sp|Q14244|MAP7_HUMAN	S200:S209	Ensconsin OS=Homo sapiens OX=9606 GN=MAP7 PE=1 SV=1	2	1.6843	0.345247	1	1	13.6985	14.2894	13.7142	14.2491	14.3381	14.1039	0.329678	0.184849
LSS#SSATLLNSPDRAR	sp|Q14244|MAP7_HUMAN	S201	Ensconsin OS=Homo sapiens OX=9606 GN=MAP7 PE=1 SV=1	3	1.9822	0.399354	2	1	19.7409	19.4943	19.7109	19.3898	19.6121	19.4675	-0.158943	0.192017
RRGPPRNYAGEEEEEGS#GSS#EGFDPPATDR	sp|P16989|YBOX3_HUMAN	S201:S204	Y-box-binding protein 3 OS=Homo sapiens OX=9606 GN=YBX3 PE=1 SV=4	4	1.4275	0.46732	1	1	13.4183	13.4442	12.9432	13.3966	13.446	13.2375	0.0914447	0.628095
ERES#PPPSALQPVQLPR	sp|Q86VE0|MYPOP_HUMAN	S202	Myb-related transcription factor, partner of profilin OS=Homo sapiens OX=9606 GN=MYPOP PE=1 SV=2	3	1.0988	0.25901	1	1.87739e-09	14.9085	15.6615	14.9981	15.5981	15.571	15.4309	0.343963	0.229925
RDS#EEFGVK	sp|O95049|ZO3_HUMAN	S203	Tight junction protein ZO-3 OS=Homo sapiens OX=9606 GN=TJP3 PE=1 SV=3	2,3	2.3924	0.545519	2	1.60933e-09	16.9142	16.773	16.6629	16.9838	17.0042	17.012	0.216632	0.0416159
TASESISNLSEAGS#IKKGER	sp|P30622|CLIP1_HUMAN	S204	CAP-Gly domain-containing linker protein 1 OS=Homo sapiens OX=9606 GN=CLIP1 PE=1 SV=2	4	3.0096	0.672648	1	1.78341e-09	16.7392	16.9304	16.789	16.9589	17.3508	17.3153	0.388783	0.0475754
RRS#SDEDAAGEPK	sp|Q9BUI4|RPC3_HUMAN	S204	DNA-directed RNA polymerase III subunit RPC3 OS=Homo sapiens OX=9606 GN=POLR3C PE=1 SV=1	2,3	2.3874	0.630847	4	1	17.2842	17.2936	17.5149	17.1563	17.3005	17.35	-0.0953185	0.37325
RRRS#SDEDAAGEPK	sp|Q9BUI4|RPC3_HUMAN	S204	DNA-directed RNA polymerase III subunit RPC3 OS=Homo sapiens OX=9606 GN=POLR3C PE=1 SV=1	3	1.9768	0.553116	2	0.353867	14.7479	14.5242	14.7609	14.5477	14.6356	14.7855	-0.0214316	0.846164
NSLNRAS#FR	sp|Q96HP0|DOCK6_HUMAN	S2041	Dedicator of cytokinesis protein 6 OS=Homo sapiens OX=9606 GN=DOCK6 PE=1 SV=3	2	1.173	0.417136	1	1.87425e-09	15.8524	15.9592	15.8926	15.83	15.7852	15.8017	-0.0957613	0.0470449
DTS#PSSGSAVSSSK	sp|Q8NEY8|PPHLN_HUMAN	S205	Periphilin-1 OS=Homo sapiens OX=9606 GN=PPHLN1 PE=1 SV=2	2	2.0802	0.684742	1	0.639639	14.2048	14.4206	14.205	14.1376	14.4312	14.0683	-0.064443	0.652039
QVS#FPDDDEEIVRINPR	sp|Q7Z698|SPRE2_HUMAN	S206	Sprouty-related, EVH1 domain-containing protein 2 OS=Homo sapiens OX=9606 GN=SPRED2 PE=1 SV=2	3	3.1622	0.681013	1	9.88619e-10	13.5517	14.2613	13.5637	13.7105	13.8189	13.7621	-0.0284395	0.910127
RKTSS#DDES#EEDEDDLLQR	sp|Q9Y5J1|UTP18_HUMAN	S206:S210	U3 small nucleolar RNA-associated protein 18 homolog OS=Homo sapiens OX=9606 GN=UTP18 PE=1 SV=3	3	0.6728	0.270214	1	1	13.2049	13.266	13.6921	14.0159	13.9277	13.9019	0.560801	0.0233699
KKYDLES#ASAILPSSAIEDPDLGSLGK	sp|Q9BXF6|RFIP5_HUMAN	S207	Rab11 family-interacting protein 5 OS=Homo sapiens OX=9606 GN=RAB11FIP5 PE=1 SV=1	4,5	5.2155	0.633036	2	0.883484	15.0665	16.1211	14.938	15.4115	16.0583	16.2032	0.515848	0.312624
DFQEYVEPGEDFPAS#PQRR	sp|Q9Y6G9|DC1L1_HUMAN	S207	Cytoplasmic dynein 1 light intermediate chain 1 OS=Homo sapiens OX=9606 GN=DYNC1LI1 PE=1 SV=3	3,4	3.1856	0.743816	6	1.21391e-09	18.2051	18.3214	17.9206	18.1534	18.1395	18.3356	0.0604655	0.676889
TLIKSEPVS#PK	sp|Q3L8U1|CHD9_HUMAN	S2079	Chromodomain-helicase-DNA-binding protein 9 OS=Homo sapiens OX=9606 GN=CHD9 PE=1 SV=2	3	1.9455	0.545926	1	1.69852e-09	16.9108	17.071	17.2137	17.3197	17.358	17.4326	0.304946	0.0310793
RS#SLSPPSS#AYER	sp|Q9BYW2|SETD2_HUMAN	S2079:S2086	Histone-lysine N-methyltransferase SETD2 OS=Homo sapiens OX=9606 GN=SETD2 PE=1 SV=3	2	1.4464	0.458172	1	1	14.6025	14.6055	14.5529	14.586	14.5536	14.593	-0.00945473	0.67504
LNQEKKVS#VYLEDTD	sp|O60487|MPZL2_HUMAN	S208	Myelin protein zero-like protein 2 OS=Homo sapiens OX=9606 GN=MPZL2 PE=1 SV=1	3,4	2.241	0.676439	2	1.41567e-05	18.6508	18.616	18.5437	18.7189	18.6289	18.5373	0.024847	0.705426
KVS#VYLEDTD	sp|O60487|MPZL2_HUMAN	S208	Myelin protein zero-like protein 2 OS=Homo sapiens OX=9606 GN=MPZL2 PE=1 SV=1	3	1.8658	0.656662	2	1.90397e-09	21.2392	21.5454	20.9683	21.1844	21.2547	21.1142	-0.0665264	0.71796
SS#PRPGQPPK	sp|P57739|CLD2_HUMAN	S208	Claudin-2 OS=Homo sapiens OX=9606 GN=CLDN2 PE=1 SV=1	3	1.3546	0.232172	1	0.400809	18.8746	19.233	18.8137	19.4163	19.3947	19.3066	0.398774	0.0418516
TSS#FAEPGGGGGGGGGGPGGSASGPGGTGGGK	sp|P49840|GSK3A_HUMAN	S21	Glycogen synthase kinase-3 alpha OS=Homo sapiens OX=9606 GN=GSK3A PE=1 SV=2	3,4	7.4527	0.840514	2	0.0221505	16.4414	16.7402	16.5428	16.8862	16.9655	16.8347	0.320703	0.0284599
QQPQPSQTES#PQEAQIIQAK	sp|O96020|CCNE2_HUMAN	S21	G1/S-specific cyclin-E2 OS=Homo sapiens OX=9606 GN=CCNE2 PE=1 SV=1	3,4	3.9876	0.60262	2	1.90802e-09	17.1416	17.1247	17.4778	17.5368	17.1691	17.4681	0.14333	0.423951
NHS#GSRT#PPVALNSSR	sp|Q9UQ35|SRRM2_HUMAN	S2100:T2104	Serine/arginine repetitive matrix protein 2 OS=Homo sapiens OX=9606 GN=SRRM2 PE=1 SV=2	4	2.1192	0.618862	2	1	16.2107	15.8935	16.2316	16.8923	16.6178	16.4797	0.551335	0.0278836
QRS#PIALPVKQEPPQIDAVKR	sp|Q8TF01|PNISR_HUMAN	S211	Arginine/serine-rich protein PNISR OS=Homo sapiens OX=9606 GN=PNISR PE=1 SV=2	4,5	3.4833	0.640226	2	1.34138e-09	15.8094	15.7443	15.6182	15.4822	15.6058	15.5097	-0.191437	0.0470166
GS#PHYFSPFRPY	sp|Q13242|SRSF9_HUMAN	S211	Serine/arginine-rich splicing factor 9 OS=Homo sapiens OX=9606 GN=SRSF9 PE=1 SV=1	3	2.1276	0.673294	2	1.72958e-09	16.7396	16.4861	15.3759	16.1985	16.0931	16.2077	-0.0340773	0.939286
SSDEENGPPSS#PDLDR	sp|Q96B36|AKTS1_HUMAN	S212	Proline-rich AKT1 substrate 1 OS=Homo sapiens OX=9606 GN=AKT1S1 PE=1 SV=1	2,3	2.8103	0.740465	3	0.0096967	15.5186	15.7394	15.601	15.7687	15.9096	15.862	0.227102	0.0412975
QNLRDLVM*GS#SPQLKR	sp|Q53LP3|SWAHC_HUMAN	S212	Ankyrin repeat domain-containing protein SOWAHC OS=Homo sapiens OX=9606 GN=SOWAHC PE=1 SV=1	3,4	1.9823	0.468849	2	0.00969647	19.484	19.3889	19.5618	19.5764	19.5071	19.5573	0.0686665	0.273126
LPSGS#GAAS#PTGSAVDIR	sp|Q09666|AHNK_HUMAN	S212:S216	Neuroblast differentiation-associated protein AHNAK OS=Homo sapiens OX=9606 GN=AHNAK PE=1 SV=2	2	1.9454	0.471317	1	1	14.0584	14.0309	13.857	13.8185	13.9666	14.0834	-0.025966	0.806525
KLSSS#SEPYEEDEFNDDQSIKK	sp|Q9H4L7|SMRCD_HUMAN	S213	SWI/SNF-related matrix-associated actin-dependent regulator of chromatin subfamily A containing DEAD/H box 1 OS=Homo sapiens OX=9606 GN=SMARCAD1 PE=1 SV=2	5	4.9753	0.611018	1	1	16.0178	16.8147	16.0686	16.3313	16.6479	17.0115	0.363189	0.325045
TLSPTPASATAPTSQGIPTS#DEES#TPKKSK	sp|Q9NQS7|INCE_HUMAN	S214:S218	Inner centromere protein OS=Homo sapiens OX=9606 GN=INCENP PE=1 SV=3	4	4.8526	0.223674	1	1	14.195	14.3121	14.4704	14.406	14.0641	14.0848	-0.14089	0.360164
LGLAVIHGEAQCTELDM*DDGRHS#PPM*VK	sp|Q14558|KPRA_HUMAN	S215	Phosphoribosyl pyrophosphate synthase-associated protein 1 OS=Homo sapiens OX=9606 GN=PRPSAP1 PE=1 SV=2	4	3.9344	0.67863	1	1.79034e-09	13.3138	14.6428	13.5231	14.1892	14.5362	14.9267	0.724131	0.193857
VHRPRS#PILEEK	sp|Q12830|BPTF_HUMAN	S216	Nucleosome-remodeling factor subunit BPTF OS=Homo sapiens OX=9606 GN=BPTF PE=1 SV=3	4	2.2909	0.31062	1	1.59324e-09	15.1309	15.5974	16.0154	16.4843	16.2041	16.892	0.945541	0.0434229
SPS#M*PENLNRPR	sp|P30307|MPIP3_HUMAN	S216	M-phase inducer phosphatase 3 OS=Homo sapiens OX=9606 GN=CDC25C PE=1 SV=2	2	1.8266	0.576898	2	1.42369e-05	16.4433	16.5641	16.5537	16.5941	16.5257	16.592	0.0502548	0.323655
GADNDGSGSES#GYTTPK	sp|Q7Z417|NUFP2_HUMAN	S216	Nuclear fragile X mental retardation-interacting protein 2 OS=Homo sapiens OX=9606 GN=NUFIP2 PE=1 SV=1	3	1.3903	0.390851	1	1	15.8137	15.9374	15.7779	15.6969	15.7617	15.9033	-0.0557067	0.513486
TIS#NPEVVM*KR	sp|P55196|AFAD_HUMAN	S216	Afadin OS=Homo sapiens OX=9606 GN=AFDN PE=1 SV=3	2	1.0887	0.217783	1	0.00440449	15.2957	15.5704	15.3108	15.201	15.2848	15.2361	-0.151697	0.176048
SSPAAKPGS#TPSRPSSAK	sp|Q15555|MARE2_HUMAN	S216	Microtubule-associated protein RP/EB family member 2 OS=Homo sapiens OX=9606 GN=MAPRE2 PE=1 SV=1	4	1.0883	0.349628	1	0.453689	14.7963	14.7981	15.1537	14.886	14.8616	14.9319	-0.0228955	0.858666
TSSKESS#PIPSPTSDR	sp|Q01082|SPTB2_HUMAN	S2165	Spectrin beta chain, non-erythrocytic 1 OS=Homo sapiens OX=9606 GN=SPTBN1 PE=1 SV=2	3	1.2991	0.348241	1	0.883484	16.6094	16.7195	16.384	16.3225	16.7194	16.6752	0.00138601	0.993494
IDFDSVSSIM*ASS#Q	sp|Q9UBQ5|EIF3K_HUMAN	S217	Eukaryotic translation initiation factor 3 subunit K OS=Homo sapiens OX=9606 GN=EIF3K PE=1 SV=1	2	3.5991	0.851407	3	0.184647	15.3292	15.5884	15.1936	15.3328	15.2466	15.1225	-0.136436	0.356194
TLNAETPKSS#PLPAKGRDPVEILIPK	sp|Q7L2J0|MEPCE_HUMAN	S217	7SK snRNA methylphosphate capping enzyme OS=Homo sapiens OX=9606 GN=MEPCE PE=1 SV=1	5	1.7931	0.310078	1	0.808274	14.4028	14.309	14.4596	14.7356	14.8541	15.2519	0.556713	0.0264794
AAEPPVVQPVPPAALSGPS#GEEGLSPGGKR	sp|O15054|KDM6B_HUMAN	S218	Lysine-specific demethylase 6B OS=Homo sapiens OX=9606 GN=KDM6B PE=1 SV=4	4	2.2056	0.482091	1	1	13.33	13.3889	13.495	13.9986	13.6696	13.6812	0.378509	0.0327587
TPS#FELPDASERPPTYCELVPR	sp|Q9BRG2|SH23A_HUMAN	S218	SH2 domain-containing protein 3A OS=Homo sapiens OX=9606 GN=SH2D3A PE=1 SV=1	3	1.4545	0.316741	1	0.00439639	11.1231	11.6951	11.1296	12.0183	11.8016	11.9736	0.615205	0.0375113
DLRS#PLIATPTFVADKDGAR	sp|P49116|NR2C2_HUMAN	S219	Nuclear receptor subfamily 2 group C member 2 OS=Homo sapiens OX=9606 GN=NR2C2 PE=1 SV=1	4	2.9705	0.617169	1	1.72828e-09	13.931	14.1351	14.7276	14.563	14.3556	14.2766	0.133834	0.625727
RSQEDEIS#SPVNKVR	sp|Q5UIP0|RIF1_HUMAN	S2195	Telomere-associated protein RIF1 OS=Homo sapiens OX=9606 GN=RIF1 PE=1 SV=2	3	1.1782	0.368443	1	0.429452	14.4589	13.6654	14.9731	14.5996	14.6003	14.9608	0.35442	0.424522
SQEDEISS#PVNKVR	sp|Q5UIP0|RIF1_HUMAN	S2196	Telomere-associated protein RIF1 OS=Homo sapiens OX=9606 GN=RIF1 PE=1 SV=2	2,3	2.2751	0.745066	4	0.303342	18.73	18.7269	19.3004	19.1429	19.0382	19.162	0.195294	0.372114
SGAQASSTPLS#PTR	sp|P02545|LMNA_HUMAN	S22	Prelamin-A/C OS=Homo sapiens OX=9606 GN=LMNA PE=1 SV=1	2,3	2.538	0.734437	16	0.00439986	22.3768	22.4437	22.5287	22.5449	22.6072	22.6058	0.136249	0.0484075
RVS#FADPIYQAGLADDIDRR	sp|Q5UIP0|RIF1_HUMAN	S2205	Telomere-associated protein RIF1 OS=Homo sapiens OX=9606 GN=RIF1 PE=1 SV=2	3,4	1.5883	0.288117	2	1.70972e-09	15.5931	15.7953	15.2731	16.0058	16.4455	16.3056	0.69842	0.0250098
S#TAGDTHLGGEDFDNR	sp|P11142|HSP7C_HUMAN,sp|P54652|HSP72_HUMAN	S221,S224	Heat shock cognate 71 kDa protein OS=Homo sapiens OX=9606 GN=HSPA8 PE=1 SV=1,Heat shock-related 70 kDa protein 2 OS=Homo sapiens OX=9606 GN=HSPA2 PE=1 SV=1	3	2.5469	0.694295	1	0.00969671	13.7468	13.868	15.0952	14.5737	14.5209	14.9029	0.429165	0.391335
SS#SAASM*AEEEASAVSTAAAQFTK	sp|Q9HCK8|CHD8_HUMAN	S2219	Chromodomain-helicase-DNA-binding protein 8 OS=Homo sapiens OX=9606 GN=CHD8 PE=1 SV=5	3	2.1006	0.592212	1	1	11.6979	11.3895	11.864	11.5227	11.5356	11.3598	-0.177776	0.301773
SSPAAKPGSTPSRPSS#AKR	sp|Q15555|MARE2_HUMAN	S223	Microtubule-associated protein RP/EB family member 2 OS=Homo sapiens OX=9606 GN=MAPRE2 PE=1 SV=1	4	1.3774	0.37215	1	0.37517	15.2128	15.5072	15.4731	15.7157	15.875	15.8052	0.400972	0.0180871
NM*APS#QQSPVRTASVNQR	sp|Q9NYB9|ABI2_HUMAN	S224	Abl interactor 2 OS=Homo sapiens OX=9606 GN=ABI2 PE=1 SV=1	3	1.597	0.509017	1	1	14.6573	15.0128	15.6833	15.6616	15.3421	15.3265	0.325592	0.366432
EGS#FRLSGGGRPAEREAPDKK	sp|Q9Y6R0|NUMBL_HUMAN	S224	Numb-like protein OS=Homo sapiens OX=9606 GN=NUMBL PE=1 SV=1	5	1.2541	0.217925	1	0.00969624	16.1426	15.7965	16.0881	15.816	16.0562	15.5889	-0.188695	0.335391
SEFNSYS#LTGYV	sp|P57739|CLD2_HUMAN	S225	Claudin-2 OS=Homo sapiens OX=9606 GN=CLDN2 PE=1 SV=1	2	2.272	0.709771	1	0.00440041	14.3444	14.5197	14.5331	14.2598	14.3301	14.2221	-0.195068	0.0465489
LGIAVIHGEAQDAESDLVDGRHS#PPM*VR	sp|O60256|KPRB_HUMAN	S227	Phosphoribosyl pyrophosphate synthase-associated protein 2 OS=Homo sapiens OX=9606 GN=PRPSAP2 PE=1 SV=1	4,5	6.3122	0.759833	7	1.52643e-09	19.4319	19.3408	19.3187	19.5517	19.5108	19.6335	0.201558	0.0157441
SKPLAAS#PKPAGLK	sp|P46821|MAP1B_HUMAN	S2271	Microtubule-associated protein 1B OS=Homo sapiens OX=9606 GN=MAP1B PE=1 SV=2	4	1.4408	0.498959	1	1.38632e-05	17.3166	18.065	17.33	15.7107	14.8535	14.5951	-2.51742	0.00383327
SESGGLGVSM*VEYVLSSS#PGDSCLRK	sp|Q14671|PUM1_HUMAN	S229	Pumilio homolog 1 OS=Homo sapiens OX=9606 GN=PUM1 PE=1 SV=3	3,4	5.7831	0.767331	6	1.43407e-05	17.3213	17.0249	16.9033	17.1137	17.1408	17.0115	0.0055116	0.968271
RS#SSPEDPERDEEVLNHVLR	sp|Q8TE67|ES8L3_HUMAN	S229	Epidermal growth factor receptor kinase substrate 8-like protein 3 OS=Homo sapiens OX=9606 GN=EPS8L3 PE=1 SV=2	4	1.627	0.511494	2	1	16.1509	15.2017	16.1223	15.7659	15.941	15.9773	0.0697775	0.837311
VLTLS#DDLER	sp|P55010|IF5_HUMAN	S229	Eukaryotic translation initiation factor 5 OS=Homo sapiens OX=9606 GN=EIF5 PE=1 SV=2	2	1.3643	0.314667	1	0.00969625	12.1228	NaN	12.4907	12.6106	12.8326	12.6045	0.375828	0.111074
LGAPENSGIS#TLERGQKPPPTPSGK	sp|Q9Y4F1|FARP1_HUMAN	S23	FERM, ARHGEF and pleckstrin domain-containing protein 1 OS=Homo sapiens OX=9606 GN=FARP1 PE=1 SV=1	4,5	3.4267	0.534654	2	1	16.857	16.5994	16.8606	17.0906	17.2329	17.2197	0.408742	0.0138541
DM*PGGFLFEGLS#DDEDDFHPNTR	sp|Q96S82|UBL7_HUMAN	S230	Ubiquitin-like protein 7 OS=Homo sapiens OX=9606 GN=UBL7 PE=1 SV=2	3	3.256	0.785135	9	1.64195e-09	16.6624	16.5715	16.5432	16.7044	16.6938	16.8278	0.149634	0.0558297
SS#SPEDPERDEEVLNHVLR	sp|Q8TE67|ES8L3_HUMAN	S230	Epidermal growth factor receptor kinase substrate 8-like protein 3 OS=Homo sapiens OX=9606 GN=EPS8L3 PE=1 SV=2	3	1.5804	0.463554	1	0.362186	13.2208	13.4075	13.2458	13.8746	13.7761	13.833	0.536507	0.00118424
KLFAPQQILQCS#PAN	sp|P04183|KITH_HUMAN	S231	Thymidine kinase, cytosolic OS=Homo sapiens OX=9606 GN=TK1 PE=1 SV=2	2,3	3.8981	0.759546	3	1.35886e-09	17.2285	17.0452	17.4454	17.09	17.2358	17.2194	-0.0579274	0.665921
AQSPSYVISTGVS#PSRGSLR	sp|Q99569|PKP4_HUMAN	S231	Plakophilin-4 OS=Homo sapiens OX=9606 GN=PKP4 PE=1 SV=2	3	2.7383	0.666947	1	0.0132642	16.71	16.2503	16.3762	16.1715	16.3775	16.2381	-0.183109	0.2892
SAS#FFAVHSNPM*DM*PGRELNEDRDSGIAR	sp|Q8TF40|FNIP1_HUMAN	S232	Folliculin-interacting protein 1 OS=Homo sapiens OX=9606 GN=FNIP1 PE=1 SV=3	4	2.1278	0.518141	1	1	15.1388	14.9667	15.0648	15.6789	15.2191	15.4804	0.402683	0.0472188
LS#SLRASTSKSESSQK	sp|P62753|RS6_HUMAN	S235	40S ribosomal protein S6 OS=Homo sapiens OX=9606 GN=RPS6 PE=1 SV=1	5	2.4696	0.23603	1	0.882539	19.7535	19.5408	19.7367	19.7074	19.6571	19.4627	-0.0679455	0.538435
EGPPAPPPVKPPPS#PVNIR	sp|Q8TF74|WIPF2_HUMAN	S235	WAS/WASL-interacting protein family member 2 OS=Homo sapiens OX=9606 GN=WIPF2 PE=1 SV=1	3	2.4061	0.579195	1	1.23404e-09	15.8635	15.8128	16.0575	16.3225	16.6504	16.6845	0.641204	0.00953879
SNLQKTPLSQSM*S#VLPTSKPEK	sp|Q6WKZ4|RFIP1_HUMAN	S236	Rab11 family-interacting protein 1 OS=Homo sapiens OX=9606 GN=RAB11FIP1 PE=1 SV=3	5	3.1161	0.61102	1	1	15.7647	15.3371	15.6161	15.5852	15.6784	15.405	-0.0164582	0.917276
RLSS#LRASTSK	sp|P62753|RS6_HUMAN	S236	40S ribosomal protein S6 OS=Homo sapiens OX=9606 GN=RPS6 PE=1 SV=1	2,4	2.3679	0.615359	3	0.00439914	20.0173	19.9557	19.8748	19.9564	20.1005	20.0863	0.0984599	0.18566
S#TELVLSPDM*PR	sp|Q8TDY2|RBCC1_HUMAN	S237	RB1-inducible coiled-coil protein 1 OS=Homo sapiens OX=9606 GN=RB1CC1 PE=1 SV=3	2,3	2.5953	0.767698	2	0.293152	16.0257	16.037	15.8871	16.2216	16.1867	16.2059	0.221428	0.0108301
KASTAPGAEAS#PSPCITER	sp|Q66PJ3|AR6P4_HUMAN	S239	ADP-ribosylation factor-like protein 6-interacting protein 4 OS=Homo sapiens OX=9606 GN=ARL6IP4 PE=1 SV=2	3	2.121	0.609948	1	0.714418	14.467	14.3538	14.6985	14.945	14.88	14.7501	0.351989	0.03911
M*QEFRS#SDGRPDSGGTLR	sp|P55196|AFAD_HUMAN	S239	Afadin OS=Homo sapiens OX=9606 GN=AFDN PE=1 SV=3	3	1.6464	0.514152	1	1	17.3397	17.0784	17.5537	17.4727	17.28	17.2207	0.000506083	0.997584
S#RSPLELEPEAK	sp|Q92466|DDB2_HUMAN	S24	DNA damage-binding protein 2 OS=Homo sapiens OX=9606 GN=DDB2 PE=1 SV=1	3,4	2.7976	0.697741	4	0.250633	20.2122	20.2732	20.2404	20.1156	20.2619	20.0547	-0.0978368	0.200869
ATAQPPAPLS#PDSGSPSPDSGSASPVEEEDVGSSEKLGR	sp|O95361|TRI16_HUMAN	S24	Tripartite motif-containing protein 16 OS=Homo sapiens OX=9606 GN=TRIM16 PE=1 SV=3	4	1.7651	0.501388	1	0.251938	10.9052	11.4097	NaN	12.2228	12.0219	11.8855	0.885946	0.0297224
RAS#LSDLTDLEDIEGLTVR	sp|Q8WZ73|RFFL_HUMAN	S240	E3 ubiquitin-protein ligase rififylin OS=Homo sapiens OX=9606 GN=RFFL PE=1 SV=1	3	3.7714	0.773851	3	0.00991633	14.4075	14.5561	14.2966	15.1403	15.0066	14.6274	0.504702	0.0419291
M*TSERAPS#PSSR	sp|Q9UQ35|SRRM2_HUMAN	S2426	Serine/arginine repetitive matrix protein 2 OS=Homo sapiens OX=9606 GN=SRRM2 PE=1 SV=2	2,3	1.2643	0.560867	3	0.00439286	18.0375	18.5806	19.1946	19.0802	18.5275	18.752	0.182341	0.648636
NS#SSESAIVPK	sp|Q5THJ4|VP13D_HUMAN	S2434	Vacuolar protein sorting-associated protein 13D OS=Homo sapiens OX=9606 GN=VPS13D PE=1 SV=2	3	2.0855	0.485879	1	1	18.1738	18.4156	18.4146	18.1492	18.3803	18.1067	-0.122555	0.354146
S#YSLSELSVLQAK	sp|Q9P0V3|SH3B4_HUMAN	S244	SH3 domain-binding protein 4 OS=Homo sapiens OX=9606 GN=SH3BP4 PE=1 SV=1	3	3.6837	0.59985	7	1	19.0271	18.994	18.9157	18.9038	19.0266	18.77	-0.0787977	0.386428
RS#YSLSELSVLQAK	sp|Q9P0V3|SH3B4_HUMAN	S244	SH3 domain-binding protein 4 OS=Homo sapiens OX=9606 GN=SH3BP4 PE=1 SV=1	3	2.5608	0.495783	3	1	17.2229	17.2489	17.0719	16.836	16.8138	17.0132	-0.293565	0.0248389
RSYS#LSELSVLQAK	sp|Q9P0V3|SH3B4_HUMAN	S246	SH3 domain-binding protein 4 OS=Homo sapiens OX=9606 GN=SH3BP4 PE=1 SV=1	2	2.9	0.699931	2	0.00969674	14.7951	14.6835	14.6008	14.4545	14.6665	14.9328	-0.00854238	0.957143
RRNS#EPPPAAALPLGR	sp|Q3KP66|INAVA_HUMAN	S246	Innate immunity activator protein OS=Homo sapiens OX=9606 GN=INAVA PE=1 SV=2	3	1.4079	0.388735	1	1.71864e-09	16.1461	15.9404	16.0081	16.2493	16.2563	16.2773	0.229395	0.0198526
AAS#GNEALGM*EGPLGQTK	sp|B2RTY4|MYO9A_HUMAN	S2464	Unconventional myosin-IXa OS=Homo sapiens OX=9606 GN=MYO9A PE=1 SV=2	3	4.0811	0.658744	1	1.5271e-09	13.5034	14.0882	13.5886	13.909	13.8264	13.9074	0.154186	0.45019
TGADTTAAGPLFQQRPYPS#PGAVLR	sp|O60828|PQBP1_HUMAN	S247	Polyglutamine-binding protein 1 OS=Homo sapiens OX=9606 GN=PQBP1 PE=1 SV=1	3,4	3.2786	0.693299	3	0.00439544	15.5278	15.3562	15.0383	15.5053	15.4292	15.3107	0.107623	0.523626
RFGDSS#DSDNGFSSTGSTPAKPTVEK	sp|Q8IU60|DCP2_HUMAN	S247	m7GpppN-mRNA hydrolase OS=Homo sapiens OX=9606 GN=DCP2 PE=1 SV=3	4	2.9516	0.694403	1	1	14.7694	14.3863	14.2003	14.7862	14.6794	14.6859	0.265179	0.196076
RSYSLS#ELSVLQAK	sp|Q9P0V3|SH3B4_HUMAN	S248	SH3 domain-binding protein 4 OS=Homo sapiens OX=9606 GN=SH3BP4 PE=1 SV=1	3,4	2.586	0.348221	4	1	19.2743	19.1696	19.1954	18.9008	19.0179	18.9567	-0.254615	0.00528501
KM*EVEELS#PLALGR	sp|P30305|MPIP2_HUMAN	S249	M-phase inducer phosphatase 2 OS=Homo sapiens OX=9606 GN=CDC25B PE=1 SV=2	3	1.6905	0.386809	1	1.51971e-09	16.0517	16.0618	16.2457	16.5486	16.4132	16.2799	0.294187	0.0422673
RLS#PIM*LGK	sp|Q6ICB0|DESI1_HUMAN	S25	Desumoylating isopeptidase 1 OS=Homo sapiens OX=9606 GN=DESI1 PE=1 SV=1	3	1.6632	0.377044	1	1.58349e-09	18.0512	18.6233	18.756	18.2861	18.4456	18.5951	-0.0345872	0.88961
EGETPPAPAALSS#PLAVPALSASSLSSR	sp|Q9BU19|ZN692_HUMAN	S251	Zinc finger protein 692 OS=Homo sapiens OX=9606 GN=ZNF692 PE=1 SV=1	3	1.8337	0.566832	1	1	12.0975	11.4398	10.9603	11.8401	12.0989	11.8977	0.446331	0.258125
VGS#PQPSSSGGEKRR	sp|O94761|RECQ4_HUMAN	S251	ATP-dependent DNA helicase Q4 OS=Homo sapiens OX=9606 GN=RECQL4 PE=1 SV=2	4	1.1905	0.354053	1	1.77397e-09	15.4537	15.3619	15.1057	14.9491	15.0288	14.9138	-0.343203	0.0350748
ARKS#M*SLDM*GQPSQANTK	sp|P21359|NF1_HUMAN	S2521	Neurofibromin OS=Homo sapiens OX=9606 GN=NF1 PE=1 SV=2	4	3.6614	0.604359	1	1	15.4828	15.6235	15.9027	15.8389	15.6798	15.5634	0.0243235	0.87658
SSPPS#PAYER	sp|Q8NC74|RB8NL_HUMAN	S254	RBBP8 N-terminal-like protein OS=Homo sapiens OX=9606 GN=RBBP8NL PE=2 SV=3	2	2.0233	0.519102	1	1.88393e-09	15.0873	15.5395	15.6411	15.4419	15.2486	15.4477	-0.0432177	0.824301
LSDFLITGGGKGS#GFSLDVIDGPISQRENLR	sp|O43166|SI1L1_HUMAN	S255	Signal-induced proliferation-associated 1-like protein 1 OS=Homo sapiens OX=9606 GN=SIPA1L1 PE=1 SV=4	4	2.3734	0.59893	1	0.00441754	11.7288	11.9274	11.7944	11.2899	11.3752	11.4573	-0.44272	0.00428611
ALAGCDFLTIS#PK	sp|P37837|TALDO_HUMAN	S256	Transaldolase OS=Homo sapiens OX=9606 GN=TALDO1 PE=1 SV=2	3	2.6036	0.612844	1	1.89388e-09	14.9762	15.1878	14.6885	14.9033	15.2334	15.1059	0.129983	0.49588
AQENYEGSEEVS#PPQTKDQ	sp|Q93008|USP9X_HUMAN	S2563	Probable ubiquitin carboxyl-terminal hydrolase FAF-X OS=Homo sapiens OX=9606 GN=USP9X PE=1 SV=3	3,4	5.3469	0.758028	5	1.74986e-09	17.5406	17.4026	17.5677	17.5288	17.4367	17.3793	-0.0553703	0.456005
YNRDANVS#GTLVSSSTLEK	sp|Q96IZ0|PAWR_HUMAN	S259	PRKC apoptosis WT1 regulator protein OS=Homo sapiens OX=9606 GN=PAWR PE=1 SV=1	3	3.419	0.659462	3	1.90267e-09	15.9562	16.0357	16.0833	15.923	15.7829	16.0363	-0.111003	0.247846
DANVS#GTLVSSSTLEKK	sp|Q96IZ0|PAWR_HUMAN	S259	PRKC apoptosis WT1 regulator protein OS=Homo sapiens OX=9606 GN=PAWR PE=1 SV=1	3	2.6415	0.616846	1	0.0155674	14.2052	14.386	14.0183	14.1491	14.1998	14.1086	-0.0506779	0.667242
RKS#EPAVGPPR	sp|O94875|SRBS2_HUMAN	S259	Sorbin and SH3 domain-containing protein 2 OS=Homo sapiens OX=9606 GN=SORBS2 PE=1 SV=3	2,3,4	1.5698	0.463991	3	1.41178e-09	18.9705	18.9605	18.7045	18.3161	18.4418	18.5425	-0.445035	0.0150372
S#PLELEPEAK	sp|Q92466|DDB2_HUMAN	S26	DNA damage-binding protein 2 OS=Homo sapiens OX=9606 GN=DDB2 PE=1 SV=1	2	2.2995	0.675408	1	1.38299e-09	14.6117	14.7974	14.4306	14.9943	14.9122	14.9979	0.354877	0.0316564
TAAKGEAAAERPGEAAVAS#SPSK	sp|P29966|MARCS_HUMAN	S26	Myristoylated alanine-rich C-kinase substrate OS=Homo sapiens OX=9606 GN=MARCKS PE=1 SV=4	4	2.1175	0.502479	1	0.0281472	14.054	13.9286	14.5965	14.4865	14.5143	14.455	0.292262	0.228333
RSRS#PLELEPEAKK	sp|Q92466|DDB2_HUMAN	S26	DNA damage-binding protein 2 OS=Homo sapiens OX=9606 GN=DDB2 PE=1 SV=1	4	1.3194	0.48848	1	0.344392	16.5041	16.5414	16.6476	17.291	17.427	16.9661	0.663696	0.00980277
ASAS#PGENDSGTGGEEPQRDKR	sp|Q15911|ZFHX3_HUMAN	S2625	Zinc finger homeobox protein 3 OS=Homo sapiens OX=9606 GN=ZFHX3 PE=1 SV=2	3,4	3.2939	0.655909	4	0.00969625	14.9103	14.9077	15.0933	14.9359	15.0448	15.0145	0.027997	0.707552
LQSS#QEPEAPPPRDVALLQGR	sp|Q9UNF1|MAGD2_HUMAN	S265	Melanoma-associated antigen D2 OS=Homo sapiens OX=9606 GN=MAGED2 PE=1 SV=2	3,4	2.9601	0.649438	2	0.00440548	14.8648	14.7248	14.4533	14.7749	15.0137	14.7944	0.180027	0.276583
RS#RLTPVSPESSSTEEK	sp|Q13501|SQSTM_HUMAN	S266	Sequestosome-1 OS=Homo sapiens OX=9606 GN=SQSTM1 PE=1 SV=1	3	2.6424	0.530578	1	0.236658	14.1209	14.4725	14.3585	14.2808	14.324	14.3211	-0.00868766	0.937738
AYDPDYERAYS#PEYR	sp|Q9UDY2|ZO2_HUMAN	S266	Tight junction protein ZO-2 OS=Homo sapiens OX=9606 GN=TJP2 PE=1 SV=2	3	2.4465	0.639321	5	0.00969639	23.5904	23.4757	23.4392	22.931	23.0028	23.1204	-0.483722	0.0025011
S#LSAIDRAGAEVK	sp|O95831|AIFM1_HUMAN	S266	Apoptosis-inducing factor 1, mitochondrial OS=Homo sapiens OX=9606 GN=AIFM1 PE=1 SV=1	3	1.9085	0.431124	1	1.38177e-05	15.5549	15.8969	15.6753	15.7601	15.7584	15.77	0.0537907	0.619982
RSPS#PY#YSR	sp|P62995|TRA2B_HUMAN,sp|Q13595|TRA2A_HUMAN	S266:Y268,S262:Y264	Transformer-2 protein homolog beta OS=Homo sapiens OX=9606 GN=TRA2B PE=1 SV=1,Transformer-2 protein homolog alpha OS=Homo sapiens OX=9606 GN=TRA2A PE=1 SV=1	2	1.1917	0.408744	1	0.402729	15.7811	15.9133	15.6368	15.2798	15.4736	15.5375	-0.346785	0.0356342
RLS#QIS#AGETEYNTQDSK	sp|Q6ZS30|NBEL1_HUMAN	S2679:S2682	Neurobeachin-like protein 1 OS=Homo sapiens OX=9606 GN=NBEAL1 PE=2 SV=3	3	3.2261	0.653359	1	1.71488e-09	15.8499	15.6873	15.599	15.8591	15.7109	15.4568	-0.0364698	0.80539
LSQIS#AGETEYNTQDSK	sp|Q6ZS30|NBEL1_HUMAN	S2682	Neurobeachin-like protein 1 OS=Homo sapiens OX=9606 GN=NBEAL1 PE=2 SV=3	3	4.0244	0.715908	1	0.642393	15.9391	15.6178	15.6261	16.2061	16.245	16.053	0.440411	0.0219119
AM*S#TTSISSPQPGKLRS#PFLQK	sp|Q9UJU6|DBNL_HUMAN	S269:S283	Drebrin-like protein OS=Homo sapiens OX=9606 GN=DBNL PE=1 SV=1	4	1.8299	0.454888	1	1	14.169	14.3264	14.2639	14.7773	14.8116	14.5746	0.468072	0.00575482
SLS#YSPVERR	sp|Q9UQ35|SRRM2_HUMAN	S2692	Serine/arginine repetitive matrix protein 2 OS=Homo sapiens OX=9606 GN=SRRM2 PE=1 SV=2	3	1.5182	0.326373	1	0.00379567	13.6868	13.7	13.7312	13.9789	13.9969	13.8044	0.220783	0.0245238
GNDPLTSS#PGR	sp|P49736|MCM2_HUMAN	S27	DNA replication licensing factor MCM2 OS=Homo sapiens OX=9606 GN=MCM2 PE=1 SV=4	2	1.6096	0.629255	6	1.41565e-05	24.009	24.3533	24.1448	24.0863	24.1231	24.0782	-0.0731411	0.509351
DTASLSTTPSES#PRAQATSR	sp|Q9NQX3|GEPH_HUMAN	S270	Gephyrin OS=Homo sapiens OX=9606 GN=GPHN PE=1 SV=1	3	2.4128	0.666984	1	1.39219e-05	12.5454	12.1521	12.3632	12.6523	12.7951	12.3449	0.243851	0.235478
TEEKYGGDS#DHPS#DGETSVQPM*M*TK	sp|Q8WYQ5|DGCR8_HUMAN	S271:S275	Microprocessor complex subunit DGCR8 OS=Homo sapiens OX=9606 GN=DGCR8 PE=1 SV=1	4	4.0504	0.358039	2	1.90598e-09	14.4488	14.3557	14.4017	14.0372	14.2837	14.1728	-0.237518	0.0355915
LGSTAPQVLSTSS#PAQQAENEAK	sp|Q9UNZ2|NSF1C_HUMAN	S272	NSFL1 cofactor p47 OS=Homo sapiens OX=9606 GN=NSFL1C PE=1 SV=2	3,4	6.9254	0.759783	2	1.38681e-05	16.4456	16.5	16.2372	16.5666	16.7063	16.7253	0.271749	0.0451035
LNSDDTYQTALLSGS#DEE	sp|Q96B21|TM45B_HUMAN	S272	Transmembrane protein 45B OS=Homo sapiens OX=9606 GN=TMEM45B PE=1 SV=1	2,3	4.1496	0.856792	10	1.20061e-07	17.2549	17.3897	17.0639	17.1969	17.2346	17.4038	0.0422541	0.729597
VAFSEITS#PSKR	sp|Q13415|ORC1_HUMAN	S273	Origin recognition complex subunit 1 OS=Homo sapiens OX=9606 GN=ORC1 PE=1 SV=2	2,3	2.0255	0.568995	3	0.00441185	17.9195	17.931	18.2562	18.045	18.0095	17.9955	-0.0188885	0.873522
VGS#KLFFDKR	sp|O15371|EIF3D_HUMAN	S274	Eukaryotic translation initiation factor 3 subunit D OS=Homo sapiens OX=9606 GN=EIF3D PE=1 SV=1	3	1.3373	0.24385	1	1.63846e-09	14.6258	14.7024	14.647	14.8549	14.9712	14.7707	0.207213	0.0294375
SRS#FIFK	sp|Q9UN19|DAPP1_HUMAN	S276	Dual adapter for phosphotyrosine and 3-phosphotyrosine and 3-phosphoinositide OS=Homo sapiens OX=9606 GN=DAPP1 PE=1 SV=1	2,3	1.6904	0.421714	2	1.38346e-05	17.4099	17.7726	17.4834	17.5453	17.5204	17.3361	-0.0880235	0.53216
S#VESTSPEPSKIM*LVEPPVAK	sp|P18583|SON_HUMAN	S278	Protein SON OS=Homo sapiens OX=9606 GN=SON PE=1 SV=4	3,4	3.7286	0.616192	6	1	16.9113	16.6163	16.8649	16.7923	16.7774	16.8974	0.0248629	0.814168
RYS#GNM*EYVISR	sp|O95835|LATS1_HUMAN	S278	Serine/threonine-protein kinase LATS1 OS=Homo sapiens OX=9606 GN=LATS1 PE=1 SV=1	2	2.1351	0.693223	1	1.41368e-05	17.4676	17.4433	17.2809	16.8333	17.1345	17.165	-0.353017	0.0433523
SDAPTSSSFFTGLKSPAPEQFQS#REDFR	sp|Q9P0V3|SH3B4_HUMAN	S279	SH3 domain-binding protein 4 OS=Homo sapiens OX=9606 GN=SH3BP4 PE=1 SV=1	4,5	4.6258	0.749687	3	1.80912e-09	16.8691	16.5334	16.6976	16.6573	16.6267	16.7789	-0.0124098	0.913651
VSTGDTSPCGTEEDSSPAS#PM*HER	sp|Q6ICG6|K0930_HUMAN	S279	Uncharacterized protein KIAA0930 OS=Homo sapiens OX=9606 GN=KIAA0930 PE=1 SV=1	3	2.6605	0.619771	1	1.79392e-09	14.5031	14.5936	14.3861	14.3183	14.1264	13.9984	-0.346552	0.0351508
GAASTLVPGVSETSASPGS#PSVR	sp|Q6ZRS2|SRCAP_HUMAN	S2790	Helicase SRCAP OS=Homo sapiens OX=9606 GN=SRCAP PE=1 SV=3	2,3	5.0081	0.813144	5	0.00439755	19.1724	19.2127	19.2118	19.3325	19.2036	19.0942	0.0111243	0.881639
TVLGQQILGQLDSS#SLALPSEAK	sp|Q99959|PKP2_HUMAN	S28	Plakophilin-2 OS=Homo sapiens OX=9606 GN=PKP2 PE=1 SV=2	3	3.853	0.607137	1	0.26598	15.1246	14.9457	14.9017	14.7226	15.0045	14.8157	-0.143037	0.253504
SRS#EVDLTR	sp|Q9P2T1|GMPR2_HUMAN	S28	GMP reductase 2 OS=Homo sapiens OX=9606 GN=GMPR2 PE=1 SV=1	2	1.2359	0.562505	1	0.00969624	15.8486	16.2857	15.6839	15.8167	16.1269	15.6584	-0.0720409	0.766074
NAASFPLRSPQPVCS#PAGSEGTPK	sp|Q6KC79|NIPBL_HUMAN	S280	Nipped-B-like protein OS=Homo sapiens OX=9606 GN=NIPBL PE=1 SV=2	3	1.7344	0.488699	1	0.884029	12.1728	12.9544	12.9956	13.0926	12.9008	13.0478	0.306174	0.326174
QM*PSESLDPAFS#PRM*PSSGFAAEGR	sp|Q15018|ABRX2_HUMAN	S280	BRISC complex subunit Abraxas 2 OS=Homo sapiens OX=9606 GN=ABRAXAS2 PE=1 SV=2	3	1.4775	0.498274	1	1.87739e-09	14.6882	14.1453	14.5393	14.365	13.91	14.0837	-0.338051	0.181611
QLAYS#TVGTPDYIAPEVFM*QTGYNK	sp|Q9Y2H1|ST38L_HUMAN	S282	Serine/threonine-protein kinase 38-like OS=Homo sapiens OX=9606 GN=STK38L PE=1 SV=3	3	2.8507	0.583576	1	1	11.9925	11.52	NaN	11.1394	10.9491	10.9107	-0.756545	0.0316897
ES#RSPQQSAALPR	sp|Q6IBW4|CNDH2_HUMAN	S282	Condensin-2 complex subunit H2 OS=Homo sapiens OX=9606 GN=NCAPH2 PE=1 SV=1	3	1.7818	0.649063	2	0.654613	17.1606	17.2324	17.564	17.0567	17.2983	17.3565	-0.0818221	0.624363
SVESTS#PEPSKIM*LVEPPVAK	sp|P18583|SON_HUMAN	S283	Protein SON OS=Homo sapiens OX=9606 GN=SON PE=1 SV=4	3,4	4.2004	0.73143	5	0.319736	16.4816	16.3631	16.614	16.7684	16.5243	16.6116	0.148529	0.218122
DYDDM*S#PRRGPPPPPPGRGGR	sp|P61978|HNRPK_HUMAN	S284	Heterogeneous nuclear ribonucleoprotein K OS=Homo sapiens OX=9606 GN=HNRNPK PE=1 SV=1	4	1.8197	0.527706	2	1.84232e-09	14.8135	14.7454	14.6826	14.6475	14.5686	14.5995	-0.141968	0.0325837
VIYSQPS#AR	sp|Q9Y624|JAM1_HUMAN	S284	Junctional adhesion molecule A OS=Homo sapiens OX=9606 GN=F11R PE=1 SV=1	2	1.5773	0.534014	2	1.89128e-09	17.2405	17.2045	17.2385	17.5117	17.3706	17.6118	0.270156	0.0189726
KIS#PPSYAR	sp|Q8N2M8|CLASR_HUMAN	S285	CLK4-associating serine/arginine rich protein OS=Homo sapiens OX=9606 GN=CLASRP PE=1 SV=4	2	1.1682	0.421075	1	0.0418868	15.8919	15.6915	15.758	15.4264	15.5729	15.5257	-0.272079	0.0203999
SNS#ISKSPGPSSPKEPLLFSR	sp|P53671|LIMK2_HUMAN	S289	LIM domain kinase 2 OS=Homo sapiens OX=9606 GN=LIMK2 PE=1 SV=1	3,4	2.4296	0.709335	2	0.261667	13.6096	14.2534	13.9289	13.9646	13.8186	14.147	0.0461149	0.835958
KQS#ESEDTLPSFSS	sp|Q9HB20|PKHA3_HUMAN	S289	Pleckstrin homology domain-containing family A member 3 OS=Homo sapiens OX=9606 GN=PLEKHA3 PE=1 SV=2	2	1.3641	0.56858	1	0.273659	13.4543	13.8768	13.6521	13.7377	13.6347	13.6699	0.0196892	0.883156
SSGNSSSSGSGSGSTSAGSSS#PGARRETK	sp|Q12797|ASPH_HUMAN	S29	Aspartyl/asparaginyl beta-hydroxylase OS=Homo sapiens OX=9606 GN=ASPH PE=1 SV=3	4,5	5.2998	0.57678	4	0.27451	16.9801	16.6782	17.0822	16.6746	16.6718	16.7979	-0.198694	0.196178
ISEEQQQLQQALAPAQASSNS#STPTR	sp|Q13439|GOGA4_HUMAN	S29	Golgin subfamily A member 4 OS=Homo sapiens OX=9606 GN=GOLGA4 PE=1 SV=1	3	3.8545	0.775483	1	1	12.7227	12.7146	12.4634	12.6894	12.518	12.7302	0.0122919	0.914154
TVLGQQILGQLDSSS#LALPSEAK	sp|Q99959|PKP2_HUMAN	S29	Plakophilin-2 OS=Homo sapiens OX=9606 GN=PKP2 PE=1 SV=2	3,4	3.5412	0.662979	4	1	16.0847	15.6788	15.5598	16.0095	16.0264	15.7908	0.167802	0.394559
TRS#NPEGAEDR	sp|Q9NWV8|BABA1_HUMAN	S29	BRISC and BRCA1-A complex member 1 OS=Homo sapiens OX=9606 GN=BABAM1 PE=1 SV=1	2	1.2283	0.522267	1	0.0507909	12.6249	12.4106	12.2863	12.3485	12.4515	12.6678	0.0486644	0.73948
M*KDDSKTDTGIVTVEQS#PSSSK	sp|Q8NFC6|BD1L1_HUMAN	S2905	Biorientation of chromosomes in cell division protein 1-like 1 OS=Homo sapiens OX=9606 GN=BOD1L1 PE=1 SV=2	4	3.7507	0.656624	1	1.40883e-05	14.7783	15.2171	14.6488	15.1946	15.2067	15.1937	0.316974	0.139166
SDGSGESAQPPEDSS#PPASSESSSTR	sp|Q7Z6Z7|HUWE1_HUMAN	S2918	E3 ubiquitin-protein ligase HUWE1 OS=Homo sapiens OX=9606 GN=HUWE1 PE=1 SV=3	3	4.563	0.6125	2	1.87567e-09	16.952	16.9899	17.111	16.9199	17.0044	16.8948	-0.0779324	0.252074
NSADDEELTNDSLTLS#QSKSNEDSLILEK	sp|O94880|PHF14_HUMAN	S294	PHD finger protein 14 OS=Homo sapiens OX=9606 GN=PHF14 PE=1 SV=2	4	5.0502	0.696943	1	0.208829	15.6486	16.2052	15.6526	15.8394	16.1948	16.3801	0.302632	0.282032
DAHDVS#PTSTDTEAQLTVERQEQK	sp|Q8IVF2|AHNK2_HUMAN	S294	Protein AHNAK2 OS=Homo sapiens OX=9606 GN=AHNAK2 PE=1 SV=2	4	4.1607	0.70642	1	1.90556e-09	13.0823	12.8514	13.1669	13.7713	14.1135	14.4743	1.08616	0.0083171
SLS#PGGAALGYRDYR	sp|Q96T37|RBM15_HUMAN	S294	RNA-binding protein 15 OS=Homo sapiens OX=9606 GN=RBM15 PE=1 SV=2	2,3	2.7394	0.603855	3	1.8903e-09	17.9433	17.8613	17.8755	17.4725	17.498	17.6127	-0.365632	0.00185801
IGFPSTS#PAKAK	sp|Q9UDT6|CLIP2_HUMAN	S294	CAP-Gly domain-containing linker protein 2 OS=Homo sapiens OX=9606 GN=CLIP2 PE=1 SV=1	2	2.4124	0.392389	1	0.245199	15.2151	15.1655	15.4912	15.1968	15.1172	15.285	-0.0909303	0.463593
CS#SKENILR	sp|Q9NQX3|GEPH_HUMAN	S294	Gephyrin OS=Homo sapiens OX=9606 GN=GPHN PE=1 SV=1	3	1.0816	0.355769	1	1	17.3872	17.8653	18.0748	18.0264	17.7515	17.7844	0.078338	0.741058
KKILATPPQEDAPS#VDIANIR	sp|P29401|TKT_HUMAN	S295	Transketolase OS=Homo sapiens OX=9606 GN=TKT PE=1 SV=3	4	3.4905	0.752643	1	1.4912e-09	14.5651	14.0441	14.2676	14.8087	14.7338	14.9948	0.553488	0.0310228
TIS#DGTISASK	sp|Q5T0N5|FBP1L_HUMAN	S295	Formin-binding protein 1-like OS=Homo sapiens OX=9606 GN=FNBP1L PE=1 SV=3	2	2.0728	0.438248	1	1.87218e-09	16.2926	16.2805	16.0057	15.9961	16.1016	16.2823	-0.066226	0.625732
QLS#LRINELPSTM*QR	sp|P49757|NUMB_HUMAN	S295	Protein numb homolog OS=Homo sapiens OX=9606 GN=NUMB PE=1 SV=2	2,3	1.9292	0.622693	3	1.57951e-09	19.3406	19.4558	19.02	19.2454	19.0784	18.8725	-0.206625	0.289069
KVEKDTM*SDQALEALSAS#LGTR	sp|P20810|ICAL_HUMAN	S297	Calpastatin OS=Homo sapiens OX=9606 GN=CAST PE=1 SV=4	4	2.9033	0.607688	1	0.0368723	14.7386	14.7075	14.8413	14.8888	14.8967	15.0464	0.181508	0.0498184
S#SSEDAESLAPR	sp|Q4G0J3|LARP7_HUMAN	S298	La-related protein 7 OS=Homo sapiens OX=9606 GN=LARP7 PE=1 SV=1	3	1.1986	0.504922	1	1	16.08	16.3854	15.1805	15.166	14.8843	15.1016	-0.8313	0.0888818
AIETRLPS#PK	sp|O60504|VINEX_HUMAN	S299	Vinexin OS=Homo sapiens OX=9606 GN=SORBS3 PE=1 SV=2	2	1.2112	0.385651	1	1.87276e-09	15.5833	15.629	15.5952	15.5313	15.7299	15.6419	0.0318855	0.618063
QLQAS#PGLGAGATR	sp|Q92630|DYRK2_HUMAN	S30	Dual specificity tyrosine-phosphorylation-regulated kinase 2 OS=Homo sapiens OX=9606 GN=DYRK2 PE=1 SV=3	2,3	3.0041	0.694251	2	1.59804e-09	15.8784	15.9639	15.9344	15.6576	15.7248	15.5829	-0.270446	0.00490273
SQIRS#RTPS#ASNDDQQE	sp|O43765|SGTA_HUMAN	S301:S305	Small glutamine-rich tetratricopeptide repeat-containing protein alpha OS=Homo sapiens OX=9606 GN=SGTA PE=1 SV=1	2,3	2.1167	0.524887	5	0.00439755	17.2977	17.6972	17.4646	17.308	17.6657	17.2563	-0.0764968	0.681527
IIIEELSLVAAS#PTLSPR	sp|Q16513|PKN2_HUMAN	S302	Serine/threonine-protein kinase N2 OS=Homo sapiens OX=9606 GN=PKN2 PE=1 SV=1	2,3	3.166	0.709361	4	0.00969615	13.6679	13.7435	14.2011	14.4411	14.1999	14.0689	0.365801	0.139995
NSS#TPGLQVPVS#PTVPIQNQK	sp|Q03164|KMT2A_HUMAN	S3027:S3036	Histone-lysine N-methyltransferase 2A OS=Homo sapiens OX=9606 GN=KMT2A PE=1 SV=5	3,4	2.5481	0.601018	6	1	16.5961	16.4047	16.3173	16.8494	16.6101	16.5061	0.215875	0.174207
SRTPS#ASNDDQQE	sp|O43765|SGTA_HUMAN	S305	Small glutamine-rich tetratricopeptide repeat-containing protein alpha OS=Homo sapiens OX=9606 GN=SGTA PE=1 SV=1	2,3	1.7721	0.778572	11	1.40117e-05	17.2066	17.0355	17.1648	16.9196	16.8091	16.7505	-0.309217	0.0124004
EGNTTEDDFPSS#PGNGNKSSNSSEER	sp|Q15007|FL2D_HUMAN	S306	Pre-mRNA-splicing regulator WTAP OS=Homo sapiens OX=9606 GN=WTAP PE=1 SV=2	3	3.6302	0.748609	2	0.0044028	15.1322	15.2344	14.906	15.0006	14.8614	15.0087	-0.133957	0.283254
QSSSS#DTDLSLTPK	sp|Q86YS7|C2CD5_HUMAN	S307	C2 domain-containing protein 5 OS=Homo sapiens OX=9606 GN=C2CD5 PE=1 SV=1	2,3	2.3712	0.690916	3	0.354747	17.4525	17.5403	17.4993	17.5456	17.5052	17.4895	0.0160777	0.624532
KFSAACNFS#NILVNQER	sp|Q7L9B9|EEPD1_HUMAN	S31	Endonuclease/exonuclease/phosphatase family domain-containing protein 1 OS=Homo sapiens OX=9606 GN=EEPD1 PE=1 SV=2	3	2.5971	0.61407	1	1.82334e-09	13.2982	13.0673	13.0776	13.1948	13.4912	13.3315	0.191462	0.168509
DSAAPS#PIPGADNLSADPVVSPPTSIPFKSGEPALR	sp|Q5T1M5|FKB15_HUMAN	S311	FK506-binding protein 15 OS=Homo sapiens OX=9606 GN=FKBP15 PE=1 SV=2	4	5.6039	0.771605	1	1.40467e-05	15.2675	14.9885	15.1819	15.4338	15.5782	15.4361	0.336738	0.024202
M*LQALS#PK	sp|Q9Y5K3|PCY1B_HUMAN	S315	Choline-phosphate cytidylyltransferase B OS=Homo sapiens OX=9606 GN=PCYT1B PE=1 SV=1	3	3.0492	0.652794	2	1.1314e-09	18.4854	18.8436	18.7719	18.7594	18.8108	18.6921	0.0538152	0.663395
AM*TLS#PQEEVAAGQM*ASSSR	sp|Q9Y6A5|TACC3_HUMAN	S317	Transforming acidic coiled-coil-containing protein 3 OS=Homo sapiens OX=9606 GN=TACC3 PE=1 SV=1	2,3	6.2365	0.828109	6	1.40324e-05	18.6413	18.5544	18.8299	18.6447	18.5256	18.5367	-0.106198	0.302237
GQS#SPPPAPPICLRR	sp|O43379|WDR62_HUMAN	S32	WD repeat-containing protein 62 OS=Homo sapiens OX=9606 GN=WDR62 PE=1 SV=4	3	1.0627	0.268373	1	0.540699	15.695	15.5321	15.3314	15.9283	15.967	15.8921	0.409643	0.0188323
IM*SS#PLSKELR	sp|Q9UNX3|RL26L_HUMAN,sp|P61254|RL26_HUMAN	S32,S32	60S ribosomal protein L26-like 1 OS=Homo sapiens OX=9606 GN=RPL26L1 PE=1 SV=1,60S ribosomal protein L26 OS=Homo sapiens OX=9606 GN=RPL26 PE=1 SV=1	3	1.6288	0.346636	1	0.883406	17.7715	18.0299	18.3892	17.8494	18.0223	18.0441	-0.0915648	0.65408
VLAVTDS#PAR	sp|O94956|SO2B1_HUMAN	S320	Solute carrier organic anion transporter family member 2B1 OS=Homo sapiens OX=9606 GN=SLCO2B1 PE=1 SV=2	2	2.2011	0.583208	1	1.85178e-09	14.7166	13.9937	14.7549	14.5931	14.6034	14.8786	0.20328	0.485287
AASS#AAQGAFQGN	sp|O15127|SCAM2_HUMAN	S320	Secretory carrier-associated membrane protein 2 OS=Homo sapiens OX=9606 GN=SCAMP2 PE=1 SV=2	2	1.9448	0.700226	1	1	14.2595	14.071	14.1961	14.1556	13.9176	13.8762	-0.192406	0.135665
LAQFEPS#QR	sp|Q08211|DHX9_HUMAN	S321	ATP-dependent RNA helicase A OS=Homo sapiens OX=9606 GN=DHX9 PE=1 SV=4	2	1.1869	0.296065	1	1.74576e-09	14.2772	14.8255	14.4815	14.6053	14.6325	14.7044	0.119335	0.503982
NQKEATNTTSEPSAPSQDLLDLSPS#PR	sp|O75674|TM1L1_HUMAN	S323	TOM1-like protein 1 OS=Homo sapiens OX=9606 GN=TOM1L1 PE=1 SV=2	3	2.7321	0.671242	1	0.00969656	NaN	11.3111	11.5015	NaN	10.8036	10.7617	-0.623651	0.023558
EKDS#PHM*QDPNQADEEAM*TQIIR	sp|P23511|NFYA_HUMAN	S326	Nuclear transcription factor Y subunit alpha OS=Homo sapiens OX=9606 GN=NFYA PE=1 SV=2	3,4	5.4486	0.728995	2	8.69859e-10	17.0071	16.8834	16.9614	17.0788	17.222	17.3089	0.25257	0.0295099
TQDGVALEIQPLNS#QEGIDNEEKDKK	sp|P23634|AT2B4_HUMAN	S328	Plasma membrane calcium-transporting ATPase 4 OS=Homo sapiens OX=9606 GN=ATP2B4 PE=1 SV=2	4	3.7087	0.716343	1	1.51038e-09	12.5801	12.4556	12.3123	12.6483	12.9478	13.0997	0.449287	0.0429712
LIPGS#NLDSEPR	sp|Q6P4E1|CASC4_HUMAN	S328	Protein CASC4 OS=Homo sapiens OX=9606 GN=CASC4 PE=1 SV=2	2	1.8467	0.528077	2	1.8438e-09	14.53	15.2601	14.6198	14.6081	14.7342	14.5731	-0.164865	0.521651
KHS#PS#PPPPTPTESR	sp|Q92922|SMRC1_HUMAN	S328:S330	SWI/SNF complex subunit SMARCC1 OS=Homo sapiens OX=9606 GN=SMARCC1 PE=1 SV=3	3,4	2.8676	0.593703	27	1.55591e-09	20.7664	21.4585	21.2883	21.7526	22.2852	21.8007	0.775034	0.0448909
S#RTAS#LTSAASVDGNR	sp|Q9UN36|NDRG2_HUMAN	S328:S332	Protein NDRG2 OS=Homo sapiens OX=9606 GN=NDRG2 PE=1 SV=2	3	2.4873	0.531509	7	0.247156	19.3909	19.6077	19.3102	19.5061	19.4896	19.4593	0.0487417	0.616312
FGESEEVEM*EVES#DEEDDKQEK	sp|Q15459|SF3A1_HUMAN	S329	Splicing factor 3A subunit 1 OS=Homo sapiens OX=9606 GN=SF3A1 PE=1 SV=1	3,4	5.5936	0.712082	3	1.2978e-09	16.6077	16.2076	16.1644	16.9469	16.7458	16.7544	0.489133	0.0347464
SGSPM*VPSYETSVS#PQANR	sp|Q9Y2I7|FYV1_HUMAN	S329	1-phosphatidylinositol 3-phosphate 5-kinase OS=Homo sapiens OX=9606 GN=PIKFYVE PE=1 SV=3	3	3.7074	0.713924	2	0.00440075	15.7115	15.9959	15.9305	16.1923	16.1392	16.3979	0.363867	0.0355971
KSVAAEGALLPQTPPS#PR	sp|Q86X27|RGPS2_HUMAN	S329	Ras-specific guanine nucleotide-releasing factor RalGPS2 OS=Homo sapiens OX=9606 GN=RALGPS2 PE=1 SV=1	3,4	3.0538	0.703812	4	1.81181e-05	17.6611	17.5591	17.4966	17.6457	17.6939	17.6186	0.0804513	0.202001
S#QIHDIVLVGGSTR	sp|P11142|HSP7C_HUMAN	S329	Heat shock cognate 71 kDa protein OS=Homo sapiens OX=9606 GN=HSPA8 PE=1 SV=1	3	2.0921	0.568902	1	1.29981e-09	15.0681	15.169	15.0601	15.1832	15.2186	15.2762	0.12694	0.0456599
NLSELQDTS#LQQLVSQR	sp|Q5QJE6|TDIF2_HUMAN	S330	Deoxynucleotidyltransferase terminal-interacting protein 2 OS=Homo sapiens OX=9606 GN=DNTTIP2 PE=1 SV=2	3	2.4997	0.573909	1	0.00439639	13.4876	13.9275	14.252	14.0398	14.0391	14.1665	0.192767	0.44086
VTSSVPLPS#GSTSSPGRGR	sp|Q15036|SNX17_HUMAN	S331	Sorting nexin-17 OS=Homo sapiens OX=9606 GN=SNX17 PE=1 SV=1	3	1.3498	0.519558	1	1	15.6482	15.4473	15.9363	15.6528	15.9592	15.7368	0.105665	0.565259
S#LGSAGPSGTLPR	sp|Q8WUF5|IASPP_HUMAN	S332	RelA-associated inhibitor OS=Homo sapiens OX=9606 GN=PPP1R13L PE=1 SV=4	2	1.4229	0.486705	2	1.83374e-09	15.3166	15.1746	15.391	15.5737	15.5255	15.4208	0.212574	0.0524718
GLGS#SPDLELLLR	sp|Q9NQQ7|S35C2_HUMAN	S335	Solute carrier family 35 member C2 OS=Homo sapiens OX=9606 GN=SLC35C2 PE=1 SV=2	2	1.5448	0.472229	1	0.858981	12.7101	13.0874	12.486	12.6506	12.7333	12.7299	-0.056557	0.76601
KIQQGEEEEKES#S#GEIEAAPVTGTGR	sp|Q6AI08|HEAT6_HUMAN	S336:S337	HEAT repeat-containing protein 6 OS=Homo sapiens OX=9606 GN=HEATR6 PE=1 SV=1	4	3.3558	0.767209	1	1.54781e-09	15.6517	15.9631	16.0207	15.9657	16.0084	16.0168	0.118534	0.363437
S#SGPYGGGGQYFAKPR	sp|P09651|ROA1_HUMAN	S337	Heterogeneous nuclear ribonucleoprotein A1 OS=Homo sapiens OX=9606 GN=HNRNPA1 PE=1 SV=5	3	1.6141	0.60622	1	0.883252	15.5883	15.52	15.4867	15.1056	15.3237	15.3446	-0.273706	0.0289594
VSSPLPS#PSAM*TDAANSQAAAK	sp|Q8WXI9|P66B_HUMAN	S338	Transcriptional repressor p66-beta OS=Homo sapiens OX=9606 GN=GATAD2B PE=1 SV=1	3	3.1738	0.660439	1	1	14.1245	14.1845	13.8407	14.216	14.1416	14.1483	0.11872	0.335875
KTEM*DKSPFNSPS#PQDSPR	sp|P08651|NFIC_HUMAN	S339	Nuclear factor 1 C-type OS=Homo sapiens OX=9606 GN=NFIC PE=1 SV=2	4	2.4621	0.67662	2	2.41588e-07	16.183	16.161	16.1887	16.3354	16.3462	16.455	0.201315	0.00675527
QVDGDNS#HVEM*K	sp|P02786|TFR1_HUMAN	S34	Transferrin receptor protein 1 OS=Homo sapiens OX=9606 GN=TFRC PE=1 SV=2	2,3	2.173	0.654119	2	1.64055e-09	15.7791	15.7104	16.2726	16.1288	16.0789	16.015	0.153548	0.441899
S#FSADNFIGIQR	sp|Q8N7R7|CCYL1_HUMAN	S342	Cyclin-Y-like protein 1 OS=Homo sapiens OX=9606 GN=CCNYL1 PE=1 SV=2	3	2.4819	0.595673	2	1	15.3715	15.5163	15.6353	15.7743	15.5594	15.5165	0.109019	0.379131
RS#FSADNFIGIQR	sp|Q8N7R7|CCYL1_HUMAN	S342	Cyclin-Y-like protein 1 OS=Homo sapiens OX=9606 GN=CCNYL1 PE=1 SV=2	2,3	1.8823	0.605961	2	0.696636	17.1474	16.5316	16.9335	16.7379	16.8342	16.8613	-0.059679	0.76236
S#LSM*DSQVPVYSPSIDLK	sp|Q9ULJ3|ZBT21_HUMAN	S343	Zinc finger and BTB domain-containing protein 21 OS=Homo sapiens OX=9606 GN=ZBTB21 PE=1 SV=2	3,4	3.9919	0.714121	3	1	16.4915	16.7486	16.3922	16.1576	16.2295	16.2437	-0.333842	0.0380537
TTTPGPSLS#QGVSVDEK	sp|O60934|NBN_HUMAN	S343	Nibrin OS=Homo sapiens OX=9606 GN=NBN PE=1 SV=1	3	3.3635	0.668351	1	1.89623e-09	15.8678	16.1299	15.6536	15.8542	15.9972	16.0235	0.0745516	0.639687
SPS#PPLPTHIPPEPPRT#PPFPAK	sp|Q8IZ21|PHAR4_HUMAN	S344:T358	Phosphatase and actin regulator 4 OS=Homo sapiens OX=9606 GN=PHACTR4 PE=1 SV=1	4	3.0264	0.648487	16	0.00440179	19.6006	19.7624	19.4814	19.9304	20.2301	19.8977	0.404612	0.038759
RRPRPPNAPS#QDGK	sp|P16989|YBOX3_HUMAN	S346	Y-box-binding protein 3 OS=Homo sapiens OX=9606 GN=YBX3 PE=1 SV=4	4	2.3619	0.548795	1	1.56029e-09	15.3319	15.003	15.0556	15.3902	15.4131	15.4592	0.290688	0.0490889
TAPATGQLPGRS#SPAGS#PR	sp|Q9NQU5|PAK6_HUMAN	S346:S351	Serine/threonine-protein kinase PAK 6 OS=Homo sapiens OX=9606 GN=PAK6 PE=1 SV=1	3	2.6218	0.729346	7	0.193456	18.2043	18.3634	18.0458	18.3727	18.4487	18.1801	0.129321	0.347637
DM*DEPS#PVPNVEEVTLPK	sp|Q8TAQ2|SMRC2_HUMAN	S347	SWI/SNF complex subunit SMARCC2 OS=Homo sapiens OX=9606 GN=SMARCC2 PE=1 SV=1	3	1.6532	0.419368	1	1.88439e-09	13.2904	13.3351	13.2756	13.4849	13.6791	13.6991	0.32068	0.0104827
KSLSGS#PLKVK	sp|Q9UIG0|BAZ1B_HUMAN	S349	Tyrosine-protein kinase BAZ1B OS=Homo sapiens OX=9606 GN=BAZ1B PE=1 SV=2	3,4	1.6387	0.502044	2	0.486148	17.4589	17.5564	17.8337	17.6609	17.6033	17.5485	-0.0121117	0.922444
S#NSAPLIHGLSDTSPVFQAEAPSAR	sp|Q96E09|F122A_HUMAN	S35	Protein FAM122A OS=Homo sapiens OX=9606 GN=FAM122A PE=1 SV=1	3	2.5197	0.644759	1	1	12.2062	NaN	11.0793	11.6665	12.0821	11.4969	0.105759	0.838502
APS#IHGGSGGR	sp|P08727|K1C19_HUMAN	S35	Keratin, type I cytoskeletal 19 OS=Homo sapiens OX=9606 GN=KRT19 PE=1 SV=4	2	1.0048	0.390326	1	1.88157e-09	13.2518	14.0634	13.1993	13.4393	13.5072	13.6959	0.0426178	0.890285
RRVNS#GDTEVGSSLLR	sp|O75592|MYCB2_HUMAN	S3505	E3 ubiquitin-protein ligase MYCBP2 OS=Homo sapiens OX=9606 GN=MYCBP2 PE=1 SV=4	3	1.1342	0.405396	2	0.0037547	16.5616	16.4682	16.4544	16.4973	16.2906	16.4973	-0.0663122	0.436018
IGEEQS#AEDAEDGPPELLFIHGGHTAK	sp|Q16576|RBBP7_HUMAN	S354	Histone-binding protein RBBP7 OS=Homo sapiens OX=9606 GN=RBBP7 PE=1 SV=1	4	5.544	0.711562	3	1.05105e-09	15.517	15.0594	15.1669	15.1422	15.2335	15.1767	-0.0636196	0.674574
S#HHAPM*SPGSSGGGGQPLAR	sp|O14497|ARI1A_HUMAN	S357	AT-rich interactive domain-containing protein 1A OS=Homo sapiens OX=9606 GN=ARID1A PE=1 SV=3	4	2.6374	0.533783	1	0.371553	NaN	13.2929	NaN	12.6297	12.6681	12.4782	-0.700922	1
S#LSVEHLETK	sp|P26045|PTN3_HUMAN	S357	Tyrosine-protein phosphatase non-receptor type 3 OS=Homo sapiens OX=9606 GN=PTPN3 PE=1 SV=2	3	1.3078	0.339119	2	1	18.6861	18.8612	18.8704	18.7371	18.6986	18.7652	-0.0723063	0.314996
ISSLPVS#RPIS#PSPSAILER	sp|Q5T5P2|SKT_HUMAN	S357:S361	Sickle tail protein homolog OS=Homo sapiens OX=9606 GN=KIAA1217 PE=1 SV=2	3	1.4358	0.334378	1	0.0107188	15.1834	15.0627	14.6057	14.8061	15.1388	14.8788	-0.00938161	0.965328
NLATS#ADTPPSTVPGTGK	sp|Q96Q15|SMG1_HUMAN	S3570	Serine/threonine-protein kinase SMG1 OS=Homo sapiens OX=9606 GN=SMG1 PE=1 SV=3	2,3	3.1393	0.613035	3	0.28748	16.9761	17.0196	16.9742	16.8436	16.764	16.9219	-0.146852	0.0375297
SPGS#PVGEGTGSPPK	sp|P35611|ADDA_HUMAN	S358	Alpha-adducin OS=Homo sapiens OX=9606 GN=ADD1 PE=1 SV=2	2,3	3.0161	0.643778	2	1.90701e-09	18.0897	17.9791	17.8702	18.222	18.1626	18.265	0.236848	0.0276574
SSGS#PYGGGYGSGGGSGGYGSRR	sp|P51991|ROA3_HUMAN	S358	Heterogeneous nuclear ribonucleoprotein A3 OS=Homo sapiens OX=9606 GN=HNRNPA3 PE=1 SV=2	3	2.6079	0.549139	1	0.00746768	15.4428	15.247	15.2572	14.5649	14.7599	14.8529	-0.589836	0.00512018
AVS#M*LEADHM*LPSR	sp|Q99959|PKP2_HUMAN	S358	Plakophilin-2 OS=Homo sapiens OX=9606 GN=PKP2 PE=1 SV=2	3	1.7785	0.587461	2	1.41468e-09	17.1686	17.3843	17.0767	17.0771	17.2847	17.0105	-0.0857766	0.523957
IKYSVGSLS#PVSASVLK	sp|Q9UBU7|DBF4A_HUMAN	S359	Protein DBF4 homolog A OS=Homo sapiens OX=9606 GN=DBF4 PE=1 SV=1	3	2.7522	0.640324	1	0.232011	14.0632	13.9577	13.9468	13.7524	13.5643	13.6941	-0.318941	0.00882815
KQPPVS#PGTALVGSQKEPSEVPT#PK	sp|P17096|HMGA1_HUMAN	S36:T53	High mobility group protein HMG-I/HMG-Y OS=Homo sapiens OX=9606 GN=HMGA1 PE=1 SV=3	4	3.5498	0.587682	2	1.88427e-09	16.5174	16.9305	16.4422	15.8083	15.8066	15.5634	-0.903902	0.00630235
AGLS#PAEPLLSR	sp|O95402|MED26_HUMAN	S361	Mediator of RNA polymerase II transcription subunit 26 OS=Homo sapiens OX=9606 GN=MED26 PE=1 SV=2	2	2.5717	0.541532	2	1.71005e-09	16.5182	16.6531	16.6527	16.6443	16.6598	16.7106	0.0636202	0.265328
IHLRSHTGERPFICDS#DSCGWTFT#SMSK	sp|Q2QGD7|ZXDC_HUMAN	S362:T370	Zinc finger protein ZXDC OS=Homo sapiens OX=9606 GN=ZXDC PE=1 SV=2	5	1.3633	0.244627	1	1	15.0747	14.6317	14.7341	14.7011	14.7109	14.9803	-0.0160933	0.925729
M*GAIPVM*IPAQSKDGS#IV	sp|P78310|CXAR_HUMAN	S363	Coxsackievirus and adenovirus receptor OS=Homo sapiens OX=9606 GN=CXADR PE=1 SV=1	3	1.0493	0.212999	1	0.566415	16.024	13.813	14.8829	14.3122	14.3878	14.6828	-0.445656	0.529608
TSS#PSSTGSVSLGR	sp|Q6H8Q1|ABLM2_HUMAN	S364	Actin-binding LIM protein 2 OS=Homo sapiens OX=9606 GN=ABLIM2 PE=1 SV=2	2	1.6365	0.601772	1	0.436052	17.4722	17.6431	17.7115	17.6237	17.5746	17.4414	-0.0623767	0.524746
S#SSM*AAGLER	sp|Q9UQB8|BAIP2_HUMAN	S364	Brain-specific angiogenesis inhibitor 1-associated protein 2 OS=Homo sapiens OX=9606 GN=BAIAP2 PE=1 SV=1	2	1.3119	0.626648	1	1	14.8594	15.8709	16.0496	15.9391	15.7889	15.8653	0.271109	0.507683
VGAGAGAAPFREVDEIS#PEDDQRANR	sp|Q96T37|RBM15_HUMAN	S365	RNA-binding protein 15 OS=Homo sapiens OX=9606 GN=RBM15 PE=1 SV=2	4	2.2843	0.637	1	1.25474e-09	14.801	14.1668	14.4375	NaN	14.4597	14.7049	0.113861	0.684606
FAS#DDEHDEHDENGATGPVKR	sp|P05455|LA_HUMAN	S366	Lupus La protein OS=Homo sapiens OX=9606 GN=SSB PE=1 SV=2	3,4,5	4.7879	0.809186	24	1.19502e-09	20.5143	20.621	20.7023	20.967	20.7956	21.1218	0.348949	0.0326931
SVS#M*LSLNTPNSNR	sp|Q9H8V3|ECT2_HUMAN	S367	Protein ECT2 OS=Homo sapiens OX=9606 GN=ECT2 PE=1 SV=4	3	3.5733	0.673747	1	0.378075	14.8982	13.9662	14.3241	14.1481	13.9817	14.2336	-0.275001	0.38369
SSPAKKESVS#PEDSEK	sp|P35251|RFC1_HUMAN	S368	Replication factor C subunit 1 OS=Homo sapiens OX=9606 GN=RFC1 PE=1 SV=4	4	1.8358	0.431746	1	0.00440606	16.2227	16.084	16.2943	16.1201	16.1857	16.3365	0.0137647	0.884572
AGGPATPLS#PTR	sp|Q03252|LMNB2_HUMAN	S37	Lamin-B2 OS=Homo sapiens OX=9606 GN=LMNB2 PE=1 SV=4	2	1.5266	0.478842	2	0.00439849	17.5918	17.5173	17.8315	17.7308	17.6482	17.6928	0.0437298	0.677768
SSS#M*SSLTGAYTSGIPSSSR	sp|A8CG34|P121C_HUMAN	S370	Nuclear envelope pore membrane protein POM 121C OS=Homo sapiens OX=9606 GN=POM121C PE=1 SV=3	2	2.5101	0.732282	1	1	14.7382	14.7259	14.7265	14.5639	14.6599	14.6037	-0.121039	0.0126448
SLTGSYAKLPSPEPSM*S#PK	sp|O43303|CP110_HUMAN	S372	Centriolar coiled-coil protein of 110 kDa OS=Homo sapiens OX=9606 GN=CCP110 PE=1 SV=3	3,4	3.5704	0.697284	2	1.40184e-05	18.1103	17.9924	17.8873	17.7981	18.0335	17.8044	-0.118002	0.306401
KEPEDRQQAS#KSPYNGVR	sp|Q9UK58|CCNL1_HUMAN	S372	Cyclin-L1 OS=Homo sapiens OX=9606 GN=CCNL1 PE=1 SV=1	4	1.6985	0.520047	1	0.307286	14.249	14.3597	14.4065	14.7079	14.6908	14.846	0.40983	0.00377569
SSSM*SS#LTGAYTSGIPSSSR	sp|A8CG34|P121C_HUMAN	S373	Nuclear envelope pore membrane protein POM 121C OS=Homo sapiens OX=9606 GN=POM121C PE=1 SV=3	2	1.951	0.683444	1	1	13.4152	13.7653	13.3384	13.4006	13.3215	13.5148	-0.0939744	0.546652
SASNVPSGKS#T#DEEEEAQTPQAPR	sp|Q9P2K3|RCOR3_HUMAN	S375:T376	REST corepressor 3 OS=Homo sapiens OX=9606 GN=RCOR3 PE=1 SV=2	3	2.37	0.362363	1	0.534418	12.8211	13.3283	13.039	12.6148	12.669	12.6138	-0.430271	0.0438238
TVQPTQS#PYPTQLFR	sp|P32519|ELF1_HUMAN	S376	ETS-related transcription factor Elf-1 OS=Homo sapiens OX=9606 GN=ELF1 PE=1 SV=2	2,3	3.7775	0.72998	2	1.8661e-09	15.8305	15.4585	15.8798	15.3785	15.2849	15.568	-0.312493	0.117269
LLHPS#PDLVSQEATLSEAR	sp|Q8IY22|CMIP_HUMAN	S377	C-Maf-inducing protein OS=Homo sapiens OX=9606 GN=CMIP PE=1 SV=3	3	3.4906	0.712754	2	1.65991e-09	14.9273	15.0116	15.011	15.4763	15.3186	15.1143	0.319786	0.0420564
AGAPGALS#PSYDGGLHGLQSK	sp|P15923|TFE2_HUMAN	S379	Transcription factor E2-alpha OS=Homo sapiens OX=9606 GN=TCF3 PE=1 SV=1	3	3.5684	0.666489	1	0.108514	14.4276	14.4445	14.2854	14.438	14.668	14.6811	0.209872	0.0886234
HRNLS#STTDDEAPR	sp|O00515|LAD1_HUMAN	S38	Ladinin-1 OS=Homo sapiens OX=9606 GN=LAD1 PE=1 SV=2	2,3	1.8731	0.677166	2	0.20387	16.6132	16.655	17.0598	16.7677	16.7071	16.8457	-0.00248782	0.987389
S#LTIRSASEFQELDSPDDTM*GTIKR	sp|Q12851|M4K2_HUMAN	S380	Mitogen-activated protein kinase kinase kinase kinase 2 OS=Homo sapiens OX=9606 GN=MAP4K2 PE=1 SV=2	4	1.7625	0.529759	1	1	13.6087	14.064	13.3102	14.0568	13.934	14.016	0.341312	0.199174
SSPS#T#GSLDSGNESKEK	sp|Q15057|ACAP2_HUMAN	S381:T382	Arf-GAP with coiled-coil, ANK repeat and PH domain-containing protein 2 OS=Homo sapiens OX=9606 GN=ACAP2 PE=1 SV=3	3	1.3277	0.295624	1	1	15.1131	15.0282	15.2189	14.8193	15.1435	14.8318	-0.188563	0.18982
TPQPSS#PM*DQM*GK	sp|O14497|ARI1A_HUMAN	S382	AT-rich interactive domain-containing protein 1A OS=Homo sapiens OX=9606 GN=ARID1A PE=1 SV=3	2,3	2.9179	0.687207	7	1.22138e-05	18.6885	18.7184	18.8211	18.9877	18.8188	18.7778	0.118743	0.192045
SHILEDDENS#VDISM*LK	sp|O75717|WDHD1_HUMAN	S383	WD repeat and HMG-box DNA-binding protein 1 OS=Homo sapiens OX=9606 GN=WDHD1 PE=1 SV=1	3,4	3.6415	0.676878	4	1.7184e-09	15.0309	15.3512	16.0812	16.1633	16.6603	16.9175	1.09263	0.0457616
SSPSTGS#LDSGNESKEK	sp|Q15057|ACAP2_HUMAN	S384	Arf-GAP with coiled-coil, ANK repeat and PH domain-containing protein 2 OS=Homo sapiens OX=9606 GN=ACAP2 PE=1 SV=3	3,4	3.0256	0.62457	2	0.00445144	17.9599	18.0524	18.2171	18.011	18.3189	18.1567	0.0857455	0.502505
KSYESSEDCSEAAGS#PARK	sp|Q6P6C2|ALKB5_HUMAN	S384	RNA demethylase ALKBH5 OS=Homo sapiens OX=9606 GN=ALKBH5 PE=1 SV=2	4	1.8752	0.545915	1	1.41499e-05	15.6113	15.4703	15.2642	15.3022	15.1029	15.1932	-0.24921	0.0983894
NKRDS#TEITSILLK	sp|Q8IYU2|HACE1_HUMAN	S385	E3 ubiquitin-protein ligase HACE1 OS=Homo sapiens OX=9606 GN=HACE1 PE=1 SV=2	3	2.5661	0.415222	1	0.270041	14.0134	14.1719	14.5122	14.7445	14.6507	14.9788	0.558797	0.0340133
HSSIS#PVRLPLNSSLGAELSR	sp|Q9NYV4|CDK12_HUMAN	S385	Cyclin-dependent kinase 12 OS=Homo sapiens OX=9606 GN=CDK12 PE=1 SV=2	3	1.9041	0.490205	1	0.00756606	12.4542	11.4608	11.4126	11.4825	11.5276	11.3492	-0.322765	0.400799
RAS#ISEPSDTDPEPR	sp|Q8N1F8|S11IP_HUMAN	S387	Serine/threonine-protein kinase 11-interacting protein OS=Homo sapiens OX=9606 GN=STK11IP PE=1 SV=4	2,3	2.4304	0.796523	5	1.87739e-09	20.2284	20.3533	20.3183	20.434	20.318	20.3372	0.0630881	0.289366
SASEFQELDS#PDDTM*GTIKR	sp|Q12851|M4K2_HUMAN	S394	Mitogen-activated protein kinase kinase kinase kinase 2 OS=Homo sapiens OX=9606 GN=MAP4K2 PE=1 SV=2	3	1.1882	0.392106	1	0.167572	13.6675	13.5843	13.6979	13.4233	13.5897	13.4686	-0.156077	0.0603878
SNS#SSEAVLGQEELSAQAK	sp|Q9BXF6|RFIP5_HUMAN	S395	Rab11 family-interacting protein 5 OS=Homo sapiens OX=9606 GN=RAB11FIP5 PE=1 SV=1	3	3.5034	0.598798	2	1	15.8275	15.944	15.7936	15.8288	15.9541	15.8677	0.0285126	0.652544
AM*LPGS#PLFTRAPPPK	sp|Q8WUF5|IASPP_HUMAN	S395	RelA-associated inhibitor OS=Homo sapiens OX=9606 GN=PPP1R13L PE=1 SV=4	3,4	3.3959	0.707736	3	1.7184e-09	16.5798	16.4814	16.8361	16.9163	16.9312	17.0247	0.324967	0.0429708
LSTIQNS#PTKKR	sp|Q5VYV7|SLX4I_HUMAN	S396	Protein SLX4IP OS=Homo sapiens OX=9606 GN=SLX4IP PE=1 SV=1	4	1.3409	0.350362	1	0.0162617	17.5851	17.5372	17.7575	17.5997	17.5054	17.7557	-0.00632095	0.952168
AAS#PESASSTPESLQAR	sp|Q96BT3|CENPT_HUMAN	S397	Centromere protein T OS=Homo sapiens OX=9606 GN=CENPT PE=1 SV=2	2	2.4689	0.709101	1	1.88117e-09	13.3249	13.2903	13.2581	13.0016	12.9639	12.76	-0.382566	0.00783505
SSES#PRDSVVRK	sp|Q8IXS8|F126B_HUMAN	S398	Protein FAM126B OS=Homo sapiens OX=9606 GN=FAM126B PE=1 SV=1	3	1.1749	0.422249	1	0.409871	15.2188	15.6287	15.5045	15.9569	15.9793	15.8765	0.48692	0.017751
LGHVVM*GNNAVS#PYQQVIEKTK	sp|P60228|EIF3E_HUMAN	S399	Eukaryotic translation initiation factor 3 subunit E OS=Homo sapiens OX=9606 GN=EIF3E PE=1 SV=1	4	4.901	0.734462	1	1.413e-05	13.9096	13.607	13.93	13.9895	13.758	13.8678	0.0562452	0.67369
AAVLSDS#EDEEKASAKK	sp|Q96ST2|IWS1_HUMAN	S400	Protein IWS1 homolog OS=Homo sapiens OX=9606 GN=IWS1 PE=1 SV=2	4	3.491	0.655486	1	1.89804e-09	17.1491	16.7567	17.1519	17.4605	17.4243	17.6592	0.495388	0.0299838
VTFGEDLS#PEVFDESLPANTPLR	sp|Q69YH5|CDCA2_HUMAN	S400	Cell division cycle-associated protein 2 OS=Homo sapiens OX=9606 GN=CDCA2 PE=1 SV=2	3	1.216	0.505016	1	1	NaN	NaN	10.723	11.4453	10.8618	11.136	0.424773	1
TLLLSS#DDEF	sp|Q9Y519|T184B_HUMAN	S403	Transmembrane protein 184B OS=Homo sapiens OX=9606 GN=TMEM184B PE=1 SV=2	2	2.5051	0.657379	5	0.0096963	16.3485	16.4496	16.1865	16.452	16.3656	16.1977	0.0102768	0.928098
VQS#LPSVPLSCAAYR	sp|Q96AD5|PLPL2_HUMAN	S404	Patatin-like phospholipase domain-containing protein 2 OS=Homo sapiens OX=9606 GN=PNPLA2 PE=1 SV=1	2,3	2.8405	0.666172	4	1.81833e-09	16.6546	16.8159	16.4955	16.5145	16.6502	16.6032	-0.065993	0.547974
KTAPTLS#PEHWK	sp|Q96JM3|CHAP1_HUMAN	S405	Chromosome alignment-maintaining phosphoprotein 1 OS=Homo sapiens OX=9606 GN=CHAMP1 PE=1 SV=2	3,4	2.3048	0.528853	2	1.89409e-09	18.475	18.4371	18.5989	18.9142	18.6689	18.5855	0.219199	0.117267
YAS#SPKPNNSYM*FK	sp|Q86VQ1|GLCI1_HUMAN	S405	Glucocorticoid-induced transcript 1 protein OS=Homo sapiens OX=9606 GN=GLCCI1 PE=1 SV=1	3	1.2996	0.191751	1	1	15.3153	15.4503	15.087	15.2496	15.2379	15.3085	-0.0188732	0.870041
TDSEKPFRGS#QSPK	sp|Q9Y2W1|TR150_HUMAN	S406	Thyroid hormone receptor-associated protein 3 OS=Homo sapiens OX=9606 GN=THRAP3 PE=1 SV=2	3	1.1713	0.227781	1	0.268454	15.5971	15.6007	15.621	15.6403	15.5932	15.7135	0.0426919	0.298817
VM*S#SPSAM*K	sp|Q99728|BARD1_HUMAN	S409	BRCA1-associated RING domain protein 1 OS=Homo sapiens OX=9606 GN=BARD1 PE=1 SV=2	2,3	1.3086	0.494651	2	1	17.4072	17.6857	17.8798	17.825	17.6868	17.6467	0.0619628	0.695813
AASAAGAAGSAGGS#SGAAGAAGGGAGAGTRPGDGGTASAGAAGPGAATK	sp|Q9UKY7|CDV3_HUMAN	S41	Protein CDV3 homolog OS=Homo sapiens OX=9606 GN=CDV3 PE=1 SV=1	4	6.2841	0.740583	1	0.884323	12.2746	12.7718	12.3496	12.5858	12.356	12.2788	-0.0584749	0.761758
DDGVFVQEVTQNS#PAAR	sp|Q09666|AHNK_HUMAN	S41	Neuroblast differentiation-associated protein AHNAK OS=Homo sapiens OX=9606 GN=AHNAK PE=1 SV=2	2,3	5.1683	0.818753	2	1.76054e-09	15.6106	15.9114	15.8526	15.7013	15.8788	15.8203	0.00856209	0.93941
ARS#M*DSSDLSDGAVTLQEYLELKK	sp|Q9Y2X7|GIT1_HUMAN	S410	ARF GTPase-activating protein GIT1 OS=Homo sapiens OX=9606 GN=GIT1 PE=1 SV=2	3,4	6.4468	0.80229	2	1.8661e-09	15.4748	15.2837	15.4148	15.2316	15.2055	15.0978	-0.212782	0.0379692
LLEGEESRLESGM*QNM*S#IHTK	sp|P05787|K2C8_HUMAN	S410	Keratin, type II cytoskeletal 8 OS=Homo sapiens OX=9606 GN=KRT8 PE=1 SV=7	4	1.8367	0.461208	2	0.00440014	16.5156	16.6734	16.6611	17.1447	16.8722	16.861	0.342595	0.0316495
NQM*PS#PTSTGTPSPGPR	sp|Q9Y572|RIPK3_HUMAN	S410	Receptor-interacting serine/threonine-protein kinase 3 OS=Homo sapiens OX=9606 GN=RIPK3 PE=1 SV=2	2	1.5861	0.533132	2	0.00439955	13.6556	13.4425	13.44	13.7068	13.7754	13.9145	0.286191	0.0382514
KLLEGEESRIS#LPLPNFSSLNLR	sp|P08670|VIME_HUMAN	S412	Vimentin OS=Homo sapiens OX=9606 GN=VIM PE=1 SV=4	4	3.3312	0.607889	1	1.40604e-05	16.1526	16.2371	16.0803	14.1903	14.2036	13.3054	-2.2569	0.00168536
QAVDQIKS#QEQLAAELAEYTAK	sp|P15311|EZRI_HUMAN	S413	Ezrin OS=Homo sapiens OX=9606 GN=EZR PE=1 SV=4	4	4.24	0.723538	1	1.61355e-09	13.8848	13.6203	13.9789	13.6544	13.9444	13.9931	0.0359433	0.823176
SM*EVLSITDAGGGGS#PVPTRR	sp|Q8TDC3|BRSK1_HUMAN	S413	Serine/threonine-protein kinase BRSK1 OS=Homo sapiens OX=9606 GN=BRSK1 PE=1 SV=2	3	1.6788	0.565583	1	1.88753e-09	15.2486	14.8794	14.924	15.2207	15.1898	14.9189	0.0924288	0.57298
LLEENETEAVTVPTPS#PTPVR	sp|Q9UHR4|BI2L1_HUMAN	S414	Brain-specific angiogenesis inhibitor 1-associated protein 2-like protein 1 OS=Homo sapiens OX=9606 GN=BAIAP2L1 PE=1 SV=2	3	3.0533	0.617136	1	0.450749	15.9175	15.6268	15.6746	15.6593	15.7509	15.8436	0.0116272	0.916799
RAFS#TEK	sp|Q9NZ32|ARP10_HUMAN	S414	Actin-related protein 10 OS=Homo sapiens OX=9606 GN=ACTR10 PE=1 SV=1	2	1.168	0.343236	1	0.00441214	15.2936	15.6822	15.5045	15.1531	15.1532	15.1875	-0.328865	0.0435379
EATQPEPIYAES#TKR	sp|Q86YV5|PRAG1_HUMAN	S416	Inactive tyrosine-protein kinase PRAG1 OS=Homo sapiens OX=9606 GN=PRAG1 PE=1 SV=4	2	2.7384	0.638658	1	0.824755	13.0282	12.8131	13.6562	12.773	12.6531	13.1565	-0.304992	0.359595
GM*GS#LDAM*EK	sp|P20839|IMDH1_HUMAN	S416	Inosine-5\'-monophosphate dehydrogenase 1 OS=Homo sapiens OX=9606 GN=IMPDH1 PE=1 SV=2	2,3	1.9983	0.576252	2	1.58819e-09	16.8801	16.8694	17.0846	17.3308	17.2342	17.0459	0.258965	0.0765194
QRQLS#M*SSADSADAK	sp|Q5JSZ5|PRC2B_HUMAN	S416	Protein PRRC2B OS=Homo sapiens OX=9606 GN=PRRC2B PE=1 SV=2	3	1.9704	0.522127	1	0.266114	15.2116	15.099	15.3912	15.7807	15.5957	15.5782	0.417607	0.0174735
QRQLS#M*SSADSADAKR	sp|Q5JSZ5|PRC2B_HUMAN	S416	Protein PRRC2B OS=Homo sapiens OX=9606 GN=PRRC2B PE=1 SV=2	3	1.1937	0.54352	1	0.257773	15.4164	15.4504	15.5333	15.4506	15.3758	15.4617	-0.0373522	0.443386
GIPLATGDTS#PEPELLPGAPLPPPKEVINGNIK	sp|O75821|EIF3G_HUMAN	S42	Eukaryotic translation initiation factor 3 subunit G OS=Homo sapiens OX=9606 GN=EIF3G PE=1 SV=2	4,5	4.4919	0.792125	4	1.39145e-05	16.1757	16.331	16.2751	16.6495	16.9105	17.3658	0.714645	0.0289252
TYSLGS#ALRPSTSR	sp|P08670|VIME_HUMAN	S42	Vimentin OS=Homo sapiens OX=9606 GN=VIM PE=1 SV=4	3	1.2889	0.372566	1	0.00969629	16.9179	16.9478	15.8034	15.1884	14.7104	14.4836	-1.76223	0.0148841
VPSPLEGS#EGDGDTD	sp|Q9Y606|TRUA_HUMAN	S420	tRNA pseudouridine synthase A OS=Homo sapiens OX=9606 GN=PUS1 PE=1 SV=3	2	2.2345	0.671759	3	0.00440663	16.138	16.0421	16.0868	16.3823	16.1911	16.3321	0.212842	0.0286438
LVPS#QEETKLSVEESEAAGDGVDTK	sp|P49321|NASP_HUMAN	S421	Nuclear autoantigenic sperm protein OS=Homo sapiens OX=9606 GN=NASP PE=1 SV=2	3	4.2268	0.766466	2	0.00441126	12.9696	13.4617	13.2162	13.7675	13.8949	14.3894	0.801414	0.0277402
AQISS#PNLR	sp|Q5TCZ1|SPD2A_HUMAN	S421	SH3 and PX domain-containing protein 2A OS=Homo sapiens OX=9606 GN=SH3PXD2A PE=1 SV=1	2	1.395	0.32172	1	0.00969642	20.7904	21.0381	21.0811	20.8842	21.0723	20.9148	-0.0127805	0.911255
IACEEEFS#DS#EEEGEGGRKNSSNFK	sp|Q13547|HDAC1_HUMAN	S421:S423	Histone deacetylase 1 OS=Homo sapiens OX=9606 GN=HDAC1 PE=1 SV=1	4	2.9911	0.657044	5	1.73616e-09	18.1339	18.3141	18.0739	18.2239	18.1518	18.0372	-0.0363827	0.7078
IACDEEFS#DS#EDEGEGGRR	sp|Q92769|HDAC2_HUMAN	S422:S424	Histone deacetylase 2 OS=Homo sapiens OX=9606 GN=HDAC2 PE=1 SV=2	3	2.6951	0.697767	22	1.14306e-09	19.6081	19.799	19.5168	19.7233	19.7673	19.6271	0.064607	0.524892
SISGASSGLSTS#PLSSPR	sp|Q8IWQ3|BRSK2_HUMAN	S423	Serine/threonine-protein kinase BRSK2 OS=Homo sapiens OX=9606 GN=BRSK2 PE=1 SV=3	3	2.2451	0.595296	1	0.292496	14.9419	15.1507	14.6136	15.06	15.1715	14.9052	0.143478	0.456736
ISTVAVQSVNAGAPLITSTS#PTTATSPK	sp|Q15723|ELF2_HUMAN	S424	ETS-related transcription factor Elf-2 OS=Homo sapiens OX=9606 GN=ELF2 PE=1 SV=2	3,4	5.6995	0.759394	3	0.343942	15.1126	15.0044	15.162	15.0485	15.1139	15.2124	0.0319249	0.656706
SKDHFGLEGDEESTM*LEDSVS#PKK	sp|Q9Y490|TLN1_HUMAN	S425	Talin-1 OS=Homo sapiens OX=9606 GN=TLN1 PE=1 SV=3	5	2.8195	0.574251	1	0.00969668	13.6022	13.8603	14.0708	13.9319	13.8395	13.8445	0.0275335	0.852418
GS#LDESSLGFGYPK	sp|Q9BUZ4|TRAF4_HUMAN	S426	TNF receptor-associated factor 4 OS=Homo sapiens OX=9606 GN=TRAF4 PE=1 SV=1	3	2.5722	0.548286	1	0.259098	15.7811	16.1292	16.0266	16.0906	15.9569	16.0424	0.0510143	0.668091
AILGSYDSELTPAEYS#PQLTR	sp|Q9Y6D9|MD1L1_HUMAN	S428	Mitotic spindle assembly checkpoint protein MAD1 OS=Homo sapiens OX=9606 GN=MAD1L1 PE=1 SV=2	3	4.9808	0.758834	3	0.00439591	15.2378	14.9401	15.0604	14.8253	14.6233	14.6308	-0.386308	0.0238274
EAPAEGKRLS#ASSTGSTR	sp|P56945|BCAR1_HUMAN	S428	Breast cancer anti-estrogen resistance protein 1 OS=Homo sapiens OX=9606 GN=BCAR1 PE=1 SV=2	3	1.8419	0.546338	1	2.14492e-05	15.1277	15.1498	15.6683	15.2936	15.3245	15.2693	-0.0194766	0.917834
ALEEGDGSVSGS#SPRSDISQPASQDGM*RR	sp|Q8N3X1|FNBP4_HUMAN	S431	Formin-binding protein 4 OS=Homo sapiens OX=9606 GN=FNBP4 PE=1 SV=3	3,4	3.8303	0.739655	2	1	15.755	15.5486	15.7159	15.5875	15.5187	15.4418	-0.157166	0.107466
SS#RSDSNFQVPNGGIPR	sp|Q9P270|SLAI2_HUMAN	S431	SLAIN motif-containing protein 2 OS=Homo sapiens OX=9606 GN=SLAIN2 PE=1 SV=2	3	2.5594	0.701141	1	0.442559	15.2942	15.2415	15.0094	15.7709	15.4775	15.5163	0.406519	0.0328403
KASVVDPSTESSPAPQEGSEQPAS#PASPLSSR	sp|Q66K14|TBC9B_HUMAN	S432	TBC1 domain family member 9B OS=Homo sapiens OX=9606 GN=TBC1D9B PE=1 SV=3	4	5.4362	0.632041	1	1.84595e-09	14.2872	14.3899	14.5196	13.9077	14.1976	13.5927	-0.499624	0.0558464
S#NSLPHSAVSNAGSK	sp|Q8TBZ3|WDR20_HUMAN	S432	WD repeat-containing protein 20 OS=Homo sapiens OX=9606 GN=WDR20 PE=1 SV=2	3	2.3156	0.613684	2	1	17.6689	17.8038	17.4813	17.7367	17.642	17.5043	-0.0236664	0.847402
SFENS#PGDLGNSSLPTAGYKR	sp|P55197|AF10_HUMAN	S436	Protein AF-10 OS=Homo sapiens OX=9606 GN=MLLT10 PE=1 SV=2	3	3.7843	0.67307	1	1.78627e-09	15.0302	15.1179	14.9341	14.5736	14.8312	14.6324	-0.348391	0.0209316
TRTDS#TSDGRPAWM*R	sp|Q14204|DYHC1_HUMAN	S4368	Cytoplasmic dynein 1 heavy chain 1 OS=Homo sapiens OX=9606 GN=DYNC1H1 PE=1 SV=5	3,4	1.5152	0.540061	2	0.00969672	16.8915	16.5768	17.1356	17.0145	17.0656	17.0863	0.187506	0.314426
SSS#VGSSSSYPISPAVSR	sp|Q15149|PLEC_HUMAN	S4386	Plectin OS=Homo sapiens OX=9606 GN=PLEC PE=1 SV=3	2,3	3.0463	0.699701	9	0.00969652	21.0355	21.1875	21.1169	20.8082	20.9819	20.8896	-0.220059	0.0298956
SRSSS#VGSSSSYPISPAVSR	sp|Q15149|PLEC_HUMAN	S4386	Plectin OS=Homo sapiens OX=9606 GN=PLEC PE=1 SV=3	2	2.7668	0.49129	1	0.346135	14.6251	14.3715	14.321	14.0373	13.8298	14.1268	-0.441212	0.0266492
S#QSLPNSLDYTQTSDPGR	sp|Q96TC7|RMD3_HUMAN	S44	Regulator of microtubule dynamics protein 3 OS=Homo sapiens OX=9606 GN=RMDN3 PE=1 SV=2	2,3	3.5772	0.74472	4	1	17.0076	17.0297	17.129	17.3948	17.2538	17.3595	0.280607	0.00765004
SESVVSGLDS#PAKTSSM*EKK	sp|O14578|CTRO_HUMAN	S440	Citron Rho-interacting kinase OS=Homo sapiens OX=9606 GN=CIT PE=1 SV=2	3,4,5	3.9992	0.712618	4	1.81621e-09	18.0193	17.3562	18.2427	18.0892	18.0104	18.4186	0.300036	0.365314
LLGSSASS#PGYQSSYQVGINQR	sp|Q9P2B4|CT2NL_HUMAN	S444	CTTNBP2 N-terminal-like protein OS=Homo sapiens OX=9606 GN=CTTNBP2NL PE=1 SV=2	3	4.4186	0.747114	1	0.103491	12.1774	12.3031	11.8157	12.5545	12.1201	12.4429	0.273792	0.23442
YLGFGTPS#NLGK	sp|O76031|CLPX_HUMAN	S445	ATP-dependent Clp protease ATP-binding subunit clpX-like, mitochondrial OS=Homo sapiens OX=9606 GN=CLPX PE=1 SV=2	2	2.1934	0.55202	1	0.800918	13.8031	13.759	13.5013	14.0048	13.9809	13.5139	0.145387	0.476888
VLPPKEIPS#LSPTIPR	sp|Q9ULD5|ZN777_HUMAN	S45	Zinc finger protein 777 OS=Homo sapiens OX=9606 GN=ZNF777 PE=1 SV=3	3	2.3796	0.625819	4	0.223213	16.1974	16.0166	16.1964	16.4342	16.3291	16.3561	0.23634	0.0252673
QAFTPSSTM*M*EVFLQEKSPAVATSTAAPPPPS#SPLPSK	sp|Q14157|UBP2L_HUMAN	S453	Ubiquitin-associated protein 2-like OS=Homo sapiens OX=9606 GN=UBAP2L PE=1 SV=2	4,5	4.5053	0.721484	3	0.652097	16.5583	16.2709	16.4071	16.8752	16.9912	17.047	0.55904	0.00453217
RKQS#SSEISLAVER	sp|P48634|PRC2A_HUMAN	S456	Protein PRRC2A OS=Homo sapiens OX=9606 GN=PRRC2A PE=1 SV=3	3,4	2.3665	0.499717	2	0.00440415	16.247	15.8894	15.9112	15.9645	15.8156	15.6873	-0.193407	0.24138
KRFVS#EGDGGR	sp|Q53EL6|PDCD4_HUMAN	S457	Programmed cell death protein 4 OS=Homo sapiens OX=9606 GN=PDCD4 PE=1 SV=2	2,3	1.618	0.565946	2	1.64652e-09	18.4138	18.1009	18.0193	18.4302	18.4139	18.2856	0.198566	0.197587
FVS#EGDGGR	sp|Q53EL6|PDCD4_HUMAN	S457	Programmed cell death protein 4 OS=Homo sapiens OX=9606 GN=PDCD4 PE=1 SV=2	2	1.4448	0.546927	2	1.56784e-09	18.4477	18.9826	18.3979	18.0034	18.324	18.386	-0.371564	0.168834
S#VDFDSLTVR	sp|Q9Y5K6|CD2AP_HUMAN	S458	CD2-associated protein OS=Homo sapiens OX=9606 GN=CD2AP PE=1 SV=1	2	1.605	0.667401	4	1.67293e-09	17.5805	18.047	17.7571	17.7072	17.7797	17.94	0.0140769	0.93085
TSS#QRSTLTYQR	sp|Q99569|PKP4_HUMAN	S458	Plakophilin-4 OS=Homo sapiens OX=9606 GN=PKP4 PE=1 SV=2	2	1.4718	0.512638	1	0.882742	15.6304	15.7848	15.6022	15.5381	15.4544	15.4113	-0.204519	0.0394055
DGQVINETS#QHHDDLE	sp|P08670|VIME_HUMAN	S459	Vimentin OS=Homo sapiens OX=9606 GN=VIM PE=1 SV=4	2,3	2.3716	0.724448	2	0.00951951	16.1097	16.3532	16.2963	15.5445	15.1638	14.8842	-1.0556	0.00675105
IQIVTAVDASGS#PK	sp|P49116|NR2C2_HUMAN	S46	Nuclear receptor subfamily 2 group C member 2 OS=Homo sapiens OX=9606 GN=NR2C2 PE=1 SV=1	3	3.321	0.695724	1	0.00440513	14.1162	14.1369	13.4188	14.2038	13.9737	14.1324	0.212672	0.435334
ACRPPGS#PGRAPPPTPAPSGCDPR	sp|O95685|PPR3D_HUMAN	S46	Protein phosphatase 1 regulatory subunit 3D OS=Homo sapiens OX=9606 GN=PPP1R3D PE=1 SV=1	4	1.7149	0.384629	1	1.87276e-09	15.5394	15.4933	15.2306	16.1885	15.978	15.7708	0.557975	0.0224061
GAPLNINKVSNS#LINFGR	sp|Q92609|TBCD5_HUMAN	S460	TBC1 domain family member 5 OS=Homo sapiens OX=9606 GN=TBC1D5 PE=1 SV=1	3	1.3308	0.330478	1	0.4158	12.7162	12.7068	12.8717	13.4783	13.264	13.1476	0.531689	0.00860742
LSASTASELS#PKSK	sp|Q3KQU3|MA7D1_HUMAN	S460	MAP7 domain-containing protein 1 OS=Homo sapiens OX=9606 GN=MAP7D1 PE=1 SV=1	3	1.1432	0.347008	1	1.89307e-09	14.1797	14.1726	14.2394	14.5459	14.4422	14.3271	0.241188	0.0223714
ELPPLS#PSLSR	sp|Q86UU1|PHLB1_HUMAN	S461	Pleckstrin homology-like domain family B member 1 OS=Homo sapiens OX=9606 GN=PHLDB1 PE=1 SV=1	2	1.8531	0.472344	2	0.00440019	17.6134	17.8205	17.7192	17.9193	17.9137	17.7607	0.146868	0.137343
ASEDTTS#GSPPKKSSAGPK	sp|Q9BZZ5|API5_HUMAN	S462	Apoptosis inhibitor 5 OS=Homo sapiens OX=9606 GN=API5 PE=1 SV=3	4	1.7158	0.557349	1	1	16.3995	15.8045	16.4771	16.0572	16.1537	16.3434	-0.0422424	0.862316
LLEAAAQSTKGYYSPYSVSGSGS#TAGSR	sp|Q15149|PLEC_HUMAN	S4622	Plectin OS=Homo sapiens OX=9606 GN=PLEC PE=1 SV=3	4	7.3578	0.581791	1	0.174462	14.9369	14.6497	14.7559	14.4742	14.4723	14.5858	-0.270047	0.042374
AGSRRGS#FDATGSGFSM*TFSSSSYSSSGYGR	sp|Q15149|PLEC_HUMAN	S4642	Plectin OS=Homo sapiens OX=9606 GN=PLEC PE=1 SV=3	4	4.0101	0.547393	1	1	13.8864	13.6444	13.456	13.5032	13.6534	13.6887	-0.0471363	0.748003
AEAEAGS#PRPDPR	sp|P58107|EPIPL_HUMAN,sp|P58107|EPIPL_HUMAN,sp|P58107|EPIPL_HUMAN,sp|P58107|EPIPL_HUMAN,sp|P58107|EPIPL_HUMAN	S4645,S4645,S4645,S4645,S4645	Epiplakin OS=Homo sapiens OX=9606 GN=EPPK1 PE=1 SV=3,Epiplakin OS=Homo sapiens OX=9606 GN=EPPK1 PE=1 SV=3,Epiplakin OS=Homo sapiens OX=9606 GN=EPPK1 PE=1 SV=3,Epiplakin OS=Homo sapiens OX=9606 GN=EPPK1 PE=1 SV=3,Epiplakin OS=Homo sapiens OX=9606 GN=EPPK1 PE=1 SV=3	2	1.4053	0.524657	1	1.74091e-09	11.2359	11.2786	12.1251	14.135	14.081	13.1648	2.24707	0.00628018
LLHS#PM*TK	sp|Q9NVN8|GNL3L_HUMAN	S465	Guanine nucleotide-binding protein-like 3-like protein OS=Homo sapiens OX=9606 GN=GNL3L PE=1 SV=1	2	1.3953	0.283237	1	0.346806	15.9212	16.1342	16.0332	16.0758	16.1024	15.9429	0.0107978	0.897717
SSQDGDTPAQAS#PPEEK	sp|Q6ZUM4|RHG27_HUMAN	S466	Rho GTPase-activating protein 27 OS=Homo sapiens OX=9606 GN=ARHGAP27 PE=1 SV=3	3	3.7747	0.698466	1	1.60687e-09	15.0999	15.3541	14.9932	15.4034	15.5509	15.6119	0.373009	0.0392821
S#FNGTDNHIR	sp|Q5T0W9|FA83B_HUMAN	S466	Protein FAM83B OS=Homo sapiens OX=9606 GN=FAM83B PE=1 SV=1	2	1.3931	0.45763	2	1.87812e-09	16.0771	16.9283	16.6997	16.4903	16.6047	16.4857	-0.0414963	0.879688
SSSESYTQS#FQSR	sp|Q9BTU6|P4K2A_HUMAN	S468	Phosphatidylinositol 4-kinase type 2-alpha OS=Homo sapiens OX=9606 GN=PI4K2A PE=1 SV=1	2	1.9731	0.580254	1	1.90518e-09	12.3236	13.0125	13.2174	13.0334	13.0283	13.0519	0.186762	0.527806
RDGPGLERS#PGEPGGAAPEREVPAAAR	sp|Q96EB6|SIR1_HUMAN	S47	NAD-dependent protein deacetylase sirtuin-1 OS=Homo sapiens OX=9606 GN=SIRT1 PE=1 SV=2	3,4,5	3.6997	0.633186	3	7.33465e-10	16.4997	16.2975	16.5033	16.9488	16.8554	17.5909	0.698212	0.0442144
FKM*PEM*S#IKAPK	sp|Q09666|AHNK_HUMAN	S4715	Neuroblast differentiation-associated protein AHNAK OS=Homo sapiens OX=9606 GN=AHNAK PE=1 SV=2	4	1.7005	0.310438	1	1.76381e-09	16.159	16.5256	16.1816	16.5984	16.8321	16.8107	0.458319	0.0307578
SPSPGGPQLS#PQLPR	sp|Q9HCH0|NCK5L_HUMAN	S473	Nck-associated protein 5-like OS=Homo sapiens OX=9606 GN=NCKAP5L PE=1 SV=2	2	1.7343	0.59315	1	1.82256e-09	13.0578	12.3993	13.0626	13.0188	13.066	13.0577	0.207601	0.400281
QGGAS#QSDKTPEELFHPLGADSQV	sp|P11166|GTR1_HUMAN	S473	Solute carrier family 2, facilitated glucose transporter member 1 OS=Homo sapiens OX=9606 GN=SLC2A1 PE=1 SV=2	3	1.369	0.474726	1	1	12.2154	12.0929	12.7318	11.7062	12.0532	11.9262	-0.451538	0.109903
SVFTSSLFQM*EPS#PRNQRK	sp|Q2M1Z3|RHG31_HUMAN	S476	Rho GTPase-activating protein 31 OS=Homo sapiens OX=9606 GN=ARHGAP31 PE=1 SV=2	4	2.228	0.600853	1	1.75196e-09	14.8287	14.8009	14.845	15.4775	15.1892	15.0087	0.400229	0.04329
RS#SM*GSTAVATDVK	sp|Q6UXY1|BI2L2_HUMAN	S477	Brain-specific angiogenesis inhibitor 1-associated protein 2-like protein 2 OS=Homo sapiens OX=9606 GN=BAIAP2L2 PE=1 SV=1	2,3	2.2671	0.553527	2	1	16.0747	16.0972	16.5448	16.2029	16.3819	16.3196	0.0625553	0.718732
QQNSGRM*S#PM*GTASGSNSPTSDSASVQR	sp|O76080|ZFAN5_HUMAN	S48	AN1-type zinc finger protein 5 OS=Homo sapiens OX=9606 GN=ZFAND5 PE=1 SV=1	3	3.9093	0.772261	1	0.851051	15.1036	15.306	15.1107	14.9797	15.3004	15.1001	-0.0467002	0.704639
TIGGGDDS#FNTFFSETGAGK	sp|P0DPH8|TBA3D_HUMAN,sp|P0DPH7|TBA3C_HUMAN,sp|P0DPH8|TBA3D_HUMAN,sp|P0DPH7|TBA3C_HUMAN,sp|Q6PEY2|TBA3E_HUMAN,sp|P68363|TBA1B_HUMAN,sp|Q71U36|TBA1A_HUMAN,sp|Q9BQE3|TBA1C_HUMAN	S48,S48,S48,S48,S48,S48	Tubulin alpha-3D chain OS=Homo sapiens OX=9606 GN=TUBA3D PE=1 SV=1,Tubulin alpha-3C chain OS=Homo sapiens OX=9606 GN=TUBA3C PE=1 SV=1,Tubulin alpha-3D chain OS=Homo sapiens OX=9606 GN=TUBA3D PE=1 SV=1,Tubulin alpha-3C chain OS=Homo sapiens OX=9606 GN=TUBA3C PE=1 SV=1,Tubulin alpha-3E chain OS=Homo sapiens OX=9606 GN=TUBA3E PE=1 SV=2,Tubulin alpha-1B chain OS=Homo sapiens OX=9606 GN=TUBA1B PE=1 SV…	3	3.4253	0.681283	1	0.359178	12.8162	13.1551	12.5489	12.7035	13.1315	13.1537	0.156202	0.53182
QQS#IEDKEDKPPPRQK	sp|Q5JSZ5|PRC2B_HUMAN	S480	Protein PRRC2B OS=Homo sapiens OX=9606 GN=PRRC2B PE=1 SV=2	4,5	1.6628	0.60783	3	1.43945e-09	17.1494	16.6656	16.9457	16.9064	16.7236	16.8864	-0.081398	0.620017
AKPAM*PQDSVPS#PR	sp|P53396|ACLY_HUMAN	S481	ATP-citrate synthase OS=Homo sapiens OX=9606 GN=ACLY PE=1 SV=3	2,3,4	3.2397	0.75796	9	1.81621e-09	21.6296	21.7722	21.8784	21.7971	21.8029	21.8075	0.0424474	0.587945
CM*M*AQYNRHDS#PEDVKRR	sp|P31948|STIP1_HUMAN	S481	Stress-induced-phosphoprotein 1 OS=Homo sapiens OX=9606 GN=STIP1 PE=1 SV=1	4,5	2.3939	0.617653	4	1.85226e-09	18.0606	18.0238	18.4377	18.762	18.3594	18.6659	0.421761	0.0785602
TYSS#PGSFK	sp|Q8N3Z6|ZCHC7_HUMAN	S482	Zinc finger CCHC domain-containing protein 7 OS=Homo sapiens OX=9606 GN=ZCCHC7 PE=1 SV=2	2	1.1703	0.326412	1	0.435301	16.2595	16.5217	16.3209	16.3734	16.476	16.5035	0.083547	0.3987
AAGISLIVPGKS#PTRKK	sp|P47736|RPGP1_HUMAN	S484	Rap1 GTPase-activating protein 1 OS=Homo sapiens OX=9606 GN=RAP1GAP PE=1 SV=2	4	1.9006	0.523045	1	0.296889	15.3585	15.2587	15.326	15.6153	15.4707	15.5698	0.237567	0.0101502
M*NSPSQSSPGM*NPGQPTSM*LS#PR	sp|Q15596|NCOA2_HUMAN	S487	Nuclear receptor coactivator 2 OS=Homo sapiens OX=9606 GN=NCOA2 PE=1 SV=2	3	3.4684	0.675153	1	0.012189	12.8594	13.046	12.7601	13.0288	13.239	13.2756	0.29264	0.0618001
LSGINEIPRPFS#PPVT#SNTSPPPAAPLAR	sp|Q0JRZ9|FCHO2_HUMAN	S488:T492	F-BAR domain only protein 2 OS=Homo sapiens OX=9606 GN=FCHO2 PE=1 SV=2	3	1.8054	0.282264	1	0.827871	12.5307	12.8969	12.2578	12.7451	12.9356	13.0484	0.347885	0.165268
HNS#SDGFFNNGPLR	sp|Q9HC44|GPBL1_HUMAN	S49	Vasculin-like protein 1 OS=Homo sapiens OX=9606 GN=GPBP1L1 PE=1 SV=1	3	3.1045	0.74231	1	1.42049e-05	14.7406	14.6549	15.1638	14.911	15.0834	14.5775	0.00418599	0.985486
QAISGTS#PVASSFQGIKK	sp|P51587|BRCA2_HUMAN	S492	Breast cancer type 2 susceptibility protein OS=Homo sapiens OX=9606 GN=BRCA2 PE=1 SV=3	3,4	4.938	0.722275	3	0.0099734	16.727	16.5301	16.8383	16.6964	16.688	16.8087	0.0325794	0.756659
RKVTAEADSS#SPTGILATSESK	sp|A0MZ66|SHOT1_HUMAN	S493	Shootin-1 OS=Homo sapiens OX=9606 GN=SHTN1 PE=1 SV=4	3	4.1199	0.594917	1	0.879552	14.6164	14.6403	14.864	14.8359	14.7993	14.8098	0.108125	0.245955
KS#ASSCDVSSSPSLPSR	sp|O75140|DEPD5_HUMAN	S494	GATOR complex protein DEPDC5 OS=Homo sapiens OX=9606 GN=DEPDC5 PE=1 SV=2	3	1.7194	0.423404	1	0.883396	15.0143	15.164	15.1237	14.9683	14.641	14.7203	-0.324162	0.0401542
SSNPPARS#QSSDTEQQSPTSGGGK	sp|P23588|IF4B_HUMAN	S495	Eukaryotic translation initiation factor 4B OS=Homo sapiens OX=9606 GN=EIF4B PE=1 SV=2	3	3.8844	0.696916	1	0.883726	12.5533	12.8817	12.9017	13.3337	13.0849	13.1882	0.423361	0.0342258
TDLQGSAS#PSKVEGVHTPR	sp|Q6VY07|PACS1_HUMAN	S495	Phosphofurin acidic cluster sorting protein 1 OS=Homo sapiens OX=9606 GN=PACS1 PE=1 SV=2	4	2.5917	0.609754	1	0.00439055	14.7738	14.8291	15.0312	15.084	15.2389	15.0921	0.260309	0.0488721
TYLSEGPYYVKPVS#TTAVEGAE	sp|Q16401|PSMD5_HUMAN	S496	26S proteasome non-ATPase regulatory subunit 5 OS=Homo sapiens OX=9606 GN=PSMD5 PE=1 SV=3	3	4.03	0.784839	1	0.346891	14.9006	15.1381	15.1842	14.7136	14.5928	14.7746	-0.380628	0.0208053
CENTPLIGRES#PPPSYTSSM*R	sp|Q9C0H2|TTYH3_HUMAN	S496	Protein tweety homolog 3 OS=Homo sapiens OX=9606 GN=TTYH3 PE=1 SV=3	3	1.7991	0.49975	2	1.88217e-09	16.375	15.8613	16.2108	15.8421	15.8428	15.9511	-0.270369	0.157547
TVSAS#STGDLPKAK	sp|P78362|SRPK2_HUMAN	S496	SRSF protein kinase 2 OS=Homo sapiens OX=9606 GN=SRPK2 PE=1 SV=3	3	1.1062	0.395589	1	1	13.3574	14.1408	14.5378	14.2848	14.1434	14.5571	0.316416	0.437721
SSNPPARSQS#SDTEQQSPTSGGGK	sp|P23588|IF4B_HUMAN	S497	Eukaryotic translation initiation factor 4B OS=Homo sapiens OX=9606 GN=EIF4B PE=1 SV=2	3,4	3.4559	0.680054	3	0.352137	16.295	16.0244	16.4583	16.2857	16.3631	16.2709	0.047327	0.733648
FGFGAKS#PKADIK	sp|Q09666|AHNK_HUMAN	S4986	Neuroblast differentiation-associated protein AHNAK OS=Homo sapiens OX=9606 GN=AHNAK PE=1 SV=2	3	1.4948	0.256489	1	1.66262e-09	15.0098	14.9491	14.8464	14.7696	14.5706	14.6146	-0.283511	0.0211023
GSVGAVPSGTS#PGGVATTAAAGSR	sp|Q6ZNB6|NFXL1_HUMAN	S50	NF-X1-type zinc finger protein NFXL1 OS=Homo sapiens OX=9606 GN=NFXL1 PE=1 SV=2	3	4.5433	0.719675	1	0.00198677	16.1923	16.5	16.6879	16.5863	16.6753	16.6256	0.168955	0.31376
RS#GKNSQEDSEDS#EDKDVK	sp|Q9H1E3|NUCKS_HUMAN	S50:S61	Nuclear ubiquitous casein and cyclin-dependent kinase substrate 1 OS=Homo sapiens OX=9606 GN=NUCKS1 PE=1 SV=1	4	1.8046	0.451069	1	0.706732	15.4291	15.4642	15.2322	15.0138	15.4845	15.1782	-0.14966	0.390819
[truncated: 13,916 more rows]

## Sheet: GH 6 hrs
sequence	refs	modsites	descriptions	charges	max_xcorr	max_dcn	tp	min_flr	log2 control 1	log2 control 2	log2 control 3	log2 treated 1	log2 treated 2	log2 treated 3	log2 ratio treated_control	pvalue
[truncated: 18,088 more rows]

[truncated: 2 more sheets: protein Gh 6 hrs, protein corrected  GH 6 hrs]
