# Supplementary material for: Local Growth Hormone Facilitates Aging of the Colon Epithelial Microenvironment
Source: Aging Cell. 2025 Aug 5;24(10):e70187. doi: 10.1111/acel.70187 (PMC12507422; doi:10.1111/acel.70187)
Supplement: Supplementary file 4 — Table S3: acel70187‐sup‐0004‐TableS3.xlsx. [file ACEL-24-e70187-s001.xlsx]

## Sheet: summary
sequence	refs	modsites	descriptions	charges	max_xcorr	max_dcn	min_ppm	tp	min_flr	log2 C1	log2 C2	log2 C3	log2 G1	log2 G2	log2 G3	significant?	log2 difference G_C	p-value G_C
QAGGFLGPPPPSGKFS#	sp|Q9UM00|TMCO1_HUMAN	S239	Calcium load-activated calcium channel OS=Homo sapiens OX=9606 GN=TMCO1 PE=1 SV=2	2	1.7324	0.718425	0.465007	1	1	12.9251	12.8003	12.8084	12.6048	12.5714	12.6588	G_C	-0.232876	0.00813441
SRS#PVDLRGK	sp|Q13523|PRP4B_HUMAN	S294	Serine/threonine-protein kinase PRP4 homolog OS=Homo sapiens OX=9606 GN=PRPF4B PE=1 SV=3	3	1.2214	0.265597	0.972119	1	0.00439109	18.7932	18.8129	18.7186	18.1535	18.314	18.4186	G_C	-0.479539	0.00431123
ILATPPQEDAPS#VDIANIR	sp|P29401|TKT_HUMAN	S295	Transketolase OS=Homo sapiens OX=9606 GN=TKT PE=1 SV=3	2,3	2.624	0.671608	0.890602	2	1.76192e-09	13.1375	12.5348	12.53	13.5092	13.7975	13.6339	G_C	0.91277	0.0139046
VAQRS#PVDSGTILREPTTK	sp|P49454|CENPF_HUMAN	S3054	Centromere protein F OS=Homo sapiens OX=9606 GN=CENPF PE=1 SV=3	3,4	2.4896	0.527755	0.121337	2	1.8438e-09	15.7542	15.6058	15.6616	15.9189	16.6467	16.5971	G_C	0.713737	0.0403434
HRNLS#STTDDEAPRLSQNGDR	sp|O00515|LAD1_HUMAN	S38	Ladinin-1 OS=Homo sapiens OX=9606 GN=LAD1 PE=1 SV=2	4	1.7599	0.558611	1.29492	1	0.342914	12.9138	12.8745	13.1004	13.146	13.2964	13.368	G_C	0.307238	0.0324518
ELPPPSEEIKTGEDEDEEDNDALLKENES#PDVRR	sp|Q96FV9|THOC1_HUMAN	S560	THO complex subunit 1 OS=Homo sapiens OX=9606 GN=THOC1 PE=1 SV=1	5	2.0539	0.44861	0.946066	1	1.73458e-09	13.9698	13.9343	14.0477	14.4772	14.5223	14.87	G_C	0.639195	0.00763482
GRS#GSLLQVEETEREEGLGAGR	sp|Q8WYL5|SSH1_HUMAN	S581	Protein phosphatase Slingshot homolog 1 OS=Homo sapiens OX=9606 GN=SSH1 PE=1 SV=2	4	1.3112	0.517846	2.1604	1	0.315481	15.3322	15.6642	15.671	16.0573	15.8873	15.9515	G_C	0.409553	0.0286049
TEELIES#PKLESSEGEIIQTVDR	sp|Q99590|SCAFB_HUMAN	S608	Protein SCAF11 OS=Homo sapiens OX=9606 GN=SCAF11 PE=1 SV=2	3	3.4657	0.750353	0.0412852	1	1.82808e-09	12.4611	12.6472	12.1338	13.1855	12.8835	12.8724	G_C	0.566366	0.0356667
SKS#ESKLYNGSEK	sp|Q9BZF1|OSBL8_HUMAN	S97	Oxysterol-binding protein-related protein 8 OS=Homo sapiens OX=9606 GN=OSBPL8 PE=1 SV=3	3	2.3402	0.591702	1.68911	1	0.280537	13.9519	13.8654	13.8799	14.2425	14.1906	14.432	G_C	0.389339	0.00756072
IEKIGEGT#YGVVYKGR	sp|P06493|CDK1_HUMAN	T14	Cyclin-dependent kinase 1 OS=Homo sapiens OX=9606 GN=CDK1 PE=1 SV=3	3,4	2.2905	0.625933	0.0636502	2	1.89804e-09	17.4452	17.4666	17.5251	17.2812	17.1416	17.3059	G_C	-0.236075	0.0138903
AGT#PVSELTK	sp|O75113|N4BP1_HUMAN	T242	NEDD4-binding protein 1 OS=Homo sapiens OX=9606 GN=N4BP1 PE=1 SV=4	2	1.9992	0.404712	0.239995	2	1.88729e-09	17.6781	17.8063	17.5884	18.0874	18.0539	18.1996	G_C	0.422694	0.00538204
AGAGM*ITQHSSNAS#PINR	sp|Q9NWH9|SLTM_HUMAN	S1002	SAFB-like transcription modulator OS=Homo sapiens OX=9606 GN=SLTM PE=1 SV=2	3	2.2712	0.668457	1.47303	1	0.0144703	15.3646	15.581	15.4148	15.1299	14.8628	15.0095	G_C	-0.452719	0.0110515
M*SEQEAREVNS#QEEEEEELLRK	sp|Q96RL1|UIMC1_HUMAN	S101	BRCA1-A complex subunit RAP80 OS=Homo sapiens OX=9606 GN=UIMC1 PE=1 SV=2	4	2.768	0.670882	0.250794	2	1.68451e-09	14.7325	15.5374	15.6818	16.1084	15.7381	16.544		0.812927	0.0967322
EVNS#QEEEEEELLRK	sp|Q96RL1|UIMC1_HUMAN	S101	BRCA1-A complex subunit RAP80 OS=Homo sapiens OX=9606 GN=UIMC1 PE=1 SV=2	3	1.9025	0.504074	1.26742	1	1.6528e-09	12.6579	13.3837	12.7173	13.0676	12.4659	13.2437		0.00610606	0.986167
KPAQEETEETS#SQES#AEED	sp|P52926|HMGA2_HUMAN	S101:S105	High mobility group protein HMGI-C OS=Homo sapiens OX=9606 GN=HMGA2 PE=1 SV=1	3	2.5181	0.617648	1.68021	1	0.27177	14.4679	14.4964	14.1699	14.3198	14.3072	14.2746		-0.0775204	0.502285
LRRDYS#YER	sp|P48634|PRC2A_HUMAN	S1014	Protein PRRC2A OS=Homo sapiens OX=9606 GN=PRRC2A PE=1 SV=3	3,4	1.5775	0.354235	0.874479	2	0.0282406	22.4307	22.4264	22.3451	22.163	22.0442	22.0979	G_C	-0.299006	0.00249257
IVQISGNS#M*PR	sp|Q9NWH9|SLTM_HUMAN	S1014	SAFB-like transcription modulator OS=Homo sapiens OX=9606 GN=SLTM PE=1 SV=2	2	1.1731	0.429205	1.66623	1	0.00808997	16.6226	16.7806	16.8407	17.0126	17.0624	17.3597	G_C	0.396914	0.0348151
DQTSPAVKQGS#PVEPK	sp|Q9BY89|K1671_HUMAN	S1019	Uncharacterized protein KIAA1671 OS=Homo sapiens OX=9606 GN=KIAA1671 PE=1 SV=2	3	2.4872	0.671518	0.404208	1	1.69209e-09	15.6549	15.834	15.7354	16.0344	16.0966	16.3199	G_C	0.408809	0.0154903
KLEKEEEEGISQES#S#EEEQ	sp|P17096|HMGA1_HUMAN	S102:S103	High mobility group protein HMG-I/HMG-Y OS=Homo sapiens OX=9606 GN=HMGA1 PE=1 SV=3	3,4	4.2051	0.796431	0.0219472	82	1.8306e-09	24.0402	24.2645	24.0702	24.0511	24.0311	23.7984		-0.164744	0.199592
GRPKKLEKEEEEGISQES#S#EEEQ	sp|P17096|HMGA1_HUMAN	S102:S103	High mobility group protein HMG-I/HMG-Y OS=Homo sapiens OX=9606 GN=HMGA1 PE=1 SV=3	4	2.7998	0.749732	0.0578821	14	0.0043899	21.827	21.5215	21.4601	21.9761	21.4174	20.2906		-0.374786	0.502005
KPAQEETEETSS#QES#AEED	sp|P52926|HMGA2_HUMAN	S102:S105	High mobility group protein HMGI-C OS=Homo sapiens OX=9606 GN=HMGA2 PE=1 SV=1	3	2.3614	0.519861	1.68021	1	1	14.0052	13.2877	13.7664	13.8088	13.8345	13.6269		0.0702756	0.766236
SYS#EPEKM*NEVGIVEEAEPAPLGPQR	sp|Q8TF72|SHRM3_HUMAN	S1021	Protein Shroom3 OS=Homo sapiens OX=9606 GN=SHROOM3 PE=1 SV=2	3	2.9342	0.666519	1.48698	1	0.332615	15.2709	15.4546	15.2665	15.1756	15.4246	15.2955		-0.0321213	0.752098
YQTLPGRGLSGS#TSR	sp|Q6IQ23|PKHA7_HUMAN	S1022	Pleckstrin homology domain-containing family A member 7 OS=Homo sapiens OX=9606 GN=PLEKHA7 PE=1 SV=2	2	2.187	0.517147	0.130227	1	0.331221	14.948	14.8717	14.8462	14.5409	14.5263	14.3929	G_C	-0.401933	0.00201695
KLEKEEEEGISQESS#EEEQ	sp|P17096|HMGA1_HUMAN	S103	High mobility group protein HMG-I/HMG-Y OS=Homo sapiens OX=9606 GN=HMGA1 PE=1 SV=3	3,4	3.3179	0.760843	1.11199	3	0.00969641	17.6376	17.1411	18.0087	18.0986	17.0691	19.0417		0.474004	0.488878
AQSPGS#PLHAR	sp|Q13796|SHRM2_HUMAN	S1039	Protein Shroom2 OS=Homo sapiens OX=9606 GN=SHROOM2 PE=1 SV=1	2	1.4986	0.531696	0.15654	1	0.0736357	13.845	13.8543	13.8728	13.6832	13.6665	13.7473	G_C	-0.15836	0.00365032
DLQS#PDFTTGFHSDKIEAK	sp|Q9P2D0|IBTK_HUMAN	S1045	Inhibitor of Bruton tyrosine kinase OS=Homo sapiens OX=9606 GN=IBTK PE=1 SV=3	3,4	4.1047	0.761347	1.4633	4	1.72958e-09	16.5112	16.4613	16.5463	16.8834	16.7004	16.7832	G_C	0.282721	0.00838175
QDDS#PPRPIIGPALPPGFIK	sp|Q8IXQ4|GPAM1_HUMAN	S105	GPALPP motifs-containing protein 1 OS=Homo sapiens OX=9606 GN=GPALPP1 PE=1 SV=1	3	3.5536	0.745714	0.121802	4	7.34624e-10	17.1238	16.8489	16.9126	17.1677	17.3376	17.4889	G_C	0.369639	0.041234
RLAAQESS#ETEDM*SVPR	sp|Q641Q2|WAC2A_HUMAN	S1054	WASH complex subunit 2A OS=Homo sapiens OX=9606 GN=WASHC2A PE=1 SV=3	3	1.1696	0.423051	0.166633	1	0.881834	14.7468	14.7041	15.1066	15.2808	15.4042	15.3299	G_C	0.485765	0.021515
CPS#QSSSRPAAM*ISQPPTPPTGQPVREDAK	sp|Q6PKG0|LARP1_HUMAN	S1056	La-related protein 1 OS=Homo sapiens OX=9606 GN=LARP1 PE=1 SV=2	4	1.965	0.387328	0.529514	2	0.000838628	16.2846	16.2066	16.0972	16.335	16.3664	16.4729	G_C	0.195304	0.0463732
RPS#DSGPPAER	sp|Q9BST9|RTKN_HUMAN	S106	Rhotekin OS=Homo sapiens OX=9606 GN=RTKN PE=1 SV=2	2	1.4876	0.358532	0.700288	2	1.41264e-05	14.5465	14.7134	14.7883	14.8094	14.5913	14.8243		0.0589186	0.60067
SLPAPVAQRPDS#PGGGLQAPGQK	sp|Q5JVS0|HABP4_HUMAN	S108	Intracellular hyaluronan-binding protein 4 OS=Homo sapiens OX=9606 GN=HABP4 PE=1 SV=1	3,4	4.6486	0.76301	0.539043	6	1.40492e-09	18.5983	18.5019	18.5877	18.7959	18.9795	18.822	G_C	0.303177	0.00953886
SLPAPVAQRPDS#PGGGLQAPGQKR	sp|Q5JVS0|HABP4_HUMAN	S108	Intracellular hyaluronan-binding protein 4 OS=Homo sapiens OX=9606 GN=HABP4 PE=1 SV=1	3,4,5	3.0182	0.689881	0.225686	5	1.52849e-09	18.0166	17.9229	18.0768	18.1948	18.1683	18.402	G_C	0.249575	0.0445675
SSLS#PGRGKDFK	sp|Q9BUQ8|DDX23_HUMAN	S109	Probable ATP-dependent RNA helicase DDX23 OS=Homo sapiens OX=9606 GN=DDX23 PE=1 SV=3	2,3,4	1.9651	0.554781	0.146988	4	0.00982717	20.3094	20.3122	20.3658	20.2434	20.2215	20.193	G_C	-0.109805	0.00942721
KM*PLDLS#PLATPIIR	sp|P15336|ATF2_HUMAN	S112	Cyclic AMP-dependent transcription factor ATF-2 OS=Homo sapiens OX=9606 GN=ATF2 PE=1 SV=4	3	1.8386	0.627162	1.26567	1	1.79034e-09	17.403	17.2559	17.2123	17.5851	17.6644	17.7927	G_C	0.390346	0.00951187
NIDDASQM*DLFHRDS#DDDQTEEQLDESEAR	sp|Q9HAW4|CLSPN_HUMAN	S1156	Claspin OS=Homo sapiens OX=9606 GN=CLSPN PE=1 SV=3	4	3.7365	0.737	2.23226	1	0.408699	11.5167	12.0011	11.8205	13.005	12.378	13.0416	G_C	1.02877	0.0162192
RRPES#APAESSPSK	sp|Q07889|SOS1_HUMAN	S1161	Son of sevenless homolog 1 OS=Homo sapiens OX=9606 GN=SOS1 PE=1 SV=1	3	1.2382	0.537151	0.565593	1	1.8892e-09	12.6617	12.5537	13.0503	13.0756	12.7187	13.0189		0.182497	0.384573
TS#SLTQFPPSQSEER	sp|Q9H6Z4|RANB3_HUMAN	S125	Ran-binding protein 3 OS=Homo sapiens OX=9606 GN=RANBP3 PE=1 SV=1	2,3	3.4253	0.698216	0.155053	47	1	20.4993	20.4802	20.6212	20.7078	20.7668	20.6435	G_C	0.172472	0.0384281
AKPPADPAAAAS#PCR	sp|Q9GZT9|EGLN1_HUMAN	S125	Egl nine homolog 1 OS=Homo sapiens OX=9606 GN=EGLN1 PE=1 SV=1	3	2.2633	0.589449	0.688689	1	1.51855e-09	16.4294	16.6132	16.5207	17.1492	16.7775	16.9351	G_C	0.432817	0.0226667
KRGHTAS#ESDEQQWPEEKR	sp|Q9NTI5|PDS5B_HUMAN	S1257	Sister chromatid cohesion protein PDS5 homolog B OS=Homo sapiens OX=9606 GN=PDS5B PE=1 SV=1	5	1.1439	0.318559	0.477054	1	0.245641	14.9188	14.9537	15.0517	15.4041	15.5831	15.1435	G_C	0.402171	0.0396126
QISEDSERTGGS#PSVR	sp|Q96T58|MINT_HUMAN	S1261	Msx2-interacting protein OS=Homo sapiens OX=9606 GN=SPEN PE=1 SV=1	3	1.5055	0.441182	0.598271	1	0.0188083	17.14	17.1525	17.172	17.1144	17.0955	17.1368		-0.0392653	0.0603669
VTGTEGSSSTLVDYTSTSSTGGS#PVR	sp|Q7Z6E9|RBBP6_HUMAN	S1277	E3 ubiquitin-protein ligase RBBP6 OS=Homo sapiens OX=9606 GN=RBBP6 PE=1 SV=1	3	4.036	0.699257	0.0850367	1	0.0688814	13.7711	13.8091	13.5605	14.2981	14.5242	14.1513	G_C	0.610936	0.0101289
RVS#GPDPKPGSNCSPAQSVLSEVPSVPTNGM*AK	sp|P22314|UBA1_HUMAN	S13	Ubiquitin-like modifier-activating enzyme 1 OS=Homo sapiens OX=9606 GN=UBA1 PE=1 SV=3	4,5	4.324	0.650925	0.217171	3	1.69852e-09	17.4822	17.4726	17.5844	17.637	17.7819	17.7558	G_C	0.211835	0.0207343
RVS#GPDPKPGSNCS#PAQSVLSEVPSVPTNGM*AK	sp|P22314|UBA1_HUMAN	S13:S24	Ubiquitin-like modifier-activating enzyme 1 OS=Homo sapiens OX=9606 GN=UBA1 PE=1 SV=3	5	2.8067	0.164606	1.70299	1	1	13.4893	13.4058	13.5081	13.9438	13.8198	13.8584	G_C	0.406264	0.00109243
S#AVPPGADKKAEAGAGSATEFQFR	sp|P46783|RS10_HUMAN	S130	40S ribosomal protein S10 OS=Homo sapiens OX=9606 GN=RPS10 PE=1 SV=1	4	2.2768	0.628686	0.372345	3	1.43464e-09	16.7294	16.5634	16.6832	16.8778	16.8555	16.9766	G_C	0.244644	0.0167874
LKS#EDGVEGDLGETQSR	sp|Q09666|AHNK_HUMAN	S135	Neuroblast differentiation-associated protein AHNAK OS=Homo sapiens OX=9606 GN=AHNAK PE=1 SV=2	3,4	4.5824	0.720773	0.0698221	11	9.84585e-10	20.0858	19.9702	20.1945	20.183	20.0954	19.8326		-0.0465171	0.725765
KLGAGEGGEASVS#PEKTSTTSK	sp|Q13428|TCOF_HUMAN	S1378	Treacle protein OS=Homo sapiens OX=9606 GN=TCOF1 PE=1 SV=3	3,4,5	4.8435	0.741241	0.71494	4	1.85226e-09	18.1095	18.1906	18.133	18.0195	18.1231	18.3567		0.022042	0.840403
RAPS#SPVAKPGPVK	sp|Q9GZR2|REXO4_HUMAN	S14	RNA exonuclease 4 OS=Homo sapiens OX=9606 GN=REXO4 PE=1 SV=2	3,4	3.1687	0.575662	0.795944	2	0.206464	19.4026	19.4443	19.4585	18.9942	19.2931	19.0852	G_C	-0.310977	0.0259794
SLS#ETFLPNGINGIKDAR	sp|Q8NFT2|STEA2_HUMAN	S14	Metalloreductase STEAP2 OS=Homo sapiens OX=9606 GN=STEAP2 PE=1 SV=3	3	2.4762	0.479687	0.572519	1	0.00439555	14.2483	14.1688	14.218	13.9414	14.0734	13.9391	G_C	-0.227084	0.0105458
FS#ASSGGGGSRGAPQHYPK	sp|P78344|IF4G2_HUMAN	S14	Eukaryotic translation initiation factor 4 gamma 2 OS=Homo sapiens OX=9606 GN=EIF4G2 PE=1 SV=1	4	1.3231	0.330058	0.93605	1	1	17.3892	17.6712	17.6441	17.3361	17.3024	17.1856	G_C	-0.293514	0.043506
ALAAGADSPKTEEARPS#PAPGPGTPTGTPTRTPSR	sp|Q4KMP7|TB10B_HUMAN	S141	TBC1 domain family member 10B OS=Homo sapiens OX=9606 GN=TBC1D10B PE=1 SV=3	4	2.9623	0.63606	0.789521	1	0.427732	14.0874	14.4314	14.4254	14.9133	14.7599	14.5594	G_C	0.429391	0.048533
NIVQS#TEHLHEDNGDVEVRR	sp|Q6PL18|ATAD2_HUMAN	S141	ATPase family AAA domain-containing protein 2 OS=Homo sapiens OX=9606 GN=ATAD2 PE=1 SV=1	4	2.6452	0.585173	2.51918	1	0.00439192	14.1238	NaN	13.5704	13.8614	13.5889	13.8803		-0.0702198	0.788411
SM*S#PFRGPK	sp|Q99640|PMYT1_HUMAN	S143	Membrane-associated tyrosine- and threonine-specific cdc2-inhibitory kinase OS=Homo sapiens OX=9606 GN=PKMYT1 PE=1 SV=1	3	0.6094	0.309157	2.13201	1	1	17.3346	17.4882	17.2837	17.2394	17.3971	17.4975		0.00913811	0.929514
TSAALS#TVGSAISR	sp|O43399|TPD54_HUMAN	S145	Tumor protein D54 OS=Homo sapiens OX=9606 GN=TPD52L2 PE=1 SV=2	2	1.2566	0.37681	0.226827	1	0.00969674	13.5661	13.4404	13.5609	14.2941	13.9705	13.8932	G_C	0.530146	0.0149203
VGM*VETNS#QDRPVDDVKIIK	sp|Q9Y3C6|PPIL1_HUMAN	S149	Peptidyl-prolyl cis-trans isomerase-like 1 OS=Homo sapiens OX=9606 GN=PPIL1 PE=1 SV=1	4	1.346	0.22422	0.686789	1	1	14.6048	14.3842	14.8053	15.1102	15.11	15.1366	G_C	0.520851	0.0129353
LRSFS#M*QDLR	sp|Q9H6H4|REEP4_HUMAN	S152	Receptor expression-enhancing protein 4 OS=Homo sapiens OX=9606 GN=REEP4 PE=1 SV=1	2	1.4324	0.381455	0.675718	2	0.248617	19.0571	19.0709	19.0671	18.8968	18.9738	18.8146	G_C	-0.169941	0.0211662
NNM*TAS#M*FDLSM*KDK	sp|Q6WKZ4|RFIP1_HUMAN,sp|Q7L804|RFIP2_HUMAN	S156,S150	Rab11 family-interacting protein 1 OS=Homo sapiens OX=9606 GN=RAB11FIP1 PE=1 SV=3,Rab11 family-interacting protein 2 OS=Homo sapiens OX=9606 GN=RAB11FIP2 PE=1 SV=1	3,4	1.5496	0.504259	0.581077	3	0.281232	17.0866	17.2129	17.4795	17.5452	17.3989	17.6625		0.275894	0.117475
TLS#DESIYNSQR	sp|O43166|SI1L1_HUMAN	S1585	Signal-induced proliferation-associated 1-like protein 1 OS=Homo sapiens OX=9606 GN=SIPA1L1 PE=1 SV=4	2,3	2.6608	0.656457	0.094294	4	1.88588e-09	16.6751	16.6499	16.7269	16.8156	16.8471	17.0388	G_C	0.216499	0.0418556
S#ISTSGPLDKEDTGRQK	sp|Q7Z401|MYCPP_HUMAN	S1587	C-myc promoter-binding protein OS=Homo sapiens OX=9606 GN=DENND4A PE=1 SV=2	3	1.6083	0.557856	1.04824	1	0.00441106	15.1106	15.3075	15.2577	15.0687	15.3046	14.982		-0.106819	0.398255
KRS#EGEEKTLTGDVK	sp|Q9H8T0|AKTIP_HUMAN	S16	AKT-interacting protein OS=Homo sapiens OX=9606 GN=AKTIP PE=1 SV=1	4	1.8559	0.420605	0.464378	1	1.82808e-09	17.5938	17.2854	17.3685	17.4949	17.2841	17.6126		0.0479336	0.737002
EAANEAGDS#SQDEAEDDVKQITVR	sp|Q9NVU0|RPC5_HUMAN	S161	DNA-directed RNA polymerase III subunit RPC5 OS=Homo sapiens OX=9606 GN=POLR3E PE=1 SV=1	3,4	4.1571	0.783479	1.47056	2	0.00969652	16.278	16.4197	16.1195	16.4721	16.4942	16.8229		0.324027	0.0857964
LSTGKDVRLS#ASLPDTVGQLKR	sp|Q9HAC8|UBTD1_HUMAN	S164	Ubiquitin domain-containing protein 1 OS=Homo sapiens OX=9606 GN=UBTD1 PE=1 SV=1	4	1.3686	0.434386	1.47798	1	0.258758	13.1205	12.9385	13.3327	13.7628	13.4234	13.6256	G_C	0.473372	0.0347756
M*SSS#TSSLTSSSSFSDGFK	sp|Q9C0D5|TANC1_HUMAN	S1678	Protein TANC1 OS=Homo sapiens OX=9606 GN=TANC1 PE=1 SV=3	3	3.4222	0.446876	1.1165	1	1	13.6185	13.6287	13.5046	13.752	14.1851	14.0191	G_C	0.401476	0.0385849
KKPS#EEEAAVAAGGPPGGPQVNPIPVTDEVV	sp|P13498|CY24A_HUMAN	S168	Cytochrome b-245 light chain OS=Homo sapiens OX=9606 GN=CYBA PE=1 SV=3	4	4.9854	0.772817	0.0174078	1	8.29891e-10	13.9409	13.8173	14.1256	14.2053	14.1188	14.0559		0.165428	0.17169
TNKLPGS#PGLSK	sp|Q8N9U0|TAC2N_HUMAN	S168	Tandem C2 domains nuclear protein OS=Homo sapiens OX=9606 GN=TC2N PE=1 SV=2	3	1.6943	0.446733	1.56316	1	1.8306e-09	15.6829	15.7567	15.8467	15.9489	16.0894	15.7462		0.166042	0.206684
RAS#PPDPSPSPSAASASER	sp|Q9Y2F5|ICE1_HUMAN	S1692	Little elongation complex subunit 1 OS=Homo sapiens OX=9606 GN=ICE1 PE=1 SV=5	3	1.4959	0.372017	1.2185	1	1.80185e-09	14.8299	14.6504	14.7876	15.1133	15.3181	14.9665	G_C	0.376624	0.0310305
SAS#PDDDLGSSNWEAADLGNEERK	sp|O00193|SMAP_HUMAN	S17	Small acidic protein OS=Homo sapiens OX=9606 GN=SMAP PE=1 SV=1	3,4	5.442	0.798015	0.151743	4	1.49608e-05	16.3202	16.1915	16.3723	16.5665	16.591	16.6896	G_C	0.321006	0.00808184
GAPSS#PATGVLPSPQGK	sp|Q5SRE5|NU188_HUMAN	S1709	Nucleoporin NUP188 homolog OS=Homo sapiens OX=9606 GN=NUP188 PE=1 SV=1	2,3	4.1138	0.696898	0.774906	2	0.00103463	17.0733	17.201	17.203	17.1276	16.9997	16.9836		-0.122125	0.122659
LEDVKNS#PTFK	sp|P55327|TPD52_HUMAN	S171	Tumor protein D52 OS=Homo sapiens OX=9606 GN=TPD52 PE=1 SV=2	3	1.9833	0.498361	2.14207	1	0.503119	16.2696	16.557	16.6069	16.3668	16.6232	16.5729		0.0431652	0.758553
TPVKDRFS#AEDEALSNIAR	sp|Q9Y608|LRRF2_HUMAN	S18	Leucine-rich repeat flightless-interacting protein 2 OS=Homo sapiens OX=9606 GN=LRRFIP2 PE=1 SV=1	3	1.3595	0.374035	1.8933	1	1.89724e-09	15.3668	15.2944	15.3265	15.5487	15.7225	15.4782	G_C	0.253877	0.028314
TNLQPLESTQS#QDF	sp|Q9Y248|PSF2_HUMAN	S182	DNA replication complex GINS protein PSF2 OS=Homo sapiens OX=9606 GN=GINS2 PE=1 SV=1	2,3	3.4727	0.814761	0.0807855	9	1.8511e-09	18.8592	18.8868	18.8348	18.9363	18.8368	18.5921		-0.0718269	0.525366
LRTNLQPLESTQS#QDF	sp|Q9Y248|PSF2_HUMAN	S182	DNA replication complex GINS protein PSF2 OS=Homo sapiens OX=9606 GN=GINS2 PE=1 SV=1	2,3	2.944	0.76028	0.155547	4	1.88117e-09	16.0046	15.8544	15.7118	15.9088	15.9986	15.6614		-0.000672023	0.99617
SNS#PRGEAQKLLELK	sp|Q96T58|MINT_HUMAN	S1857	Msx2-interacting protein OS=Homo sapiens OX=9606 GN=SPEN PE=1 SV=1	3,4	2.4587	0.591776	0.0737558	2	1.40411e-05	16.7308	16.6301	16.6736	16.8181	16.8046	16.8303	G_C	0.139472	0.00977644
LQDSFAS#ETNLDFR	sp|Q92621|NU205_HUMAN	S1942	Nuclear pore complex protein Nup205 OS=Homo sapiens OX=9606 GN=NUP205 PE=1 SV=3	2,3	3.2765	0.642057	1.34073	2	1.41264e-05	14.7285	14.6268	14.7946	15.2114	14.9018	14.9535	G_C	0.305578	0.0467215
SLS#TEVEPKESPHPAR	sp|Q8IWB9|TEX2_HUMAN	S196	Testis-expressed protein 2 OS=Homo sapiens OX=9606 GN=TEX2 PE=1 SV=2	3	2.1402	0.643071	0.316694	1	0.00969626	14.3091	13.9341	13.8441	13.8425	13.4245	13.9788		-0.280486	0.269976
SSSGESLAQS#PDSSKSINCEK	sp|Q9H7U1|CCSE2_HUMAN	S206	Serine-rich coiled-coil domain-containing protein 2 OS=Homo sapiens OX=9606 GN=CCSER2 PE=1 SV=2	4	4.4807	0.692994	0.524831	1	0.00675242	14.7776	15.1504	15.277	15.5469	15.6376	15.7577	G_C	0.579068	0.0232077
LLSASQLS#AEEEEEKQAE	sp|P17509|HXB6_HUMAN	S214	Homeobox protein Hox-B6 OS=Homo sapiens OX=9606 GN=HOXB6 PE=1 SV=4	3,4	4.7579	0.76746	0.117574	6	1.79098e-09	18.2316	17.9745	18.4647	18.3582	18.104	18.3352		0.0421944	0.808738
VQNS#PPVGRK	sp|O95359|TACC2_HUMAN	S2226	Transforming acidic coiled-coil-containing protein 2 OS=Homo sapiens OX=9606 GN=TACC2 PE=1 SV=3	3	1.2295	0.394632	0.0363837	1	1.69397e-09	19.4945	19.5667	19.6342	19.0311	19.142	19.2231	G_C	-0.433035	0.00324311
AGEARPGPTAES#ASGPSEDPSVNFLK	sp|Q13501|SQSTM_HUMAN	S224	Sequestosome-1 OS=Homo sapiens OX=9606 GN=SQSTM1 PE=1 SV=1	3,4	4.2316	0.705218	0.535626	3	0.0274574	16.6024	16.3274	16.1759	16.553	16.4948	16.7012		0.214475	0.198091
GGGQLDLLGVSLAS#LKK	sp|Q8WVB6|CTF18_HUMAN	S225	Chromosome transmission fidelity protein 18 homolog OS=Homo sapiens OX=9606 GN=CHTF18 PE=1 SV=1	3	3.5653	0.600286	1.72744	1	1.80134e-09	13.63	13.9032	13.5731	14.6526	14.377	14.3707	G_C	0.764674	0.00517243
ELEKPIQSKPQSPVIQAAAVS#PK	sp|Q9Y6D5|BIG2_HUMAN	S227	Brefeldin A-inhibited guanine nucleotide-exchange protein 2 OS=Homo sapiens OX=9606 GN=ARFGEF2 PE=1 SV=3	4,5	3.2426	0.591131	0.987527	2	1.30611e-09	17.2928	17.4464	17.552	17.7091	17.9426	17.9599	G_C	0.440119	0.0163411
SRLS#AIEIDIPVVSHTT	sp|P56749|CLD12_HUMAN	S231	Claudin-12 OS=Homo sapiens OX=9606 GN=CLDN12 PE=1 SV=1	2,3	4.4608	0.722646	0.426471	3	1.40518e-05	18.6564	18.4857	18.3549	18.2114	18.1986	18.0621	G_C	-0.341612	0.026456
AKVS#PVNDVDVGVYQLM*QSEQLLSR	sp|Q8WUX9|CHMP7_HUMAN	S232	Charged multivesicular body protein 7 OS=Homo sapiens OX=9606 GN=CHMP7 PE=1 SV=1	3	1.8722	0.563134	1.6034	1	1.75564e-09	11.3352	11.5464	11.0522	11.9359	12.1571	12.3288	G_C	0.829321	0.0105288
TSTSPPPEKSGDEGS#EDEAPS#GED	sp|Q9H1E3|NUCKS_HUMAN	S234:S240	Nuclear ubiquitous casein and cyclin-dependent kinase substrate 1 OS=Homo sapiens OX=9606 GN=NUCKS1 PE=1 SV=1	3,4	3.9526	0.797907	0.126624	12	1.76298e-09	18.1173	18.1971	18.1192	18.0966	18.1156	18.2		-0.00718371	0.87026
LVRLS#SDSFAR	sp|Q9HB09|B2L12_HUMAN	S242	Bcl-2-like protein 12 OS=Homo sapiens OX=9606 GN=BCL2L12 PE=1 SV=1	2,3	1.7685	0.592191	0.127079	4	0.00440427	17.8493	18.1514	17.8921	17.7041	17.9082	17.905		-0.125179	0.341472
TPKGPSS#VEDIKAK	sp|P06748|NPM_HUMAN	S243	Nucleophosmin OS=Homo sapiens OX=9606 GN=NPM1 PE=1 SV=2	3	2.389	0.512892	0.995712	1	0.883407	14.9584	14.7568	14.6526	15.4064	15.0182	15.2759	G_C	0.444191	0.0376544
SPLQTPSSGQFSSS#PIQASAK	sp|Q6PGQ7|BORA_HUMAN	S252	Protein aurora borealis OS=Homo sapiens OX=9606 GN=BORA PE=1 SV=2	3	5.8865	0.745978	0.691074	1	0.00437547	16.3575	16.2709	16.1856	15.9078	16.1016	15.8997	G_C	-0.301631	0.0216906
SLS#RPSSLIEQEKQR	sp|Q12802|AKP13_HUMAN	S2563	A-kinase anchor protein 13 OS=Homo sapiens OX=9606 GN=AKAP13 PE=1 SV=2	4	1.2236	0.413942	0.404723	1	0.30785	15.536	15.0735	15.292	15.8684	15.6542	15.8854	G_C	0.502192	0.030375
LLGPSAAADILQLSS#SLPLQSR	sp|Q7Z6Z7|HUWE1_HUMAN	S2594	E3 ubiquitin-protein ligase HUWE1 OS=Homo sapiens OX=9606 GN=HUWE1 PE=1 SV=3	3	2.4708	0.537559	2.24634	1	1	11.7751	11.6588	11.5511	12.6288	12.4523	12.0646	G_C	0.720211	0.0157383
ASAPERTPS#PAPK	sp|Q63ZY6|NSN5C_HUMAN	S260	Putative methyltransferase NSUN5C OS=Homo sapiens OX=9606 GN=NSUN5P2 PE=5 SV=2	2,3	2.2956	0.64719	0.0457173	4	1.82808e-09	19.9183	19.8725	20.0107	20.0051	19.9769	20.1087		0.0963987	0.166385
YYLAPKIEDEEGS#	sp|P12004|PCNA_HUMAN	S261	Proliferating cell nuclear antigen OS=Homo sapiens OX=9606 GN=PCNA PE=1 SV=1	2,3	3.5366	0.775123	0.746363	3	1.45053e-09	18.053	18.0822	18.0269	17.5155	17.6091	17.744	G_C	-0.431181	0.00320548
YDDRGS#RDYDRGYDSR	sp|P23588|IF4B_HUMAN	S263	Eukaryotic translation initiation factor 4B OS=Homo sapiens OX=9606 GN=EIF4B PE=1 SV=2	3,4	1.7343	0.43202	0.298267	2	0.00440028	16.603	16.5927	16.3899	16.0827	16.2176	16.3346	G_C	-0.316914	0.0344497
S#RLTPVSPESSSTEEK	sp|Q13501|SQSTM_HUMAN	S266	Sequestosome-1 OS=Homo sapiens OX=9606 GN=SQSTM1 PE=1 SV=1	3,4	3.1426	0.687106	0.160549	5	0.229067	19.0557	19.439	19.2182	19.2295	19.1875	19.371		0.0250193	0.850133
LTPVS#PESSSTEEK	sp|Q13501|SQSTM_HUMAN	S272	Sequestosome-1 OS=Homo sapiens OX=9606 GN=SQSTM1 PE=1 SV=1	2,3	3.3438	0.693606	0.110538	11	1.88393e-09	19.4013	19.4932	19.3014	19.4317	19.5283	19.5359		0.100031	0.197347
SRLTPVS#PESSSTEEK	sp|Q13501|SQSTM_HUMAN	S272	Sequestosome-1 OS=Homo sapiens OX=9606 GN=SQSTM1 PE=1 SV=1	2,3,4	2.8501	0.686572	0.237133	6	1.84595e-09	18.3275	18.2032	18.2337	18.4371	18.1468	18.2533		0.0242577	0.806383
M*ILIQDGS#QNTNVDKPLR	sp|Q92945|FUBP2_HUMAN	S274	Far upstream element-binding protein 2 OS=Homo sapiens OX=9606 GN=KHSRP PE=1 SV=4	3	1.788	0.60755	0.575494	1	0.0199047	14.7451	14.7951	14.7256	14.974	15.2213	15.3558	G_C	0.428401	0.0196459
AASPYSQRPAS#PTAIRR	sp|Q99569|PKP4_HUMAN	S281	Plakophilin-4 OS=Homo sapiens OX=9606 GN=PKP4 PE=1 SV=2	4	2.1191	0.587325	1.46252	2	0.00969639	16.6381	16.8015	16.5744	16.3267	16.0716	16.336	G_C	-0.426556	0.0178141
IFDLGS#DNEEVVAGPAPAHAK	sp|Q969U6|FBXW5_HUMAN	S284	F-box/WD repeat-containing protein 5 OS=Homo sapiens OX=9606 GN=FBXW5 PE=1 SV=1	3	3.6063	0.656851	2.07266	2	1.27081e-09	13.3736	13.1908	13.2253	13.5315	14.0096	13.5975	G_C	0.449581	0.048094
TRDDGDEEGLLTHS#EEELEHSQDT#DADDGALQ	sp|Q9UKM9|RALY_HUMAN	S288:T298	RNA-binding protein Raly OS=Homo sapiens OX=9606 GN=RALY PE=1 SV=1	4	3.7534	0.63998	1.23489	2	0.198113	15.0486	14.3935	14.9169	14.8925	14.5688	14.709		-0.0628881	0.790047
RDS#PTYDPYK	sp|Q8N2M8|CLASR_HUMAN	S294	CLK4-associating serine/arginine rich protein OS=Homo sapiens OX=9606 GN=CLASRP PE=1 SV=4	3	1.4114	0.432195	0.212924	1	1.89623e-09	16.5823	16.74	16.6325	17.1873	16.9961	16.8089	G_C	0.345853	0.0435488
KADTTTPTPTAILAPGSPAS#PPGSLEPK	sp|P25440|BRD2_HUMAN	S301	Bromodomain-containing protein 2 OS=Homo sapiens OX=9606 GN=BRD2 PE=1 SV=2	3,4,5	4.1431	0.752674	0.329324	3	1.8511e-09	16.4179	16.2923	16.4496	16.7489	16.6136	16.9229	G_C	0.375186	0.0209703
TFNTS#TGGLLLPSDTKR	sp|P12956|XRCC6_HUMAN	S306	X-ray repair cross-complementing protein 6 OS=Homo sapiens OX=9606 GN=XRCC6 PE=1 SV=2	3	3.1365	0.640427	0.351275	1	0.00743762	16.0239	15.9388	16.171	15.87	15.7961	15.8637	G_C	-0.201297	0.0486709
SGPKPFSAPKPQTSPS#PK	sp|Q01518|CAP1_HUMAN	S310	Adenylyl cyclase-associated protein 1 OS=Homo sapiens OX=9606 GN=CAP1 PE=1 SV=5	3	3.1261	0.750744	0.558178	2	1.88393e-09	16.4512	16.1953	16.4175	16.5543	16.636	16.6569	G_C	0.261037	0.0387809
SISAS#KASPPGDLQNPKR	sp|O00273|DFFA_HUMAN	S312	DNA fragmentation factor subunit alpha OS=Homo sapiens OX=9606 GN=DFFA PE=1 SV=1	3	1.0966	0.452945	0.0170967	1	1	14.9248	15.2771	15.0572	15.0708	15.006	14.7484		-0.14466	0.366847
RAVS#PSNPK	sp|Q14244|MAP7_HUMAN	S315	Ensconsin OS=Homo sapiens OX=9606 GN=MAP7 PE=1 SV=1	2	1.295	0.42278	1.28561	1	0.189512	15.2875	15.1736	15.1833	14.9008	15.0274	15.0655	G_C	-0.216924	0.0245505
NSASATTPLS#GNSSR	sp|Q9Y608|LRRF2_HUMAN	S320	Leucine-rich repeat flightless-interacting protein 2 OS=Homo sapiens OX=9606 GN=LRRFIP2 PE=1 SV=1	2	1.8946	0.601882	0.00169751	2	0.00459135	14.3757	14.3087	14.3477	14.7836	14.9202	14.6677	G_C	0.446453	0.00409959
VLAVTDS#PARK	sp|O94956|SO2B1_HUMAN	S320	Solute carrier organic anion transporter family member 2B1 OS=Homo sapiens OX=9606 GN=SLCO2B1 PE=1 SV=2	3	1.4603	0.275902	1.75001	1	1.40467e-05	14.8654	14.4598	14.7677	14.7068	14.9876	15.1937		0.265044	0.228662
YISENES#PRPSQK	sp|O94782|UBP1_HUMAN	S327	Ubiquitin carboxyl-terminal hydrolase 1 OS=Homo sapiens OX=9606 GN=USP1 PE=1 SV=1	3	2.023	0.574938	0.338105	1	1.83199e-09	16.3842	16.4225	16.6551	16.7079	16.523	16.55		0.106339	0.357808
GAAS#QARGSDSEDGEFEIQAEDDAR	sp|Q8TDD1|DDX54_HUMAN	S34	ATP-dependent RNA helicase DDX54 OS=Homo sapiens OX=9606 GN=DDX54 PE=1 SV=2	3	1.836	0.618791	0.0984439	1	0.828798	11.489	11.8718	11.2991	12.7896	12.489	13.22	G_C	1.27958	0.00914415
SRTDS#LAATPPAAK	sp|Q9Y4H2|IRS2_HUMAN	S346	Insulin receptor substrate 2 OS=Homo sapiens OX=9606 GN=IRS2 PE=1 SV=2	3	2.5495	0.682095	0.922229	1	0.882616	16.4592	16.7273	16.7415	16.6512	16.2985	16.1338		-0.281492	0.189185
FRYS#GKTEYQTTK	sp|Q9HCM4|E41L5_HUMAN	S348	Band 4.1-like protein 5 OS=Homo sapiens OX=9606 GN=EPB41L5 PE=1 SV=3	3	1.5313	0.296937	1.04731	1	0.343	16.7714	17.0187	16.9624	16.8753	16.6002	17.0197		-0.0857995	0.583375
ALSSAVQASPTSPGGSPS#SPSSGQR	sp|Q03164|KMT2A_HUMAN	S3517	Histone-lysine N-methyltransferase 2A OS=Homo sapiens OX=9606 GN=KMT2A PE=1 SV=5	3	4.0036	0.749925	1.15007	1	1	13.3877	13.0065	13.1193	13.5783	13.6537	13.5037	G_C	0.407379	0.0281904
AGSLQLSSM*SAGNSS#LRR	sp|Q53SF7|COBL1_HUMAN	S356	Cordon-bleu protein-like 1 OS=Homo sapiens OX=9606 GN=COBLL1 PE=1 SV=3	3	1.048	0.396088	0.266449	1	0.0144703	17.3606	17.3927	17.3632	17.3851	17.3808	17.2958		-0.0182578	0.585577
TPVQYSQQQNS#PQK	sp|P46013|KI67_HUMAN	S357	Proliferation marker protein Ki-67 OS=Homo sapiens OX=9606 GN=MKI67 PE=1 SV=2	3	4.1614	0.699044	0.061196	1	1.66627e-09	15.3845	15.2265	15.1531	15.6165	15.6266	15.5094	G_C	0.329472	0.0133718
LVDYARS#VHEEF	sp|Q9BRK5|CAB45_HUMAN	S357	45 kDa calcium-binding protein OS=Homo sapiens OX=9606 GN=SDF4 PE=1 SV=1	2,3	1.6662	0.654843	0.407232	3	1.40575e-05	18.3317	18.2021	18.2889	17.9274	17.956	17.9816	G_C	-0.31922	0.00149751
SLVQDSLSTNS#SDLVAPSPDAFR	sp|Q12888|TP53B_HUMAN	S359	TP53-binding protein 1 OS=Homo sapiens OX=9606 GN=TP53BP1 PE=1 SV=2	3	3.2344	0.735994	0.643402	2	1	13.9203	13.8005	13.6961	14.345	14.5309	14.4621	G_C	0.640391	0.00162509
TGS#TSSKEDDYESDAATIVQK	sp|Q5T4S7|UBR4_HUMAN	S362	E3 ubiquitin-protein ligase UBR4 OS=Homo sapiens OX=9606 GN=UBR4 PE=1 SV=1	3	4.7927	0.721848	0.341584	2	0.0044031	15.6699	15.5794	15.7735	15.5282	15.5795	15.6278		-0.0957794	0.20326
AAAYDIS#EDEED	sp|P49585|PCY1A_HUMAN	S362	Choline-phosphate cytidylyltransferase A OS=Homo sapiens OX=9606 GN=PCYT1A PE=1 SV=2	2	3.4694	0.813653	0.167575	14	1.75084e-09	21.3695	21.4877	21.3776	21.2779	21.2582	21.1221	G_C	-0.192156	0.0363623
SQDSYPGS#PSLSPR	sp|Q6VN20|RBP10_HUMAN	S365	Ran-binding protein 10 OS=Homo sapiens OX=9606 GN=RANBP10 PE=1 SV=1	2	2.5777	0.673857	0.0478985	2	0.00440179	15.8082	15.8145	15.7196	15.6955	15.6079	15.6764	G_C	-0.120853	0.040732
TYSSS#LKR	sp|O00515|LAD1_HUMAN	S365	Ladinin-1 OS=Homo sapiens OX=9606 GN=LAD1 PE=1 SV=2	2	1.1971	0.331885	0.939358	1	0.244893	16.4967	16.659	16.5671	16.2659	16.4646	16.371	G_C	-0.207069	0.0492317
GIINDDEDDEDLM*M*AS#GRPR	sp|O75717|WDHD1_HUMAN	S367	WD repeat and HMG-box DNA-binding protein 1 OS=Homo sapiens OX=9606 GN=WDHD1 PE=1 SV=1	3	2.9663	0.727573	0.251456	3	1.05387e-09	17.0058	17.1165	17.1605	17.2294	17.0868	17.3626		0.131971	0.224723
ESVS#PEDSEKKRTNYQAYR	sp|P35251|RFC1_HUMAN	S368	Replication factor C subunit 1 OS=Homo sapiens OX=9606 GN=RFC1 PE=1 SV=4	4	1.4663	0.23665	0.507932	1	0.00969651	15.9048	15.8111	15.9057	15.6489	15.4274	15.3419	G_C	-0.40113	0.0142913
KS#KSPPKVPIVIQDDSLPAGPPPQIR	sp|Q7Z422|SZRD1_HUMAN	S37	SUZ domain-containing protein 1 OS=Homo sapiens OX=9606 GN=SZRD1 PE=1 SV=1	4,5	4.2683	0.746597	0.627761	3	0.00969644	17.1515	16.9346	17.045	17.3674	17.5742	17.4968	G_C	0.435767	0.00742408
AFPAREPSTPPS#PISSSSSSCSR	sp|Q92908|GATA6_HUMAN	S37	Transcription factor GATA-6 OS=Homo sapiens OX=9606 GN=GATA6 PE=1 SV=2	3	2.5195	0.457432	0.152469	1	1.38065e-05	12.6544	12.7516	12.9258	13.4374	13.5804	14.6747	G_C	1.12026	0.0483569
RKAS#GPPVSELITK	sp|P16402|H13_HUMAN,sp|P10412|H14_HUMAN,sp|P16403|H12_HUMAN	S37,S36,S36	Histone H1.3 OS=Homo sapiens OX=9606 GN=H1-3 PE=1 SV=2,Histone H1.4 OS=Homo sapiens OX=9606 GN=H1-4 PE=1 SV=2,Histone H1.2 OS=Homo sapiens OX=9606 GN=H1-2 PE=1 SV=2	3	1.4432	0.336197	1.54226	1	1.87425e-09	15.4465	15.3319	15.1224	15.0281	14.8997	14.7137	G_C	-0.419782	0.0332619
QAES#LSLTR	sp|Q15154|PCM1_HUMAN	S370	Pericentriolar material 1 protein OS=Homo sapiens OX=9606 GN=PCM1 PE=1 SV=5	2	1.3178	0.330779	0.0640447	1	1.88482e-09	14.5462	14.3845	14.7034	15.1594	15.0389	14.7896	G_C	0.451287	0.0340131
ASS#FSGISVLTRGDSSGSSK	sp|Q15032|R3HD1_HUMAN	S381	R3H domain-containing protein 1 OS=Homo sapiens OX=9606 GN=R3HDM1 PE=1 SV=3	3	2.5675	0.563505	0.305062	1	0.884283	15.2958	15.4607	15.2374	15.5152	15.6065	15.7405	G_C	0.289433	0.0364256
SPPAS#PESWK	sp|Q96JM3|CHAP1_HUMAN	S386	Chromosome alignment-maintaining phosphoprotein 1 OS=Homo sapiens OX=9606 GN=CHAMP1 PE=1 SV=2	2	1.3061	0.403798	2.51515	1	1.90012e-09	15.0694	15.0342	14.9203	15.1665	15.262	15.2691	G_C	0.224618	0.0158391
GAASQARGS#DSEDGEFEIQAEDDARAR	sp|Q8TDD1|DDX54_HUMAN	S39	ATP-dependent RNA helicase DDX54 OS=Homo sapiens OX=9606 GN=DDX54 PE=1 SV=2	4	2.1563	0.577192	3.21471	1	0.0353695	14.3254	14.5793	14.3527	15.2775	14.9936	14.8456	G_C	0.61976	0.0145066
SSS#M*SSLTGAYASGIPSSSR	sp|Q96HA1|P121A_HUMAN	S393	Nuclear envelope pore membrane protein POM 121 OS=Homo sapiens OX=9606 GN=POM121 PE=1 SV=2	2,3	3.4506	0.795804	1.43409	2	0.301168	16.4836	16.5969	16.5287	16.1897	16.3771	16.3895	G_C	-0.217648	0.0399084
LQSLLAKQPPTAAGRPVDASPRVPGGS#PR	sp|Q9Y6G9|DC1L1_HUMAN	S405	Cytoplasmic dynein 1 light intermediate chain 1 OS=Homo sapiens OX=9606 GN=DYNC1LI1 PE=1 SV=3	5	1.4865	0.475277	0.248016	1	0.397465	15.2654	15.0594	15.2352	15.4817	15.9115	15.6015	G_C	0.478182	0.0288917
KLNS#PEETAFQTPK	sp|Q9BTX1|NDC1_HUMAN	S406	Nucleoporin NDC1 OS=Homo sapiens OX=9606 GN=NDC1 PE=1 SV=2	3,4	3.3198	0.681939	0.536626	4	1.81422e-09	17.7595	17.8894	17.9575	17.9861	17.7189	17.772		-0.0430895	0.689377
TIETS#PSLSR	sp|Q9NVI1|FANCI_HUMAN	S407	Fanconi anemia group I protein OS=Homo sapiens OX=9606 GN=FANCI PE=1 SV=4	2	1.6223	0.341799	0.709273	1	0.458232	17.8094	17.7888	17.6449	17.4661	17.5954	17.6556		-0.175299	0.0828277
VIGQDHDFSES#SEEEAPAEASSGALR	sp|P23497|SP100_HUMAN	S409	Nuclear autoantigen Sp-100 OS=Homo sapiens OX=9606 GN=SP100 PE=1 SV=3	3	3.8862	0.766636	1.1831	1	0.437261	13.0131	13.2625	13.3337	13.605	13.6887	14.2008	G_C	0.628448	0.040275
LDAGGNPASGLPM*VRGS#PR	sp|Q5VV41|ARHGG_HUMAN	S41	Rho guanine nucleotide exchange factor 16 OS=Homo sapiens OX=9606 GN=ARHGEF16 PE=1 SV=1	3	1.9233	0.608318	0.470141	2	0.00160632	17.6576	17.6555	17.5811	17.7177	17.725	17.6867	G_C	0.0783812	0.0477476
RSLKQPLEQNQTIS#PLSTYEESK	sp|Q9UQR1|ZN148_HUMAN	S412	Zinc finger protein 148 OS=Homo sapiens OX=9606 GN=ZNF148 PE=1 SV=2	4	3.5215	0.504501	1.71705	1	0.235437	14.1423	13.854	13.8871	14.2597	14.2999	14.5559	G_C	0.410719	0.0341999
NKLQCS#DTEQVEADLE	sp|P08910|ABHD2_HUMAN	S415	Monoacylglycerol lipase ABHD2 OS=Homo sapiens OX=9606 GN=ABHD2 PE=1 SV=1	3	3.0354	0.742703	0.0950532	1	0.341212	15.1391	15.2805	15.3715	15.2161	15.0507	15.3852		-0.0463727	0.71412
ATSS#SSGSLSATGR	sp|Q03252|LMNB2_HUMAN	S420	Lamin-B2 OS=Homo sapiens OX=9606 GN=LMNB2 PE=1 SV=4	2	1.9202	0.548276	0.710289	1	0.110338	19.1333	19.2773	19.2199	18.9136	18.9346	18.8484	G_C	-0.311267	0.00320681
SAPAS#PTHPGLM*SPR	sp|P85037|FOXK1_HUMAN	S420	Forkhead box protein K1 OS=Homo sapiens OX=9606 GN=FOXK1 PE=1 SV=1	2,3	1.8601	0.577173	0.141383	3	0.00438953	17.9304	17.9316	17.7179	17.5566	17.5313	17.6653	G_C	-0.275567	0.0283848
KEEPEPETEAVSSS#QEIPTM*PQPIEK	sp|Q15326|ZMY11_HUMAN	S421	Zinc finger MYND domain-containing protein 11 OS=Homo sapiens OX=9606 GN=ZMYND11 PE=1 SV=2	4	3.3675	0.684217	1.31325	1	0.486898	13.8192	14.1158	13.6203	13.2728	14.2518	14.0728		0.0140451	0.968436
AVPVES#PVQKV	sp|Q8TB61|S35B2_HUMAN	S427	Adenosine 3\'-phospho 5\'-phosphosulfate transporter 1 OS=Homo sapiens OX=9606 GN=SLC35B2 PE=1 SV=1	2,3	2.2335	0.634341	0.628412	5	1.21818e-09	20.562	20.8622	20.7662	20.7499	20.5235	20.5225		-0.131505	0.321792
LDTGPQSLSGKS#TPQPPSGK	sp|P35269|T2FA_HUMAN	S436	General transcription factor IIF subunit 1 OS=Homo sapiens OX=9606 GN=GTF2F1 PE=1 SV=2	3	2.9698	0.673816	0.43092	1	0.883166	14.2677	14.3005	14.2059	14.6677	14.5176	14.5594	G_C	0.323557	0.00355392
SRSS#SVGSSSSYPISPAVSR	sp|Q15149|PLEC_HUMAN	S4385	Plectin OS=Homo sapiens OX=9606 GN=PLEC PE=1 SV=3	3	3.6498	0.689928	0.572317	1	0.754742	19.3315	19.2034	19.1144	18.7497	18.6408	18.7354	G_C	-0.507805	0.00209377
ITEM*SEKYFSQESEVS#E	sp|Q6KB66|K2C80_HUMAN	S451	Keratin, type II cytoskeletal 80 OS=Homo sapiens OX=9606 GN=KRT80 PE=1 SV=2	3	3.7264	0.723755	0.177727	1	1.84232e-09	16.0217	16.2657	16.3454	15.7172	15.6936	15.7171	G_C	-0.501633	0.00681421
GSGSGGSGS#DSEPDSPVFEDSK	sp|P36956|SRBP1_HUMAN	S455	Sterol regulatory element-binding protein 1 OS=Homo sapiens OX=9606 GN=SREBF1 PE=1 SV=2	3	3.2323	0.73539	1.50624	1	0.752252	14.2263	14.1529	14.0911	13.8444	14.0036	14.3123		-0.103286	0.509579
QRS#VSQERLEDSVLM*K	sp|Q5T5U3|RHG21_HUMAN	S457	Rho GTPase-activating protein 21 OS=Homo sapiens OX=9606 GN=ARHGAP21 PE=1 SV=2	4	2.7882	0.249474	1.42237	2	0.276985	16.6606	16.5254	16.6346	16.8267	16.727	16.8489	G_C	0.194031	0.0254891
AADRLPNLSSPS#AEGPPGPPSGPAPR	sp|O60784|TOM1_HUMAN	S464	Target of Myb protein 1 OS=Homo sapiens OX=9606 GN=TOM1 PE=1 SV=2	3	3.3884	0.775351	0.652893	1	0.00969644	12.6095	12.6176	12.6923	13.4064	12.9308	13.0336	G_C	0.483808	0.0300873
LVPVS#PLPPK	sp|O95396|MOCS3_HUMAN	S47	Adenylyltransferase and sulfurtransferase MOCS3 OS=Homo sapiens OX=9606 GN=MOCS3 PE=1 SV=1	2	1.6367	0.313039	0.390138	2	1.58132e-09	15.4637	15.5784	15.3468	15.9527	15.7532	15.642	G_C	0.319664	0.0472153
RS#SM*GSTAVATDVKK	sp|Q6UXY1|BI2L2_HUMAN	S477	Brain-specific angiogenesis inhibitor 1-associated protein 2-like protein 2 OS=Homo sapiens OX=9606 GN=BAIAP2L2 PE=1 SV=1	3	2.2807	0.590389	1.32681	2	1	16.5094	16.3745	16.464	16.5832	16.3729	16.3875		-0.00140635	0.986571
KNQS#SEDILRDAQVANKNVAK	sp|Q13625|ASPP2_HUMAN	S480	Apoptosis-stimulating of p53 protein 2 OS=Homo sapiens OX=9606 GN=TP53BP2 PE=1 SV=2	4,5	2.2956	0.551375	0.550145	3	0.00960629	18.3422	18.3155	18.3618	18.4409	18.4392	18.5571	G_C	0.139238	0.0279142
TSYQPSS#PGRFTK	sp|Q14134|TRI29_HUMAN	S489	Tripartite motif-containing protein 29 OS=Homo sapiens OX=9606 GN=TRIM29 PE=1 SV=2	3	1.2314	0.404012	1.65817	1	0.510523	17.3841	17.5101	17.571	17.459	17.3266	17.3735		-0.102018	0.204171
RKVTAEADS#SSPTGILATSESK	sp|A0MZ66|SHOT1_HUMAN	S492	Shootin-1 OS=Homo sapiens OX=9606 GN=SHTN1 PE=1 SV=4	4	3.363	0.444246	1.17811	1	1	16.4619	16.264	16.5346	16.8463	16.7032	16.7957	G_C	0.361542	0.0165285
SSS#ENDVELLTKK	sp|Q9C0D6|FHDC1_HUMAN	S500	FH2 domain-containing protein 1 OS=Homo sapiens OX=9606 GN=FHDC1 PE=1 SV=2	3	2.6144	0.593023	1.08971	1	0.311132	14.1811	14.698	14.7828	15.2243	14.95	15.3066	G_C	0.606347	0.0489468
VAGGAAPSKPAS#AK	sp|Q14978|NOLC1_HUMAN	S508	Nucleolar and coiled-body phosphoprotein 1 OS=Homo sapiens OX=9606 GN=NOLC1 PE=1 SV=2	3	1.771	0.364653	1.50297	1	1.87739e-09	16.3738	15.981	16.1346	17.6796	17.2878	16.8085	G_C	1.09551	0.016668
FKAEAPLPS#PK	sp|Q09666|AHNK_HUMAN	S5110	Neuroblast differentiation-associated protein AHNAK OS=Homo sapiens OX=9606 GN=AHNAK PE=1 SV=2	2,3	2.5638	0.609935	0.206942	5	1.22281e-09	18.4907	18.5062	18.4942	18.717	18.6271	18.7279	G_C	0.193618	0.0038878
APVPEPGLDLSLSPRPDS#PQPR	sp|Q8TAP8|PPR35_HUMAN	S52	Protein phosphatase 1 regulatory subunit 35 OS=Homo sapiens OX=9606 GN=PPP1R35 PE=1 SV=1	3,4	3.9426	0.738979	0.0240483	5	1.80995e-09	17.1792	17.0081	16.9373	17.2494	17.2502	17.397	G_C	0.257366	0.0415701
ASSQVLSES#PSQDSLDAFM*SEM*KSGSTLDGVSR	sp|Q9BWU0|NADAP_HUMAN	S530	Kanadaptin OS=Homo sapiens OX=9606 GN=SLC4A1AP PE=1 SV=1	4	2.7716	0.521829	2.05081	1	0.883602	12.8884	12.7552	12.8388	12.5714	12.4692	12.343	G_C	-0.366228	0.0087929
GS#PRPQAPKANGTSALTAQNGK	sp|Q14978|NOLC1_HUMAN	S538	Nucleolar and coiled-body phosphoprotein 1 OS=Homo sapiens OX=9606 GN=NOLC1 PE=1 SV=2	4	2.6004	0.53461	0.659547	1	1.87291e-09	15.735	15.7834	15.9537	16.1239	16.0036	16.1133	G_C	0.256244	0.0287521
RSGKNS#QEDSEDS#EDKDVK	sp|Q9H1E3|NUCKS_HUMAN	S54:S61	Nuclear ubiquitous casein and cyclin-dependent kinase substrate 1 OS=Homo sapiens OX=9606 GN=NUCKS1 PE=1 SV=1	4	2.2104	0.531804	2.19078	1	0.860006	15.4306	15.7856	15.6047	15.5852	16.1412	15.89		0.265169	0.236636
ALSSSKQS#SSSRDDNM*FQIGK	sp|P53999|TCP4_HUMAN	S55	Activated RNA polymerase II transcriptional coactivator p15 OS=Homo sapiens OX=9606 GN=SUB1 PE=1 SV=3	4	2.5833	0.601672	1.04394	1	0.0410799	18.1547	18.1899	18.22	18.1116	18.278	18.0764		-0.0328547	0.639656
KRISS#KS#PGHM*VILDQTK	sp|Q9NWH9|SLTM_HUMAN	S551:S553	SAFB-like transcription modulator OS=Homo sapiens OX=9606 GN=SLTM PE=1 SV=2	5	1.3379	0.264145	0.594338	1	1	14.8437	14.8562	14.5653	15.2766	15.8009	15.1107	G_C	0.640966	0.0486444
LIGVPADAEALSERSGNTPNS#PRLAAESK	sp|Q96EA4|SPDLY_HUMAN	S555	Protein Spindly OS=Homo sapiens OX=9606 GN=SPDL1 PE=1 SV=2	4	2.0088	0.407109	2.46056	1	0.819692	13.5725	13.5174	13.5253	13.5769	13.5237	13.3951		-0.03982	0.520737
TSS#TNEDEDLNPEQKIER	sp|Q99081|HTF4_HUMAN	S559	Transcription factor 12 OS=Homo sapiens OX=9606 GN=TCF12 PE=1 SV=1	3	3.5304	0.701705	0.576677	1	0.0168329	14.3021	14.3154	14.2821	14.4937	14.444	14.6643	G_C	0.234134	0.0255041
LSQSSQDS#SPVRNLQSFGTEEPAYSTR	sp|O95251|KAT7_HUMAN	S56	Histone acetyltransferase KAT7 OS=Homo sapiens OX=9606 GN=KAT7 PE=1 SV=1	3,4	3.8353	0.706388	0.193469	2	1	15.8124	15.525	15.6059	15.566	15.1957	15.4801		-0.233845	0.172237
LSQSSQDS#SPVRNLQSFGTEEPAYSTRR	sp|O95251|KAT7_HUMAN	S56	Histone acetyltransferase KAT7 OS=Homo sapiens OX=9606 GN=KAT7 PE=1 SV=1	3	2.4561	0.378446	1.00865	1	0.643306	15.8545	15.31	15.7153	15.5091	15.1815	15.4617		-0.242464	0.276695
LSQSSQDSS#PVRNLQSFGTEEPAYSTR	sp|O95251|KAT7_HUMAN	S57	Histone acetyltransferase KAT7 OS=Homo sapiens OX=9606 GN=KAT7 PE=1 SV=1	3,4	5.2287	0.710406	0.570476	2	0.00969664	17.5446	17.205	17.4148	17.2276	17.1945	17.1815		-0.186913	0.134587
LSQSSQDSS#PVRNLQSFGTEEPAYSTRR	sp|O95251|KAT7_HUMAN	S57	Histone acetyltransferase KAT7 OS=Homo sapiens OX=9606 GN=KAT7 PE=1 SV=1	4	3.5755	0.615103	0.33344	1	0.00439045	17.4069	17.0192	17.2983	17.1604	16.8318	17.2187		-0.17111	0.363022
RTS#PQVLGSILK	sp|Q7Z417|NUFP2_HUMAN	S572	Nuclear fragile X mental retardation-interacting protein 2 OS=Homo sapiens OX=9606 GN=NUFIP2 PE=1 SV=1	2	1.5748	0.508764	0.0623701	2	1	15.2939	15.5447	15.3991	15.717	15.7834	15.6475	G_C	0.303366	0.021357
KSGLLSSFSLS#M*TDLSK	sp|Q96L93|KI16B_HUMAN	S575	Kinesin-like protein KIF16B OS=Homo sapiens OX=9606 GN=KIF16B PE=1 SV=2	3	3.1531	0.610542	0.542497	1	1.89937e-09	14.4372	14.4231	14.5886	14.8915	14.8543	14.6035	G_C	0.30012	0.0457549
SGKNSQEDS#EDS#EDKDVK	sp|Q9H1E3|NUCKS_HUMAN	S58:S61	Nuclear ubiquitous casein and cyclin-dependent kinase substrate 1 OS=Homo sapiens OX=9606 GN=NUCKS1 PE=1 SV=1	3,4	2.8195	0.617121	0.0596775	6	1.8908e-09	18.3473	18.4886	18.4318	18.2567	18.6253	18.4794		0.0312506	0.798852
RSGKNSQEDS#EDS#EDKDVK	sp|Q9H1E3|NUCKS_HUMAN	S58:S61	Nuclear ubiquitous casein and cyclin-dependent kinase substrate 1 OS=Homo sapiens OX=9606 GN=NUCKS1 PE=1 SV=1	4,5	2.6205	0.6361	0.0947158	8	1.39528e-05	19.4649	19.5932	19.5242	19.4086	19.6111	19.5387		-0.00791868	0.915227
GRSGS#LLQVEETEREEGLGAGR	sp|Q8WYL5|SSH1_HUMAN	S583	Protein phosphatase Slingshot homolog 1 OS=Homo sapiens OX=9606 GN=SSH1 PE=1 SV=2	3	1.1195	0.278696	1.93064	1	1	15.5566	15.3605	15.1793	14.6975	14.7978	14.9294	G_C	-0.557267	0.0121091
SFNYS#PNSSTSEVSSTSASK	sp|Q5VT52|RPRD2_HUMAN	S593	Regulation of nuclear pre-mRNA domain-containing protein 2 OS=Homo sapiens OX=9606 GN=RPRD2 PE=1 SV=1	3	3.987	0.586707	0.526107	5	0.00969661	17.3884	17.4889	17.3888	17.5186	17.749	17.6912	G_C	0.230881	0.0397502
AGPPAPAPPAPIPPPAPSQS#SPPEQPQSM*EM*R	sp|Q8WUF5|IASPP_HUMAN	S596	RelA-associated inhibitor OS=Homo sapiens OX=9606 GN=PPP1R13L PE=1 SV=4	4	2.5186	0.624752	1.97321	1	1	12.8632	12.8291	13.2716	14.3513	13.46	13.8616	G_C	0.902985	0.0373659
ASTAS#PCNNNINAATAVALQEPRK	sp|Q71RC2|LARP4_HUMAN	S597	La-related protein 4 OS=Homo sapiens OX=9606 GN=LARP4 PE=1 SV=3	3,4	5.1463	0.795803	1.15833	2	1.90929e-09	15.4325	15.4892	15.5882	15.8405	15.6233	15.6407		0.198168	0.0759079
RYS#PPIQR	sp|Q8IYB3|SRRM1_HUMAN	S597	Serine/arginine repetitive matrix protein 1 OS=Homo sapiens OX=9606 GN=SRRM1 PE=1 SV=2	2	1.3412	0.483193	0.0633362	5	0.00160632	23.6154	23.6669	23.5735	23.4955	23.4822	23.4402	G_C	-0.145964	0.0100205
TIS#PPTLGTLR	sp|Q9UQ84|EXO1_HUMAN	S598	Exonuclease 1 OS=Homo sapiens OX=9606 GN=EXO1 PE=1 SV=2	2	1.5179	0.31224	0.570719	2	0.0200584	16.9941	17.1691	17.1411	16.9975	16.8073	16.9025		-0.198956	0.0615417
CAPSAGS#PAAAVGR	sp|Q7L2J0|MEPCE_HUMAN	S60	7SK snRNA methylphosphate capping enzyme OS=Homo sapiens OX=9606 GN=MEPCE PE=1 SV=1	2	2.1081	0.631422	0.69088	1	1.87218e-09	15.5438	15.5179	15.4976	15.2584	15.4161	15.3686	G_C	-0.172091	0.0239866
TVLGS#RELCDSEGKSQPAGEGSR	sp|P0C7T5|ATX1L_HUMAN	S615	Ataxin-1-like OS=Homo sapiens OX=9606 GN=ATXN1L PE=1 SV=1	4	1.4816	0.520451	1.59673	1	0.556639	14.476	14.7941	14.8653	14.81	14.9453	14.8458		0.155238	0.286465
KELS#PAGSISK	sp|O95453|PARN_HUMAN	S619	Poly(A)-specific ribonuclease PARN OS=Homo sapiens OX=9606 GN=PARN PE=1 SV=1	2	2.2576	0.51444	0.29107	1	1.90827e-09	15.0245	15.1761	15.1897	15.2358	15.2431	15.1708		0.086463	0.208436
AHS#PAEGASVESSSPGPK	sp|Q8NFG4|FLCN_HUMAN	S62	Folliculin OS=Homo sapiens OX=9606 GN=FLCN PE=1 SV=1	3	3.4329	0.705613	0.722688	1	1.71675e-09	14.6073	15.1567	15.0873	15.7419	15.9385	15.8608	G_C	0.896655	0.00788268
LLQPGGGPDVGTGAPRPGCS#PR	sp|Q9NXH8|TOR4A_HUMAN	S63	Torsin-4A OS=Homo sapiens OX=9606 GN=TOR4A PE=1 SV=2	3	2.4718	0.650781	2.4981	1	1.82371e-09	15.1821	15.4745	15.0292	14.9972	15.4508	15.1858		-0.0173426	0.929969
SLDSDES#EDEEDDYQQKR	sp|Q13442|HAP28_HUMAN	S63	28 kDa heat- and acid-stable phosphoprotein OS=Homo sapiens OX=9606 GN=PDAP1 PE=1 SV=1	3	1.2571	0.502744	0.169694	1	1.38564e-05	14.5368	14.6198	14.6303	14.4979	14.4197	14.3811	G_C	-0.162779	0.0229547
RAAS#AATAAPTATPAAQESGTIPK	sp|O00116|ADAS_HUMAN	S65	Alkyldihydroxyacetonephosphate synthase, peroxisomal OS=Homo sapiens OX=9606 GN=AGPS PE=1 SV=1	3	5.4194	0.6824	1.99402	1	1.84792e-09	14.6366	14.5325	14.709	14.9252	14.8439	14.7781	G_C	0.223023	0.0285701
SYLLGNSS#PR	sp|P02545|LMNA_HUMAN	S652	Prelamin-A/C OS=Homo sapiens OX=9606 GN=LMNA PE=1 SV=1	2	1.7336	0.550934	0.0196871	2	0.311304	17.0041	17.5083	17.1009	16.7839	17.3115	17.2919		-0.0753148	0.761424
YVIS#DEEEEDDD	sp|Q8WVC0|LEO1_HUMAN	S658	RNA polymerase-associated protein LEO1 OS=Homo sapiens OX=9606 GN=LEO1 PE=1 SV=1	2	3.373	0.828848	0.220614	8	1.709e-09	21.33	21.4092	21.4315	21.2445	21.1873	21.0223	G_C	-0.238901	0.0312129
EQLVDQGIM*PPLKS#PAAFHEQIK	sp|Q9ULH7|MRTFB_HUMAN	S66	Myocardin-related transcription factor B OS=Homo sapiens OX=9606 GN=MRTFB PE=1 SV=3	4	3.2976	0.693595	0.134642	1	1.42547e-09	13.1351	12.9834	13.173	13.6861	13.7186	13.7124	G_C	0.608505	0.0004908
GLLAQGLRPES#PPPAGPLLNGAPAGESPQPK	sp|Q96TA1|NIBA2_HUMAN	S665	Protein Niban 2 OS=Homo sapiens OX=9606 GN=NIBAN2 PE=1 SV=3	3,4,5	6.4293	0.779591	0.342799	9	9.59948e-10	18.6901	18.3304	18.7357	19.0132	19.0764	19.2813	G_C	0.538243	0.023773
HCAPS#PDRS#PELSSSRDRYNSDNDR	sp|Q96T37|RBM15_HUMAN	S670:S674	RNA-binding protein 15 OS=Homo sapiens OX=9606 GN=RBM15 PE=1 SV=2	5	1.6568	0.273781	1.49544	1	4.98511e-08	13.9578	14.2933	13.8869	13.5765	13.8446	13.7132		-0.334599	0.085554
NSAS#VGIIQRDESPM*EK	sp|Q53EU6|GPAT3_HUMAN	S68	Glycerol-3-phosphate acyltransferase 3 OS=Homo sapiens OX=9606 GN=GPAT3 PE=1 SV=2	3	1.1083	0.420013	0.854172	1	0.00969671	15.9086	15.8446	15.8657	16.0544	15.9852	15.9668	G_C	0.12916	0.0167766
RHS#PS#PRPRAPQT#SSSPPPVR	sp|Q8IYB3|SRRM1_HUMAN	S683:S685:T693	Serine/arginine repetitive matrix protein 1 OS=Homo sapiens OX=9606 GN=SRRM1 PE=1 SV=2	4	1.3692	0.287248	1.13509	1	1	13.5611	14.2452	13.7644	14.5124	15.1935	14.8329	G_C	0.989339	0.0248713
GNPGIM*S#PLAK	sp|Q14865|ARI5B_HUMAN	S688	AT-rich interactive domain-containing protein 5B OS=Homo sapiens OX=9606 GN=ARID5B PE=1 SV=3	3	2.2494	0.419579	0.0743433	2	1.43573e-09	17.5147	17.4553	17.5637	17.5895	17.6096	17.4174		0.0276451	0.707407
EKGS#ETDSAQDQPVKM*NSLPAER	sp|P30419|NMT1_HUMAN	S69	Glycylpeptide N-tetradecanoyltransferase 1 OS=Homo sapiens OX=9606 GN=NMT1 PE=1 SV=2	4	2.8611	0.474573	0.684664	1	0.00441208	15.9	15.9312	15.9199	15.8706	15.9814	15.879		-0.00669352	0.864345
QQS#PQEPK	sp|Q9UHB6|LIMA1_HUMAN	S698	LIM domain and actin-binding protein 1 OS=Homo sapiens OX=9606 GN=LIMA1 PE=1 SV=1	2	1.1391	0.255026	0.270559	1	1.71868e-09	13.6712	13.8882	13.7934	15.8395	15.3349	14.8702	G_C	1.56394	0.00549877
SNS#GVRLDGYAR	sp|P46020|KPB1_HUMAN,sp|P46019|KPB2_HUMAN	S7,S7	Phosphorylase b kinase regulatory subunit alpha, skeletal muscle isoform OS=Homo sapiens OX=9606 GN=PHKA1 PE=1 SV=2,Phosphorylase b kinase regulatory subunit alpha, liver isoform OS=Homo sapiens OX=9606 GN=PHKA2 PE=1 SV=1	2,3	1.7899	0.583175	0.132642	5	1.90059e-09	19.648	19.7276	19.4752	19.1399	19.376	19.0925	G_C	-0.41414	0.0227537
S#M*SDVSAEDVQNLRQLR	sp|Q8WWI1|LMO7_HUMAN	S704	LIM domain only protein 7 OS=Homo sapiens OX=9606 GN=LMO7 PE=1 SV=3	3	0.7917	0.296451	1.7825	1	1	15.1175	15.001	15.2362	15.5938	15.5977	15.4303	G_C	0.422354	0.00846905
M*LISAVS#PEIR	sp|A0AVK6|E2F8_HUMAN	S71	Transcription factor E2F8 OS=Homo sapiens OX=9606 GN=E2F8 PE=1 SV=1	2	1.6087	0.532355	0.764216	3	1.84595e-09	17.7309	17.7699	17.7888	17.8103	17.6312	17.9797		0.0438652	0.689459
YRGS#VHFGLVR	sp|Q9C0C9|UBE2O_HUMAN	S73	(E3-independent) E2 ubiquitin-conjugating enzyme OS=Homo sapiens OX=9606 GN=UBE2O PE=1 SV=3	3	1.4252	0.467724	0.884839	1	1.40575e-05	14.1506	14.0845	13.9617	13.7736	13.7085	13.4764	G_C	-0.412779	0.0175283
SLPTTVPES#PNYRNTR	sp|Q6PKG0|LARP1_HUMAN	S774	La-related protein 1 OS=Homo sapiens OX=9606 GN=LARP1 PE=1 SV=2	2,3,4	3.26	0.675507	0.169329	10	1.901e-09	20.5495	20.5029	20.4414	20.4175	20.3731	20.3393	G_C	-0.121321	0.0347954
REGPVGGES#DSEEM*FEK	sp|Q9Y4B5|MTCL1_HUMAN	S776	Microtubule cross-linking factor 1 OS=Homo sapiens OX=9606 GN=MTCL1 PE=1 SV=5	3	3.7362	0.711204	0.208502	2	1.90809e-09	17.6994	17.4937	17.7741	17.7324	17.7035	17.7512		0.0732848	0.437187
S#AADSISESVPVGPK	sp|P45974|UBP5_HUMAN	S779	Ubiquitin carboxyl-terminal hydrolase 5 OS=Homo sapiens OX=9606 GN=USP5 PE=1 SV=2	3	1.9601	0.616346	0.383204	1	1	16.287	16.3892	16.3323	16.065	16.1921	16.2469		-0.168158	0.0520993
RSNS#TTQVSQPR	sp|Q9UPN4|CP131_HUMAN	S78	Centrosomal protein of 131 kDa OS=Homo sapiens OX=9606 GN=CEP131 PE=1 SV=3	2	1.8632	0.544386	1.50316	1	0.141948	13.6329	13.7418	13.79	13.2985	13.578	13.4247	G_C	-0.287821	0.0366572
RSLSGSS#PCPK	sp|Q9UQ35|SRRM2_HUMAN	S783	Serine/arginine repetitive matrix protein 2 OS=Homo sapiens OX=9606 GN=SRRM2 PE=1 SV=2	3	2.2932	0.516702	2.03493	1	0.882518	17.6884	17.6463	17.5926	17.2722	17.443	17.4501	G_C	-0.254025	0.0169027
KAGS#LDLNFTSPSR	sp|Q8TEJ3|SH3R3_HUMAN	S797	E3 ubiquitin-protein ligase SH3RF3 OS=Homo sapiens OX=9606 GN=SH3RF3 PE=1 SV=2	3	1.3645	0.474386	1.41966	1	1.73666e-09	15.4196	15.4825	15.2171	15.048	15.0263	15.1343	G_C	-0.303507	0.024786
LFAPVPFPS#GSTEDVSPSGPQQPPPLPQKK	sp|Q86YV5|PRAG1_HUMAN	S798	Inactive tyrosine-protein kinase PRAG1 OS=Homo sapiens OX=9606 GN=PRAG1 PE=1 SV=4	5	3.4319	0.740202	1.80259	1	1	14.5706	14.22	14.244	15.0339	14.8006	15.1631	G_C	0.654329	0.0134735
LFAPVPFPSGS#TEDVSPSGPQQPPPLPQKK	sp|Q86YV5|PRAG1_HUMAN	S800	Inactive tyrosine-protein kinase PRAG1 OS=Homo sapiens OX=9606 GN=PRAG1 PE=1 SV=4	4,5	4.8108	0.802569	0.173887	2	1	15.6863	15.4563	15.4419	16.0049	15.9896	16.1141	G_C	0.508011	0.00453861
KLFAPVPFPSGS#TEDVSPSGPQQPPPLPQKK	sp|Q86YV5|PRAG1_HUMAN	S800	Inactive tyrosine-protein kinase PRAG1 OS=Homo sapiens OX=9606 GN=PRAG1 PE=1 SV=4	5	3.8122	0.688631	0.137454	1	1	15.4113	14.9102	15.2048	15.6617	15.8252	15.9335	G_C	0.631374	0.0188455
LEFQQQLGEAPSDAS#P	sp|Q9BUW7|CI016_HUMAN	S82	UPF0184 protein C9orf16 OS=Homo sapiens OX=9606 GN=C9orf16 PE=1 SV=1	2	3.5511	0.855703	1.02026	2	1.89724e-09	16.1855	16.2528	16.0531	16.0297	16.2164	16.0896		-0.0519244	0.553857
TM*LLLS#RSPEAQPK	sp|P55265|DSRAD_HUMAN	S823	Double-stranded RNA-specific adenosine deaminase OS=Homo sapiens OX=9606 GN=ADAR PE=1 SV=4	2,3,4	1.8928	0.52457	0.0578479	5	0.293892	18.4079	18.3055	18.6525	18.6823	18.6117	18.6072		0.178418	0.166909
ERS#PS#PPTIQSK	sp|Q14687|GSE1_HUMAN	S826:S828	Genetic suppressor element 1 OS=Homo sapiens OX=9606 GN=GSE1 PE=1 SV=3	3	1.2447	0.38684	1.047	2	1.87739e-09	17.1763	16.9023	17.1647	16.8202	16.8112	16.8155	G_C	-0.265491	0.0412806
SSGKLSEPSLPIEDSQDLYNAS#PEPK	sp|Q9HAW4|CLSPN_HUMAN	S846	Claspin OS=Homo sapiens OX=9606 GN=CLSPN PE=1 SV=3	4	5.4443	0.76135	0.550575	2	1.64514e-09	17.4295	17.0508	17.5132	17.189	17.09	17.0678		-0.215574	0.216538
FIHQQPQSSS#PVYGSSAK	sp|P49023|PAXI_HUMAN	S85	Paxillin OS=Homo sapiens OX=9606 GN=PXN PE=1 SV=3	3	5.1884	0.708735	0.468186	1	1.39587e-05	18.2206	18.2079	18.2722	17.8698	17.8812	17.978	G_C	-0.323866	0.00121311
KLS#SSDAPAQDTGSSAAAVETDASR	sp|Q7Z4S6|KI21A_HUMAN	S853	Kinesin-like protein KIF21A OS=Homo sapiens OX=9606 GN=KIF21A PE=1 SV=2	3,4	5.3354	0.804701	0.326819	3	0.021953	16.2844	16.4809	16.3269	16.3661	16.4227	16.2929		-0.00346438	0.963181
ADLDQPKFFTFDSPAELPS#RTPR	sp|Q9NXH8|TOR4A_HUMAN	S87	Torsin-4A OS=Homo sapiens OX=9606 GN=TOR4A PE=1 SV=2	4	3.0942	0.70435	0.931786	1	0.259044	15.4498	15.5874	15.188	15.5696	15.7644	15.3217		0.143498	0.454895
FFTFDSPAELPS#RTPR	sp|Q9NXH8|TOR4A_HUMAN	S87	Torsin-4A OS=Homo sapiens OX=9606 GN=TOR4A PE=1 SV=2	3	1.4822	0.436243	1.95283	1	0.253635	15.3885	15.4479	15.0458	14.7746	15.1165	15.7256		-0.0884829	0.78618
QM*ENGM*LVTDS#AGKQLQR	sp|P33527|MRP1_HUMAN	S905	Multidrug resistance-associated protein 1 OS=Homo sapiens OX=9606 GN=ABCC1 PE=1 SV=3	3	2.1265	0.501011	0.185023	1	1.38177e-05	16.1216	16.2653	16.2071	16.3702	16.1937	16.1439		0.0379658	0.661078
SALSSS#LRDLSEAGKR	sp|Q6DN90|IQEC1_HUMAN	S925	IQ motif and SEC7 domain-containing protein 1 OS=Homo sapiens OX=9606 GN=IQSEC1 PE=1 SV=1	3	1.2465	0.387485	0.469695	1	0.208205	17.3622	17.4963	17.4748	17.6323	17.5641	17.7082	G_C	0.190426	0.0317755
GTM*DDISQEEGSS#QGEDSVSGSQR	sp|Q14683|SMC1A_HUMAN	S957	Structural maintenance of chromosomes protein 1A OS=Homo sapiens OX=9606 GN=SMC1A PE=1 SV=2	3	6.4343	0.830782	0.344956	1	1.90771e-09	13.3084	13.2394	13.3715	13.2704	13.7086	13.6506		0.236817	0.172166
AVANGGTAS#PEYR	sp|Q96DR7|ARHGQ_HUMAN	S98	Rho guanine nucleotide exchange factor 26 OS=Homo sapiens OX=9606 GN=ARHGEF26 PE=1 SV=4	2	1.5716	0.564647	1.63107	1	0.00305322	12.3393	12.5534	12.4775	13.2116	13.4513	12.7202	G_C	0.67095	0.0401987
KLEKEEEEGIS#QES#SEEEQ	sp|P17096|HMGA1_HUMAN	S99:S102	High mobility group protein HMG-I/HMG-Y OS=Homo sapiens OX=9606 GN=HMGA1 PE=1 SV=3	3,4	2.0459	0.635762	0.0219472	12	0.334906	18.8532	18.8825	18.7972	18.9027	18.8394	18.6586		-0.0440782	0.59898
KLEKEEEEGIS#QES#S#EEEQ	sp|P17096|HMGA1_HUMAN	S99:S102:S103	High mobility group protein HMG-I/HMG-Y OS=Homo sapiens OX=9606 GN=HMGA1 PE=1 SV=3	3,4	3.771	0.803192	0.0442834	71	1.03721e-09	22.6844	22.8851	22.5734	22.6018	22.7221	22.3206		-0.166166	0.329779
KLEKEEEEGIS#QESS#EEEQ	sp|P17096|HMGA1_HUMAN	S99:S103	High mobility group protein HMG-I/HMG-Y OS=Homo sapiens OX=9606 GN=HMGA1 PE=1 SV=3	3	2.2403	0.662091	0.0219472	3	0.641489	17.9087	18.0249	17.9501	17.98	17.8299	17.6287		-0.148329	0.239055
KS#STGSISNVLFSTQDPVEDAVFGEATNLKK	sp|Q5VZ89|DEN4C_HUMAN	S999	DENN domain-containing protein 4C OS=Homo sapiens OX=9606 GN=DENND4C PE=1 SV=3	4	3.8382	0.689829	0.948812	1	0.338917	11.8288	12.1564	12.1702	12.07	12.2066	12.0273		0.0495186	0.710012
YRSDIHT#EAVQAALAK	sp|Q9P265|DIP2B_HUMAN	T104	Disco-interacting protein 2 homolog B OS=Homo sapiens OX=9606 GN=DIP2B PE=1 SV=3	4	2.2303	0.307447	1.79932	1	1	16.3585	16.3642	16.3762	16.4699	16.7787	16.8595	G_C	0.336382	0.0473235
LSVPT#SDEEDEVPAPKPR	sp|Q8NE71|ABCF1_HUMAN	T108	ATP-binding cassette sub-family F member 1 OS=Homo sapiens OX=9606 GN=ABCF1 PE=1 SV=2	3	2.374	0.522452	2.62149	1	1	14.3684	14.3361	14.3434	14.6861	14.7896	14.7345	G_C	0.387462	0.000249221
QTTAAELDSHTPALEQQT#TSSEKTPTKR	sp|Q6N021|TET2_HUMAN	T1085	Methylcytosine dioxygenase TET2 OS=Homo sapiens OX=9606 GN=TET2 PE=1 SV=3	5	2.2502	0.601547	2.84682	1	0.657612	15.1489	15.0807	15.2088	15.1022	15.022	14.8921		-0.140733	0.120504
GRLT#PSPDIIVLSDNEASSPR	sp|Q8WXI9|P66B_HUMAN	T120	Transcriptional repressor p66-beta OS=Homo sapiens OX=9606 GN=GATAD2B PE=1 SV=1	3	3.8686	0.733831	0.0689551	1	1.89671e-09	13.2015	13.2932	13.1782	13.4836	13.6467	13.7988	G_C	0.41874	0.0127199
AAAAPAATT#ATPPPEGAPPQPGVHNLPVPTLFGTVK	sp|Q9UPT8|ZC3H4_HUMAN	T1233	Zinc finger CCCH domain-containing protein 4 OS=Homo sapiens OX=9606 GN=ZC3H4 PE=1 SV=3	4	4.2916	0.714186	2.04546	1	0.882711	13.47	12.9313	13.2814	13.9204	13.9492	14.0186	G_C	0.735133	0.0101771
IEKIGEGT#Y#GVVYKGR	sp|P06493|CDK1_HUMAN	T14:Y15	Cyclin-dependent kinase 1 OS=Homo sapiens OX=9606 GN=CDK1 PE=1 SV=3	3,4	3.7058	0.690053	0.145406	9	1.7047e-09	19.6483	19.8455	19.7482	19.4265	19.6721	19.677		-0.155455	0.196446
IGEGT#Y#GVVYKGR	sp|P06493|CDK1_HUMAN	T14:Y15	Cyclin-dependent kinase 1 OS=Homo sapiens OX=9606 GN=CDK1 PE=1 SV=3	2,3	2.7295	0.515042	0.194932	19	1.63809e-09	20.5623	20.7706	20.6751	20.395	20.7571	20.6901		-0.0552686	0.684622
RT#QSLSALPK	sp|Q96RK0|CIC_HUMAN	T171	Protein capicua homolog OS=Homo sapiens OX=9606 GN=CIC PE=1 SV=2	3	1.5695	0.329128	0.225208	3	0.217369	20.1933	20.2336	20.2668	20.1981	20.3206	20.3539		0.0596034	0.315007
T#LIKSEPVSPKNGVLPQATGDQK	sp|Q3L8U1|CHD9_HUMAN	T2071	Chromodomain-helicase-DNA-binding protein 9 OS=Homo sapiens OX=9606 GN=CHD9 PE=1 SV=2	5	3.4741	0.52356	0.67361	1	0.152467	15.2934	15.292	15.3299	15.5638	15.5327	15.7813	G_C	0.320848	0.0154492
NSVLSDPGLDSPRT#SPVIM*AR	sp|O15085|ARHGB_HUMAN	T254	Rho guanine nucleotide exchange factor 11 OS=Homo sapiens OX=9606 GN=ARHGEF11 PE=1 SV=1	3	2.2855	0.55047	0.0372892	1	0.554884	14.4357	14.2392	14.3863	14.6889	14.5382	14.5797	G_C	0.248546	0.0285492
SGT#LKSPPKGFDTTAINK	sp|Q14155|ARHG7_HUMAN	T254	Rho guanine nucleotide exchange factor 7 OS=Homo sapiens OX=9606 GN=ARHGEF7 PE=1 SV=2	4	1.9527	0.435201	0.0786382	2	0.2961	16.0773	15.9774	16.2655	16.5491	16.3776	16.7084	G_C	0.438297	0.0263517
LT#PVSPESSSTEEK	sp|Q13501|SQSTM_HUMAN	T269	Sequestosome-1 OS=Homo sapiens OX=9606 GN=SQSTM1 PE=1 SV=1	2,3	3.7409	0.706194	0.673723	4	1.89047e-09	16.8418	17.0632	16.6878	16.9993	17.0066	17.0478		0.153663	0.234922
SRLT#PVSPESSSTEEK	sp|Q13501|SQSTM_HUMAN	T269	Sequestosome-1 OS=Homo sapiens OX=9606 GN=SQSTM1 PE=1 SV=1	2,3	3.4233	0.715567	0.387329	4	0.0104844	17.2564	17.1196	16.9093	17.2395	16.9868	16.9178		-0.0470905	0.754426
FSPVT#PK	sp|Q15942|ZYX_HUMAN	T270	Zyxin OS=Homo sapiens OX=9606 GN=ZYX PE=1 SV=1	2	1.3711	0.393917	0.055091	3	1.85796e-09	18.0553	18.1048	18.11	18.128	18.2136	18.1677		0.0796871	0.0579569
TRDDGDEEGLLT#HS#EEELEHSQDTDADDGALQ	sp|Q9UKM9|RALY_HUMAN	T286:S288	RNA-binding protein Raly OS=Homo sapiens OX=9606 GN=RALY PE=1 SV=1	4	3.0894	0.633586	2.27467	1	1.90267e-09	14.228	13.8348	14.0678	14.2468	13.9762	13.8492		-0.0194632	0.911061
VEVT#PTVPR	sp|Q8IXS8|F126B_HUMAN	T306	Protein FAM126B OS=Homo sapiens OX=9606 GN=FAM126B PE=1 SV=1	2	1.2798	0.479528	0.504978	1	0.00440265	16.7186	16.6711	16.8844	17.1135	17.1079	16.9451	G_C	0.297436	0.0249633
SST#VTEAPIAVVTSR	sp|Q8TD19|NEK9_HUMAN	T333	Serine/threonine-protein kinase Nek9 OS=Homo sapiens OX=9606 GN=NEK9 PE=1 SV=2	2	2.6927	0.738255	0.636182	3	0.105094	17.4781	17.5475	17.6483	17.4562	17.5685	17.3702		-0.0930227	0.286655
SAT#RPSPS#PERSSTGPEPPAPTPLLAER	sp|Q9UQ35|SRRM2_HUMAN	T348:S353	Serine/arginine repetitive matrix protein 2 OS=Homo sapiens OX=9606 GN=SRRM2 PE=1 SV=2	3,4	2.4116	0.196637	0.00838207	3	1	17.0427	17.0988	17.0699	16.9533	17.3668	16.8581		-0.011034	0.94733
KFDGVEGPRT#PK	sp|Q6PKG0|LARP1_HUMAN	T376	La-related protein 1 OS=Homo sapiens OX=9606 GN=LARP1 PE=1 SV=2	2,4	1.8163	0.567083	0.161148	3	1.59703e-09	18.8913	18.8332	18.7618	19.2243	19.1045	18.9988	G_C	0.280418	0.0202725
GIPLAT#GDTSPEPELLPGAPLPPPKEVINGNIK	sp|O75821|EIF3G_HUMAN	T38	Eukaryotic translation initiation factor 3 subunit G OS=Homo sapiens OX=9606 GN=EIF3G PE=1 SV=2	5	2.6977	0.663973	0.452353	1	1	14.0226	14.1749	14.3172	14.4088	14.9176	15.1187	G_C	0.643468	0.0475504
NKLQCSDT#EQVEADLE	sp|P08910|ABHD2_HUMAN	T417	Monoacylglycerol lipase ABHD2 OS=Homo sapiens OX=9606 GN=ABHD2 PE=1 SV=1	3	1.5524	0.455939	1.37889	1	1	14.676	14.3406	14.6647	14.3827	14.8884	14.8007		0.130186	0.532666
SGT#PAVENKQQIGDAIR	sp|Q9NYY3|PLK2_HUMAN	T432	Serine/threonine-protein kinase PLK2 OS=Homo sapiens OX=9606 GN=PLK2 PE=1 SV=3	3	1.5298	0.557458	0.698026	1	0.319059	15.803	15.8594	15.8837	15.8966	15.5359	15.6137		-0.166646	0.211618
NVPPGLDEYNPFSDSRT#PPPGGVK	sp|O15126|SCAM1_HUMAN	T45	Secretory carrier-associated membrane protein 1 OS=Homo sapiens OX=9606 GN=SCAMP1 PE=1 SV=2	4	4.2593	0.730965	0.85962	1	0.347826	13.9163	13.7376	13.9417	14.4025	14.4613	14.0985	G_C	0.455523	0.0244913
SLNERAET#PPLPIPPPPPDIQPLER	sp|Q8IX15|HOMEZ_HUMAN	T451	Homeobox and leucine zipper protein Homez OS=Homo sapiens OX=9606 GN=HOMEZ PE=1 SV=2	3	3.5461	0.680889	0.0836012	3	0.019787	14.4198	14.412	14.807	15.0922	14.8691	15.3297	G_C	0.550738	0.0416898
LQPQITM*IPPSAQPPRT#QTPPLGQTPQLGLK	sp|P78344|IF4G2_HUMAN	T506	Eukaryotic translation initiation factor 4 gamma 2 OS=Homo sapiens OX=9606 GN=EIF4G2 PE=1 SV=1	4,5	4.5314	0.672524	0.00210576	6	0.469364	17.1622	16.8227	17.149	17.4959	17.4899	17.7451	G_C	0.532345	0.018744
GTPM*KPNTQAT#PP	sp|P05362|ICAM1_HUMAN	T530	Intercellular adhesion molecule 1 OS=Homo sapiens OX=9606 GN=ICAM1 PE=1 SV=2	2,3	2.7851	0.735126	0.0194503	11	1.84617e-09	20.8856	21.0079	21.2578	21.2338	21.2514	21.1996		0.177869	0.183011
TDSVIIADQTPTPT#R	sp|P17544|ATF7_HUMAN	T55	Cyclic AMP-dependent transcription factor ATF-7 OS=Homo sapiens OX=9606 GN=ATF7 PE=1 SV=2	3	1.9091	0.450474	0.775092	1	1	15.2908	14.9117	15.1045	15.4394	15.5712	15.7742	G_C	0.492623	0.0282307
SLNST#PPPPPAPAPAPPPALARPR	sp|Q8TE68|ES8L1_HUMAN	T553	Epidermal growth factor receptor kinase substrate 8-like protein 1 OS=Homo sapiens OX=9606 GN=EPS8L1 PE=1 SV=3	3,4	3.4357	0.744826	0.0379967	2	0.00442069	16.1754	16.0519	16.3164	16.7145	16.48	16.7792	G_C	0.476664	0.0159461
KPSPAQAAET#PALELPLPSVPAPAPL	sp|Q8WX92|NELFB_HUMAN	T564	Negative elongation factor B OS=Homo sapiens OX=9606 GN=NELFB PE=1 SV=1	3	2.9468	0.705002	0.18282	3	1	13.3	13.298	13.5089	13.7001	14.2252	13.9302	G_C	0.582888	0.0252575
SST#LSQLPGDKSK	sp|O60271|JIP4_HUMAN	T595	C-Jun-amino-terminal kinase-interacting protein 4 OS=Homo sapiens OX=9606 GN=SPAG9 PE=1 SV=4	3	2.4773	0.662374	1.59945	1	0.0174842	17.9275	17.9435	17.9055	17.8393	17.7643	18.0883		-0.0281957	0.788936
KLT#SDEEGEPSGKR	sp|Q8WVC0|LEO1_HUMAN	T629	RNA polymerase-associated protein LEO1 OS=Homo sapiens OX=9606 GN=LEO1 PE=1 SV=1	4	1.2031	0.551492	0.309419	2	0.415884	17.6569	17.6691	17.7565	17.6582	17.8762	17.8447		0.0988108	0.257644
SLVDTYRQTT#SPSGSLLR	sp|Q00653|NFKB2_HUMAN	T811	Nuclear factor NF-kappa-B p100 subunit OS=Homo sapiens OX=9606 GN=NFKB2 PE=1 SV=4	3	1.1609	0.391593	2.57117	1	0.81979	16.2237	16.1094	16.0799	15.8036	15.8128	15.8188	G_C	-0.325976	0.00178233
SAPTAPT#PPPPPPPATPR	sp|Q14202|ZMYM3_HUMAN	T817	Zinc finger MYM-type protein 3 OS=Homo sapiens OX=9606 GN=ZMYM3 PE=1 SV=2	3	2.664	0.67211	0.48287	1	1.87218e-09	15.2941	15.3795	15.3422	15.6378	15.8493	15.7668	G_C	0.412691	0.00339516
KVT#SPLQS#PTKAKPK	sp|Q6IQ23|PKHA7_HUMAN	T902:S907	Pleckstrin homology domain-containing family A member 7 OS=Homo sapiens OX=9606 GN=PLEKHA7 PE=1 SV=2	5	1.2631	0.48286	1.91594	1	0.451288	17.185	17.2912	17.4451	17.2638	17.4391	17.2773		0.019619	0.845185
ASDEPDRALQT#SPQPPEGPGLPR	sp|Q6PFW1|VIP1_HUMAN	T963	Inositol hexakisphosphate and diphosphoinositol-pentakisphosphate kinase 1 OS=Homo sapiens OX=9606 GN=PPIP5K1 PE=1 SV=1	3	2.4398	0.70018	0.024219	1	0.685422	14.2608	14.0637	13.9927	14.4071	14.4515	14.2803	G_C	0.273898	0.0451781
GNIETT#SEDGQVFSPK	sp|Q5T200|ZC3HD_HUMAN	T985	Zinc finger CCCH domain-containing protein 13 OS=Homo sapiens OX=9606 GN=ZC3H13 PE=1 SV=1	2	1.1955	0.450857	0.227305	1	1	13.3801	13.6309	13.3576	13.4723	13.3337	13.0544		-0.169408	0.324434
NLDNGGFY#ISPR	sp|P06239|LCK_HUMAN	Y192	Tyrosine-protein kinase Lck OS=Homo sapiens OX=9606 GN=LCK PE=1 SV=6	2	2.7377	0.714761	1.9444	1	0.00440798	13.5491	13.9597	13.616	14.499	14.3268	14.0113	G_C	0.570734	0.0405669
RRDSYYDRGY#DR	sp|Q13595|TRA2A_HUMAN	Y242	Transformer-2 protein homolog alpha OS=Homo sapiens OX=9606 GN=TRA2A PE=1 SV=1	3	1.959	0.451761	1.55433	1	0.882238	14.7961	14.5125	14.2888	13.9569	14.2116	13.8682	G_C	-0.520243	0.0440331
RSY#SLSELSVLQAK	sp|Q9P0V3|SH3B4_HUMAN	Y245	SH3 domain-binding protein 4 OS=Homo sapiens OX=9606 GN=SH3BP4 PE=1 SV=1	3	3.4272	0.616042	0.137742	1	1	18.3205	18.2882	18.2218	18.0033	18.0146	18.0909	G_C	-0.240526	0.00385421
NQEIQQGEDAFPPSSPLFAEPY#KVTSK	sp|Q9UHB7|AFF4_HUMAN	Y39	AF4/FMR2 family member 4 OS=Homo sapiens OX=9606 GN=AFF4 PE=1 SV=1	4	1.1726	0.262749	0.38184	1	1	12.6042	12.6578	12.6773	12.8978	13.1924	12.8393	G_C	0.330054	0.0414595
RSY#SSPDITQAIQEEEKR	sp|P40818|UBP8_HUMAN	Y717	Ubiquitin carboxyl-terminal hydrolase 8 OS=Homo sapiens OX=9606 GN=USP8 PE=1 SV=1	4	1.78	0.484888	0.0919502	1	0.883089	14.6814	14.8139	14.6115	15.1073	14.9998	15.0666	G_C	0.355672	0.00608999
SAVTTVVNPKY#EGK	sp|P05556|ITB1_HUMAN	Y795	Integrin beta-1 OS=Homo sapiens OX=9606 GN=ITGB1 PE=1 SV=2	3	1.6246	0.480118	2.40547	1	1.9079e-09	14.9057	14.3718	14.5009	14.6464	14.7716	14.6456		0.0950556	0.597907
AKNEQEHHAGGDS#QKDIM*QR	sp|Q86SF2|GALT7_HUMAN	S103	N-acetylgalactosaminyltransferase 7 OS=Homo sapiens OX=9606 GN=GALNT7 PE=1 SV=1	4,5	1.9716	0.594999	1.08066	2	1.34955e-09	15.7948	15.8721	16.065	16.3653	16.1853	16.523	G_C	0.447203	0.024038
AQGQES#DSSETSVRGPR	sp|Q03164|KMT2A_HUMAN	S1056	Histone-lysine N-methyltransferase 2A OS=Homo sapiens OX=9606 GN=KMT2A PE=1 SV=5	3	1.8094	0.63966	1.68313	1	1.88526e-09	13.7409	14.1364	13.4699	13.1888	13.0155	12.8364	G_C	-0.768811	0.0245372
FQPHFGQQECVS#PYR	sp|P25054|APC_HUMAN	S1100	Adenomatous polyposis coli protein OS=Homo sapiens OX=9606 GN=APC PE=1 SV=2	3	1.7002	0.602929	2.58281	1	0.255593	14.5447	14.5855	14.7219	14.9238	14.9236	14.9109	G_C	0.302052	0.00492976
LESLSETPGPSS#PRQPR	sp|Q12774|ARHG5_HUMAN	S1126	Rho guanine nucleotide exchange factor 5 OS=Homo sapiens OX=9606 GN=ARHGEF5 PE=1 SV=3	2	2.3718	0.691247	0.824633	1	0.376169	13.7396	13.7989	13.5252	13.9181	13.9932	14.1156	G_C	0.321094	0.0336835
STDS#PIIIEPLSKPDYR	sp|Q86YH2|Z280B_HUMAN	S114	Zinc finger protein 280B OS=Homo sapiens OX=9606 GN=ZNF280B PE=1 SV=2	3	3.253	0.723002	0.00497927	4	1.3826e-05	15.3889	15.6039	15.2757	15.7765	15.8245	15.7544	G_C	0.362326	0.0211919
EVFSSCSSEVVLS#GDDEEYQR	sp|Q09666|AHNK_HUMAN	S115	Neuroblast differentiation-associated protein AHNAK OS=Homo sapiens OX=9606 GN=AHNAK PE=1 SV=2	3	5.4167	0.785884	0.244008	4	1.677e-09	14.6915	14.8792	14.7454	14.9063	14.9334	14.9804	G_C	0.168009	0.048476
LAPFSGVKQEQLS#PR	sp|Q9Y618|NCOR2_HUMAN	S1173	Nuclear receptor corepressor 2 OS=Homo sapiens OX=9606 GN=NCOR2 PE=1 SV=3	3	1.638	0.390464	0.318856	2	1.85473e-09	15.7204	15.7784	15.6308	16.1086	16.1203	16.0872	G_C	0.39551	0.000847317
ISKLEVTEIVKPS#PK	sp|Q7Z6E9|RBBP6_HUMAN	S1179	E3 ubiquitin-protein ligase RBBP6 OS=Homo sapiens OX=9606 GN=RBBP6 PE=1 SV=1	4,5	2.5573	0.584666	0.257823	6	1.56568e-09	18.9036	19.1974	19.0767	19.3144	19.3109	19.4381	G_C	0.295166	0.0359394
DETDSKTAS#PWK	sp|Q13813|SPTN1_HUMAN	S1190	Spectrin alpha chain, non-erythrocytic 1 OS=Homo sapiens OX=9606 GN=SPTAN1 PE=1 SV=3	3	1.2944	0.4144	0.16061	1	0.384773	15.3807	15.1387	15.2877	15.8328	15.7836	15.7823	G_C	0.530531	0.00184857
DPGM*VRS#PQNQYPAELM*R	sp|P33993|MCM7_HUMAN	S121	DNA replication licensing factor MCM7 OS=Homo sapiens OX=9606 GN=MCM7 PE=1 SV=4	3	1.5271	0.292319	1.41375	1	1.40575e-05	15.8241	15.9327	15.8275	15.7296	15.7508	15.697	G_C	-0.135612	0.0252541
SGS#PSDNSGAEEM*EVSLAKPK	sp|P31749|AKT1_HUMAN	S124	RAC-alpha serine/threonine-protein kinase OS=Homo sapiens OX=9606 GN=AKT1 PE=1 SV=2	3	1.3318	0.309055	2.01274	1	1	14.8274	14.6812	14.9005	15.069	15.0202	15.0808	G_C	0.253671	0.0194016
SGS#PSDNS#GAEEM*EVSLAKPK	sp|P31749|AKT1_HUMAN	S124:S129	RAC-alpha serine/threonine-protein kinase OS=Homo sapiens OX=9606 GN=AKT1 PE=1 SV=2	3,4	2.6708	0.673544	1.11091	3	1	16.5177	16.5734	16.4016	16.7743	16.7951	16.9685	G_C	0.348376	0.0119498
SQKTPTS#PLSPSSQK	sp|Q5VT06|CE350_HUMAN	S1256	Centrosome-associated protein 350 OS=Homo sapiens OX=9606 GN=CEP350 PE=1 SV=1	3	2.2537	0.577584	0.320083	1	0.353867	15.8988	15.5878	15.8026	16.1274	16.1514	16.4599	G_C	0.48316	0.0266742
AM*LDSGIYPPGS#PGK	sp|O95295|SNAPN_HUMAN	S133	SNARE-associated protein Snapin OS=Homo sapiens OX=9606 GN=SNAPIN PE=1 SV=1	2,3	2.7253	0.645947	0.11781	9	1.73476e-09	19.0493	19.1677	19.1973	18.9952	19.0282	18.9716	G_C	-0.139736	0.0438786
RS#GSPLEKDSDGLR	sp|Q9NRA8|4ET_HUMAN	S136	Eukaryotic translation initiation factor 4E transporter OS=Homo sapiens OX=9606 GN=EIF4ENIF1 PE=1 SV=2	2,3	1.4655	0.548175	0.127511	4	0.251884	17.3557	17.5915	17.5191	17.7252	17.6817	17.7618	G_C	0.234143	0.0333355
GLKGAGGS#PVGVEEGLVNVGTGQK	sp|Q7Z5J4|RAI1_HUMAN	S1374	Retinoic acid-induced protein 1 OS=Homo sapiens OX=9606 GN=RAI1 PE=1 SV=2	4	2.8381	0.666467	0.726962	1	1.52102e-09	13.8405	13.7093	13.8972	14.0256	14.1765	14.0809	G_C	0.278651	0.0171746
LLEQRRS#PER	sp|Q96QZ7|MAGI1_HUMAN	S1412	Membrane-associated guanylate kinase, WW and PDZ domain-containing protein 1 OS=Homo sapiens OX=9606 GN=MAGI1 PE=1 SV=3	2	1.2197	0.562433	0.222781	1	1.77432e-09	15.5848	15.5889	15.6804	15.5213	15.4764	15.5391	G_C	-0.105761	0.043786
NRS#AEEGELAESKSSQK	sp|Q9C0C2|TB182_HUMAN	S1666	182 kDa tankyrase-1-binding protein OS=Homo sapiens OX=9606 GN=TNKS1BP1 PE=1 SV=4	3,4	3.0528	0.647668	1.38276	2	1.6063e-09	15.0577	14.8704	15.1168	15.3513	15.3461	15.353	G_C	0.335158	0.0107443
RASS#ASVPAVGASAEGTRR	sp|Q9BZ23|PANK2_HUMAN	S169	Pantothenate kinase 2, mitochondrial OS=Homo sapiens OX=9606 GN=PANK2 PE=1 SV=3	3,4	2.5864	0.510942	0.248551	2	0.30238	18.2006	18.1544	18.2177	18.0831	17.9986	18.0844	G_C	-0.135527	0.0164946
NYQQNYQNSESGEKNEGS#ESAPEGQAQQR	sp|P67809|YBOX1_HUMAN	S174	Y-box-binding protein 1 OS=Homo sapiens OX=9606 GN=YBX1 PE=1 SV=3	4,5	7.7812	0.803925	0.247916	7	1.39128e-05	16.2709	16.3247	16.1572	16.4584	16.5258	16.5124	G_C	0.247934	0.00977503
ERHFS#ESTSIDNALSR	sp|Q8NEV8|EXPH5_HUMAN	S1821	Exophilin-5 OS=Homo sapiens OX=9606 GN=EXPH5 PE=1 SV=3	3	1.9424	0.575371	0.433173	1	0.268369	16.1161	15.9336	16.0193	15.7005	15.5151	15.5314	G_C	-0.440657	0.00513925
HFS#ESTSIDNALSR	sp|Q8NEV8|EXPH5_HUMAN	S1821	Exophilin-5 OS=Homo sapiens OX=9606 GN=EXPH5 PE=1 SV=3	2	1.2572	0.461263	1.41569	1	1.40117e-05	14.0296	14.0921	14.103	14.2791	14.389	14.2405	G_C	0.227973	0.0103473
TAVPPLSEGDGYS#SENTSR	sp|Q9BYW2|SETD2_HUMAN	S1844	Histone-lysine N-methyltransferase SETD2 OS=Homo sapiens OX=9606 GN=SETD2 PE=1 SV=3	2	1.4048	0.602933	1.33802	1	1	13.3182	13.3061	12.9999	13.7182	13.6934	13.4529	G_C	0.413447	0.0369011
DRLGS#YSGPTSVSR	sp|Q9BZ23|PANK2_HUMAN	S189	Pantothenate kinase 2, mitochondrial OS=Homo sapiens OX=9606 GN=PANK2 PE=1 SV=3	2,3	1.709	0.645378	0.176896	5	0.00440458	18.06	18.0363	17.9453	17.6912	17.7586	17.8454	G_C	-0.248791	0.0117899
M*LAESDES#GDEESVSQTDKTELQNTLR	sp|P22059|OSBP1_HUMAN	S193	Oxysterol-binding protein 1 OS=Homo sapiens OX=9606 GN=OSBP PE=1 SV=1	3,4	7.9117	0.818235	0.113107	6	1.79883e-09	18.0052	17.8909	17.8669	17.7329	17.7812	17.6481	G_C	-0.200264	0.0255923
RAAS#VAAATT#SPTPR	sp|Q9Y2D9|ZN652_HUMAN	S197:T203	Zinc finger protein 652 OS=Homo sapiens OX=9606 GN=ZNF652 PE=1 SV=3	3	1.1556	0.258394	2.16078	1	1	15.984	16.046	16.2172	16.5773	16.5268	16.419	G_C	0.425285	0.00713876
GGGLGS#PGEGGALPR	sp|Q7Z7A3|CTU1_HUMAN	S200	Cytoplasmic tRNA 2-thiolation protein 1 OS=Homo sapiens OX=9606 GN=CTU1 PE=1 SV=1	2	1.0927	0.424728	0.898057	1	1.80281e-09	15.4016	15.477	15.3477	15.6656	15.7078	15.658	G_C	0.268332	0.00271236
RGDSQECS#PRSCPELTSGPR	sp|Q13111|CAF1A_HUMAN	S203	Chromatin assembly factor 1 subunit A OS=Homo sapiens OX=9606 GN=CHAF1A PE=1 SV=3	3	1.191	0.3644	0.291122	1	0.190912	11.4897	11.988	12.1816	12.9192	12.6802	12.5409	G_C	0.826979	0.0240851
M*CDFGISGYLVDS#VAK	sp|P52564|MP2K6_HUMAN,sp|P46734|MP2K3_HUMAN	S207,S218	Dual specificity mitogen-activated protein kinase kinase 6 OS=Homo sapiens OX=9606 GN=MAP2K6 PE=1 SV=1,Dual specificity mitogen-activated protein kinase kinase 3 OS=Homo sapiens OX=9606 GN=MAP2K3 PE=1 SV=2	3	2.1313	0.557172	0.449187	1	1.68594e-09	15.1378	15.1376	15.1656	15.2154	15.3041	15.2878	G_C	0.122114	0.0132553
QQEEEERKRRPPS#PEPSTK	sp|Q01082|SPTB2_HUMAN	S2102	Spectrin beta chain, non-erythrocytic 1 OS=Homo sapiens OX=9606 GN=SPTBN1 PE=1 SV=2	4	1.1828	0.38003	2.80039	1	1.87739e-09	13.3396	13.1172	13.6397	13.9359	13.7756	13.8909	G_C	0.501973	0.0341115
S#PILEEKDIPPLEFPK	sp|Q12830|BPTF_HUMAN	S216	Nucleosome-remodeling factor subunit BPTF OS=Homo sapiens OX=9606 GN=BPTF PE=1 SV=3	3	2.0627	0.303874	0.536361	1	1.4532e-09	14.7166	14.5739	14.3749	14.9092	14.9744	14.8473	G_C	0.355207	0.0282491
SQS#LRVVK	sp|Q9H6H4|REEP4_HUMAN	S224	Receptor expression-enhancing protein 4 OS=Homo sapiens OX=9606 GN=REEP4 PE=1 SV=1	2	1.5856	0.506307	0.340138	2	1.40288e-05	16.1136	15.9139	16.0767	15.7321	15.7364	15.7681	G_C	-0.28921	0.00977037
KIS#ENSYSLDDLEIGPGQLSSSTFDSEKNESR	sp|Q9UHB6|LIMA1_HUMAN	S225	LIM domain and actin-binding protein 1 OS=Homo sapiens OX=9606 GN=LIMA1 PE=1 SV=1	4,5	5.718	0.749101	0.00151516	3	1.84595e-09	15.6191	15.6742	15.6674	15.7942	15.8515	15.9822	G_C	0.222383	0.0188405
LGAPENSGIS#TLERGQKPPPTPSGKLVSIK	sp|Q9Y4F1|FARP1_HUMAN	S23	FERM, ARHGEF and pleckstrin domain-containing protein 1 OS=Homo sapiens OX=9606 GN=FARP1 PE=1 SV=1	5	2.2739	0.489028	0.18339	1	1	13.5838	13.697	13.3432	14.2919	13.9721	13.9491	G_C	0.529709	0.0252653
ILSTM*DSPS#T	sp|Q13085|ACACA_HUMAN	S2345	Acetyl-CoA carboxylase 1 OS=Homo sapiens OX=9606 GN=ACACA PE=1 SV=2	2	1.7478	0.552523	0.251036	1	1	16.2588	16.1205	16.4564	16.5623	16.5612	16.612	G_C	0.299903	0.0386889
SLS#ELESLKLPAESNEK	sp|P22059|OSBP1_HUMAN	S240	Oxysterol-binding protein 1 OS=Homo sapiens OX=9606 GN=OSBP PE=1 SV=1	3	2.7672	0.501643	0.185713	2	5.27168e-07	17.3387	17.3316	17.3515	17.3856	17.4404	17.4023	G_C	0.0688432	0.0161993
SKS#TAALSGEAASCSPIIM*PYK	sp|Q14244|MAP7_HUMAN	S242	Ensconsin OS=Homo sapiens OX=9606 GN=MAP7 PE=1 SV=1	4	4.9185	0.585626	2.32051	1	1	16.7779	16.7572	16.6539	16.5896	16.6062	16.6452	G_C	-0.116006	0.049832
LSEGS#QPAEEEEDQETPSRNLR	sp|Q9UKV3|ACINU_HUMAN	S243	Apoptotic chromatin condensation inducer in the nucleus OS=Homo sapiens OX=9606 GN=ACIN1 PE=1 SV=2	3	3.3522	0.697393	0.961843	1	1.83374e-09	15.4641	15.1974	15.2437	14.7414	14.9963	14.7953	G_C	-0.457379	0.0155394
ESLREASQTSS#SPAPK	sp|P30281|CCND3_HUMAN	S263	G1/S-specific cyclin-D3 OS=Homo sapiens OX=9606 GN=CCND3 PE=1 SV=2	3	2.2781	0.542162	0.764575	1	0.882395	16.5085	16.6515	16.9807	17.1514	17.0754	17.1093	G_C	0.398438	0.0480602
VSTGDTS#PCGTEEDSSPAS#PM*HER	sp|Q6ICG6|K0930_HUMAN	S267:S279	Uncharacterized protein KIAA0930 OS=Homo sapiens OX=9606 GN=KIAA0930 PE=1 SV=1	3	1.3166	0.251884	0.186588	2	1	14.4071	14.5619	14.4664	14.0295	14.0949	13.9202	G_C	-0.463578	0.00242509
ISQS#APVKQPPPLAPQS#PQGGVM*GGSNSNQQQQM*R	sp|P46937|YAP1_HUMAN	S276:S289	Transcriptional coactivator YAP1 OS=Homo sapiens OX=9606 GN=YAP1 PE=1 SV=2	4,5	4.0411	0.777882	0.939521	2	1	15.8153	15.8824	16.0166	16.2923	16.3441	16.247	G_C	0.389718	0.00400726
KKS#PIINESR	sp|Q13523|PRP4B_HUMAN	S277	Serine/threonine-protein kinase PRP4 homolog OS=Homo sapiens OX=9606 GN=PRPF4B PE=1 SV=3	2,3	2.048	0.583643	0.124147	4	1.81621e-09	17.4605	17.4324	17.5397	17.0867	17.3545	17.2548	G_C	-0.245534	0.0438205
RRPGAQPLPPPPPS#QSPEPTEPHPR	sp|Q9UIS9|MBD1_HUMAN	S295	Methyl-CpG-binding domain protein 1 OS=Homo sapiens OX=9606 GN=MBD1 PE=1 SV=2	4	2.9085	0.66536	1.04815	1	0.312738	14.2188	14.1562	14.4402	14.5563	14.6413	14.5178	G_C	0.300046	0.0326627
SPS#PPDGSPAATPEIR	sp|O00499|BIN1_HUMAN	S298	Myc box-dependent-interacting protein 1 OS=Homo sapiens OX=9606 GN=BIN1 PE=1 SV=1	2,3	2.8908	0.647123	0.00486029	3	1.89307e-09	15.6806	15.6832	15.2859	16.2973	16.2164	16.0774	G_C	0.647137	0.0116141
LHS#SNPNLSTLDFGEEK	sp|Q9H4L5|OSBL3_HUMAN	S303	Oxysterol-binding protein-related protein 3 OS=Homo sapiens OX=9606 GN=OSBPL3 PE=1 SV=1	3	3.1146	0.650421	1.00899	1	1	14.5546	14.492	14.5381	14.8249	14.7649	14.7412	G_C	0.248762	0.00133804
VKPQVS#ESKL	sp|O14734|ACOT8_HUMAN	S315	Acyl-coenzyme A thioesterase 8 OS=Homo sapiens OX=9606 GN=ACOT8 PE=1 SV=1	3	1.2327	0.361158	0.0901241	1	0.88359	15.2132	14.9323	15.2938	14.4865	14.1761	14.6957	G_C	-0.693652	0.0204898
ARPESERERDGEQS#PNVSLM*QR	sp|Q58WW2|DCAF6_HUMAN	S336	DDB1- and CUL4-associated factor 6 OS=Homo sapiens OX=9606 GN=DCAF6 PE=1 SV=1	4	1.5428	0.632033	0.709323	1	0.0214616	14.4404	14.4151	14.3248	14.9497	14.6596	14.6473	G_C	0.358752	0.0267409
KQPPVS#PGTALVGSQKEPSEVPT#PKRPR	sp|P17096|HMGA1_HUMAN	S36:T53	High mobility group protein HMG-I/HMG-Y OS=Homo sapiens OX=9606 GN=HMGA1 PE=1 SV=3	4,5	3.9159	0.410434	0.357994	3	1.8978e-09	17.3951	17.5185	17.497	17.6689	17.8291	17.7672	G_C	0.284867	0.00909691
IDS#S#GIVVK	sp|Q8TBZ5|ZN502_HUMAN	S37:S38	Zinc finger protein 502 OS=Homo sapiens OX=9606 GN=ZNF502 PE=1 SV=1	2	1.3666	0.27477	2.80068	1	1.90464e-09	12.9795	12.298	12.6696	13.0914	13.3944	13.5067	G_C	0.681794	0.0428649
TGS#EPALSPAVVR	sp|O75815|BCAR3_HUMAN	S370	Breast cancer anti-estrogen resistance protein 3 OS=Homo sapiens OX=9606 GN=BCAR3 PE=1 SV=1	2	1.6803	0.560852	0.658968	1	1.85796e-09	14.8246	14.4581	14.4303	15.0678	15.0862	14.9111	G_C	0.450711	0.0313627
M*GVM*SS#PTENSFTLDADF	sp|P31350|RIR2_HUMAN	S377	Ribonucleoside-diphosphate reductase subunit M2 OS=Homo sapiens OX=9606 GN=RRM2 PE=1 SV=1	2,3	3.9429	0.792393	0.0998606	2	0.0126275	15.1832	15.4745	15.4394	14.9209	15.0097	14.8901	G_C	-0.425436	0.0124782
LRLSPSPTS#QR	sp|P02545|LMNA_HUMAN	S395	Prelamin-A/C OS=Homo sapiens OX=9606 GN=LMNA PE=1 SV=1	2	2.0104	0.585804	0.936559	2	0.879016	21.7838	21.7977	21.7643	21.5496	21.4662	21.4779	G_C	-0.283997	0.000516823
KYSASS#GGLCEEATAAK	sp|Q9UHV7|MED13_HUMAN	S398	Mediator of RNA polymerase II transcription subunit 13 OS=Homo sapiens OX=9606 GN=MED13 PE=1 SV=3	4	1.5878	0.392682	1.72931	1	1	17.6775	17.7075	17.9282	17.3871	17.487	17.4269	G_C	-0.337409	0.0160328
ADSAYSSFSAAS#GGPEPR	sp|Q2M3G4|SHRM1_HUMAN	S40	Protein Shroom1 OS=Homo sapiens OX=9606 GN=SHROOM1 PE=1 SV=1	2,3	4.1686	0.792544	0.903959	2	1.7997e-09	16.2266	16.1523	16.1295	16.0174	15.8979	16.0176	G_C	-0.191799	0.0179091
EKGS#VGAVPSGTSPGGVATTAAAGSR	sp|Q6ZNB6|NFXL1_HUMAN	S41	NF-X1-type zinc finger protein NFXL1 OS=Homo sapiens OX=9606 GN=NFXL1 PE=1 SV=2	3	1.8938	0.571919	2.9309	1	1.80391e-09	12.7651	12.9275	12.4768	13.1245	13.1466	13.1124	G_C	0.404699	0.0375845
TPFGPLSSRS#APAS#PTHPGLM*SPR	sp|P85037|FOXK1_HUMAN	S416:S420	Forkhead box protein K1 OS=Homo sapiens OX=9606 GN=FOXK1 PE=1 SV=1	4	1.9988	0.314339	0.793823	1	0.352388	17.7531	17.5434	17.5218	17.3165	17.2174	17.3858	G_C	-0.299519	0.0276533
SALPVSPSISSAPVPVEIENLPQS#PGTDQHDRK	sp|Q9HCM4|E41L5_HUMAN	S436	Band 4.1-like protein 5 OS=Homo sapiens OX=9606 GN=EPB41L5 PE=1 SV=3	4	2.3935	0.566869	0.352364	1	1	11.5802	NaN	11.5169	10.7259	11.1934	11.0165	G_C	-0.569958	0.0489233
QSVVYGGKS#TIRDR	sp|Q8WWY3|PRP31_HUMAN	S439	U4/U6 small nuclear ribonucleoprotein Prp31 OS=Homo sapiens OX=9606 GN=PRPF31 PE=1 SV=2	4	2.8052	0.470127	1.01485	1	0.242472	19.8697	19.9403	19.7558	19.3633	19.29	19.4364	G_C	-0.492041	0.00197603
RDSS#DDWEIPDGQITVGQR	sp|P15056|BRAF_HUMAN	S447	Serine/threonine-protein kinase B-raf OS=Homo sapiens OX=9606 GN=BRAF PE=1 SV=4	3	1.5052	0.466317	2.59897	1	1	14.3354	14.0708	14.0399	15.0543	16.3183	16.2876	G_C	1.73806	0.0151879
GNS#PPAALGPQDPAPA	sp|Q9ULV8|CBLC_HUMAN	S461	E3 ubiquitin-protein ligase CBL-C OS=Homo sapiens OX=9606 GN=CBLC PE=1 SV=3	2	2.294	0.67633	1.64139	1	1.62508e-09	14.332	14.3994	14.3457	14.6536	14.4549	14.6278	G_C	0.219731	0.0286684
TNNNQILEVKS#PIK	sp|P42568|AF9_HUMAN	S483	Protein AF-9 OS=Homo sapiens OX=9606 GN=MLLT3 PE=1 SV=2	3,4	4.0672	0.69161	0.0474574	2	1.15967e-09	16.9803	16.8837	16.9242	16.9963	17.1004	17.0735	G_C	0.127366	0.0384735
AQPGS#PESSGQPKGAFGEQFDAK	sp|Q96PN7|TREF1_HUMAN	S491	Transcriptional-regulating factor 1 OS=Homo sapiens OX=9606 GN=TRERF1 PE=1 SV=1	3	3.9367	0.699876	1.34352	1	0.00969618	15.542	15.3981	15.6566	15.3342	15.3246	15.2634	G_C	-0.22483	0.0448748
ARS#VDALDDLTPPSTAESGSRS#PTSNGGR	sp|Q86X29|LSR_HUMAN	S493:S512	Lipolysis-stimulated lipoprotein receptor OS=Homo sapiens OX=9606 GN=LSR PE=1 SV=4	4	3.961	0.679222	2.16264	1	0.354649	15.6043	15.8189	16.0671	16.2297	16.4595	16.5477	G_C	0.58223	0.0237434
RS#ESPCLRDS#PDRR	sp|Q9UPW6|SATB2_HUMAN	S5:S13	DNA-binding protein SATB2 OS=Homo sapiens OX=9606 GN=SATB2 PE=1 SV=2	4	1.2939	0.482263	1.48858	1	0.858532	15.9187	15.6716	15.8137	16.4063	16.2758	16.0421	G_C	0.440051	0.0265896
KIPEFEVENS#PLSDVAK	sp|Q7Z4H7|HAUS6_HUMAN	S507	HAUS augmin-like complex subunit 6 OS=Homo sapiens OX=9606 GN=HAUS6 PE=1 SV=2	3	2.4545	0.548095	0.113012	1	1.40324e-05	13.0192	12.8354	12.6916	13.2205	13.1747	13.0538	G_C	0.300905	0.0482779
QGSSLNLFEDVQITEPEAEPES#KSEPRPPISSPRAPQTR	sp|Q6WKZ4|RFIP1_HUMAN	S519	Rab11 family-interacting protein 1 OS=Homo sapiens OX=9606 GN=RAB11FIP1 PE=1 SV=3	5	4.6054	0.724258	0.580011	1	1	12.7488	11.986	12.4062	13.1884	13.1078	13.1115	G_C	0.75556	0.0272431
SGGIVIS#PFRLEELTNR	sp|Q16204|CCDC6_HUMAN	S52	Coiled-coil domain-containing protein 6 OS=Homo sapiens OX=9606 GN=CCDC6 PE=1 SV=2	2,3	2.1347	0.665433	0.427941	2	1.75647e-09	13.3071	13.1226	13.1183	13.3569	13.3663	13.4824	G_C	0.21923	0.0417298
KREDS#APPSSVAR	sp|Q9BZE4|NOG1_HUMAN	S558	Nucleolar GTP-binding protein 1 OS=Homo sapiens OX=9606 GN=GTPBP4 PE=1 SV=3	3,4	1.5442	0.502362	0.322155	2	1.74504e-09	17.891	17.9044	17.982	17.785	17.7367	17.6764	G_C	-0.193141	0.0103347
DAAASASTPAQAPTSDS#PVAEDASR	sp|P55789|ALR_HUMAN	S59	FAD-linked sulfhydryl oxidase ALR OS=Homo sapiens OX=9606 GN=GFER PE=1 SV=2	3	4.1923	0.80729	1.03453	1	0.341201	12.6583	12.7856	12.5723	13.2614	13.1729	12.9656	G_C	0.461268	0.0126699
STSFRGGM*GS#GGLATGIAGGLAGM*GGIQNEK	sp|P05783|K1C18_HUMAN	S60	Keratin, type I cytoskeletal 18 OS=Homo sapiens OX=9606 GN=KRT18 PE=1 SV=2	4	5.057	0.580384	0.633747	1	0.253338	13.2433	13.1788	12.8032	12.5168	12.499	12.6514	G_C	-0.51938	0.0233348
RSQS#TTFNPDDM*SEPEFK	sp|Q86W92|LIPB1_HUMAN	S601	Liprin-beta-1 OS=Homo sapiens OX=9606 GN=PPFIBP1 PE=1 SV=2	3	4.5345	0.72524	1.14046	1	0.871826	17.1124	17.2021	17.0712	16.9814	16.9782	17.0127	G_C	-0.137768	0.0265693
LRCDS#ADLRHDIDRR	sp|Q9NYF8|BCLF1_HUMAN	S690	Bcl-2-associated transcription factor 1 OS=Homo sapiens OX=9606 GN=BCLAF1 PE=1 SV=2	4	1.7007	0.401129	2.45056	1	1.64826e-09	15.7982	15.703	15.2997	16.309	16.0155	16.0203	G_C	0.514629	0.0467262
LRCDS#ADLRHDIDR	sp|Q9NYF8|BCLF1_HUMAN	S690	Bcl-2-associated transcription factor 1 OS=Homo sapiens OX=9606 GN=BCLAF1 PE=1 SV=2	4	1.1904	0.276378	1.57965	1	1.48175e-09	16.8391	16.9822	16.8087	17.1628	17.2286	17.1946	G_C	0.318667	0.00494009
VLEDDPEATYTTS#GGKIPIR	sp|P29317|EPHA2_HUMAN	S775	Ephrin type-A receptor 2 OS=Homo sapiens OX=9606 GN=EPHA2 PE=1 SV=2	3	1.6527	0.462637	2.57768	1	0.640632	14.1073	14.2813	14.1736	14.5013	14.3922	14.4189	G_C	0.250072	0.0143821
SQS#SEGVSSLSSSPSNSLETQSQSLSR	sp|O95155|UBE4B_HUMAN	S78	Ubiquitin conjugation factor E4 B OS=Homo sapiens OX=9606 GN=UBE4B PE=1 SV=1	3	4.1977	0.385616	0.680948	1	1	12.1148	12.5981	12.2324	13.1375	13.0777	13.1814	G_C	0.817096	0.0053322
RGS#HPKAELDDAGSSLLR	sp|Q5FWE3|PRRT3_HUMAN	S854	Proline-rich transmembrane protein 3 OS=Homo sapiens OX=9606 GN=PRRT3 PE=1 SV=3	4	1.8041	0.371155	1.26199	1	1.81833e-09	14.2483	NaN	14.1624	14.4513	14.3892	14.5006	G_C	0.241665	0.019273
S#KINLQDLQGACTK	sp|P04035|HMDH_HUMAN	S872	3-hydroxy-3-methylglutaryl-coenzyme A reductase OS=Homo sapiens OX=9606 GN=HMGCR PE=1 SV=1	3,4	3.0211	0.629131	0.0637742	2	1.14213e-09	16.9007	17.1167	16.922	17.2001	17.3711	17.2798	G_C	0.303863	0.0229646
KPLT#SSSAAPQRPISTQR	sp|Q15691|MARE1_HUMAN	T154	Microtubule-associated protein RP/EB family member 1 OS=Homo sapiens OX=9606 GN=MAPRE1 PE=1 SV=3	3	1.3397	0.472718	1.6944	1	1	15.3967	15.0878	15.0851	14.7772	14.9158	14.8121	G_C	-0.354861	0.0334327
NVLM*T#LPIPILS#AQLR	sp|Q8NH54|O56A3_HUMAN	T160:S167	Olfactory receptor 56A3 OS=Homo sapiens OX=9606 GN=OR56A3 PE=3 SV=2	3	0.988	0.363057	1.29195	1	1.79883e-09	17.1158	16.9942	16.8315	18.0073	18.2643	18.3525	G_C	1.22754	0.000750354
SRGEGPEAEFQSLT#PSQIK	sp|Q9H425|CA198_HUMAN	T211	Uncharacterized protein C1orf198 OS=Homo sapiens OX=9606 GN=C1orf198 PE=1 SV=1	3	3.2999	0.634595	0.846374	1	0.00969675	15.2696	15.1217	15.1127	15.4792	15.3842	15.2896	G_C	0.216319	0.0443167
GLGLGANLTEAQALT#PTGPSR	sp|Q92917|GPKOW_HUMAN	T216	G-patch domain and KOW motifs-containing protein OS=Homo sapiens OX=9606 GN=GPKOW PE=1 SV=2	3	3.5346	0.754739	1.3693	1	0.00440506	13.9021	13.9782	14.0853	14.3974	14.2056	14.2078	G_C	0.281748	0.0272746
M*LSST#PPTPIACAPSAVNQAAPHQQNR	sp|O75376|NCOR1_HUMAN	T2396	Nuclear receptor corepressor 1 OS=Homo sapiens OX=9606 GN=NCOR1 PE=1 SV=2	3	1.9335	0.468787	1.21801	1	1	13.367	13.1217	13.0886	13.8346	13.9238	13.6513	G_C	0.610811	0.0068065
VGINYQPPT#VVPGGDLAK	sp|P0DPH8|TBA3D_HUMAN,sp|P0DPH7|TBA3C_HUMAN,sp|P0DPH8|TBA3D_HUMAN,sp|P0DPH7|TBA3C_HUMAN,sp|Q6PEY2|TBA3E_HUMAN,sp|Q9NY65|TBA8_HUMAN,sp|P68363|TBA1B_HUMAN,sp|Q71U36|TBA1A_HUMAN,sp|P68366|TBA4A_HUMAN,sp|Q9BQE3|TBA1C_HUMAN	T361,T361,T361,T361,T361,T361,T361,T361	Tubulin alpha-3D chain OS=Homo sapiens OX=9606 GN=TUBA3D PE=1 SV=1,Tubulin alpha-3C chain OS=Homo sapiens OX=9606 GN=TUBA3C PE=1 SV=1,Tubulin alpha-3D chain OS=Homo sapiens OX=9606 GN=TUBA3D PE=1 SV=1,Tubulin alpha-3C chain OS=Homo sapiens OX=9606 GN=TUBA3C PE=1 SV=1,Tubulin alpha-3E chain OS=Homo sapiens OX=9606 GN=TUBA3E PE=1 SV=2,Tubulin alpha-8 chain OS=Homo sapiens OX=9606 GN=TUBA8 PE=1 SV=1…	3	1.5272	0.475707	2.5075	1	0.00440134	13.2371	12.9427	13.3443	13.7495	13.5809	13.5554	G_C	0.453915	0.0279928
LRLDT#GPQSLSGK	sp|P35269|T2FA_HUMAN	T427	General transcription factor IIF subunit 1 OS=Homo sapiens OX=9606 GN=GTF2F1 PE=1 SV=2	3	1.7275	0.592301	2.23356	1	1.78065e-09	16.052	16.0094	16.1807	15.8374	15.7614	15.7022	G_C	-0.313701	0.00833245
DVDLRFQT#GNKSPEVLR	sp|Q96S66|CLCC1_HUMAN	T434	Chloride channel CLIC-like protein 1 OS=Homo sapiens OX=9606 GN=CLCC1 PE=1 SV=1	4	1.4395	0.278361	0.568016	1	0.193982	15.3608	15.4605	15.5739	15.2874	15.1753	15.1182	G_C	-0.271435	0.0265306
LIIESPSNTSST#EPA	sp|P38432|COIL_HUMAN	T573	Coilin OS=Homo sapiens OX=9606 GN=COIL PE=1 SV=1	2	2.8606	0.583164	0.326324	1	1	13.4062	13.6322	13.5244	12.892	12.8274	12.9686	G_C	-0.624942	0.00125125
VLENAEGART#TPSVVAFTADGER	sp|P38646|GRP75_HUMAN	T86	Stress-70 protein, mitochondrial OS=Homo sapiens OX=9606 GN=HSPA9 PE=1 SV=2	3	1.0374	0.269809	0.790926	1	0.176532	14.1262	13.867	14.0895	14.2462	14.2571	14.3075	G_C	0.242705	0.0433011
QGSITSPQANEQSVT#PQRR	sp|Q9UQ35|SRRM2_HUMAN	T866	Serine/arginine repetitive matrix protein 2 OS=Homo sapiens OX=9606 GN=SRRM2 PE=1 SV=2	3	2.0711	0.586979	0.791978	2	1.40184e-05	14.4691	14.4583	14.4713	14.6046	14.5819	14.6249	G_C	0.137527	0.000457682
T#KSTGGAPTFNVTVTK	sp|P07737|PROF1_HUMAN	T90	Profilin-1 OS=Homo sapiens OX=9606 GN=PFN1 PE=1 SV=2	3	2.253	0.492455	0.50881	1	0.291806	14.7498	14.4218	14.4948	15.1224	14.9264	14.7928	G_C	0.391771	0.0469321
DGYGGSRDSY#SSSRSDLYSSGR	sp|P38159|RBMX_HUMAN	Y327	RNA-binding motif protein, X chromosome OS=Homo sapiens OX=9606 GN=RBMX PE=1 SV=3	4	1.984	0.343347	0.361888	1	0.0136615	14.6325	14.4587	14.8401	14.2117	14.3233	14.1422	G_C	-0.418053	0.0267637
LIEDNEY#TARQGAK	sp|P12931|SRC_HUMAN,sp|P06241|FYN_HUMAN,sp|P07947|YES_HUMAN	Y419,Y420,Y426	Proto-oncogene tyrosine-protein kinase Src OS=Homo sapiens OX=9606 GN=SRC PE=1 SV=3,Tyrosine-protein kinase Fyn OS=Homo sapiens OX=9606 GN=FYN PE=1 SV=3,Tyrosine-protein kinase Yes OS=Homo sapiens OX=9606 GN=YES1 PE=1 SV=3	3	3.3139	0.393856	0.429771	2	0.44302	16.9426	16.9986	17.0155	17.0741	17.1091	17.0443	G_C	0.0903193	0.0353842
ISS#TSSLVK	sp|A6H8Y1|BDP1_HUMAN	S100	Transcription factor TFIIIB component B\'\' homolog OS=Homo sapiens OX=9606 GN=BDP1 PE=1 SV=3	2	1.6269	0.349622	2.13487	1	0.00440884	16.5478	16.444	16.5732	16.4376	16.6019	16.529		0.00116666	0.985846
ETPPNGNLS#PAPR	sp|P48634|PRC2A_HUMAN	S1004	Protein PRRC2A OS=Homo sapiens OX=9606 GN=PRRC2A PE=1 SV=3	2,3	4.2742	0.703032	0.457351	3	1.51814e-09	17.1206	17.2997	17.3592	17.4796	17.5737	17.369		0.21429	0.0824855
KS#SPQSTDTAM*DLLK	sp|Q9UGU5|HMGX4_HUMAN	S101	HMG domain-containing protein 4 OS=Homo sapiens OX=9606 GN=HMGXB4 PE=1 SV=2	3	2.5845	0.521842	1.63566	1	0.590075	15.7678	15.7283	15.8906	15.844	16.1599	15.9797		0.198958	0.127538
KPAQEETEETS#SQESAEED	sp|P52926|HMGA2_HUMAN	S101	High mobility group protein HMGI-C OS=Homo sapiens OX=9606 GN=HMGA2 PE=1 SV=1	3	2.0809	0.703157	1.02587	1	1	13.5178	13.0364	13.3812	13.4138	13.0221	13.5648		0.0218185	0.924411
RRPCEQIS#PEEEERRR	sp|P15407|FOSL1_HUMAN	S101	Fos-related antigen 1 OS=Homo sapiens OX=9606 GN=FOSL1 PE=1 SV=1	5	2.0026	0.53071	1.6222	1	1.35713e-09	14.9482	14.6891	14.8858	15.0522	14.1763	14.6054		-0.22972	0.434379
AAEEEDEADPKRQKTENGAS#A	sp|P20962|PTMS_HUMAN	S101	Parathymosin OS=Homo sapiens OX=9606 GN=PTMS PE=1 SV=2	4	1.0299	0.342266	2.25456	1	1	13.4654	13.8489	13.5985	13.5102	13.7989	13.9419		0.112737	0.542545
KLEKEEEEGISQES#SEEEQ	sp|P17096|HMGA1_HUMAN	S102	High mobility group protein HMG-I/HMG-Y OS=Homo sapiens OX=9606 GN=HMGA1 PE=1 SV=3	3,4	4.602	0.789396	1.2484	2	0.000176177	19.5496	19.1773	19.8336	20.2097	19.1872	21.4128		0.749771	0.326189
TPS#IQPSLLPHAAPFAK	sp|P35658|NU214_HUMAN	S1023	Nuclear pore complex protein Nup214 OS=Homo sapiens OX=9606 GN=NUP214 PE=1 SV=2	3	3.0087	0.668628	0.773007	1	1.42049e-05	14.5053	14.5077	14.4274	14.5188	14.903	14.9534		0.311596	0.0896605
NAS#VPNLRGSEER	sp|Q9H019|MFR1L_HUMAN	S103	Mitochondrial fission regulator 1-like OS=Homo sapiens OX=9606 GN=MTFR1L PE=1 SV=2	2,3	1.9942	0.616377	0.111354	6	1.75514e-09	21.931	21.8356	21.7789	21.8064	22.1836	21.8401		0.0948639	0.50111
NLS#GGVLM*GFM*LNR	sp|Q7Z401|MYCPP_HUMAN	S1035	C-myc promoter-binding protein OS=Homo sapiens OX=9606 GN=DENND4A PE=1 SV=2	2,3	2.9329	0.577551	0.11126	4	1.13911e-09	15.9957	16.0141	15.9789	15.6638	16.3139	15.7682		-0.0809371	0.708883
ISEEDELDTKLTRIPS#AKK	sp|Q15121|PEA15_HUMAN	S104	Astrocytic phosphoprotein PEA-15 OS=Homo sapiens OX=9606 GN=PEA15 PE=1 SV=2	4,5	2.3085	0.501884	0.651983	2	1.88393e-09	17.4924	17.1464	17.4795	17.488	17.2142	18.1775		0.253823	0.456397
VLKISEEDELDTKLTRIPS#AK	sp|Q15121|PEA15_HUMAN	S104	Astrocytic phosphoprotein PEA-15 OS=Homo sapiens OX=9606 GN=PEA15 PE=1 SV=2	5	2.206	0.456664	0.389257	3	1.79034e-09	16.531	16.733	16.688	16.7213	16.6012	16.8868		0.0857697	0.451743
ISEEDELDTKLTRIPS#AK	sp|Q15121|PEA15_HUMAN	S104	Astrocytic phosphoprotein PEA-15 OS=Homo sapiens OX=9606 GN=PEA15 PE=1 SV=2	3,4	2.0475	0.610109	0.0816868	3	1.87739e-09	16.2759	15.8208	16.1632	15.9519	15.968	16.3449		0.00161266	0.993554
AEVSPQVPPVSLVSGGLSPAM*DGQAPGS#PPALRIPEGLAR	sp|Q70EL4|UBP43_HUMAN	S1041	Ubiquitin carboxyl-terminal hydrolase 43 OS=Homo sapiens OX=9606 GN=USP43 PE=1 SV=2	4	3.5361	0.625209	2.01942	1	1.89218e-09	11.7721	11.4155	11.2572	11.7525	12.0295	12.6532		0.663468	0.096632
IYSQS#TLSLSTVANEAHNNLGVK	sp|Q9P1Y5|CAMP3_HUMAN	S1048	Calmodulin-regulated spectrin-associated protein 3 OS=Homo sapiens OX=9606 GN=CAMSAP3 PE=1 SV=2	3	5.3323	0.761323	0.239084	1	0.00969644	14.8708	14.5323	14.4069	13.8582	14.3781	14.6437		-0.31	0.313464
IYSQSTLSLS#TVANEAHNNLGVK	sp|Q9P1Y5|CAMP3_HUMAN	S1053	Calmodulin-regulated spectrin-associated protein 3 OS=Homo sapiens OX=9606 GN=CAMSAP3 PE=1 SV=2	4	1.9695	0.285555	2.78319	1	1	14.5882	14.6158	14.3245	13.7624	14.319	14.6068		-0.280097	0.349582
IVFTITTGAGSAKQS#PSSK	sp|Q8TEK3|DOT1L_HUMAN	S1059	Histone-lysine N-methyltransferase, H3 lysine-79 specific OS=Homo sapiens OX=9606 GN=DOT1L PE=1 SV=3	4	4.3251	0.734249	0.425701	1	3.57253e-05	14.423	14.3501	14.3258	14.3405	14.6806	14.4438		0.122046	0.309014
KGDVEGSQS#QDEGEGSGESER	sp|Q9UQE7|SMC3_HUMAN	S1067	Structural maintenance of chromosomes protein 3 OS=Homo sapiens OX=9606 GN=SMC3 PE=1 SV=2	3	3.7335	0.816981	0.291017	1	0.42888	12.5632	12.6976	12.9732	12.3626	12.7444	14.2144		0.362453	0.564144
KQS#FDDNDS#EELEDKDSKSK	sp|O60841|IF2P_HUMAN	S107:S113	Eukaryotic translation initiation factor 5B OS=Homo sapiens OX=9606 GN=EIF5B PE=1 SV=4	4	3.9182	0.693507	2.07414	1	1.75864e-09	15.9838	16.1419	16.1221	16.0651	15.8923	16.3422		0.0172284	0.90809
GKKQS#FDDNDS#EELEDKDSK	sp|O60841|IF2P_HUMAN	S107:S113	Eukaryotic translation initiation factor 5B OS=Homo sapiens OX=9606 GN=EIF5B PE=1 SV=4	4	3.0646	0.588984	0.423023	1	1.60326e-09	16.8783	17.0317	17.07	17.0619	16.8749	17.5941		0.183605	0.457065
FKKLENS#PLGEALR	sp|Q9NX40|OCAD1_HUMAN	S108	OCIA domain-containing protein 1 OS=Homo sapiens OX=9606 GN=OCIAD1 PE=1 SV=1	3,4	2.5817	0.71174	0.0559141	5	1.16086e-09	18.922	18.7024	19.075	19.0697	18.7922	19.0535		0.0719636	0.635785
KLENS#PLGEALR	sp|Q9NX40|OCAD1_HUMAN	S108	OCIA domain-containing protein 1 OS=Homo sapiens OX=9606 GN=OCIAD1 PE=1 SV=1	2,3	2.1076	0.639827	0.590311	3	1.30611e-09	18.1604	18.1758	18.2467	18.0837	18.212	18.2033		-0.0280126	0.599481
NSTLPM*EETS#PCSSR	sp|Q9BYW2|SETD2_HUMAN	S1084	Histone-lysine N-methyltransferase SETD2 OS=Homo sapiens OX=9606 GN=SETD2 PE=1 SV=3	2	1.7865	0.695998	0.168173	1	0.28213	14.9675	15.0698	15.0555	15.1498	15.1411	14.9834		0.0605049	0.390169
TAS#ETRSEGSEYEEIPKRR	sp|P48634|PRC2A_HUMAN	S1085	Protein PRRC2A OS=Homo sapiens OX=9606 GN=PRRC2A PE=1 SV=3	4	1.1091	0.467586	1.74235	1	0.351627	16.4781	16.6767	16.7216	16.3415	16.5362	16.6814		-0.105773	0.440583
NAS#RDQVVYGSGTKTDR	sp|Q7Z404|TMC4_HUMAN	S109	Transmembrane channel-like protein 4 OS=Homo sapiens OX=9606 GN=TMC4 PE=2 SV=3	4	1.4509	0.350748	0.628355	1	1.77737e-09	16.1052	16.2929	16.3202	16.0414	16.2413	16.5247		0.0296936	0.857991
RSS#LLNAKK	sp|Q8TEU7|RPGF6_HUMAN	S1094	Rap guanine nucleotide exchange factor 6 OS=Homo sapiens OX=9606 GN=RAPGEF6 PE=1 SV=2	3	1.1873	0.375137	1.25585	1	0.825374	17.6927	17.755	17.8044	17.5141	17.733	17.7285		-0.0921663	0.3088
RTADS#SSSEDEEEYVVEK	sp|P45973|CBX5_HUMAN	S11	Chromobox protein homolog 5 OS=Homo sapiens OX=9606 GN=CBX5 PE=1 SV=1	3	2.9224	0.637354	0.900395	2	1	15.4589	15.4434	15.5053	15.2237	15.2556	15.6635		-0.0882912	0.569869
GSSKQQS#EEDLLLQDFSR	sp|Q9UNL2|SSRG_HUMAN	S11	Translocon-associated protein subunit gamma OS=Homo sapiens OX=9606 GN=SSR3 PE=1 SV=1	3	2.5612	0.683785	1.08369	2	1.53522e-05	14.7927	14.6567	14.5622	14.6644	14.7718	14.7559		0.0601908	0.466193
GKDS#LSDDGVDLKTQPVR	sp|P07948|LYN_HUMAN	S11	Tyrosine-protein kinase Lyn OS=Homo sapiens OX=9606 GN=LYN PE=1 SV=3	4	1.8543	0.632476	0.367612	1	0.883361	16.9204	16.5943	17.1526	17.1683	17.1719	17.7751		0.482695	0.135406
LASTNS#SVLGADLPSSM*KEK	sp|Q13428|TCOF_HUMAN	S110	Treacle protein OS=Homo sapiens OX=9606 GN=TCOF1 PE=1 SV=3	4	2.9969	0.573092	1.32323	1	1	15.1061	15.234	14.9476	15.7278	15.4161	15.0247		0.293638	0.252163
GLGPPSPPAPPRGPAGEAGAS#PPVR	sp|Q13425|SNTB2_HUMAN	S110	Beta-2-syntrophin OS=Homo sapiens OX=9606 GN=SNTB2 PE=1 SV=1	3,4	2.3645	0.597784	0.774667	3	1.63842e-09	16.2114	15.9986	16.0114	16.3737	16.0224	16.4351		0.203272	0.235857
QSQQPM*KPISPVKDPVS#PASQK	sp|Q12888|TP53B_HUMAN	S1101	TP53-binding protein 1 OS=Homo sapiens OX=9606 GN=TP53BP1 PE=1 SV=2	4,5	4.2933	0.665502	1.15017	2	1.80487e-09	16.5381	16.5633	16.7337	16.6798	16.6428	16.9628		0.150063	0.273295
RS#SQPSPTAVPASDSPPTKQEVK	sp|Q3KQU3|MA7D1_HUMAN	S112	MAP7 domain-containing protein 1 OS=Homo sapiens OX=9606 GN=MAP7D1 PE=1 SV=1	4	3.5931	0.661574	1.42808	1	0.335664	15.9907	16.0365	15.9749	15.817	16.2842	16.3766		0.158588	0.414053
ASEDDIKKM*PLDLS#PLATPIIR	sp|P15336|ATF2_HUMAN	S112	Cyclic AMP-dependent transcription factor ATF-2 OS=Homo sapiens OX=9606 GN=ATF2 PE=1 SV=4	4	3.0411	0.703265	1.63972	2	1.83199e-09	16.9231	16.7907	17.0458	17.2923	17.0088	17.5721		0.37118	0.106102
AYQHGGVTGLS#QY	sp|Q92900|RENT1_HUMAN	S1127	Regulator of nonsense transcripts 1 OS=Homo sapiens OX=9606 GN=UPF1 PE=1 SV=2	2,3	2.1137	0.689975	0.0687657	4	0.29127	17.6991	17.8414	17.5611	17.5962	17.5747	17.643		-0.0959021	0.314213
VRNM*S#PDEIKIPPEPPGR	sp|Q9UHR5|S30BP_HUMAN	S113	SAP30-binding protein OS=Homo sapiens OX=9606 GN=SAP30BP PE=1 SV=1	4	2.414	0.562308	0.45368	12	1.36689e-09	18.6464	18.4987	18.5283	18.8907	18.7746	18.5186		0.170179	0.225284
KGS#ITEYTAAEEKEDGRR	sp|Q12982|BNIP2_HUMAN	S114	BCL2/adenovirus E1B 19 kDa protein-interacting protein 2 OS=Homo sapiens OX=9606 GN=BNIP2 PE=1 SV=1	3,4,5	2.7376	0.68582	0.420635	4	0.00969617	18.7039	18.8305	18.7326	18.7576	18.7317	18.9722		0.0648378	0.489574
TLLSESSSQSSKS#PSLSSK	sp|Q9UPU5|UBP24_HUMAN	S1141	Ubiquitin carboxyl-terminal hydrolase 24 OS=Homo sapiens OX=9606 GN=USP24 PE=1 SV=3	3,4	3.9259	0.63965	0.476732	3	0.0604112	16.9541	17.0062	17.0057	17.0363	17.1258	17.2576		0.151227	0.085461
AFLS#PPTLLEGPLR	sp|Q96PC5|MIA2_HUMAN	S1144	Melanoma inhibitory activity protein 2 OS=Homo sapiens OX=9606 GN=MIA2 PE=1 SV=4	2	2.1754	0.657948	0.0215811	5	0.00160632	17.2978	17.5184	17.128	17.4978	17.3972	17.2086		0.053161	0.72578
SSLS#RERGEK	sp|Q04637|IF4G1_HUMAN	S1147	Eukaryotic translation initiation factor 4 gamma 1 OS=Homo sapiens OX=9606 GN=EIF4G1 PE=1 SV=4	2	1.4159	0.400523	0.46076	2	0.00441112	16.083	16.077	16.0737	15.7134	15.8787	15.9999		-0.213875	0.0617197
LTFDTTFS#PNTGKK	sp|P45880|VDAC2_HUMAN	S115	Voltage-dependent anion-selective channel protein 2 OS=Homo sapiens OX=9606 GN=VDAC2 PE=1 SV=2	3,4	4.0106	0.668528	0.547081	6	1.87276e-09	18.3564	18.3962	18.1464	18.0592	18.2224	18.239		-0.126141	0.260914
SPAGSQQQFGYSPGQQQTHPQGS#PR	sp|Q8TAP9|MPLKI_HUMAN	S115	M-phase-specific PLK1-interacting protein OS=Homo sapiens OX=9606 GN=MPLKIP PE=1 SV=1	3	3.6166	0.716032	0.994398	1	1.87218e-09	13.1784	12.8627	12.7943	13.1434	13.1337	13.0957		0.179125	0.207252
GGS#SKDLLDNQSQEEQRREM*LETVK	sp|O43432|IF4G3_HUMAN	S1156	Eukaryotic translation initiation factor 4 gamma 3 OS=Homo sapiens OX=9606 GN=EIF4G3 PE=1 SV=2	4,5	2.0185	0.534902	0.987757	2	0.00440926	17.5487	17.6761	17.3606	17.5054	17.6106	17.8723		0.134328	0.399083
GSYGS#DAEEEEYRQQLSEHSKR	sp|Q9UDY2|ZO2_HUMAN	S1159	Tight junction protein ZO-2 OS=Homo sapiens OX=9606 GN=TJP2 PE=1 SV=2	4	1.8609	0.504702	2.45855	1	0.00201173	14.9141	14.7692	14.776	14.1366	14.434	15.3896		-0.166348	0.684874
LLDLPAAAS#SEDIERS	sp|P22466|GALA_HUMAN	S116	Galanin peptides OS=Homo sapiens OX=9606 GN=GAL PE=1 SV=3	2,3	4.1106	0.742859	0.0103756	15	0.00440554	19.2226	19.2186	19.1984	19.1922	19.1316	19.1104		-0.0684808	0.0557722
INFSDLDQRS#IGSDSQGR	sp|Q15154|PCM1_HUMAN	S116	Pericentriolar material 1 protein OS=Homo sapiens OX=9606 GN=PCM1 PE=1 SV=5	3	1.9152	0.660505	1.73616	1	1.38177e-05	14.5486	14.5021	14.1734	14.0674	14.1794	14.1281		-0.283067	0.0818424
LGS#LSARS#DSEATISR	sp|Q5SW79|CE170_HUMAN	S1160:S1165	Centrosomal protein of 170 kDa OS=Homo sapiens OX=9606 GN=CEP170 PE=1 SV=1	2,3	2.0345	0.558481	0.0659368	4	1.41088e-05	18.8925	18.9301	18.7866	18.8777	18.9915	18.5034		-0.0788498	0.634706
M*ETVSNASSSSNPS#SPGRIKGR	sp|Q9NTI5|PDS5B_HUMAN	S1165	Sister chromatid cohesion protein PDS5 homolog B OS=Homo sapiens OX=9606 GN=PDS5B PE=1 SV=1	4	2.2538	0.553776	1.30297	1	1	14.4894	14.5994	14.7295	15.3427	14.7864	15.0998		0.470202	0.0551461
ANS#GGVDLDSSGEFASIEK	sp|Q92766|RREB1_HUMAN	S1167	Ras-responsive element-binding protein 1 OS=Homo sapiens OX=9606 GN=RREB1 PE=1 SV=3	3	3.5134	0.689207	0.0867112	6	1.67818e-09	19.4704	19.5203	19.5047	19.3367	19.5909	19.3466		-0.0737133	0.43187
TAEISSTALRS#SPIM*R	sp|O43314|VIP2_HUMAN	S1171	Inositol hexakisphosphate and diphosphoinositol-pentakisphosphate kinase 2 OS=Homo sapiens OX=9606 GN=PPIP5K2 PE=1 SV=3	3	1.7272	0.501469	0.145916	3	0.229067	19.9506	19.8184	19.9517	19.6243	20.1088	20.0791		0.0304883	0.860656
NRADHRS#SPNVANQPPS#PGGK	sp|P55196|AFAD_HUMAN	S1172:S1182	Afadin OS=Homo sapiens OX=9606 GN=AFDN PE=1 SV=3	4	2.5716	0.476357	1.13436	1	0.430455	15.3438	15.6797	15.6898	15.2347	15.8012	15.4234		-0.0846961	0.696048
AQFSVAGVHTVPGS#PQAR	sp|Q9HBL0|TENS1_HUMAN	S1177	Tensin-1 OS=Homo sapiens OX=9606 GN=TNS1 PE=1 SV=2	3	2.8662	0.680169	0.187487	1	1.87218e-09	15.2929	15.1845	15.1844	14.8878	15.4574	14.9727		-0.114609	0.561104
TSFSVGS#DDELGPIR	sp|Q9NRY4|RHG35_HUMAN	S1179	Rho GTPase-activating protein 35 OS=Homo sapiens OX=9606 GN=ARHGAP35 PE=1 SV=3	2,3	4.3483	0.732753	0.0013924	14	1.7304e-09	17.8617	17.9304	17.9043	17.8859	18.0509	18.1698		0.136698	0.181974
M*ALPPQEDATAS#PPR	sp|Q9UQ35|SRRM2_HUMAN	S1179	Serine/arginine repetitive matrix protein 2 OS=Homo sapiens OX=9606 GN=SRRM2 PE=1 SV=2	2,3	2.7181	0.690782	0.0645917	10	1.8438e-09	19.4527	19.5963	19.4258	19.4577	19.7234	19.6012		0.1025	0.333408
M*ALPPQEDATAS#PPRQKDK	sp|Q9UQ35|SRRM2_HUMAN	S1179	Serine/arginine repetitive matrix protein 2 OS=Homo sapiens OX=9606 GN=SRRM2 PE=1 SV=2	3,4	2.0931	0.638976	0.321967	7	1.85473e-09	18.9343	18.8186	19.0648	19.0811	18.8106	19.3875		0.153795	0.443802
RM*S#DEFVDSFK	sp|Q92934|BAD_HUMAN	S118	Bcl2-associated agonist of cell death OS=Homo sapiens OX=9606 GN=BAD PE=1 SV=3	3	2.325	0.632043	0.040238	1	1.67063e-09	15.9047	15.5741	15.8017	15.852	15.6758	15.6889		-0.0212609	0.859823
SVS#VDSGEQREAGTPSLDSEAK	sp|Q86UU0|BCL9L_HUMAN	S118	B-cell CLL/lymphoma 9-like protein OS=Homo sapiens OX=9606 GN=BCL9L PE=1 SV=1	3	1.083	0.399723	1.39323	1	1	12.4895	12.8112	12.3345	12.8071	12.8785	13.165		0.405125	0.0850896
RS#YDVPPPPM*EPDHPFYSNISK	sp|Q8N0Y7|PGAM4_HUMAN,sp|P18669|PGAM1_HUMAN	S118,S118	Probable phosphoglycerate mutase 4 OS=Homo sapiens OX=9606 GN=PGAM4 PE=3 SV=1,Phosphoglycerate mutase 1 OS=Homo sapiens OX=9606 GN=PGAM1 PE=1 SV=2	4	4.161	0.722879	1.59418	1	0.00969674	16.1141	16.0824	15.7244	15.7471	15.8811	16.2644		-0.00945695	0.964389
RS#YDVPPPPM*EPDHPFYSNISKDRR	sp|Q8N0Y7|PGAM4_HUMAN,sp|P18669|PGAM1_HUMAN	S118,S118	Probable phosphoglycerate mutase 4 OS=Homo sapiens OX=9606 GN=PGAM4 PE=3 SV=1,Phosphoglycerate mutase 1 OS=Homo sapiens OX=9606 GN=PGAM1 PE=1 SV=2	5	3.0514	0.469981	1.37508	1	0.00814512	15.5371	15.355	15.7161	15.644	15.5387	15.5327		0.0357262	0.762308
S#YDVPPPPM*EPDHPFYSNISK	sp|Q8N0Y7|PGAM4_HUMAN,sp|P18669|PGAM1_HUMAN	S118,S118	Probable phosphoglycerate mutase 4 OS=Homo sapiens OX=9606 GN=PGAM4 PE=3 SV=1,Phosphoglycerate mutase 1 OS=Homo sapiens OX=9606 GN=PGAM1 PE=1 SV=2	3,4	3.0414	0.684141	0.176057	4	0.0096965	16.9385	17.0059	16.6945	16.4052	16.8548	17.1948		-0.0613677	0.816356
GRLDSSEM*DHS#ENEDYTM*SSPLPGKK	sp|Q9NTI5|PDS5B_HUMAN	S1182	Sister chromatid cohesion protein PDS5 homolog B OS=Homo sapiens OX=9606 GN=PDS5B PE=1 SV=1	4,5	4.2131	0.737343	0.594933	2	1.77589e-09	19.1697	18.7944	19.0527	18.6322	18.5856	19.3261		-0.157643	0.582379
GRLDSSEM*DHS#ENEDYTM*SSPLPGK	sp|Q9NTI5|PDS5B_HUMAN	S1182	Sister chromatid cohesion protein PDS5 homolog B OS=Homo sapiens OX=9606 GN=PDS5B PE=1 SV=1	4	3.1999	0.540142	1.4053	1	0.022726	15.9557	16.1179	15.5825	15.424	15.529	16.0085		-0.231519	0.388928
NRNS#SVVPSER	sp|P23470|PTPRG_HUMAN	S1182	Receptor-type tyrosine-protein phosphatase gamma OS=Homo sapiens OX=9606 GN=PTPRG PE=1 SV=4	2,3	1.7113	0.60007	1.02066	3	1.38229e-05	16.9165	16.743	16.6006	16.5949	16.4716	16.4543		-0.246399	0.0721478
NKRS#SLYGIAK	sp|Q5VZ89|DEN4C_HUMAN	S1183	DENN domain-containing protein 4C OS=Homo sapiens OX=9606 GN=DENND4C PE=1 SV=3	3,4	2.5109	0.489661	1.00147	3	0.00293646	20.421	20.5831	20.5275	20.492	20.5126	20.4251		-0.033961	0.56631
LNVLEKSS#PGHR	sp|P29692|EF1D_HUMAN	S119	Elongation factor 1-delta OS=Homo sapiens OX=9606 GN=EEF1D PE=1 SV=5	4	3.9095	0.397417	1.40396	1	1.38392e-05	19.5487	19.221	19.3456	19.0933	19.0096	19.6448		-0.122512	0.608804
ALPLPQSLPPDFRLEPTAPALS#PR	sp|Q96IF1|AJUBA_HUMAN	S119	LIM domain-containing protein ajuba OS=Homo sapiens OX=9606 GN=AJUBA PE=1 SV=1	3,4	2.4192	0.63704	0.434709	5	1.84232e-09	15.4637	15.3531	15.2844	15.8814	15.4578	15.4145		0.217505	0.240261
SNNS#RKS#SADTEFSDECTTAER	sp|Q9H6S0|YTDC2_HUMAN	S1198:S1201	3\'-5\' RNA helicase YTHDC2 OS=Homo sapiens OX=9606 GN=YTHDC2 PE=1 SV=2	4	2.5072	0.376556	0.310083	1	0.878791	15.5629	15.8436	15.6422	15.9852	15.735	15.2804		-0.0160166	0.946089
LS#LEGDHSTPPSAYGSVK	sp|A6NMY6|AXA2L_HUMAN,sp|P07355|ANXA2_HUMAN	S12,S12	Putative annexin A2-like protein OS=Homo sapiens OX=9606 GN=ANXA2P2 PE=5 SV=2,Annexin A2 OS=Homo sapiens OX=9606 GN=ANXA2 PE=1 SV=2	4	1.4927	0.340055	2.1818	1	0.553253	15.1531	15.4882	15.4352	14.7509	14.6418	15.3761		-0.435931	0.157788
KISS#PKKVVTS#PR	sp|Q96QE3|ATAD5_HUMAN	S1207:S1214	ATPase family AAA domain-containing protein 5 OS=Homo sapiens OX=9606 GN=ATAD5 PE=1 SV=4	3	1.356	0.473156	1.44411	1	0.884029	15.742	16.1297	15.9385	15.7794	16.0522	16.243		0.088123	0.640999
NEEPS#EEEIDAPKPK	sp|Q9NR30|DDX21_HUMAN	S121	Nucleolar RNA helicase 2 OS=Homo sapiens OX=9606 GN=DDX21 PE=1 SV=5	3	3.0372	0.649618	0.401587	3	9.26717e-10	16.9421	16.8309	16.9358	16.8639	16.9628	17.1277		0.0818659	0.389881
QDNRDLESAQS#LNRM*EYIV	sp|P78504|JAG1_HUMAN	S1210	Protein jagged-1 OS=Homo sapiens OX=9606 GN=JAG1 PE=1 SV=3	3	2.5638	0.598292	0.0905407	1	0.0189275	15.9454	16.0078	15.8018	15.742	15.9623	15.873		-0.0591987	0.539712
EKELS#PPPGLPSK	sp|Q7Z4S6|KI21A_HUMAN	S1212	Kinesin-like protein KIF21A OS=Homo sapiens OX=9606 GN=KIF21A PE=1 SV=2	2,3,4	2.211	0.610855	0.09238	6	1.5055e-09	19.3333	19.3051	19.3178	19.3273	19.3601	19.5338		0.0883598	0.243075
SM*S#AEDLLERSDVLAGPVHVR	sp|Q8TF72|SHRM3_HUMAN	S1221	Protein Shroom3 OS=Homo sapiens OX=9606 GN=SHROOM3 PE=1 SV=2	3,4	5.7809	0.785033	0.0168944	8	0.0094994	18.7865	18.5795	18.5911	18.6113	18.699	18.7164		0.0231698	0.771683
GQS#ADKLGTGERLDGEAGR	sp|O60307|MAST3_HUMAN	S1223	Microtubule-associated serine/threonine-protein kinase 3 OS=Homo sapiens OX=9606 GN=MAST3 PE=1 SV=2	3	1.2219	0.350356	1.98449	1	2.51798e-06	13.9971	14.3094	14.214	14.2206	14.623	14.4196		0.247553	0.170718
LLS#DSLPPSTGTFQEAQSR	sp|Q9Y490|TLN1_HUMAN	S1225	Talin-1 OS=Homo sapiens OX=9606 GN=TLN1 PE=1 SV=3	3	1.1782	0.260482	1.04569	1	1	12.9385	12.881	12.9476	12.9713	13.5097	13.3513		0.355079	0.0922675
RS#FSEDTLM*DGPAR	sp|Q9BRG2|SH23A_HUMAN	S123	SH2 domain-containing protein 3A OS=Homo sapiens OX=9606 GN=SH2D3A PE=1 SV=1	3	1.4532	0.597784	0.62024	2	0.591752	18.0958	18.1432	18.2227	18.308	18.3388	18.0132		0.0661049	0.580919
EAALPPVS#PLKAALSEEELEK	sp|Q04637|IF4G1_HUMAN	S1231	Eukaryotic translation initiation factor 4 gamma 1 OS=Homo sapiens OX=9606 GN=EIF4G1 PE=1 SV=4	3,4	4.3528	0.800158	0.455178	7	1.56884e-09	17.6237	17.3048	17.464	17.4641	17.332	17.5706		-0.00857544	0.944153
KLQLEETM*PS#PYGRR	sp|Q02880|TOP2B_HUMAN	S1236	DNA topoisomerase 2-beta OS=Homo sapiens OX=9606 GN=TOP2B PE=1 SV=3	4	1.3801	0.448808	2.03616	1	0.245049	16.5072	16.4456	16.9047	16.4406	16.2292	16.5645		-0.20773	0.298518
FRDLS#PPRYDSLVQSQAR	sp|Q96SN8|CK5P2_HUMAN	S1238	CDK5 regulatory subunit-associated protein 2 OS=Homo sapiens OX=9606 GN=CDK5RAP2 PE=1 SV=5	4	1.6119	0.53409	0.796187	1	0.345965	15.9253	15.568	15.5335	16.2394	16.2836	15.6798		0.391993	0.165199
GTLS#DSEIETNSATSTIFGK	sp|Q8WXG6|MADD_HUMAN	S1239	MAP kinase-activating death domain protein OS=Homo sapiens OX=9606 GN=MADD PE=1 SV=2	3	3.6278	0.714538	0.434535	1	0.391508	15.8915	15.7588	15.7442	15.7031	15.9437	15.8525		0.0349452	0.699887
ASEDS#EEEPSGKKAPVQAAK	sp|Q8IY33|MILK2_HUMAN	S125	MICAL-like protein 2 OS=Homo sapiens OX=9606 GN=MICALL2 PE=1 SV=1	4	2.3023	0.570169	2.02075	1	1.86433e-09	15.306	15.386	15.2276	15.6807	15.348	15.5476		0.218882	0.110088
TPS#PAAEDAREPEAK	sp|Q92797|SYMPK_HUMAN	S1259	Symplekin OS=Homo sapiens OX=9606 GN=SYMPK PE=1 SV=2	3	1.3941	0.500251	0.012392	1	1.40324e-05	15.0104	14.8464	15.1454	15.0513	14.7315	14.6667		-0.184244	0.278368
TSS#LTQFPPSQSEER	sp|Q9H6Z4|RANB3_HUMAN	S126	Ran-binding protein 3 OS=Homo sapiens OX=9606 GN=RANBP3 PE=1 SV=1	2	3.1721	0.748296	0.0375633	50	0.00050718	21.0817	21.2277	21.1735	21.2133	21.2733	21.1753		0.0596924	0.309209
QAGIGGEPAAAGAGCS#PRPK	sp|Q68DK7|MSL1_HUMAN	S126	Male-specific lethal 1 homolog OS=Homo sapiens OX=9606 GN=MSL1 PE=1 SV=3	3	2.4338	0.711192	1.72193	1	1.25521e-09	16.3869	16.6794	16.6387	16.6893	16.4336	15.832		-0.250011	0.407006
DSRDPM*YRREGS#YDR	sp|Q9HCD5|NCOA5_HUMAN	S126	Nuclear receptor coactivator 5 OS=Homo sapiens OX=9606 GN=NCOA5 PE=1 SV=2	4	1.6284	0.329649	1.29104	2	1	17.1772	17.1947	17.1479	17.1479	16.825	16.9433		-0.201215	0.102334
TGSGS#PFAGNSPAREGEQDAASLKDVFK	sp|Q9UPT8|ZC3H4_HUMAN	S1269	Zinc finger CCCH domain-containing protein 4 OS=Homo sapiens OX=9606 GN=ZC3H4 PE=1 SV=3	4	1.5231	0.313702	0.516041	1	0.270031	14.1645	14.1292	14.2296	14.1674	14.5533	14.3178		0.171731	0.213147
LNHS#PPQSSSR	sp|Q5T8P6|RBM26_HUMAN	S127	RNA-binding protein 26 OS=Homo sapiens OX=9606 GN=RBM26 PE=1 SV=3	3	1.4676	0.443786	0.244434	2	1.76381e-09	17.0414	16.4287	16.5569	16.3802	16.8562	16.5642		-0.0754884	0.761623
RLNHS#PPQSSSR	sp|Q5T8P6|RBM26_HUMAN	S127	RNA-binding protein 26 OS=Homo sapiens OX=9606 GN=RBM26 PE=1 SV=3	2,3	1.4426	0.52752	0.131446	2	1.90701e-09	16.2328	16.2219	16.2671	16.1258	16.2337	16.2387		-0.0412076	0.353231
KTDRGTDDS#PKDSQEDLQER	sp|Q5H9L2|TCAL5_HUMAN,sp|Q6IPX3|TCAL6_HUMAN,sp|Q969E4|TCAL3_HUMAN	S127,S121,S121	Transcription elongation factor A protein-like 5 OS=Homo sapiens OX=9606 GN=TCEAL5 PE=1 SV=1,Transcription elongation factor A protein-like 6 OS=Homo sapiens OX=9606 GN=TCEAL6 PE=2 SV=1,Transcription elongation factor A protein-like 3 OS=Homo sapiens OX=9606 GN=TCEAL3 PE=1 SV=1	4,5	2.9314	0.680016	0.174848	3	1.38911e-05	16.2112	16.4516	16.163	16.5434	16.2653	17.6923		0.558407	0.278574
SCGTDSQSENEAS#PVKRPR	sp|Q9H8U3|ZFAN3_HUMAN	S129	AN1-type zinc finger protein 3 OS=Homo sapiens OX=9606 GN=ZFAND3 PE=1 SV=1	4	2.2018	0.684713	0.124274	1	1.80613e-09	13.8532	13.8905	14.2652	13.843	12.9607	13.5565		-0.549547	0.132247
SGEQAEGS#PGGPGDSQGR	sp|P38936|CDN1A_HUMAN	S130	Cyclin-dependent kinase inhibitor 1 OS=Homo sapiens OX=9606 GN=CDKN1A PE=1 SV=3	2,3	4.9664	0.812628	0.317306	4	1.46777e-09	14.7277	14.8002	14.6903	14.583	14.5333	14.15		-0.317315	0.0869285
KGEQGGPPPKAS#PSTAGETPSGVK	sp|Q9UI10|EI2BD_HUMAN	S130	Translation initiation factor eIF-2B subunit delta OS=Homo sapiens OX=9606 GN=EIF2B4 PE=1 SV=2	4,5	4.191	0.665044	0.0761459	3	1.39929e-05	17.2161	17.0768	17.1561	17.228	17.0171	17.5586		0.118211	0.507667
SGEQAEGS#PGGPGDSQGRK	sp|P38936|CDN1A_HUMAN	S130	Cyclin-dependent kinase inhibitor 1 OS=Homo sapiens OX=9606 GN=CDKN1A PE=1 SV=3	3,4	3.1297	0.686519	0.26756	3	1.76121e-09	15.231	15.5493	15.4286	15.8022	15.2741	15.1366		0.00138664	0.995338
KFLEESVSM*S#PEER	sp|P15374|UCHL3_HUMAN	S130	Ubiquitin carboxyl-terminal hydrolase isozyme L3 OS=Homo sapiens OX=9606 GN=UCHL3 PE=1 SV=1	3	1.8958	0.547579	0.616329	1	0.272236	16.5216	16.4734	16.5858	16.2231	16.4351	16.5833		-0.113115	0.35989
VLDDVSIRS#PETK	sp|Q12830|BPTF_HUMAN	S1300	Nucleosome-remodeling factor subunit BPTF OS=Homo sapiens OX=9606 GN=BPTF PE=1 SV=3	3	2.2556	0.59554	0.912369	3	0.248241	17.5852	17.6096	17.5924	17.5582	17.7782	17.8369		0.128706	0.205155
M*AESPCSPSGQQPPSPPS#PDELPANVK	sp|Q14160|SCRIB_HUMAN	S1309	Protein scribble homolog OS=Homo sapiens OX=9606 GN=SCRIB PE=1 SV=4	3,4	4.1713	0.735484	0.152558	3	1.39587e-05	16.3611	16.1365	16.1519	16.3916	16.4497	17.0869		0.426247	0.142844
EM*DESLANLS#EDEYYSEEERNAKAEKEK	sp|O60341|KDM1A_HUMAN	S131	Lysine-specific histone demethylase 1A OS=Homo sapiens OX=9606 GN=KDM1A PE=1 SV=2	5	3.7365	0.604309	1.79249	1	1.38911e-05	15.6296	16.0475	15.7402	15.4778	15.8279	17.5202		0.469525	0.505645
ASSRVSGS#FPEDSSKER	sp|O15400|STX7_HUMAN	S131	Syntaxin-7 OS=Homo sapiens OX=9606 GN=STX7 PE=1 SV=4	3	2.4429	0.613165	0.0221846	4	0.00439555	17.0451	17.064	17.076	17.2931	16.9142	16.9748		-0.00097847	0.993774
LSM*EDS#KSPPPKATEEK	sp|Q9NQG5|RPR1B_HUMAN	S132	Regulation of nuclear pre-mRNA domain-containing protein 1B OS=Homo sapiens OX=9606 GN=RPRD1B PE=1 SV=1	3,4	1.2255	0.526724	2.07537	2	0.355335	15.4521	15.7447	15.501	15.3614	15.546	15.7831		-0.00246684	0.987825
RES#PPIRAFEGAITK	sp|O75376|NCOR1_HUMAN	S1322	Nuclear receptor corepressor 1 OS=Homo sapiens OX=9606 GN=NCOR1 PE=1 SV=2	3	2.0232	0.292359	0.577115	2	1.75305e-09	16.0301	15.7629	16.0245	16.1906	15.9567	16.2829		0.204189	0.19443
ERS#PFGNPENVR	sp|Q96HP0|DOCK6_HUMAN	S1343	Dedicator of cytokinesis protein 6 OS=Homo sapiens OX=9606 GN=DOCK6 PE=1 SV=3	2,3	2.7863	0.656954	0.202964	5	1.41482e-09	16.5938	16.8944	16.8663	17.0917	16.8555	17.2119		0.268214	0.131786
ATPVGAVPIRSS#PAR	sp|Q9BYE2|TMPSD_HUMAN	S135	Transmembrane protease serine 13 OS=Homo sapiens OX=9606 GN=TMPRSS13 PE=2 SV=5	3	2.66	0.694323	0.901722	1	0.657411	16.8239	16.872	16.688	16.6535	16.9222	16.7995		-0.00289408	0.97721
RAQQRAES#PESSAIESTQST#PQKGR	sp|Q9NTI5|PDS5B_HUMAN	S1358:T1370	Sister chromatid cohesion protein PDS5 homolog B OS=Homo sapiens OX=9606 GN=PDS5B PE=1 SV=1	4	2.3088	0.278138	0.197655	2	0.00441198	16.6311	16.6884	16.7304	16.2229	16.6143	16.3366		-0.292018	0.0713261
S#PGLCSDSLEK	sp|Q5VUA4|ZN318_HUMAN	S136	Zinc finger protein 318 OS=Homo sapiens OX=9606 GN=ZNF318 PE=1 SV=2	2	2.0437	0.594216	1.73986	1	1.76192e-09	14.0236	14.291	14.192	14.0189	14.4886	14.5014		0.167445	0.397482
SFS#SPENFQR	sp|Q9Y580|RBM7_HUMAN	S136	RNA-binding protein 7 OS=Homo sapiens OX=9606 GN=RBM7 PE=1 SV=1	2	1.246	0.503852	0.499589	2	0.0111747	16.0587	16.0799	16.1427	16.3767	16.1573	15.8387		0.0305144	0.856445
EVS#PAPAVAGQSK	sp|O60292|SI1L3_HUMAN	S1364	Signal-induced proliferation-associated 1-like protein 3 OS=Homo sapiens OX=9606 GN=SIPA1L3 PE=1 SV=3	2,3	4.0718	0.637308	0.31468	3	1.31281e-09	19.1351	18.971	19.1833	18.9341	19.1052	19.2194		-0.0102812	0.926635
VEM*YSGS#DDDDDFNKLPKK	sp|O60841|IF2P_HUMAN	S137	Eukaryotic translation initiation factor 5B OS=Homo sapiens OX=9606 GN=EIF5B PE=1 SV=4	4	2.018	0.616799	2.82947	1	0.753097	13.5049	14.2049	13.949	14.6591	14.2718	14.5696		0.613944	0.0597179
LLPKIPS#PR	sp|Q13796|SHRM2_HUMAN	S1373	Protein Shroom2 OS=Homo sapiens OX=9606 GN=SHROOM2 PE=1 SV=1	2	1.3691	0.382441	0.688293	2	1.65991e-09	14.7473	14.5037	14.729	14.7512	15.0359	14.64		0.148997	0.351803
QPS#ATRLPK	sp|Q6P582|MZT2A_HUMAN,sp|Q6NZ67|MZT2B_HUMAN	S139,S139	Mitotic-spindle organizing protein 2A OS=Homo sapiens OX=9606 GN=MZT2A PE=1 SV=2,Mitotic-spindle organizing protein 2B OS=Homo sapiens OX=9606 GN=MZT2B PE=1 SV=1	2,3	1.6043	0.536079	0.166741	3	1.89249e-09	18.9251	18.8703	18.8801	18.6177	18.968	18.7586		-0.110342	0.344971
GKYS#PTVQTR	sp|O60437|PEPL_HUMAN	S14	Periplakin OS=Homo sapiens OX=9606 GN=PPL PE=1 SV=4	2	1.6904	0.56182	0.935064	1	0.414809	15.0357	15.1614	15.0009	14.7912	14.9929	14.9188		-0.165035	0.096994
FFVS#TPSQPSCK	sp|Q96QT4|TRPM7_HUMAN	S1404	Transient receptor potential cation channel subfamily M member 7 OS=Homo sapiens OX=9606 GN=TRPM7 PE=1 SV=1	3	1.5186	0.456868	0.0261392	1	1	14.3703	14.4811	14.3506	13.597	14.5272	14.3048		-0.257694	0.41461
RVQS#AEKLAAALAASEK	sp|Q6P0Q8|MAST2_HUMAN	S1407	Microtubule-associated serine/threonine-protein kinase 2 OS=Homo sapiens OX=9606 GN=MAST2 PE=1 SV=2	4	3.8441	0.608361	0.154361	2	1.47991e-09	17.3946	17.2903	17.3118	17.4008	17.1485	17.6751		0.075889	0.650792
S#KSDGEAKPEPSPS#PR	sp|P26358|DNMT1_HUMAN	S141:S154	DNA (cytosine-5)-methyltransferase 1 OS=Homo sapiens OX=9606 GN=DNMT1 PE=1 SV=2	3	1.9193	0.52045	0.155595	1	1	15.5926	15.883	15.7038	15.7518	15.8504	15.465		-0.0374387	0.806709
RPTPQDS#PIFLPVDDTSFR	sp|P49327|FAS_HUMAN	S1411	Fatty acid synthase OS=Homo sapiens OX=9606 GN=FASN PE=1 SV=3	3	3.004	0.656791	0.7719	2	1.38454e-05	13.943	13.8409	14.1405	13.9165	13.7551	14.683		0.143368	0.657073
DLQGEEIKSQNSQESTADES#EDDM*SSQASK	sp|Q9BXW9|FACD2_HUMAN	S1412	Fanconi anemia group D2 protein OS=Homo sapiens OX=9606 GN=FANCD2 PE=1 SV=2	4	6.0252	0.775078	0.33408	1	1.72717e-09	15.1611	15.3225	15.1978	15.1178	15.2561	16.0464		0.24635	0.448303
AQTAPTKTS#PR	sp|Q14669|TRIPC_HUMAN	S1427	E3 ubiquitin-protein ligase TRIP12 OS=Homo sapiens OX=9606 GN=TRIP12 PE=1 SV=1	2	1.912	0.512238	0.320809	1	0.30308	14.8288	14.4699	14.5021	14.432	14.6516	14.0168		-0.233479	0.345657
VLLGFSSDES#DVEASPR	sp|Q9Y2U8|MAN1_HUMAN	S144	Inner nuclear membrane protein Man1 OS=Homo sapiens OX=9606 GN=LEMD3 PE=1 SV=2	2,3	4.6724	0.799126	0.0532606	21	1.77773e-09	17.5558	17.6044	17.8789	17.8146	17.6793	18.1041		0.186272	0.31077
SRSGS#SPGLRDGSGTPSR	sp|Q9UQ35|SRRM2_HUMAN	S1443	Serine/arginine repetitive matrix protein 2 OS=Homo sapiens OX=9606 GN=SRRM2 PE=1 SV=2	3	1.1201	0.342202	0.713467	1	1	13.7707	13.6202	13.6634	13.8479	14.1754	13.8897		0.286194	0.0632629
RGRPPAEKLS#PNPPNLTK	sp|P51532|SMCA4_HUMAN	S1452	Transcription activator BRG1 OS=Homo sapiens OX=9606 GN=SMARCA4 PE=1 SV=2	5	1.8576	0.425926	1.19327	1	1.55835e-09	16.6484	16.6547	16.5105	16.8699	16.7213	16.6971		0.15824	0.091822
M*DFAFPGSTNS#LHR	sp|P16144|ITB4_HUMAN	S1457	Integrin beta-4 OS=Homo sapiens OX=9606 GN=ITGB4 PE=1 SV=5	3	3.0225	0.714144	0.730161	2	1.41018e-05	17.7176	17.612	17.3982	17.192	17.5952	17.3203		-0.206763	0.244293
VQS#PEPPAPER	sp|Q14160|SCRIB_HUMAN	S1475	Protein scribble homolog OS=Homo sapiens OX=9606 GN=SCRIB PE=1 SV=4	2	1.9824	0.660664	1.02396	1	1.54795e-09	15.5198	15.5644	15.4384	15.5582	15.7939	15.6996		0.176347	0.0860288
VS#SLAGFTDCHR	sp|Q96QT4|TRPM7_HUMAN	S1476	Transient receptor potential cation channel subfamily M member 7 OS=Homo sapiens OX=9606 GN=TRPM7 PE=1 SV=1	3	2.6211	0.564992	0.248258	1	1	14.9876	15.0202	14.8259	15.0882	14.6892	14.5683		-0.162642	0.388246
NSPTFKS#FEERVETTVTSLK	sp|Q16890|TPD53_HUMAN	S149	Tumor protein D53 OS=Homo sapiens OX=9606 GN=TPD52L1 PE=1 SV=1	4	2.2569	0.370198	0.089137	1	0.342259	14.5722	14.6646	14.8632	15.088	14.3188	15.3463		0.217715	0.533989
GISASS#PLQTSLVRPAGLADFGPSSASSPLSSPLSK	sp|Q9ULG1|INO80_HUMAN	S1490	Chromatin-remodeling ATPase INO80 OS=Homo sapiens OX=9606 GN=INO80 PE=1 SV=2	4	2.6863	0.651081	1.98128	1	1	11.9203	12.0373	11.9864	12.8602	12.2473	11.9033		0.355584	0.275681
SKS#LGDLTSEDIACNFESK	sp|Q4KWH8|PLCH1_HUMAN	S1494	1-phosphatidylinositol 4,5-bisphosphate phosphodiesterase eta-1 OS=Homo sapiens OX=9606 GN=PLCH1 PE=1 SV=1	3	3.2934	0.688073	1.83314	1	1	12.8195	13.0595	12.8075	12.0554	12.8544	12.8692		-0.3025	0.342433
SSGNSSS#SGSGSGSTSAGSSSPGARRETK	sp|Q12797|ASPH_HUMAN	S15	Aspartyl/asparaginyl beta-hydroxylase OS=Homo sapiens OX=9606 GN=ASPH PE=1 SV=3	4	4.257	0.277754	1.21028	1	0.871195	16.4884	16.2985	16.403	16.3516	16.323	16.0923		-0.140997	0.226562
QIS#VRGLAGLGDVAEVRK	sp|P11216|PYGB_HUMAN	S15	Glycogen phosphorylase, brain form OS=Homo sapiens OX=9606 GN=PYGB PE=1 SV=5	3	1.3388	0.23058	1.59787	1	1.78126e-09	12.0681	12.1447	11.7834	12.345	11.2283	11.8995		-0.174448	0.637488
S#FSM*HDLTTIQGDEPVGQRPYQPLPEAK	sp|Q6NUK4|REEP3_HUMAN	S150	Receptor expression-enhancing protein 3 OS=Homo sapiens OX=9606 GN=REEP3 PE=1 SV=1	4	2.8144	0.465748	1.40248	1	1	15.6875	15.3974	15.2907	15.0652	15.1895	15.3313		-0.263239	0.135926
RGES#LDNLDSPR	sp|Q8WWI1|LMO7_HUMAN	S1510	LIM domain only protein 7 OS=Homo sapiens OX=9606 GN=LMO7 PE=1 SV=3	2,3	2.5036	0.62772	0.0520468	9	1.60357e-09	21.6887	21.4907	21.6173	21.6319	21.7517	21.5414		0.0427672	0.637596
SFS#M*HDLTTIQGDEPVGQRPYQPLPEAK	sp|Q6NUK4|REEP3_HUMAN	S152	Receptor expression-enhancing protein 3 OS=Homo sapiens OX=9606 GN=REEP3 PE=1 SV=1	4	5.0816	0.69488	0.132868	1	0.421124	15.5921	15.3901	15.2169	15.1124	15.2723	15.4963		-0.106049	0.532451
EKEPSYPM*PVQETQAPES#PGENSEQALQTLSPR	sp|Q7Z434|MAVS_HUMAN	S152	Mitochondrial antiviral-signaling protein OS=Homo sapiens OX=9606 GN=MAVS PE=1 SV=2	4	4.1264	0.794324	2.0081	1	0.345127	12.7709	13.1896	12.4412	12.5479	12.2664	13.0363		-0.183688	0.587931
QITVNDLPVGRS#VDETLR	sp|Q06830|PRDX1_HUMAN	S152	Peroxiredoxin-1 OS=Homo sapiens OX=9606 GN=PRDX1 PE=1 SV=1	3	1.3736	0.330154	0.992653	1	1.88248e-09	13.1428	13.1479	13.1431	13.1897	12.7465	13.3543		-0.0477619	0.805448
SGS#SQELDVKPSASPQER	sp|Q9UQ35|SRRM2_HUMAN	S1541	Serine/arginine repetitive matrix protein 2 OS=Homo sapiens OX=9606 GN=SRRM2 PE=1 SV=2	3	3.2537	0.672281	0.0449646	1	0.00969653	16.1785	16.3452	16.1142	16.5181	16.3417	16.1939		0.138618	0.299037
M*ASEGSM*AQEGS#PGRAPINLR	sp|Q8IV31|TM139_HUMAN	S155	Transmembrane protein 139 OS=Homo sapiens OX=9606 GN=TMEM139 PE=1 SV=1	3	2.7984	0.693968	0.379972	1	1.88427e-09	17.2564	17.1934	17.0698	17.2497	17.2116	16.8041		-0.0846876	0.608877
SYS#PERSK	sp|Q8NEY8|PPHLN_HUMAN	S155	Periphilin-1 OS=Homo sapiens OX=9606 GN=PPHLN1 PE=1 SV=2	2	1.1554	0.436472	0.789027	2	0.0105453	15.6152	15.4034	15.2982	15.3846	15.3859	15.2505		-0.098587	0.394654
RRS#PS#PKPTKVHIGR	sp|Q15287|RNPS1_HUMAN	S155:S157	RNA-binding protein with serine-rich domain 1 OS=Homo sapiens OX=9606 GN=RNPS1 PE=1 SV=1	3,4	2.089	0.576209	1.1994	2	1.90887e-09	18.472	18.5089	18.296	18.4934	18.8016	18.1145		0.0441844	0.843108
RRS#PSPKPT#KVHIGR	sp|Q15287|RNPS1_HUMAN	S155:T161	RNA-binding protein with serine-rich domain 1 OS=Homo sapiens OX=9606 GN=RNPS1 PE=1 SV=1	3	1.9495	0.481405	0.906577	1	0.132969	15.6312	15.789	15.4349	15.4385	16.0462	15.2272		-0.047747	0.866274
SADAGSFS#PTPGQIGGAVK	sp|O00443|P3C2A_HUMAN	S1553	Phosphatidylinositol 4-phosphate 3-kinase C2 domain-containing subunit alpha OS=Homo sapiens OX=9606 GN=PIK3C2A PE=1 SV=2	3	1.9375	0.420026	1.30971	1	0.0174446	16.0595	16.2077	15.913	16.1877	16.4789	16.3003		0.262207	0.0944305
GPTTGEGALDLSDVHS#PPKS#PEGK	sp|O95684|FR1OP_HUMAN	S156:S160	FGFR1 oncogene partner OS=Homo sapiens OX=9606 GN=FGFR1OP PE=1 SV=1	4	4.1104	0.695674	0.536505	2	1.84012e-09	16.2071	16.1833	15.8421	15.6219	16.2657	15.8894		-0.15187	0.529422
QQFYHS#VQDLSGGSR	sp|P10398|ARAF_HUMAN	S157	Serine/threonine-protein kinase A-Raf OS=Homo sapiens OX=9606 GN=ARAF PE=1 SV=2	2,3	3.2156	0.739644	0.726998	3	1.78627e-09	16.6618	16.9261	16.6161	16.3352	16.7947	16.8394		-0.0782509	0.698422
SM*S#ENAVRQNGQLVR	sp|Q9GZY8|MFF_HUMAN	S157	Mitochondrial fission factor OS=Homo sapiens OX=9606 GN=MFF PE=1 SV=1	2	1.1117	0.47252	0.304279	1	0.546857	15.1547	14.9887	15.1686	15.2521	15.2426	14.9134		0.0320517	0.810935
EAPLGVAISSNGLPPAS#PLGQSDKPSGADALQSSGK	sp|Q92585|MAML1_HUMAN	S159	Mastermind-like protein 1 OS=Homo sapiens OX=9606 GN=MAML1 PE=1 SV=3	5	1.9319	0.493607	0.403278	1	0.451893	13.5029	13.2576	14.0016	14.2174	13.8061	14.6463		0.635864	0.123504
RHS#IAIGEVPACR	sp|Q8WUY9|DEP1B_HUMAN	S160	DEP domain-containing protein 1B OS=Homo sapiens OX=9606 GN=DEPDC1B PE=1 SV=2	3	2.4262	0.610337	0.722068	1	1.40701e-09	14.4758	15.2011	15.1013	15.2815	15.3493	15.7732		0.541935	0.119302
SGS#S#PEVKDKPR	sp|Q9UQ35|SRRM2_HUMAN	S1600:S1601	Serine/arginine repetitive matrix protein 2 OS=Homo sapiens OX=9606 GN=SRRM2 PE=1 SV=2	3	1.6631	0.426613	0.381762	5	0.360299	18.3901	18.3951	18.3418	18.1508	18.3785	18.3424		-0.0850913	0.306652
SES#FSSEDLIPSRDLATLPR	sp|Q9P219|DAPLE_HUMAN	S1601	Protein Daple OS=Homo sapiens OX=9606 GN=CCDC88C PE=1 SV=3	3	1.3284	0.322794	2.27515	1	1	13.1474	13.2608	12.8548	14.2928	13.6123	13.1898		0.610602	0.14994
NFS#DNQLQEGKNVIGLQM*GTNR	sp|P37802|TAGL2_HUMAN	S163	Transgelin-2 OS=Homo sapiens OX=9606 GN=TAGLN2 PE=1 SV=3	4	1.9504	0.474057	1.75992	1	1.45865e-09	15.8325	15.8835	15.7857	15.7951	16.2218	15.847		0.120736	0.429097
RPDS#PTRPTLR	sp|Q7RTP6|MICA3_HUMAN	S1649	[F-actin]-monooxygenase MICAL3 OS=Homo sapiens OX=9606 GN=MICAL3 PE=1 SV=2	2	1.3718	0.341303	0.293855	1	0.517763	14.447	14.5291	14.5209	14.5036	14.2374	14.7547		-0.000431061	0.997867
YRSPEPDPYLS#YR	sp|P49761|CLK3_HUMAN	S165	Dual specificity protein kinase CLK3 OS=Homo sapiens OX=9606 GN=CLK3 PE=1 SV=3	2	1.8675	0.61419	1.52007	1	0.884104	15.5109	15.3124	15.1071	14.8544	14.884	15.2668		-0.308404	0.155857
FTGLS#KEELLK	sp|P08195|4F2_HUMAN	S165	4F2 cell-surface antigen heavy chain OS=Homo sapiens OX=9606 GN=SLC3A2 PE=1 SV=3	3	1.8663	0.375088	0.911084	3	1.84595e-09	16.8798	17.2068	17.0407	16.6311	17.0169	17.3817		-0.0325082	0.897266
SLLVTELGS#SRTPETVR	sp|P29218|IMPA1_HUMAN	S165	Inositol monophosphatase 1 OS=Homo sapiens OX=9606 GN=IMPA1 PE=1 SV=1	3	1.1196	0.392104	0.171835	2	1	14.4602	13.945	13.9665	14.4306	14.3231	14.8884		0.423474	0.154449
LPPPPPQAPPEEENES#EPEEPSGVEGAAFQSR	sp|O60341|KDM1A_HUMAN	S166	Lysine-specific histone demethylase 1A OS=Homo sapiens OX=9606 GN=KDM1A PE=1 SV=2	4	3.7934	0.734381	0.147653	2	1.82334e-09	13.6823	13.8344	13.4042	14.3116	14.1384	13.6162		0.381764	0.192778
NSATFKS#FEDRVGTIK	sp|O43399|TPD54_HUMAN	S166	Tumor protein D54 OS=Homo sapiens OX=9606 GN=TPD52L2 PE=1 SV=2	3,4,5	2.9221	0.703843	0.0125454	14	1.82002e-09	19.8159	19.9512	19.7631	20.2645	19.709	20.1198		0.187716	0.345174
LLAS#SPALPSSGAQAR	sp|Q9NYZ3|GTSE1_HUMAN	S167	G2 and S phase-expressed protein 1 OS=Homo sapiens OX=9606 GN=GTSE1 PE=1 SV=3	3	2.769	0.56598	1.77061	1	1	15.2832	15.2717	15.1984	14.912	14.9167	15.2536		-0.22367	0.126494
SSS#PRGEASSLNGESH	sp|Q8IY57|YAF2_HUMAN	S167	YY1-associated factor 2 OS=Homo sapiens OX=9606 GN=YAF2 PE=1 SV=3	3	1.3198	0.523034	0.28396	1	1	15.6986	15.4102	15.3759	15.7045	15.3844	15.1916		-0.0681022	0.726199
LLASS#PALPSSGAQAR	sp|Q9NYZ3|GTSE1_HUMAN	S168	G2 and S phase-expressed protein 1 OS=Homo sapiens OX=9606 GN=GTSE1 PE=1 SV=3	2	2.1542	0.476743	0.984513	2	0.011013	14.7628	14.8043	15.0082	15.0045	14.7133	14.8584		0.000297546	0.998029
AYNLNRTPS#TVTLNNNSAPANR	sp|Q9ULH0|KDIS_HUMAN	S1681	Kinase D-interacting substrate of 220 kDa OS=Homo sapiens OX=9606 GN=KIDINS220 PE=1 SV=3	3,4	3.3248	0.674116	0.00322076	2	0.00969631	14.7878	15.0046	15.2188	15.1751	15.4151	15.4688		0.349305	0.0855002
M*SSSTSSLTSSSS#FSDGFKVQGPDTR	sp|Q9C0D5|TANC1_HUMAN	S1687	Protein TANC1 OS=Homo sapiens OX=9606 GN=TANC1 PE=1 SV=3	4	5.0138	0.379951	1.77257	1	0.126459	13.9976	14.081	13.8787	14.005	14.3882	13.9216		0.119206	0.485225
ASS#ASVPAVGASAEGTR	sp|Q9BZ23|PANK2_HUMAN	S169	Pantothenate kinase 2, mitochondrial OS=Homo sapiens OX=9606 GN=PANK2 PE=1 SV=3	2	1.9428	0.693226	0.307818	1	0.0185647	14.4769	14.4709	14.4222	14.4487	14.5092	14.2455		-0.0555817	0.53321
RRS#PS#PTPTPGPSR	sp|P49450|CENPA_HUMAN	S17:S19	Histone H3-like centromeric protein A OS=Homo sapiens OX=9606 GN=CENPA PE=1 SV=1	2,3	1.1508	0.580421	0.091931	6	0.254327	18.0846	18.2606	18.0528	17.5525	18.3553	17.7287		-0.25383	0.370847
RRS#PSPT#PTPGPSR	sp|P49450|CENPA_HUMAN	S17:T21	Histone H3-like centromeric protein A OS=Homo sapiens OX=9606 GN=CENPA PE=1 SV=1	3	1.1607	0.564832	0.469473	5	0.295903	17.5562	17.6959	17.5451	17.5151	17.7	17.5092		-0.0242831	0.77457
QSGTPPGM*GAPGVPGAAGVGGAGGREPSTAS#GGGQLNR	sp|Q9P260|RELCH_HUMAN	S170	RAB11-binding protein RELCH OS=Homo sapiens OX=9606 GN=RELCH PE=1 SV=2	3	1.9179	0.583607	0.196341	1	1	12.3428	12.1511	12.376	12.3932	12.7345	13.0064		0.42137	0.0916958
NQWQLS#ADDLKK	sp|P09543|CN37_HUMAN	S170	2\',3\'-cyclic-nucleotide 3\'-phosphodiesterase OS=Homo sapiens OX=9606 GN=CNP PE=1 SV=2	3	1.5784	0.358528	0.756282	1	1.54963e-09	14.4417	14.1591	14.7151	14.9497	15.0226	14.4702		0.375495	0.187067
LTVAS#PKRGQK	sp|O75179|ANR17_HUMAN	S1709	Ankyrin repeat domain-containing protein 17 OS=Homo sapiens OX=9606 GN=ANKRD17 PE=1 SV=3	3	1.0817	0.197837	1.29238	1	1.41368e-05	15.5334	15.8484	15.8295	15.47	15.6994	16.0945		0.0175123	0.937233
YGS#PKLQR	sp|Q9Y4B5|MTCL1_HUMAN,sp|O94964|SOGA1_HUMAN	S1711,S1203	Microtubule cross-linking factor 1 OS=Homo sapiens OX=9606 GN=MTCL1 PE=1 SV=5,Protein SOGA1 OS=Homo sapiens OX=9606 GN=SOGA1 PE=1 SV=2	3	1.1539	0.241355	2.56011	1	1	16.3187	16.2133	16.0602	15.6039	16.2134	15.9073		-0.289213	0.205061
ILS#QSTDSLNM*R	sp|Q92974|ARHG2_HUMAN	S172	Rho guanine nucleotide exchange factor 2 OS=Homo sapiens OX=9606 GN=ARHGEF2 PE=1 SV=4	2	1.1319	0.364431	0.0466091	2	1.40883e-05	16.1413	16.2552	16.1707	16.0388	16.1163	17.0542		0.214048	0.549738
DTSGPTPGTPS#PAM*AR	sp|Q9H6K5|PRR36_HUMAN	S173	Proline-rich protein 36 OS=Homo sapiens OX=9606 GN=PRR36 PE=1 SV=2	2,3	2.5016	0.733644	0.145994	4	1.88608e-09	17.0419	17.0008	17.0025	16.9499	17.0438	17.054		0.000802994	0.983149
RGPPRNYQQNYQNSESGEKNEGS#ES#APEGQAQQR	sp|P67809|YBOX1_HUMAN	S174:S176	Y-box-binding protein 1 OS=Homo sapiens OX=9606 GN=YBX1 PE=1 SV=3	5	2.9834	0.480123	1.687	1	1.81175e-09	14.3646	14.3257	14.3269	14.453	14.4951	13.1812		-0.295953	0.530321
FGDFLQHS#PSILQSK	sp|Q96Q89|KI20B_HUMAN	S1740	Kinesin-like protein KIF20B OS=Homo sapiens OX=9606 GN=KIF20B PE=1 SV=3	3	3.3244	0.666677	1.59329	1	1.84792e-09	15.9229	15.9625	16.1732	15.8924	16.0792	16.1404		0.0178092	0.876667
ELDEEGS#DPPLPGRAQR	sp|Q9BRJ6|CG050_HUMAN	S175	Uncharacterized protein C7orf50 OS=Homo sapiens OX=9606 GN=C7orf50 PE=1 SV=1	2,3	2.9778	0.75895	0.617961	3	1.24429e-09	15.6459	15.6994	15.8228	16.0097	15.7694	15.8094		0.140138	0.198146
NYQQNYQNSESGEKNEGSES#APEGQAQQRRPYRR	sp|P67809|YBOX1_HUMAN	S176	Y-box-binding protein 1 OS=Homo sapiens OX=9606 GN=YBX1 PE=1 SV=3	5	3.6529	0.577432	0.419918	1	0.450905	13.4298	13.3444	13.4106	12.945	13.4991	13.4228		-0.10596	0.578141
NNLSAS#M*FDLSM*KDKPR	sp|Q9BXF6|RFIP5_HUMAN	S176	Rab11 family-interacting protein 5 OS=Homo sapiens OX=9606 GN=RAB11FIP5 PE=1 SV=1	4	1.4983	0.388907	0.854419	1	0.00737235	17.7234	17.6561	17.4782	17.9111	17.6993	17.7624		0.171728	0.149468
RGRS#PS#PKPR	sp|Q9UQ35|SRRM2_HUMAN	S1762:S1764	Serine/arginine repetitive matrix protein 2 OS=Homo sapiens OX=9606 GN=SRRM2 PE=1 SV=2	4	1.1496	0.277159	1.12788	2	1.69124e-09	17.9649	17.7351	17.4232	17.6871	17.5051	17.3493		-0.193934	0.35332
QVETEEAGVVTTATASVNLKVS#PKR	sp|O75475|PSIP1_HUMAN	S177	PC4 and SFRS1-interacting protein OS=Homo sapiens OX=9606 GN=PSIP1 PE=1 SV=1	4,5	5.3117	0.723365	0.220902	3	1.75564e-09	16.7536	16.6698	16.7664	16.8167	16.6455	16.8907		0.0543575	0.527542
TLSDVEDQKELAS#PVSPELR	sp|Q5T4S7|UBR4_HUMAN	S178	E3 ubiquitin-protein ligase UBR4 OS=Homo sapiens OX=9606 GN=UBR4 PE=1 SV=1	3,4	4.9673	0.654963	0.491283	2	1.81175e-09	16.7433	16.7578	16.9625	16.7195	16.8798	16.9595		0.0317135	0.766926
VPQPVQVS#PSLLQAK	sp|Q6UB98|ANR12_HUMAN	S1799	Ankyrin repeat domain-containing protein 12 OS=Homo sapiens OX=9606 GN=ANKRD12 PE=1 SV=3	3	3.7314	0.612612	1.57317	1	1.90809e-09	14.5376	14.3075	14.2322	13.7309	13.8317	14.305		-0.403251	0.11319
LFS#QGQDVSNKVK	sp|P55196|AFAD_HUMAN	S1799	Afadin OS=Homo sapiens OX=9606 GN=AFDN PE=1 SV=3	2,3,4	2.4532	0.507663	0.584563	3	1.6226e-09	19.0153	19.0974	19.0998	19.2263	19.0578	19.0053		0.025643	0.740465
QRLFS#QGQDVSNKVK	sp|P55196|AFAD_HUMAN	S1799	Afadin OS=Homo sapiens OX=9606 GN=AFDN PE=1 SV=3	4	1.6696	0.502276	0.518541	1	1.79343e-09	17.3022	17.2059	17.5225	17.3497	17.1781	17.3754		-0.0424843	0.724442
AEAPPLEREDS#GTFSLGK	sp|O75569|PRKRA_HUMAN	S18	Interferon-inducible double-stranded RNA-dependent protein kinase activator A OS=Homo sapiens OX=9606 GN=PRKRA PE=1 SV=1	3	2.5142	0.591282	0.39058	1	0.00969629	14.9419	14.8865	14.7847	15.1314	14.814	15.0265		0.119597	0.314608
IQQDSGCKVQIS#PDSGGLPER	sp|Q92945|FUBP2_HUMAN	S181	Far upstream element-binding protein 2 OS=Homo sapiens OX=9606 GN=KHSRP PE=1 SV=4	3,4	4.0909	0.73007	0.945549	3	1.90464e-09	16.8467	16.9206	16.9453	16.8132	17.0077	17.422		0.176785	0.386234
TLSDVEDQKELASPVS#PELRQK	sp|Q5T4S7|UBR4_HUMAN	S181	E3 ubiquitin-protein ligase UBR4 OS=Homo sapiens OX=9606 GN=UBR4 PE=1 SV=1	4	2.1184	0.594836	1.40886	1	0.276433	13.2936	13.4259	13.3808	13.4017	13.5696	13.838		0.236314	0.149908
KES#APPSLR	sp|Q8WUI4|HDAC7_HUMAN	S181	Histone deacetylase 7 OS=Homo sapiens OX=9606 GN=HDAC7 PE=1 SV=2	2	1.1717	0.348553	1.68945	1	1.40076e-05	14.3116	14.0827	14.1768	13.311	14.1769	13.7188		-0.454833	0.153647
M*GS#PAPLLPGDLLGGGSDSI	sp|Q9UPQ9|TNR6B_HUMAN	S1816	Trinucleotide repeat-containing gene 6B protein OS=Homo sapiens OX=9606 GN=TNRC6B PE=1 SV=4	2,3	3.1843	0.747291	0.0107801	2	1.48783e-09	14.7069	14.6097	14.5623	14.3251	14.9631	14.8245		0.077919	0.714494
DS#SGNKIM*HPVSGK	sp|Q9BW91|NUDT9_HUMAN	S182	ADP-ribose pyrophosphatase, mitochondrial OS=Homo sapiens OX=9606 GN=NUDT9 PE=1 SV=1	3	1.7654	0.403818	0.529033	1	1	16.5715	16.6217	16.801	16.4058	16.7215	16.7206		-0.0488027	0.718397
ATQEELQRDRS#PAAETPPLQRRPS#VR	sp|Q8TE68|ES8L1_HUMAN	S182:S195	Epidermal growth factor receptor kinase substrate 8-like protein 1 OS=Homo sapiens OX=9606 GN=EPS8L1 PE=1 SV=3	4	1.084	0.31476	1.31654	1	0.183497	14.6444	14.5437	14.3937	14.4747	14.4204	13.6858		-0.3336	0.275963
S#RSPITTNHRPSPDPEQRPLRS#PLDNM*IR	sp|P41212|ETV6_HUMAN	S182:S203	Transcription factor ETV6 OS=Homo sapiens OX=9606 GN=ETV6 PE=1 SV=1	5	1.8848	0.351072	1.32122	1	0.259044	14.2647	14.6126	14.4804	14.981	14.3534	15.9431		0.639935	0.247709
S#KTPVQAAAVSIVEKPVTR	sp|Q96T58|MINT_HUMAN	S1824	Msx2-interacting protein OS=Homo sapiens OX=9606 GN=SPEN PE=1 SV=1	3,4	3.9482	0.787549	0.929985	2	0.42269	14.9599	14.7469	14.9445	15.3021	15.1063	14.9334		0.230171	0.143381
SGGGTGEEPGS#QGLNGEAGPEDSTR	sp|O15355|PPM1G_HUMAN	S183	Protein phosphatase 1G OS=Homo sapiens OX=9606 GN=PPM1G PE=1 SV=1	3	1.7935	0.613159	1.20569	1	1.87938e-09	13.1887	13.2321	13.2137	12.5628	13.0392	13.259		-0.2578	0.278691
NATAGS#DRQVIPAK	sp|Q8N8R7|AL14E_HUMAN	S183	ARL14 effector protein OS=Homo sapiens OX=9606 GN=ARL14EP PE=1 SV=1	3	1.5227	0.388258	1.15947	1	0.562686	15.117	15.595	15.6674	15.8881	15.6267	16.0265		0.387287	0.137089
SKPYEGSQRNS#TELAPPLPVRR	sp|Q9H7D0|DOCK5_HUMAN	S1834	Dedicator of cytokinesis protein 5 OS=Homo sapiens OX=9606 GN=DOCK5 PE=1 SV=3	4,5	2.948	0.591927	0.83945	2	0.238217	17.5433	17.2636	17.5311	17.4171	16.8814	17.866		-0.0578581	0.855928
KLEGNSPQGS#NQGVK	sp|P61006|RAB8A_HUMAN	S185	Ras-related protein Rab-8A OS=Homo sapiens OX=9606 GN=RAB8A PE=1 SV=1	3	2.4115	0.390628	2.27161	1	1.75864e-09	15.0031	15.1397	14.8672	15.315	15.4837	15.1636		0.317462	0.0590669
VVGDRENGS#DNLPSSAGSGDKPLSDPAPF	sp|O43399|TPD54_HUMAN	S186	Tumor protein D54 OS=Homo sapiens OX=9606 GN=TPD52L2 PE=1 SV=2	4	2.3168	0.551019	2.54586	1	0.00969641	14.5988	14.6738	14.693	14.5275	14.8166	14.5599		-0.0205371	0.840813
HSLS#STKLLSPQM*SGEEEDSDLAAK	sp|P42858|HD_HUMAN	S1864	Huntingtin OS=Homo sapiens OX=9606 GN=HTT PE=1 SV=2	4	3.8902	0.60601	0.76359	1	0.686979	15.1013	14.9787	14.983	14.8761	15.0431	15.2256		0.027291	0.814015
EVQAEQPSSS#SPRRK	sp|Q9Y388|RBMX2_HUMAN	S187	RNA-binding motif protein, X-linked 2 OS=Homo sapiens OX=9606 GN=RBMX2 PE=1 SV=2	4	2.3922	0.51229	0.263317	1	1	15.1511	15.2163	15.1085	15.0658	15.2265	15.0836		-0.0332985	0.606898
YIEVFKSS#QEEVRSYSDPPLK	sp|P52597|HNRPF_HUMAN	S187	Heterogeneous nuclear ribonucleoprotein F OS=Homo sapiens OX=9606 GN=HNRNPF PE=1 SV=3	4	2.0228	0.381946	1.3071	1	0.882272	15.1976	15.1394	14.8676	15.0026	15.0144	15.5574		0.123293	0.587597
TNPPTQKPPSPPM*S#GR	sp|Q8IZP0|ABI1_HUMAN	S187	Abl interactor 1 OS=Homo sapiens OX=9606 GN=ABI1 PE=1 SV=4	3	1.8206	0.568871	0.886676	2	0.745712	16.577	16.9491	17.3288	17.134	17.4031	17.6446		0.44227	0.167153
SLPVS#VPVWGFK	sp|Q96B36|AKTS1_HUMAN	S187	Proline-rich AKT1 substrate 1 OS=Homo sapiens OX=9606 GN=AKT1S1 PE=1 SV=1	3	1.72	0.325523	0.843729	1	1	12.692	12.9269	12.8942	13.224	13.8864	12.4982		0.365183	0.420889
APGS#PRGQHEPSKPPPAGETVTGGFGAK	sp|Q9H6F5|CCD86_HUMAN	S188	Coiled-coil domain-containing protein 86 OS=Homo sapiens OX=9606 GN=CCDC86 PE=1 SV=1	4,5	5.64	0.71867	0.0428512	4	1.6834e-09	20.4046	20.3252	20.4254	20.3641	20.5971	20.5827		0.129549	0.18649
IAQSM*S#EANLIDM*EAGKLSK	sp|Q6ZN28|MACC1_HUMAN	S19	Metastasis-associated in colon cancer protein 1 OS=Homo sapiens OX=9606 GN=MACC1 PE=1 SV=2	3,4	4.3675	0.727304	0.370789	4	0.00969634	18.1152	18.148	18.228	18.221	18.0274	18.0084		-0.0781148	0.360584
HLDGEEDGS#SDQSQASGTTGGR	sp|Q9UNF1|MAGD2_HUMAN	S190	Melanoma-associated antigen D2 OS=Homo sapiens OX=9606 GN=MAGED2 PE=1 SV=2	3	2.8864	0.740334	1.38741	2	0.792017	14.0364	14.0478	13.9824	14.0729	14.4733	14.0466		0.175367	0.277148
FLSHS#TDSLNKISK	sp|Q12802|AKP13_HUMAN	S1929	A-kinase anchor protein 13 OS=Homo sapiens OX=9606 GN=AKAP13 PE=1 SV=2	4	2.6801	0.566024	0.19957	1	0.165333	16.3532	16.3413	16.2349	15.7113	15.9967	16.4131		-0.269425	0.263351
FLSHS#TDSLNK	sp|Q12802|AKP13_HUMAN	S1929	A-kinase anchor protein 13 OS=Homo sapiens OX=9606 GN=AKAP13 PE=1 SV=2	3	2.066	0.426767	0.854682	1	0.00438894	17.4056	17.4449	17.4777	16.783	17.2078	17.6313		-0.235371	0.392445
GYRDDRS#PAREPGDVSAR	sp|B3KU38|IQIP1_HUMAN,sp|P0DPB3|SCHI1_HUMAN	S193,S117	IQCJ-SCHIP1 readthrough transcript protein OS=Homo sapiens OX=9606 GN=IQCJ-SCHIP1 PE=1 SV=2,Schwannomin-interacting protein 1 OS=Homo sapiens OX=9606 GN=SCHIP1 PE=1 SV=1	4	2.2959	0.495884	0.193788	1	1.87218e-09	15.3799	15.3357	15.2126	15.3567	14.7101	15.7179		-0.0478484	0.880617
VTDKVLTANSNPS#SPSAAK	sp|Q9NV56|MRGBP_HUMAN	S194	MRG/MORF4L-binding protein OS=Homo sapiens OX=9606 GN=MRGBP PE=1 SV=1	4	1.569	0.349904	0.321041	1	0.883647	15.622	15.3377	15.4983	15.6805	15.7344	15.5131		0.156703	0.212946
EGS#FRVTTATEQAEREEIM*KQM*QDAK	sp|P49757|NUMB_HUMAN	S194	Protein numb homolog OS=Homo sapiens OX=9606 GN=NUMB PE=1 SV=2	5	1.2881	0.231737	1.73471	1	1.86006e-09	17.3439	17.0898	17.1745	17.5175	17.3721	17.291		0.190815	0.128589
ATNS#PKPHM*VPR	sp|O75179|ANR17_HUMAN	S1940	Ankyrin repeat domain-containing protein 17 OS=Homo sapiens OX=9606 GN=ANKRD17 PE=1 SV=3	4	1.6071	0.575633	0.0545067	1	0.601163	19.1103	19.1629	19.3294	18.9139	18.9946	19.1645		-0.176521	0.149388
SRVTDKVLTANSNPSSPS#AAK	sp|Q9NV56|MRGBP_HUMAN	S197	MRG/MORF4L-binding protein OS=Homo sapiens OX=9606 GN=MRGBP PE=1 SV=1	3	3.0213	0.5821	0.806961	1	0.422936	14.9228	14.9179	14.8372	14.8696	14.8763	14.8829		-0.0163333	0.591356
TASESIS#NLSEAGSIK	sp|P30622|CLIP1_HUMAN	S197	CAP-Gly domain-containing linker protein 1 OS=Homo sapiens OX=9606 GN=CLIP1 PE=1 SV=2	3	1.4651	0.47908	1.86927	1	1	15.2243	15.4522	15.3464	15.5687	15.4706	15.5042		0.173514	0.0731374
NGQAEAEEATEQTHIS#PNAIFK	sp|P48436|SOX9_HUMAN	S199	Transcription factor SOX-9 OS=Homo sapiens OX=9606 GN=SOX9 PE=1 SV=1	3,4	5.0376	0.73541	0.0431931	2	1.71443e-09	17.5358	17.5506	17.759	17.7185	17.6341	17.7966		0.101287	0.304188
ERS#PGRLFEDSSR	sp|O14578|CTRO_HUMAN	S1993	Citron Rho-interacting kinase OS=Homo sapiens OX=9606 GN=CIT PE=1 SV=2	4	1.5293	0.48617	2.4473	1	1.77397e-09	16.0081	16.0686	16.0826	16.3199	16.3718	15.9577		0.16339	0.284211
VPLAPITDPQQLQLS#PLK	sp|P31350|RIR2_HUMAN	S20	Ribonucleoside-diphosphate reductase subunit M2 OS=Homo sapiens OX=9606 GN=RRM2 PE=1 SV=1	3	3.8689	0.715139	2.47239	1	1.47563e-09	13.9847	13.7871	13.9046	12.9303	13.9898	14.2138		-0.180812	0.674654
VVS#STSEEEEAFTEKFLK	sp|Q8N573|OXR1_HUMAN	S201	Oxidation resistance protein 1 OS=Homo sapiens OX=9606 GN=OXR1 PE=1 SV=2	3	3.3682	0.57265	0.839804	2	0.648742	13.9841	13.7874	14.1748	14.1634	13.8867	14.1191		0.0743189	0.625974
GAGATSGS#PPAGRN	sp|P16455|MGMT_HUMAN	S201	Methylated-DNA--protein-cysteine methyltransferase OS=Homo sapiens OX=9606 GN=MGMT PE=1 SV=1	2,3	1.4117	0.58396	0.526176	3	0.00441219	16.0349	16.1752	16.0339	16.3488	16.4232	15.779		0.10237	0.649624
NKDSGSDTASAIIPSTTPSVDS#DDESVVKDKK	sp|Q6WKZ4|RFIP1_HUMAN	S202	Rab11 family-interacting protein 1 OS=Homo sapiens OX=9606 GN=RAB11FIP1 PE=1 SV=3	5	4.651	0.675855	0.140643	1	1.4173e-05	15.1003	14.941	15.0701	15.5064	15.271	17.0318		0.899291	0.179891
VVSS#TSEEEEAFTEK	sp|Q8N573|OXR1_HUMAN	S202	Oxidation resistance protein 1 OS=Homo sapiens OX=9606 GN=OXR1 PE=1 SV=2	2,3	3.928	0.660412	0.393126	2	0.00969622	17.2452	17.2467	17.3048	17.1457	16.9737	17.2987		-0.12623	0.258468
ERESSANNSVS#PSESLRASEK	sp|Q04726|TLE3_HUMAN	S203	Transducin-like enhancer protein 3 OS=Homo sapiens OX=9606 GN=TLE3 PE=1 SV=2	3,4	1.9092	0.506966	0.00448284	2	0.00993526	16.2509	16.3066	16.3054	16.4901	15.9445	16.563		0.0448974	0.83005
TPS#PKEEDEEPESPPEKK	sp|Q9H1E3|NUCKS_HUMAN	S204	Nuclear ubiquitous casein and cyclin-dependent kinase substrate 1 OS=Homo sapiens OX=9606 GN=NUCKS1 PE=1 SV=1	4	1.2094	0.257483	2.4788	1	0.883437	14.6276	14.5163	14.8191	14.8514	14.7038	15.3701		0.320783	0.219523
AVTIANSPS#KPSEKDSVVSLESQK	sp|Q8NEF9|SRFB1_HUMAN	S205	Serum response factor-binding protein 1 OS=Homo sapiens OX=9606 GN=SRFBP1 PE=1 SV=1	4	2.6497	0.582745	0.406257	1	0.882907	12.8262	13.3242	12.9906	13.1867	13.3581	13.5063		0.303323	0.15472
DTSPS#SGSAVSSSK	sp|Q8NEY8|PPHLN_HUMAN	S207	Periphilin-1 OS=Homo sapiens OX=9606 GN=PPHLN1 PE=1 SV=2	3	1.9989	0.414028	2.06667	1	1	16.5983	16.4973	16.6292	16.3511	16.5589	16.797		-0.00597	0.966804
ADSGPTQPPLSLS#PAPETKRPGQAAK	sp|O15027|SC16A_HUMAN	S2083	Protein transport protein Sec16A OS=Homo sapiens OX=9606 GN=SEC16A PE=1 SV=4	4,5	3.4598	0.706544	1.11221	2	1.74986e-09	15.6031	15.6998	15.6747	15.6744	16.0313	16.5393		0.422489	0.169757
TNS#SSSSPVVLKEVPK	sp|Q7Z589|EMSY_HUMAN	S209	BRCA2-interacting transcriptional repressor EMSY OS=Homo sapiens OX=9606 GN=EMSY PE=1 SV=2	3	2.9976	0.647585	0.154657	2	0.00440344	16.3616	16.4106	16.4305	16.3815	16.6514	16.6567		0.162301	0.156318
AGGGGGLGAGS#PALSGGQGR	sp|Q6IQ22|RAB12_HUMAN	S21	Ras-related protein Rab-12 OS=Homo sapiens OX=9606 GN=RAB12 PE=1 SV=3	2,3	5.8045	0.769447	0.272278	4	1.60221e-09	19.3138	19.6186	19.2733	19.3581	19.3557	19.0582		-0.144578	0.382864
LTTTGQVTS#PVK	sp|P49916|DNLI3_HUMAN	S210	DNA ligase 3 OS=Homo sapiens OX=9606 GN=LIG3 PE=1 SV=2	2,3	3.0666	0.54943	0.171401	2	1.85178e-09	17.5072	17.6039	17.3249	17.3112	17.3192	17.4164		-0.129758	0.216484
TTPATGEQS#PGAR	sp|O00308|WWP2_HUMAN	S211	NEDD4-like E3 ubiquitin-protein ligase WWP2 OS=Homo sapiens OX=9606 GN=WWP2 PE=1 SV=2	2	1.8595	0.627803	0.216301	3	1.88482e-09	15.1723	15.2847	15.1105	15.1904	15.0712	15.2308		-0.025005	0.738772
KPSDGS#PDTKPSR	sp|Q92733|PRCC_HUMAN	S212	Proline-rich protein PRCC OS=Homo sapiens OX=9606 GN=PRCC PE=1 SV=1	3	2.3408	0.482741	0.470772	1	1.86662e-09	15.8434	15.8746	15.9639	15.872	15.787	15.8181		-0.0683187	0.194028
LAESREQS#PR	sp|Q6NYC8|PPR18_HUMAN	S213	Phostensin OS=Homo sapiens OX=9606 GN=PPP1R18 PE=1 SV=1	2	1.705	0.604751	0.666742	1	2.41588e-07	15.4206	15.3524	15.2258	15.1578	15.3705	15.2557		-0.0716228	0.441336
SQEPIYSEEASGPRS#PLDM*VSSR	sp|Q5T011|SZT2_HUMAN	S2136	KICSTOR complex protein SZT2 OS=Homo sapiens OX=9606 GN=SZT2 PE=1 SV=3	3	3.2763	0.69902	0.664767	1	0.00969618	15.0011	14.7849	14.8997	14.8606	15.2308	14.7859		0.0638831	0.694119
GAPHSS#PARGTPAGTTPGASQAPK	sp|Q8IVT2|MISP_HUMAN	S214	Mitotic interactor and substrate of PLK1 OS=Homo sapiens OX=9606 GN=MISP PE=1 SV=1	4	3.0352	0.491302	0.9542	1	1	16.2206	16.0373	16.193	15.8001	15.9449	16.1785		-0.175812	0.229561
VEGNFNPFAS#PQKNR	sp|Q9H6K1|ILRUN_HUMAN	S215	Protein ILRUN OS=Homo sapiens OX=9606 GN=ILRUN PE=1 SV=2	3	1.3689	0.464241	0.217161	1	1.451e-09	14.6214	14.7124	14.5241	14.6434	14.4858	14.8562		0.0425256	0.741589
GSPHYFS#PFRPY	sp|Q13242|SRSF9_HUMAN	S216	Serine/arginine-rich splicing factor 9 OS=Homo sapiens OX=9606 GN=SRSF9 PE=1 SV=1	3	2.3861	0.732367	0.484473	2	1.86006e-09	17.1977	17.0738	16.5558	16.3882	16.6058	16.7141		-0.373079	0.163214
SGLYRSPS#M*PENLNRPR	sp|P30307|MPIP3_HUMAN	S216	M-phase inducer phosphatase 3 OS=Homo sapiens OX=9606 GN=CDC25C PE=1 SV=2	3	1.5957	0.547283	0.976648	2	0.360517	18.7417	18.386	18.6381	18.5833	18.2492	18.5143		-0.139636	0.395096
DRS#RGRS#LER	sp|Q9UDY2|ZO2_HUMAN,sp|Q9UDY2|ZO2_HUMAN	S216:S220,S216:S220	Tight junction protein ZO-2 OS=Homo sapiens OX=9606 GN=TJP2 PE=1 SV=2,Tight junction protein ZO-2 OS=Homo sapiens OX=9606 GN=TJP2 PE=1 SV=2	2	1.0399	0.217521	1.06264	1	1.801e-09	15.0769	15.3133	14.9471	14.823	15.164	14.9466		-0.134607	0.409797
IYNISGNGS#PLADSK	sp|Q53HL2|BOREA_HUMAN	S219	Borealin OS=Homo sapiens OX=9606 GN=CDCA8 PE=1 SV=2	3	2.4948	0.539242	0.217797	1	1.41586e-05	13.6335	13.2969	13.6149	13.486	13.617	13.2949		-0.0491848	0.749536
M*ARS#PTNSLLK	sp|Q14106|TOB2_HUMAN	S222	Protein Tob2 OS=Homo sapiens OX=9606 GN=TOB2 PE=1 SV=2	2,3	1.8882	0.509003	0.860762	3	1.88427e-09	18.6225	18.5313	18.5597	18.6414	18.5465	18.391		-0.0448653	0.595054
LISPLAS#PADGVK	sp|Q8WYP5|ELYS_HUMAN	S2226	Protein ELYS OS=Homo sapiens OX=9606 GN=AHCTF1 PE=1 SV=3	2	2.4825	0.594199	0.857112	1	1.87276e-09	13.0389	12.8291	12.5753	13.2983	13.6649	13.0721		0.530651	0.0722124
KQQQLEEEAAKPPEPEKPVS#PPPVEQK	sp|O75376|NCOR1_HUMAN	S224	Nuclear receptor corepressor 1 OS=Homo sapiens OX=9606 GN=NCOR1 PE=1 SV=2	5	2.7786	0.562478	1.69806	1	1.12685e-09	14.9508	14.7471	15.0911	15.1899	15.002	16.0423		0.481732	0.224152
M*GSKS#PGNTSQPPAFFSK	sp|Q9Y618|NCOR2_HUMAN	S2258	Nuclear receptor corepressor 2 OS=Homo sapiens OX=9606 GN=NCOR2 PE=1 SV=3	3,4	3.6397	0.667706	0.191022	3	0.0162617	19.2994	19.3302	19.275	19.1855	19.394	19.1521		-0.0576909	0.497188
AGEARPGPTAESAS#GPSEDPSVNFLK	sp|Q13501|SQSTM_HUMAN	S226	Sequestosome-1 OS=Homo sapiens OX=9606 GN=SQSTM1 PE=1 SV=1	3,4	4.1468	0.701674	0.00331416	3	0.00817703	17.3816	17.1482	17.0382	17.3236	17.2266	17.3528		0.111644	0.360391
SSTPKGDM*SAVNDES#F	sp|Q8N488|RYBP_HUMAN	S227	RING1 and YY1-binding protein OS=Homo sapiens OX=9606 GN=RYBP PE=1 SV=2	2,3	3.8578	0.789258	0.620019	5	1.6758e-09	18.1641	18.1505	18.2914	18.4349	18.0987	17.7744		-0.099336	0.638776
TYGGDTGS#PEISFTK	sp|O94915|FRYL_HUMAN	S2272	Protein furry homolog-like OS=Homo sapiens OX=9606 GN=FRYL PE=1 SV=2	2	1.7274	0.516557	1.12756	1	1	15.0861	14.7654	14.8555	15.0455	15.3382	14.8795		0.185437	0.322983
TVFPGAVPVLPAS#PPPKDSLR	sp|Q9UBC2|EP15R_HUMAN	S229	Epidermal growth factor receptor substrate 15-like 1 OS=Homo sapiens OX=9606 GN=EPS15L1 PE=1 SV=1	3,4	4.8237	0.74505	0.733317	3	1.80557e-09	19.4589	19.2121	19.2919	19.5999	19.5743	19.9644		0.391923	0.0544199
AGEARPGPTAESASGPS#EDPSVNFLK	sp|Q13501|SQSTM_HUMAN	S229	Sequestosome-1 OS=Homo sapiens OX=9606 GN=SQSTM1 PE=1 SV=1	4	3.8861	0.620262	0.29628	1	0.0347526	15.3826	15.3475	15.0167	15.1611	15.3234	15.5816		0.106448	0.563064
GPSTPKS#PGASNFSTLPK	sp|Q9Y4E8|UBP15_HUMAN	S229	Ubiquitin carboxyl-terminal hydrolase 15 OS=Homo sapiens OX=9606 GN=USP15 PE=1 SV=3	3	2.1548	0.554994	1.17901	1	0.00972107	15.8173	15.6764	15.6158	16.0729	15.891	15.736		0.196802	0.15993
VSTSPVGLPSIDPSGSSPSSS#SAPLASFSGIPGTR	sp|Q8IWZ3|ANKH1_HUMAN	S2298	Ankyrin repeat and KH domain-containing protein 1 OS=Homo sapiens OX=9606 GN=ANKHD1 PE=1 SV=1	3,4	3.6199	0.275579	1.07693	2	1	13.5668	13.1128	13.5637	14.4549	14.0123	13.3533		0.525693	0.211512
CDGDASPPS#PAR	sp|Q14493|SLBP_HUMAN	S23	Histone RNA hairpin-binding protein OS=Homo sapiens OX=9606 GN=SLBP PE=1 SV=1	2	2.0112	0.747763	0.252564	2	1.86433e-09	15.5748	15.7873	15.7653	15.5369	15.6244	15.7788		-0.0624577	0.557507
FIIGS#VSEDNSEDEISNLVK	sp|Q13085|ACACA_HUMAN	S23	Acetyl-CoA carboxylase 1 OS=Homo sapiens OX=9606 GN=ACACA PE=1 SV=2	3	1.6608	0.394223	0.33566	2	0.451288	13.0335	12.9346	12.9291	13.6038	13.2832	13.0267		0.338815	0.117608
M*PIVGLGTWKS#PLGK	sp|O60218|AK1BA_HUMAN	S23	Aldo-keto reductase family 1 member B10 OS=Homo sapiens OX=9606 GN=AKR1B10 PE=1 SV=2	3	1.6092	0.444196	0.323177	1	1.90397e-09	15.2917	15.2405	15.2845	15.1265	15.7269	15.5331		0.189938	0.345185
HYEDGYPGGSDNYGS#LSR	sp|O60716|CTND1_HUMAN	S230	Catenin delta-1 OS=Homo sapiens OX=9606 GN=CTNND1 PE=1 SV=1	2,3	3.4345	0.792876	0.142342	6	1.41665e-05	17.5169	17.44	17.0313	17.0707	17.2978	17.464		-0.0519015	0.797138
SANPPHTIQASEEQSS#TPAPVKK	sp|Q9Y450|HBS1L_HUMAN	S230	HBS1-like protein OS=Homo sapiens OX=9606 GN=HBS1L PE=1 SV=1	4	1.9642	0.653396	0.308465	1	0.276339	15.4567	15.4024	15.5052	15.3978	15.3191	15.5154		-0.0439984	0.531383
QFPPS#PSAPK	sp|O75381|PEX14_HUMAN	S232	Peroxisomal membrane protein PEX14 OS=Homo sapiens OX=9606 GN=PEX14 PE=1 SV=1	2	1.495	0.590769	0.635139	1	0.00969649	14.469	14.3106	14.417	14.6051	14.7786	14.2775		0.154856	0.371873
NAS#NLERNDLRIEDGISSTLPSK	sp|Q86V48|LUZP1_HUMAN	S233	Leucine zipper protein 1 OS=Homo sapiens OX=9606 GN=LUZP1 PE=1 SV=2	4	2.5204	0.422155	1.76604	1	1.74865e-09	15.63	15.4845	15.5123	15.649	15.5887	15.8133		0.141411	0.154129
TPLSQS#M*SVLPTSKPEK	sp|Q6WKZ4|RFIP1_HUMAN	S234	Rab11 family-interacting protein 1 OS=Homo sapiens OX=9606 GN=RAB11FIP1 PE=1 SV=3	3,4	3.4739	0.699243	0.150704	4	1.38177e-05	17.1905	17.1468	17.1358	17.0844	17.3871	17.219		0.0724653	0.46186
TSSS#ETEEKKPEKPLILQSLGPK	sp|Q9Y5K6|CD2AP_HUMAN	S234	CD2-associated protein OS=Homo sapiens OX=9606 GN=CD2AP PE=1 SV=1	5	1.6606	0.318138	1.10104	1	1	14.6106	14.5357	14.5018	14.7342	14.6163	15.3376		0.346648	0.199342
RRDS#YYDRGYDR	sp|Q13595|TRA2A_HUMAN	S236	Transformer-2 protein homolog alpha OS=Homo sapiens OX=9606 GN=TRA2A PE=1 SV=1	4	2.3352	0.501113	0.465566	2	1.41565e-05	17.2237	16.8349	16.6374	16.4184	16.3019	16.6679		-0.435924	0.0985769
RLSS#LRAS#TSKSESSQK	sp|P62753|RS6_HUMAN	S236:S240	40S ribosomal protein S6 OS=Homo sapiens OX=9606 GN=RPS6 PE=1 SV=1	3	2.8099	0.311257	0.115077	1	0.636243	16.1646	16.3014	16.1499	16.3574	16.4759	16.1512		0.122868	0.312524
SQDQARKS#KS#PTLR	sp|Q13523|PRP4B_HUMAN	S239:S241	Serine/threonine-protein kinase PRP4 homolog OS=Homo sapiens OX=9606 GN=PRPF4B PE=1 SV=3	3	1.0171	0.262609	0.0919106	1	0.494145	15.9995	16.0448	15.9433	15.5326	16.195	15.9517		-0.102784	0.627126
TSAVS#SPLLDQQR	sp|Q5T200|ZC3HD_HUMAN	S241	Zinc finger CCCH domain-containing protein 13 OS=Homo sapiens OX=9606 GN=ZC3H13 PE=1 SV=1	2	1.7	0.680059	1.0252	1	0.783986	16.6272	16.5741	16.5709	16.594	16.6877	16.7021		0.0705344	0.140746
TPKGPS#SVEDIKAK	sp|P06748|NPM_HUMAN	S242	Nucleophosmin OS=Homo sapiens OX=9606 GN=NPM1 PE=1 SV=2	3,4	2.3183	0.573926	0.334225	4	0.305121	18.3442	18.1512	18.3673	18.4383	18.4698	18.4758		0.17371	0.0667332
SKLVRLS#SDSFAR	sp|Q9HB09|B2L12_HUMAN	S242	Bcl-2-like protein 12 OS=Homo sapiens OX=9606 GN=BCL2L12 PE=1 SV=1	4	1.003	0.217049	0.072778	1	0.00480886	16.8444	16.8621	17.1558	17.2224	16.9902	17.3213		0.223879	0.187067
KGAANAS#GSSPDAPAKDAR	sp|O75962|TRIO_HUMAN	S2426	Triple functional domain protein OS=Homo sapiens OX=9606 GN=TRIO PE=1 SV=2	4	1.6262	0.438753	1.04307	1	1	13.9633	13.8906	14.0222	14.3421	12.6144	14.561		-0.119506	0.855819
AAKLSEGS#QPAEEEEDQETPSR	sp|Q9UKV3|ACINU_HUMAN	S243	Apoptotic chromatin condensation inducer in the nucleus OS=Homo sapiens OX=9606 GN=ACIN1 PE=1 SV=2	3	4.6308	0.782435	0.766131	1	1.81621e-09	14.7471	14.6545	14.9122	14.728	14.8641	14.6192		-0.0342045	0.757482
ASAVSELS#PRERSPALK	sp|Q9Y2W1|TR150_HUMAN	S243	Thyroid hormone receptor-associated protein 3 OS=Homo sapiens OX=9606 GN=THRAP3 PE=1 SV=2	3,4	2.406	0.582719	0.909332	2	1.80912e-09	17.7115	17.6858	17.6808	18.0917	17.5513	17.7266		0.0971502	0.575296
LNEAQPSTIATSM*RDSLIDS#LT	sp|P56537|IF6_HUMAN	S243	Eukaryotic translation initiation factor 6 OS=Homo sapiens OX=9606 GN=EIF6 PE=1 SV=1	3	1.9933	0.678573	0.202491	1	0.382422	13.9227	14.146	13.933	14.4224	14.0846	14.4185		0.307874	0.0824181
SSEGS#LGGQNSGIGGR	sp|Q9UGP4|LIMD1_HUMAN	S243	LIM domain-containing protein 1 OS=Homo sapiens OX=9606 GN=LIMD1 PE=1 SV=1	2	1.2424	0.356648	1.58274	1	1.89549e-09	12.3025	12.7819	12.5843	12.6132	12.9684	12.5676		0.160187	0.442466
GKS#PPPEFAK	sp|P52294|IMA5_HUMAN	S244	Importin subunit alpha-5 OS=Homo sapiens OX=9606 GN=KPNA1 PE=1 SV=3	3	1.484	0.410984	0.0326781	2	1.64005e-09	17.0551	17.3171	17.1001	16.7454	17.1083	16.9977		-0.206952	0.198582
ARS#VSISVPSTPR	sp|Q96K30|RITA1_HUMAN	S246	RBPJ-interacting and tubulin-associated protein 1 OS=Homo sapiens OX=9606 GN=RITA1 PE=1 SV=1	3	2.0395	0.592939	0.885542	1	1.40184e-05	15.0091	14.8683	15.0794	14.8391	15.3997	14.7271		0.00302092	0.989564
SLM*S#VSGAETVNGEVPATPVKR	sp|Q8IUW5|RELL1_HUMAN	S247	RELT-like protein 1 OS=Homo sapiens OX=9606 GN=RELL1 PE=1 SV=1	3	3.4758	0.707578	1.32442	1	1.4179e-05	14.3002	14.3107	14.2748	14.3396	14.0723	14.2323		-0.0804755	0.362569
IVDS#PEKLK	sp|Q9BZD4|NUF2_HUMAN	S247	Kinetochore protein Nuf2 OS=Homo sapiens OX=9606 GN=NUF2 PE=1 SV=2	2,3	2.0132	0.473043	0.635011	3	1.43757e-09	18.3654	18.4259	18.4306	18.3521	18.4767	18.4961		0.0343304	0.528133
VLESLDRS#KDK	sp|Q8WY22|BRI3B_HUMAN	S248	BRI3-binding protein OS=Homo sapiens OX=9606 GN=BRI3BP PE=1 SV=1	4	1.7385	0.380731	0.326988	2	1.8438e-09	18.464	18.3667	18.5951	18.5875	18.4866	18.3709		0.00640869	0.947278
ARSVS#ISVPSTPR	sp|Q96K30|RITA1_HUMAN	S248	RBPJ-interacting and tubulin-associated protein 1 OS=Homo sapiens OX=9606 GN=RITA1 PE=1 SV=1	3	1.4169	0.385701	0.902461	1	0.883991	15.5895	15.4108	15.2664	15.8215	15.4305	15.296		0.0937481	0.63586
VKKEAGENAPVLS#DDELVSM*SVR	sp|O60675|MAFK_HUMAN	S25	Transcription factor MafK OS=Homo sapiens OX=9606 GN=MAFK PE=1 SV=1	4	4.2442	0.70336	1.07946	1	1.62338e-09	16.0793	16.0812	16.2397	16.503	16.1843	16.7603		0.349087	0.116576
QAS#DT#EEDDITDNQKHKPPKVPK	sp|Q6ZU65|UBN2_HUMAN	S250:T252	Ubinuclein-2 OS=Homo sapiens OX=9606 GN=UBN2 PE=1 SV=2	5	1.8963	0.59247	1.01808	1	1.73438e-09	16.2449	16.4242	16.2829	16.4532	16.5837	16.4054		0.163431	0.0987146
ACAS#PSAQVEGSPVAGSDGSQPAVK	sp|Q9UFC0|LRWD1_HUMAN	S251	Leucine-rich repeat and WD repeat-containing protein 1 OS=Homo sapiens OX=9606 GN=LRWD1 PE=1 SV=2	3	5.8498	0.827652	0.487053	1	0.00440587	14.7589	14.6524	14.6425	14.5613	14.6988	14.7621		-0.0105241	0.887806
GSEGYLAATYPTVGQTS#PRAR	sp|P21359|NF1_HUMAN	S2515	Neurofibromin OS=Homo sapiens OX=9606 GN=NF1 PE=1 SV=2	3	4.3942	0.709322	0.914947	2	0.00969614	16.3212	16.3869	16.1441	15.6399	15.9615	16.0706		-0.393411	0.0567529
ERSPALKS#PLQSVVVR	sp|Q9Y2W1|TR150_HUMAN	S253	Thyroid hormone receptor-associated protein 3 OS=Homo sapiens OX=9606 GN=THRAP3 PE=1 SV=2	3,4	2.6088	0.601694	0.23368	2	1.81331e-09	18.099	17.7695	17.7915	18.1723	17.8975	18.2335		0.214448	0.221685
SS#PKSNDSDLQEYELEVKR	sp|Q53EP0|FND3B_HUMAN	S254	Fibronectin type III domain-containing protein 3B OS=Homo sapiens OX=9606 GN=FNDC3B PE=1 SV=2	3	3.9546	0.718834	0.737578	1	0.015784	15.4761	15.2717	15.1923	14.9683	15.2369	15.3415		-0.131142	0.400801
M*SES#PTPCSGSSFEETEALVNTAAK	sp|O95359|TACC2_HUMAN	S2569	Transforming acidic coiled-coil-containing protein 2 OS=Homo sapiens OX=9606 GN=TACC2 PE=1 SV=3	3,4	4.5201	0.757837	0.203509	6	0.0113284	16.4068	16.5804	16.5774	16.4621	16.6014	16.1878		-0.104443	0.480407
DRFFQGS#QEFLASASASAER	sp|Q7Z2W4|ZCCHV_HUMAN	S257	Zinc finger CCCH-type antiviral protein 1 OS=Homo sapiens OX=9606 GN=ZC3HAV1 PE=1 SV=3	3	3.5706	0.701507	0.164591	1	1.55835e-09	14.4447	14.5513	14.4932	14.3029	14.4095	14.4362		-0.113581	0.0901755
SGTLKS#PPKGFDTTAINK	sp|Q14155|ARHG7_HUMAN	S257	Rho guanine nucleotide exchange factor 7 OS=Homo sapiens OX=9606 GN=ARHGEF7 PE=1 SV=2	4	1.9377	0.512412	0.542373	1	0.834736	15.5563	15.4503	15.8167	15.5434	15.7324	16.5802		0.344241	0.364613
GPPAS#SPAPAPK	sp|Q15942|ZYX_HUMAN	S258	Zyxin OS=Homo sapiens OX=9606 GN=ZYX PE=1 SV=1	3	2.8428	0.563318	0.379464	2	0.765997	19.8727	19.9162	19.8767	19.488	19.9824	20.0823		-0.0376288	0.848157
ELPSLS#PAPDTGLSPSKR	sp|Q9UBF8|PI4KB_HUMAN	S258	Phosphatidylinositol 4-kinase beta OS=Homo sapiens OX=9606 GN=PI4KB PE=1 SV=1	3,4	2.5563	0.622267	0.747936	2	1.89937e-09	16.4838	16.2469	16.3777	16.445	16.2462	16.3833		-0.0112966	0.906432
VTNSSIVVS#PK	sp|Q9NRD1|FBX6_HUMAN	S258	F-box only protein 6 OS=Homo sapiens OX=9606 GN=FBXO6 PE=1 SV=1	2	1.3233	0.461044	1.16681	1	1.81621e-09	14.5959	14.8611	14.5464	15.095	14.851	14.7096		0.217389	0.218506
STS#TPNVHM*VSTTLPVDSR	sp|P04049|RAF1_HUMAN	S259	RAF proto-oncogene serine/threonine-protein kinase OS=Homo sapiens OX=9606 GN=RAF1 PE=1 SV=1	2,3	3.5859	0.70741	0.203833	3	0.351284	19.0034	19.0785	18.7286	18.7378	18.5843	18.9609		-0.175847	0.313187
GPPASS#PAPAPK	sp|Q15942|ZYX_HUMAN	S259	Zyxin OS=Homo sapiens OX=9606 GN=ZYX PE=1 SV=1	2	2.0891	0.450337	0.0625725	2	0.00441217	18.0912	18.269	18.1548	17.8828	18.24	18.3572		-0.011659	0.942483
GSPS#PASVSSGR	sp|P10398|ARAF_HUMAN	S259	Serine/threonine-protein kinase A-Raf OS=Homo sapiens OX=9606 GN=ARAF PE=1 SV=2	2	1.422	0.591702	0.139491	1	7.11604e-05	14.2981	14.223	14.2915	14.3966	14.0896	13.763		-0.187796	0.366321
SRPTSEGS#DIESTEPQKQCSK	sp|Q4G0J3|LARP7_HUMAN	S261	La-related protein 7 OS=Homo sapiens OX=9606 GN=LARP7 PE=1 SV=1	3	1.5472	0.423539	0.682348	1	1.44007e-05	15.6713	15.7235	15.6327	15.2055	15.617	15.5992		-0.201905	0.214137
GHVS#PAEDQTIQAPPVSVSALAR	sp|Q92622|RUBIC_HUMAN	S266	Run domain Beclin-1-interacting and cysteine-rich domain-containing protein OS=Homo sapiens OX=9606 GN=RUBCN PE=1 SV=4	3	4.6093	0.750635	1.23465	1	1.64177e-09	13.387	13.612	13.9298	13.9963	14.3577	14.0057		0.476961	0.0729778
LDPDSIPS#PIQVIENDRASR	sp|O94855|SC24D_HUMAN	S266	Protein transport protein Sec24D OS=Homo sapiens OX=9606 GN=SEC24D PE=1 SV=2	3	1.2215	0.423332	0.994429	1	0.00969621	13.1683	13.2538	12.9126	13.675	13.6955	13.2798		0.438498	0.0610973
SPS#PYYSR	sp|P62995|TRA2B_HUMAN,sp|Q13595|TRA2A_HUMAN	S266,S262	Transformer-2 protein homolog beta OS=Homo sapiens OX=9606 GN=TRA2B PE=1 SV=1,Transformer-2 protein homolog alpha OS=Homo sapiens OX=9606 GN=TRA2A PE=1 SV=1	2	1.1392	0.386324	0.0904589	2	1.3818e-05	17.4615	17.6794	17.3475	17.4034	17.3453	17.4485		-0.0970879	0.394334
S#RLTPVS#PESSSTEEK	sp|Q13501|SQSTM_HUMAN	S266:S272	Sequestosome-1 OS=Homo sapiens OX=9606 GN=SQSTM1 PE=1 SV=1	3,4	2.7447	0.529177	0.0927692	10	0.246936	19.3077	19.4794	19.2069	19.3875	19.6019	19.2687		0.0880407	0.522693
STTSQVTPAEEKDGHS#PM*SK	sp|P78559|MAP1A_HUMAN	S2664	Microtubule-associated protein 1A OS=Homo sapiens OX=9606 GN=MAP1A PE=1 SV=6	4	2.7048	0.443545	0.477927	1	0.0162617	14.8575	15.0018	14.8256	15.2923	14.7049	14.6025		-0.028375	0.904313
QRS#LGPSLATDKS	sp|Q9H3N1|TMX1_HUMAN	S270	Thioredoxin-related transmembrane protein 1 OS=Homo sapiens OX=9606 GN=TMX1 PE=1 SV=1	2,3	2.6442	0.671659	0.0521589	4	1.71126e-09	19.6031	19.5781	19.6534	19.8122	19.3793	19.5657		-0.025774	0.84945
SGS#PISSEER	sp|P0CAP2|GRL1A_HUMAN	S270	DNA-directed RNA polymerase II subunit GRINL1A OS=Homo sapiens OX=9606 GN=POLR2M PE=1 SV=1	2	1.1421	0.351721	1.60889	1	0.255008	14.8028	14.6071	15.0995	14.3521	14.5574	14.7825		-0.272478	0.223973
RTEEKYGGDS#DHPS#DGETSVQPM*M*TK	sp|Q8WYQ5|DGCR8_HUMAN	S271:S275	Microprocessor complex subunit DGCR8 OS=Homo sapiens OX=9606 GN=DGCR8 PE=1 SV=1	4	4.6898	0.326877	0.752829	3	1.90223e-09	16.9941	16.72	16.3406	16.282	16.3454	16.1732		-0.418054	0.099919
HVTLPS#SPR	sp|Q5T4S7|UBR4_HUMAN	S2718	E3 ubiquitin-protein ligase UBR4 OS=Homo sapiens OX=9606 GN=UBR4 PE=1 SV=1	2	1.1615	0.486096	2.18593	1	1	17.1499	17.1869	17.211	16.5552	16.6169	17.4336		-0.314042	0.330311
ALAS#IDSKLNQAK	sp|P18206|VINC_HUMAN	S272	Vinculin OS=Homo sapiens OX=9606 GN=VCL PE=1 SV=4	3	2.1182	0.501227	0.787999	2	1.82256e-09	15.7318	15.8648	15.6172	15.9606	15.9823	15.7976		0.175557	0.12982
SAS#WGSTDQLKEIAK	sp|Q6P1L5|F117B_HUMAN	S273	Protein FAM117B OS=Homo sapiens OX=9606 GN=FAM117B PE=1 SV=2	3	1.9538	0.580715	0.944779	1	1.90223e-09	14.9414	14.6883	15.1684	15.1323	15.3869	15.5396		0.420231	0.082821
SAPSS#APSTPLSTDAPEFLSVPKDRPR	sp|Q9UKF7|PITC1_HUMAN	S274	Cytoplasmic phosphatidylinositol transfer protein 1 OS=Homo sapiens OX=9606 GN=PITPNC1 PE=1 SV=3	4	3.1417	0.585638	2.17589	1	0.563147	13.8971	14.0447	13.9793	14.5406	13.7962	14.3381		0.251238	0.329142
ALASIDS#KLNQAK	sp|P18206|VINC_HUMAN	S275	Vinculin OS=Homo sapiens OX=9606 GN=VCL PE=1 SV=4	3	1.8195	0.281616	1.85966	1	1.8999e-09	13.5428	13.4913	13.4061	13.4192	13.6066	13.8836		0.156366	0.328574
VVFENEQDNSS#LTKTQR	sp|Q2LD37|K1109_HUMAN	S2755	Transmembrane protein KIAA1109 OS=Homo sapiens OX=9606 GN=KIAA1109 PE=1 SV=2	4	4.2625	0.739449	1.54925	1	0.0055348	15.688	15.7942	15.8842	15.63	16.0649	15.548		-0.0411374	0.82081
SRS#PLGFYVHLK	sp|Q8IXT5|RB12B_HUMAN	S280	RNA-binding protein 12B OS=Homo sapiens OX=9606 GN=RBM12B PE=1 SV=2	4	2.8129	0.47723	0.755074	1	0.27277	17.2738	17.49	17.1054	16.9794	17.2379	17.4638		-0.0626831	0.743603
GVGGAVPGAVLEPVARAPS#VR	sp|Q9Y446|PKP3_HUMAN	S280	Plakophilin-3 OS=Homo sapiens OX=9606 GN=PKP3 PE=1 SV=1	2,3,4	2.6341	0.657231	0.702586	3	8.0757e-10	17.3865	17.2888	17.4948	17.7245	17.8238	17.3509		0.243077	0.193697
AAALS#LSTLASPK	sp|P98172|EFNB1_HUMAN	S281	Ephrin-B1 OS=Homo sapiens OX=9606 GN=EFNB1 PE=1 SV=1	3	1.7699	0.436296	0.212008	3	1.87425e-09	18.5068	18.5311	18.388	18.3071	18.5373	18.4111		-0.0568066	0.516278
SKRPPKSPEEEGQM*S#S	sp|Q9BRL6|SRSF8_HUMAN	S281	Serine/arginine-rich splicing factor 8 OS=Homo sapiens OX=9606 GN=SRSF8 PE=1 SV=1	3	1.7576	0.718821	0.150636	1	0.00438872	16.088	16.1286	16.2738	16.2788	16.3915	16.1358		0.105226	0.321245
RPPKSPEEEGQM*S#S	sp|Q9BRL6|SRSF8_HUMAN	S281	Serine/arginine-rich splicing factor 8 OS=Homo sapiens OX=9606 GN=SRSF8 PE=1 SV=1	3	1.406	0.517923	0.819289	1	0.325178	15.8683	16.6087	16.3148	16.7532	16.4342	17.0707		0.48873	0.15925
ES#RQEEM*NSQQEEEEM*ETDAR	sp|Q13435|SF3B2_HUMAN	S282	Splicing factor 3B subunit 2 OS=Homo sapiens OX=9606 GN=SF3B2 PE=1 SV=2	3	1.2422	0.562309	0.371858	1	0.837157	12.6127	12.3889	12.2763	12.2985	12.5501	14.0736		0.548096	0.385653
SLSYEEPRRHS#PPIEK	sp|Q8IZD4|DCP1B_HUMAN	S283	mRNA-decapping enzyme 1B OS=Homo sapiens OX=9606 GN=DCP1B PE=1 SV=2	3,4	2.1633	0.558591	0.473969	4	1.72361e-09	19.0519	18.7669	19.1731	18.6666	18.8394	19.197		-0.0963058	0.650848
SVESTS#PEPSK	sp|P18583|SON_HUMAN	S283	Protein SON OS=Homo sapiens OX=9606 GN=SON PE=1 SV=4	2	1.8067	0.594067	0.540623	1	0.0273631	15.8914	15.861	15.7232	15.2838	15.6322	15.9368		-0.207537	0.348551
LLKKDAS#SSPASTASSASSTSLK	sp|Q04724|TLE1_HUMAN	S284	Transducin-like enhancer protein 1 OS=Homo sapiens OX=9606 GN=TLE1 PE=1 SV=2	4	1.9131	0.387486	2.80269	1	1	15.7024	15.5093	15.6123	15.7876	15.3646	15.678		0.00205167	0.988889
RQS#VGDFVSGALNK	sp|Q6P4F7|RHGBA_HUMAN	S285	Rho GTPase-activating protein 11A OS=Homo sapiens OX=9606 GN=ARHGAP11A PE=1 SV=2	3	2.9634	0.493757	0.146824	2	1.63842e-09	15.8421	15.8674	15.8525	15.9138	15.6221	16.0813		0.0184043	0.897661
VTSGGVSES#PSGFSK	sp|O14757|CHK1_HUMAN	S286	Serine/threonine-protein kinase Chk1 OS=Homo sapiens OX=9606 GN=CHEK1 PE=1 SV=2	2,3	2.7994	0.651036	0.51523	2	5.64364e-06	16.108	16.2662	16.4093	16.3833	16.0467	16.3874		0.0112915	0.94067
SPS#LPPK	sp|P41970|ELK3_HUMAN	S286	ETS domain-containing protein Elk-3 OS=Homo sapiens OX=9606 GN=ELK3 PE=1 SV=2	2	1.108	0.282942	1.39304	1	1.88482e-09	16.5739	16.8446	16.7842	16.6531	16.5343	16.3934		-0.20731	0.135748
TRDDGDEEGLLTHS#EEELEHSQDTDADDGALQ	sp|Q9UKM9|RALY_HUMAN	S288	RNA-binding protein Raly OS=Homo sapiens OX=9606 GN=RALY PE=1 SV=1	4	3.8777	0.787219	1.00501	2	0.138737	13.9721	13.8588	14.2854	14.6236	13.7843	15.9054		0.732364	0.309531
RFS#DSEERHTK	sp|O75113|N4BP1_HUMAN	S288	NEDD4-binding protein 1 OS=Homo sapiens OX=9606 GN=N4BP1 PE=1 SV=4	3	1.0065	0.432688	2.70942	1	0.110338	NaN	13.1785	13.0535	12.9543	13.152	13.1794		-0.0208187	0.852363
ITDSEASKPKDGQDAIAQS#PEKESK	sp|Q9NWH9|SLTM_HUMAN	S289	SAFB-like transcription modulator OS=Homo sapiens OX=9606 GN=SLTM PE=1 SV=2	4,5	3.6271	0.671831	0.739382	2	1.89671e-09	15.2948	15.2406	15.3476	15.4437	15.3649	15.9931		0.306221	0.200474
TRS#NPEGAEDRAVGAQASVGSR	sp|Q9NWV8|BABA1_HUMAN	S29	BRISC and BRCA1-A complex member 1 OS=Homo sapiens OX=9606 GN=BABAM1 PE=1 SV=1	3,4	2.9363	0.704288	0.00448639	5	1.40467e-05	17.0329	17.226	17.3834	18.3362	18.1122	17.0257		0.610607	0.217141
KS#PPKADEKER	sp|Q13427|PPIG_HUMAN	S290	Peptidyl-prolyl cis-trans isomerase G OS=Homo sapiens OX=9606 GN=PPIG PE=1 SV=2	4	1.5849	0.476497	0.426378	1	1.41151e-09	16.679	16.5343	16.73	16.0559	16.3739	16.7997		-0.237911	0.346736
YHGHS#M*SDPGVSYR	sp|P08559|ODPA_HUMAN,sp|P29803|ODPAT_HUMAN	S293,S291	Pyruvate dehydrogenase E1 component subunit alpha, somatic form, mitochondrial OS=Homo sapiens OX=9606 GN=PDHA1 PE=1 SV=3,Pyruvate dehydrogenase E1 component subunit alpha, testis-specific form, mitochondrial OS=Homo sapiens OX=9606 GN=PDHA2 PE=1 SV=1	3,4	2.013	0.594454	0.0521978	3	0.00985619	16.9918	17.1722	16.7781	16.5268	16.8487	16.8839		-0.227529	0.230215
HYS#PEDEPSPEAQPIAAYK	sp|Q6ZSR9|YJ005_HUMAN	S294	Uncharacterized protein FLJ45252 OS=Homo sapiens OX=9606 PE=2 SV=2	3	4.7107	0.774874	2.67023	1	1	15.7451	15.6482	15.4149	15.2397	15.3048	15.6325		-0.210377	0.249074
NSADDEELTNDSLTLSQSKS#NEDSLILEK	sp|O94880|PHF14_HUMAN	S298	PHD finger protein 14 OS=Homo sapiens OX=9606 GN=PHF14 PE=1 SV=2	4	2.5465	0.449087	1.87961	1	0.785815	13.7397	13.9465	13.5234	13.5427	14.2709	14.285		0.296306	0.340154
LAPPSSTLS#PGSAENNGNANILIAANGTK	sp|Q7Z3B3|KANL1_HUMAN	S30	KAT8 regulatory NSL complex subunit 1 OS=Homo sapiens OX=9606 GN=KANSL1 PE=1 SV=2	4	1.5861	0.349032	0.907698	1	0.883586	12.4384	12.4867	12.2966	12.6407	13.2835	12.6864		0.462934	0.0973796
LFS#GDVVLTAR	sp|P16152|CBR1_HUMAN	S30	Carbonyl reductase [NADPH] 1 OS=Homo sapiens OX=9606 GN=CBR1 PE=1 SV=3	2	1.174	0.299659	2.34428	1	1.82882e-09	12.4569	12.8105	12.3409	13.3262	13.0742	12.5126		0.434912	0.193873
QFS#LENVQEGEILHDAK	sp|O75113|N4BP1_HUMAN	S300	NEDD4-binding protein 1 OS=Homo sapiens OX=9606 GN=N4BP1 PE=1 SV=4	3	1.9046	0.359551	0.424342	1	1.37738e-09	12.9123	12.8683	12.7891	12.9884	13.2448	12.8435		0.16898	0.240694
IRIDS#LSAQLSQLQK	sp|P02545|LMNA_HUMAN	S301	Prelamin-A/C OS=Homo sapiens OX=9606 GN=LMNA PE=1 SV=1	3,4	4.4179	0.588289	1.2184	2	0.216146	17.1933	16.9537	16.9675	17.0518	17.2076	17.1745		0.106486	0.306863
AQGGQTQS#PTKSHTPSPTSPK	sp|P40123|CAP2_HUMAN	S301	Adenylyl cyclase-associated protein 2 OS=Homo sapiens OX=9606 GN=CAP2 PE=1 SV=1	4	3.1277	0.53752	2.79953	1	0.326518	15.7349	15.7387	15.9336	15.9001	15.7023	15.6319		-0.0576423	0.607855
SGSGLQEPMM*PFGAS#AFK	sp|Q9P286|PAK5_HUMAN	S302	Serine/threonine-protein kinase PAK 5 OS=Homo sapiens OX=9606 GN=PAK5 PE=1 SV=1	3	1.161	0.228252	0.514452	1	0.00441206	15.3677	15.1169	15.0998	15.4445	15.2774	14.9045		0.0139634	0.942404
VNLEESSGVENS#PAGARPK	sp|Q8WVM8|SCFD1_HUMAN	S303	Sec1 family domain-containing protein 1 OS=Homo sapiens OX=9606 GN=SCFD1 PE=1 SV=4	3,4	4.4182	0.760468	0.668575	3	1.58052e-09	18.4635	18.3514	18.2867	18.4299	18.2962	18.8313		0.151951	0.41908
NQKQPGVDS#LSPVASLPK	sp|Q9UBW7|ZMYM2_HUMAN	S303	Zinc finger MYM-type protein 2 OS=Homo sapiens OX=9606 GN=ZMYM2 PE=1 SV=1	3,4	2.194	0.607612	0.249993	2	0.847931	16.1632	15.8322	15.9496	16.0883	15.9881	16.1061		0.0791756	0.487297
TLLKAPGS#TSNLAR	sp|Q9NYZ3|GTSE1_HUMAN	S303	G2 and S phase-expressed protein 1 OS=Homo sapiens OX=9606 GN=GTSE1 PE=1 SV=3	3	1.0315	0.238197	1.82172	1	0.268774	14.751	14.9115	14.6906	14.6552	13.7475	14.5597		-0.463579	0.19169
NSSTPGLQVPVS#PTVPIQNQK	sp|Q03164|KMT2A_HUMAN	S3036	Histone-lysine N-methyltransferase 2A OS=Homo sapiens OX=9606 GN=KMT2A PE=1 SV=5	3	3.7881	0.733112	1.5802	1	1.86986e-09	16.5068	16.5587	16.5989	16.5438	16.865	16.6589		0.134429	0.240683
NRS#ASITNLSLDR	sp|Q9Y2I7|FYV1_HUMAN	S305	1-phosphatidylinositol 3-phosphate 5-kinase OS=Homo sapiens OX=9606 GN=PIKFYVE PE=1 SV=3	3	0.6594	0.271156	3.53105	1	0.281765	14.7434	14.6035	14.893	14.8573	14.8348	14.2906		-0.0857299	0.694854
KDPSGASNPSADS#PLHR	sp|P55317|FOXA1_HUMAN	S307	Hepatocyte nuclear factor 3-alpha OS=Homo sapiens OX=9606 GN=FOXA1 PE=1 SV=2	3,4	2.6501	0.682036	0.347698	4	1.80487e-09	17.9889	17.6597	17.8332	17.7843	17.7589	18.1942		0.0852553	0.642585
LGHPEALSAGTGS#PQPPSFTYAQQR	sp|Q15942|ZYX_HUMAN	S308	Zyxin OS=Homo sapiens OX=9606 GN=ZYX PE=1 SV=1	3	5.4638	0.76811	1.04187	1	1.90887e-09	13.5625	13.4581	13.8566	12.827	13.6962	14.042		-0.104016	0.798162
NGSSS#DSSVGEKLGAAAADAVTGR	sp|Q9H4A3|WNK1_HUMAN	S31	Serine/threonine-protein kinase WNK1 OS=Homo sapiens OX=9606 GN=WNK1 PE=1 SV=2	3	3.4771	0.773259	1.28384	2	0.317273	14.2262	13.9786	14.4542	14.5773	14.2793	14.4844		0.22733	0.235895
S#TSATDTHHVEM*ARER	sp|O14874|BCKD_HUMAN	S31	[3-methyl-2-oxobutanoate dehydrogenase [lipoamide]] kinase, mitochondrial OS=Homo sapiens OX=9606 GN=BCKDK PE=1 SV=2	4	3.2138	0.602931	0.825797	1	0.00465834	16.2625	16.1332	16.395	16.6515	15.8924	15.495		-0.250633	0.510738
M*LAAKS#ADGSAPAGEGEGVTLQR	sp|Q01650|LAT1_HUMAN	S31	Large neutral amino acids transporter small subunit 1 OS=Homo sapiens OX=9606 GN=SLC7A5 PE=1 SV=2	3	2.5203	0.74507	0.454273	1	1.87938e-09	15.5863	15.4494	15.3338	15.5771	15.5145	15.2179		-0.0200294	0.887279
LRKGS#DALRPPVPQGEDEVPKASGAPPAGLGSAR	sp|Q8N3D4|EH1L1_HUMAN	S310	EH domain-binding protein 1-like protein 1 OS=Homo sapiens OX=9606 GN=EHBP1L1 PE=1 SV=2	5	3.126	0.618074	0.981145	1	1.33394e-09	15.2956	15.1089	15.3855	15.4274	15.5146	16.129		0.427008	0.143771
KGS#DALRPPVPQGEDEVPKASGAPPAGLGSAR	sp|Q8N3D4|EH1L1_HUMAN	S310	EH domain-binding protein 1-like protein 1 OS=Homo sapiens OX=9606 GN=EHBP1L1 PE=1 SV=2	5	2.3505	0.408424	2.16221	1	1.55058e-09	14.7478	14.5699	14.4963	14.7168	14.8698	15.1044		0.292317	0.0966369
RSES#PPAELPSLR	sp|Q14669|TRIPC_HUMAN	S312	E3 ubiquitin-protein ligase TRIP12 OS=Homo sapiens OX=9606 GN=TRIP12 PE=1 SV=1	2	2.4221	0.580942	0.324873	2	0.00332004	16.3332	16.1992	16.1736	15.9234	16.222	16.0961		-0.154875	0.195317
EAGPSVAVDS#SGRR	sp|Q99959|PKP2_HUMAN	S312	Plakophilin-2 OS=Homo sapiens OX=9606 GN=PKP2 PE=1 SV=2	3	1.3707	0.618005	0.747909	1	0.303362	16.2934	16.0604	16.2613	15.2763	16.4813	16.5448		-0.104211	0.815862
LS#SGFDDIDLPSAVK	sp|Q9Y446|PKP3_HUMAN	S313	Plakophilin-3 OS=Homo sapiens OX=9606 GN=PKP3 PE=1 SV=1	2,3	3.3606	0.712862	0.278849	6	1	16.8816	17.1234	16.8304	16.8116	17.0258	17.2674		0.0897929	0.603913
APSS#PPPPPPPLRSDSFAATK	sp|Q13796|SHRM2_HUMAN	S313	Protein Shroom2 OS=Homo sapiens OX=9606 GN=SHROOM2 PE=1 SV=1	3,4	2.7513	0.595864	0.223538	2	0.286866	15.6375	15.7858	15.5646	15.5466	16.0601	16.0765		0.231756	0.28016
KVEEEGS#PGDPDHEASTQGR	sp|Q9NZT2|OGFR_HUMAN	S315	Opioid growth factor receptor OS=Homo sapiens OX=9606 GN=OGFR PE=1 SV=3	3,4	3.2023	0.728757	0.256782	6	1.43424e-09	18.9455	19.1341	18.9787	18.8747	18.9435	19.0794		-0.0535882	0.556628
LKASENS#ESEYSRSEITLVGISKK	sp|Q8IXW5|RPAP2_HUMAN	S315	Putative RNA polymerase II subunit B1 CTD phosphatase RPAP2 OS=Homo sapiens OX=9606 GN=RPAP2 PE=1 SV=1	5	2.4141	0.625409	0.881545	1	0.0113547	14.5666	14.3395	14.5827	15.146	14.5736	14.8995		0.376774	0.109186
TLS#SSAQEDIIR	sp|Q9H788|SH24A_HUMAN	S315	SH2 domain-containing protein 4A OS=Homo sapiens OX=9606 GN=SH2D4A PE=1 SV=1	2,3	2.292	0.535598	0.213617	3	0.0993309	16.4021	16.4924	16.5443	16.6233	16.7357	16.5267		0.148952	0.112036
KEFS#PFGTITSAK	sp|P11940|PABP1_HUMAN	S315	Polyadenylate-binding protein 1 OS=Homo sapiens OX=9606 GN=PABPC1 PE=1 SV=2	3	1.8561	0.536717	0.298975	1	1.81715e-09	13.7481	13.7401	13.4332	13.8992	13.8804	13.9465		0.268193	0.0638372
KAVEEPLNAFKES#KGM*M*NDE	sp|Q08722|CD47_HUMAN	S316	Leukocyte surface antigen CD47 OS=Homo sapiens OX=9606 GN=CD47 PE=1 SV=1	4	2.5817	0.54069	0.0315343	1	1.29163e-09	17.331	17.3857	17.2843	17.3269	17.367	17.2228		-0.0280813	0.617839
KHS#EEAEFTPPLK	sp|Q3B726|RPA43_HUMAN	S316	DNA-directed RNA polymerase I subunit RPA43 OS=Homo sapiens OX=9606 GN=TWISTNB PE=1 SV=1	3	2.4134	0.518853	0.392973	1	1.65532e-09	15.6702	16.1127	16.3476	16.3428	16.9905	17.1274		0.776699	0.0681198
KS#CSDTALNAIVAKDPASR	sp|Q86X02|CDR2L_HUMAN	S316	Cerebellar degeneration-related protein 2-like OS=Homo sapiens OX=9606 GN=CDR2L PE=1 SV=2	4	1.6487	0.565294	0.855916	1	0.318186	14.7694	14.5279	15.0229	15.2402	14.7969	15.2479		0.321581	0.194429
AAS#SAAQGAFQGN	sp|O15127|SCAM2_HUMAN	S319	Secretory carrier-associated membrane protein 2 OS=Homo sapiens OX=9606 GN=SCAMP2 PE=1 SV=2	2	3.1349	0.780663	0.385846	2	0.440181	18.123	18.2383	18.2563	18.1085	18.3823	18.139		0.00406647	0.968295
HAQRS#PEASQTDS#PVESPR	sp|O95049|ZO3_HUMAN	S319:S327	Tight junction protein ZO-3 OS=Homo sapiens OX=9606 GN=TJP3 PE=1 SV=3	3,4	3.5532	0.702944	0.425832	6	1.8661e-09	16.8797	17.1054	16.8847	16.808	16.8106	16.597		-0.218081	0.100936
RPPGGTS#PPNGGLPGPLATSAAPPGPPAAASPCLGPVAAAGSGLRR	sp|Q8WWM7|ATX2L_HUMAN	S32	Ataxin-2-like protein OS=Homo sapiens OX=9606 GN=ATXN2L PE=1 SV=2	4	1.8907	0.603269	2.26686	1	1	NaN	10.8519	11.0725	11.3743	NaN	10.767		0.108466	0.769031
SSS#PEDPGAEV	sp|Q9Y5U2|TSSC4_HUMAN	S321	Protein TSSC4 OS=Homo sapiens OX=9606 GN=TSSC4 PE=1 SV=3	2	1.719	0.683711	0.585325	2	1	18.8009	18.7529	18.6503	18.6628	18.4817	18.399		-0.220194	0.0699858
S#T#DSKDVCRMFDT#QEPGKDADQTPAK	sp|Q5QJ38|TCHL1_HUMAN	S321:T322:T333	Trichohyalin-like protein 1 OS=Homo sapiens OX=9606 GN=TCHHL1 PE=2 SV=1	5	1.3233	0.306733	1.34208	1	1	15.7079	15.9306	15.9633	16.4834	16.4206	15.9447		0.415636	0.0916142
DSSSLSSCTSGILEERS#PAFRGPDR	sp|Q9H3Q1|BORG4_HUMAN	S322	Cdc42 effector protein 4 OS=Homo sapiens OX=9606 GN=CDC42EP4 PE=1 SV=1	4	4.2486	0.709222	0.206938	1	1.68853e-09	15.5514	15.3038	15.413	15.7581	15.5066	15.6311		0.209189	0.109523
SPPS#TGSTYGSSQKEESAASGGAAYTKR	sp|Q9Y2W1|TR150_HUMAN	S323	Thyroid hormone receptor-associated protein 3 OS=Homo sapiens OX=9606 GN=THRAP3 PE=1 SV=2	4	1.4842	0.391928	0.476228	1	0.527222	12.6186	12.6964	12.6892	13.0045	12.6443	12.7043		0.116286	0.36598
IETIAASS#TPTPIR	sp|Q96P47|AGAP3_HUMAN	S323	Arf-GAP with GTPase, ANK repeat and PH domain-containing protein 3 OS=Homo sapiens OX=9606 GN=AGAP3 PE=1 SV=2	2	1.4344	0.5099	0.0834907	1	1	13.5546	13.3746	13.358	13.4981	13.4337	13.137		-0.0727965	0.599333
KPS#PQPS#SPRQVKR	sp|O75909|CCNK_HUMAN	S324:S328	Cyclin-K OS=Homo sapiens OX=9606 GN=CCNK PE=1 SV=2	4	1.0741	0.393353	1.4762	1	1	15.8857	16.1406	15.6572	16.1824	15.7341	15.6339		-0.044385	0.849235
KRSYS#AGNASQLEQLSR	sp|Q14678|KANK1_HUMAN	S325	KN motif and ankyrin repeat domain-containing protein 1 OS=Homo sapiens OX=9606 GN=KANK1 PE=1 SV=3	3	2.1584	0.589094	2.17542	1	0.818613	15.1258	14.9347	14.9313	14.0723	14.7814	14.3966		-0.580473	0.0539589
NKGTSDSSSGNVS#EGESPPDSQEDSFQGR	sp|Q8WUB8|PHF10_HUMAN	S327	PHD finger protein 10 OS=Homo sapiens OX=9606 GN=PHF10 PE=1 SV=3	3,4	4.4991	0.833587	0.225979	2	1.87081e-09	15.4724	15.7095	15.643	15.4965	15.8101	17.042		0.507919	0.34691
GTSDSSSGNVS#EGESPPDSQEDSFQGR	sp|Q8WUB8|PHF10_HUMAN	S327	PHD finger protein 10 OS=Homo sapiens OX=9606 GN=PHF10 PE=1 SV=3	3	4.1811	0.748248	1.2112	2	1.8624e-09	12.1717	12.461	12.1812	12.1027	12.2102	11.4844		-0.338883	0.239225
KPNIFYSGPAS#PARPR	sp|Q6PL18|ATAD2_HUMAN	S327	ATPase family AAA domain-containing protein 2 OS=Homo sapiens OX=9606 GN=ATAD2 PE=1 SV=1	3,4	3.9005	0.696596	0.89803	8	1.72958e-09	19.746	19.5614	19.7462	19.4371	19.6462	19.8357		-0.044831	0.748566
AQSLPSDQPVGTFSPLTTSDTS#SPQKSLR	sp|Q9NQU5|PAK6_HUMAN	S327	Serine/threonine-protein kinase PAK 6 OS=Homo sapiens OX=9606 GN=PAK6 PE=1 SV=1	3	2.2652	0.437268	1.25968	1	1	13.0388	13.1761	12.4886	12.3624	12.8045	11.9299		-0.535571	0.178299
RAHLTVGQAAAGGS#GNLLTER	sp|Q99959|PKP2_HUMAN	S329	Plakophilin-2 OS=Homo sapiens OX=9606 GN=PKP2 PE=1 SV=2	3,4	3.6147	0.767837	0.876508	2	1.62829e-09	16.6981	16.6651	16.5558	16.455	16.6068	16.4232		-0.144678	0.111594
GLLPGGTQVLDGTSGFS#PAPK	sp|Q96S94|CCNL2_HUMAN	S330	Cyclin-L2 OS=Homo sapiens OX=9606 GN=CCNL2 PE=1 SV=1	3	4.2544	0.741844	0.18705	5	1.82256e-09	16.6337	16.7007	16.4896	16.8903	16.8951	16.654		0.205146	0.112204
SRTAS#GSSVTSLDGTR	sp|Q92597|NDRG1_HUMAN	S330	Protein NDRG1 OS=Homo sapiens OX=9606 GN=NDRG1 PE=1 SV=1	2	2.734	0.702963	0.512412	2	0.353505	15.345	15.3423	15.2922	15.3049	15.4164	15.3432		0.0283648	0.48562
SRTAS#GSS#VTSLDGTR	sp|Q92597|NDRG1_HUMAN	S330:S333	Protein NDRG1 OS=Homo sapiens OX=9606 GN=NDRG1 PE=1 SV=1	2	1.3294	0.250263	0.0255255	1	1	14.328	14.5367	14.4336	14.3675	14.3907	14.3204		-0.0732053	0.314484
DGYGGSRDSYSSSRS#DLYSSGRDR	sp|P38159|RBMX_HUMAN	S332	RNA-binding motif protein, X chromosome OS=Homo sapiens OX=9606 GN=RBMX PE=1 SV=3	4	1.9122	0.425165	0.937571	1	0.883822	16.6907	16.2749	16.1077	15.6525	15.9081	16.6244		-0.296108	0.431211
VSS#PLPSPSAM*TDAANSQAAAK	sp|Q8WXI9|P66B_HUMAN	S334	Transcriptional repressor p66-beta OS=Homo sapiens OX=9606 GN=GATAD2B PE=1 SV=1	3,4	3.6775	0.702923	2.1352	2	0.317388	16.8664	16.92	16.818	16.8219	16.9106	17.0621		0.0633799	0.451532
FKGPGDTSNFDDYEEEEIRVS#INEK	sp|P17612|KAPCA_HUMAN	S339	cAMP-dependent protein kinase catalytic subunit alpha OS=Homo sapiens OX=9606 GN=PRKACA PE=1 SV=2	4,5	6.9563	0.719492	0.00664432	4	1.2168e-09	16.5367	16.5134	16.5482	16.6118	16.3975	17.9818		0.464252	0.402584
TEM*DKSPFNSPS#PQDSPR	sp|P08651|NFIC_HUMAN	S339	Nuclear factor 1 C-type OS=Homo sapiens OX=9606 GN=NFIC PE=1 SV=2	3,4	2.8789	0.611101	1.28856	3	1.93539e-06	17.5052	17.5017	17.6403	17.4233	17.9223	17.9747		0.224382	0.284091
NLTALGLNLVAS#GGTAK	sp|P31939|PUR9_HUMAN	S34	Bifunctional purine biosynthesis protein PURH OS=Homo sapiens OX=9606 GN=ATIC PE=1 SV=3	3	1.6211	0.505953	0.087224	1	0.0451738	14.5173	14.3344	14.4319	15.0439	14.8492	14.5376		0.382359	0.0711174
HAS#APSHVQPSDSEKNR	sp|O60343|TBCD4_HUMAN	S341	TBC1 domain family member 4 OS=Homo sapiens OX=9606 GN=TBC1D4 PE=1 SV=2	3,4,5	2.7284	0.634483	0.568434	6	1.82808e-09	16.9717	17.2573	17.362	17.0998	16.8293	17.4644		-0.0658525	0.777514
FKM*PFLSIS#SPK	sp|Q09666|AHNK_HUMAN	S3411	Neuroblast differentiation-associated protein AHNAK OS=Homo sapiens OX=9606 GN=AHNAK PE=1 SV=2	3	1.2333	0.401687	1.39815	1	0.231192	13.5119	13.3012	13.6321	14.2328	14.0926	13.4651		0.448451	0.153532
NEHRPASALVNPLARGDS#PENR	sp|O15027|SC16A_HUMAN	S342	Protein transport protein Sec16A OS=Homo sapiens OX=9606 GN=SEC16A PE=1 SV=4	3,4	1.814	0.502683	0.440575	2	1.75196e-09	15.4599	15.6047	15.6534	15.2244	15.8337	16.4226		0.254263	0.508627
FSSVSS#PQPR	sp|Q9P206|K1522_HUMAN	S342	Uncharacterized protein KIAA1522 OS=Homo sapiens OX=9606 GN=KIAA1522 PE=1 SV=2	2	1.3645	0.522713	0.28486	2	0.359642	18.228	18.4296	18.3875	18.1534	18.3578	18.268		-0.0886078	0.357385
VSM*PDVELNLKS#PK	sp|Q09666|AHNK_HUMAN	S3426	Neuroblast differentiation-associated protein AHNAK OS=Homo sapiens OX=9606 GN=AHNAK PE=1 SV=2	3,4	3.1421	0.741924	0.223476	2	1.32037e-09	16.5464	16.5579	16.8597	17.0312	16.708	16.7884		0.187896	0.25425
TIS#EPDEQRSELPR	sp|O95049|ZO3_HUMAN	S346	Tight junction protein ZO-3 OS=Homo sapiens OX=9606 GN=TJP3 PE=1 SV=3	2,3	2.0692	0.645902	0.789034	2	1.39652e-05	15.7345	16.0465	15.8302	16.071	15.9474	16.2941		0.233761	0.163502
TSPPCS#PANLSR	sp|P49585|PCY1A_HUMAN	S347	Choline-phosphate cytidylyltransferase A OS=Homo sapiens OX=9606 GN=PCYT1A PE=1 SV=2	2	1.8145	0.468338	1.50743	1	0.331346	16.4743	16.5769	16.4304	16.6395	16.7328	16.2074		0.032671	0.854916
S#ASPSVPGPTKPKPK	sp|Q03164|KMT2A_HUMAN	S3525	Histone-lysine N-methyltransferase 2A OS=Homo sapiens OX=9606 GN=KMT2A PE=1 SV=5	4	1.7936	0.546443	0.63604	2	1	18.0174	17.872	18.0412	18.126	18.2313	17.9491		0.125226	0.269801
LFPS#PGLPTR	sp|Q8IY17|PLPL6_HUMAN	S354	Neuropathy target esterase OS=Homo sapiens OX=9606 GN=PNPLA6 PE=1 SV=3	2	1.4738	0.547496	0.825198	1	1.87756e-09	15.283	15.4512	15.3907	15.3126	15.5784	15.7139		0.160015	0.278505
VSPS#PTTYR	sp|P11274|BCR_HUMAN	S356	Breakpoint cluster region protein OS=Homo sapiens OX=9606 GN=BCR PE=1 SV=2	2	1.6248	0.544559	0.828061	2	1.39309e-05	17.5391	17.6237	17.5146	17.442	17.0631	16.9795		-0.397634	0.0528906
M*KTPVQYSQQQNS#PQKHK	sp|P46013|KI67_HUMAN	S357	Proliferation marker protein Ki-67 OS=Homo sapiens OX=9606 GN=MKI67 PE=1 SV=2	4	2.5253	0.605987	1.40131	1	1.82808e-09	15.8978	15.8597	16.1936	15.5153	15.8653	16.205		-0.121876	0.617311
S#VDYVLFRS#IQR	sp|P81408|F189B_HUMAN	S358:S366	Protein FAM189B OS=Homo sapiens OX=9606 GN=FAM189B PE=1 SV=2	3	1.0053	0.255247	0.397374	1	0.845547	13.5346	13.6217	13.5524	13.5732	13.6367	13.8793		0.126797	0.261151
GILAADES#TGSIAK	sp|P04075|ALDOA_HUMAN	S36	Fructose-bisphosphate aldolase A OS=Homo sapiens OX=9606 GN=ALDOA PE=1 SV=2	2	2.43	0.519136	2.94185	1	0.0140312	13.55	13.7064	13.5559	13.5048	14.0088	13.495		0.0654103	0.730757
ATNES#EDEIPQLVPIGK	sp|O76021|RL1D1_HUMAN	S361	Ribosomal L1 domain-containing protein 1 OS=Homo sapiens OX=9606 GN=RSL1D1 PE=1 SV=3	3,4	2.9414	0.638064	0.0406097	35	0.248183	21.6602	21.5983	21.7167	21.655	21.6071	21.6654		-0.0159009	0.701754
RLIS#PYKK	sp|O14929|HAT1_HUMAN	S361	Histone acetyltransferase type B catalytic subunit OS=Homo sapiens OX=9606 GN=HAT1 PE=1 SV=1	3	1.3255	0.278008	0.0687525	1	1.89529e-09	18.7074	18.4919	18.501	18.5609	18.5366	18.4301		-0.0575892	0.516446
NQGGYGGSSSS#SSYGSGR	sp|P09651|ROA1_HUMAN	S363	Heterogeneous nuclear ribonucleoprotein A1 OS=Homo sapiens OX=9606 GN=HNRNPA1 PE=1 SV=5	2,3	2.9349	0.751883	0.830366	2	0.882095	15.5168	15.5896	15.188	14.9969	15.3209	15.5165		-0.153377	0.476575
IQPAGNTS#PR	sp|P49674|KC1E_HUMAN	S363	Casein kinase I isoform epsilon OS=Homo sapiens OX=9606 GN=CSNK1E PE=1 SV=1	2	1.0796	0.480548	1.05345	1	0.319634	18.2684	18.3476	18.2234	17.7902	18.3048	18.0537		-0.230221	0.206663
KRDFTNEAPPAPLPDASASPLS#PHRR	sp|Q6WCQ1|MPRIP_HUMAN	S365	Myosin phosphatase Rho-interacting protein OS=Homo sapiens OX=9606 GN=MPRIP PE=1 SV=3	5	3.5438	0.636746	1.2298	1	0.882459	17.2552	17.0958	17.1323	17.4706	16.8843	17.7595		0.21033	0.467001
YS#SGGNFETPSKRAPAK	sp|Q16625|OCLN_HUMAN	S369	Occludin OS=Homo sapiens OX=9606 GN=OCLN PE=1 SV=1	3,4	2.1342	0.622013	0.121348	2	0.00969654	17.8451	17.637	17.6522	17.5783	17.7521	17.3967		-0.135732	0.33018
YS#SGGNFETPSKRAPAKGR	sp|Q16625|OCLN_HUMAN	S369	Occludin OS=Homo sapiens OX=9606 GN=OCLN PE=1 SV=1	4	1.168	0.307192	0.687295	1	0.27473	16.4135	16.4129	16.4182	16.4211	16.2868	15.6001		-0.312208	0.286798
TGSEPALS#PAVVR	sp|O75815|BCAR3_HUMAN	S375	Breast cancer anti-estrogen resistance protein 3 OS=Homo sapiens OX=9606 GN=BCAR3 PE=1 SV=1	2	1.6127	0.565263	0.292494	1	1.76335e-09	16.4806	16.4822	16.535	16.7049	16.4416	16.2258		-0.0418282	0.779474
LGSSGLGSASS#IQAAVR	sp|Q7Z6Z7|HUWE1_HUMAN	S3760	E3 ubiquitin-protein ligase HUWE1 OS=Homo sapiens OX=9606 GN=HUWE1 PE=1 SV=3	2	2.1087	0.677669	0.529593	1	0.308069	14.6246	14.3119	14.4553	14.8845	14.6021	14.7023		0.265686	0.0958403
KPS#GGSSRGNSRPGTPSAEGGSTSSTLR	sp|P35269|T2FA_HUMAN	S377	General transcription factor IIF subunit 1 OS=Homo sapiens OX=9606 GN=GTF2F1 PE=1 SV=2	3,4	1.6668	0.416903	1.12036	3	0.0191086	15.12	15.1862	15.0681	15.0632	14.9684	14.8851		-0.152567	0.0689033
SSTFPQTDVLSSS#LEAEHR	sp|Q86WP2|GPBP1_HUMAN	S381	Vasculin OS=Homo sapiens OX=9606 GN=GPBP1 PE=1 SV=1	3	4.547	0.609215	0.5413	2	1.39726e-05	17.7738	17.8122	17.6869	17.5463	17.5967	17.8519		-0.0926412	0.413448
ALDEVTSSQPPPLPPPPPPAQETQEPS#PILDSEETR	sp|Q16643|DREB_HUMAN	S381	Drebrin OS=Homo sapiens OX=9606 GN=DBN1 PE=1 SV=4	4	2.6999	0.679655	0.498676	3	0.00439828	12.1082	12.7403	12.8328	13.1916	13.2584	13.9099		0.892848	0.0506293
KPSGGSS#RGNSRPGTPSAEGGSTSSTLR	sp|P35269|T2FA_HUMAN	S381	General transcription factor IIF subunit 1 OS=Homo sapiens OX=9606 GN=GTF2F1 PE=1 SV=2	4	1.3133	0.221884	2.20908	1	1	13.2754	13.325	13.583	13.4983	13.2054	13.165		-0.104906	0.50055
GAPVNISS#SDLTGRQDTSR	sp|P48730|KC1D_HUMAN	S383	Casein kinase I isoform delta OS=Homo sapiens OX=9606 GN=CSNK1D PE=1 SV=2	3	2.2039	0.564	0.570353	1	1	16.9903	16.9378	16.9005	17.099	16.5871	16.7967		-0.115292	0.487264
RKAS#PEPEGEAAGK	sp|Q8IU81|I2BP1_HUMAN	S384	Interferon regulatory factor 2-binding protein 1 OS=Homo sapiens OX=9606 GN=IRF2BP1 PE=1 SV=1	2,3	2.6729	0.661353	0.444705	2	1.53883e-09	14.3325	14.2052	14.3692	14.0243	14.5586	14.8832		0.186436	0.505664
IRS#SPREAK	sp|Q9H1E3|NUCKS_HUMAN	S39	Nuclear ubiquitous casein and cyclin-dependent kinase substrate 1 OS=Homo sapiens OX=9606 GN=NUCKS1 PE=1 SV=1	2,4	1.0695	0.233474	0.0554422	2	0.48308	18.576	18.678	18.6118	18.7124	18.6596	18.4565		-0.0124073	0.889093
LRLS#PSPT#SQR	sp|P02545|LMNA_HUMAN	S390:T394	Prelamin-A/C OS=Homo sapiens OX=9606 GN=LMNA PE=1 SV=1	2	1.3122	0.426688	0.905204	1	0.884239	15.7734	15.9868	15.733	15.7527	15.9557	15.3896		-0.131734	0.512231
LSPS#PTSQR	sp|P02545|LMNA_HUMAN	S392	Prelamin-A/C OS=Homo sapiens OX=9606 GN=LMNA PE=1 SV=1	2	1.4698	0.340182	0.766605	4	1.40781e-05	23.0667	22.9488	23.2582	22.8312	23.1169	22.7672		-0.18616	0.255242
M*QFS#FEEYEKAQNPAYFEGKPASLDEGAM*AGAR	sp|Q5JU85|IQEC2_HUMAN	S393	IQ motif and SEC7 domain-containing protein 2 OS=Homo sapiens OX=9606 GN=IQSEC2 PE=1 SV=2	4	1.3581	0.506811	2.17984	1	0.688688	12.9219	13.4529	13.0641	13.412	13.2781	13.6781		0.309768	0.191807
HSM*GPGGYGDNLGGGQM*YS#PR	sp|P40425|PBX2_HUMAN	S395	Pre-B-cell leukemia transcription factor 2 OS=Homo sapiens OX=9606 GN=PBX2 PE=1 SV=2	3	5.0742	0.828939	0.336819	1	0.256489	13.9335	13.8565	13.6356	13.3433	14.2111	13.8147		-0.0188344	0.947001
QKFNDS#EGDDTEETEDYRQFRK	sp|Q9NYF8|BCLF1_HUMAN	S397	Bcl-2-associated transcription factor 1 OS=Homo sapiens OX=9606 GN=BCLAF1 PE=1 SV=2	5	1.9017	0.571962	1.27464	1	1.86881e-09	16.9846	17.3101	16.9885	16.6805	16.3309	18.3546		0.0276006	0.96735
RKPNAGGS#PAPVR	sp|Q3KQU3|MA7D1_HUMAN	S399	MAP7 domain-containing protein 1 OS=Homo sapiens OX=9606 GN=MAP7D1 PE=1 SV=1	4	1.1216	0.319098	0.658898	1	1.39327e-09	17.9441	18.2472	18.0497	17.7385	18.024	17.8844		-0.19803	0.177526
GRNS#ATSADEQPHIGNYR	sp|Q7KZI7|MARK2_HUMAN	S40	Serine/threonine-protein kinase MARK2 OS=Homo sapiens OX=9606 GN=MARK2 PE=1 SV=2	3	3.2262	0.718616	2.48089	1	1.90496e-09	13.7125	13.9926	14.1105	13.6736	13.9555	13.8082		-0.126099	0.428817
NLS#NEELTK	sp|Q0JRZ9|FCHO2_HUMAN	S403	F-BAR domain only protein 2 OS=Homo sapiens OX=9606 GN=FCHO2 PE=1 SV=2	2	1.7035	0.4742	1.16476	1	1.6969e-09	15.7667	15.7359	15.7232	16.0744	15.7832	15.8993		0.177012	0.107485
TDSEKPFRGSQS#PKR	sp|Q9Y2W1|TR150_HUMAN	S408	Thyroid hormone receptor-associated protein 3 OS=Homo sapiens OX=9606 GN=THRAP3 PE=1 SV=2	3	1.7883	0.399989	1.15648	1	0.884015	15.4873	15.4197	15.6058	15.615	15.634	16.4998		0.411994	0.237444
RSDS#QQAVKSPPLLESPDATR	sp|Q15036|SNX17_HUMAN	S409	Sorting nexin-17 OS=Homo sapiens OX=9606 GN=SNX17 PE=1 SV=1	4	3.9432	0.711427	0.803617	1	0.0185647	15.7237	15.7975	15.4368	14.9911	15.6149	15.6407		-0.2371	0.377609
EAAGPAPS#PM*RAANR	sp|Q12834|CDC20_HUMAN	S41	Cell division cycle protein 20 homolog OS=Homo sapiens OX=9606 GN=CDC20 PE=1 SV=2	2	2.7064	0.588272	1.20773	2	1.62539e-09	15.9666	15.9066	16.3367	16.0328	15.7743	16.0312		-0.123856	0.48104
KKASLVALPEQTAS#EEETPPPLLTK	sp|Q9UKV3|ACINU_HUMAN	S410	Apoptotic chromatin condensation inducer in the nucleus OS=Homo sapiens OX=9606 GN=ACIN1 PE=1 SV=2	4,5	3.977	0.69834	0.693751	2	0.270598	15.7089	15.3503	15.5819	15.517	15.5605	16.3988		0.278422	0.413743
TQTPPVSPAPQPTEERLPS#SPVYEDAASFK	sp|Q14247|SRC8_HUMAN	S417	Src substrate cortactin OS=Homo sapiens OX=9606 GN=CTTN PE=1 SV=2	4	5.0494	0.74797	0.485771	2	0.424085	15.6863	15.6992	15.5976	15.5878	16.001	15.961		0.188921	0.2354
QIMQGAHS#DFIVRLYRTFKDSK	sp|Q13976|KGP1_HUMAN	S418	cGMP-dependent protein kinase 1 OS=Homo sapiens OX=9606 GN=PRKG1 PE=1 SV=3	4	1.0604	0.198887	0.00133094	1	0.565863	15.5197	15.5367	15.5651	15.7297	15.2873	15.6703		0.0219145	0.882581
VSPDVPPPSAGSDAS#HPSTSSSQLDGLSVSLGRLGTR	sp|P98161|PKD1_HUMAN	S4185	Polycystin-1 OS=Homo sapiens OX=9606 GN=PKD1 PE=1 SV=3	5	1.0557	0.213034	2.28857	1	1	16.0825	16.0784	16.404	16.75	17.3291	15.6663		0.393468	0.474586
S#QSFTHSPSGDPK	sp|Q9Y4F5|C170B_HUMAN	S419	Centrosomal protein of 170 kDa protein B OS=Homo sapiens OX=9606 GN=CEP170B PE=1 SV=4	3	1.7139	0.513332	0.375513	1	1	16.5696	16.6864	16.4553	15.8683	16.3269	16.2973		-0.406288	0.0667396
SLGSVQAPSYGARPVSSAASVYAGAGGS#GSRISVSR	sp|P05783|K1C18_HUMAN	S42	Keratin, type I cytoskeletal 18 OS=Homo sapiens OX=9606 GN=KRT18 PE=1 SV=2	4	4.5652	0.401801	1.63421	1	0.207156	12.8552	12.8249	13.0551	12.2918	12.8817	12.0782		-0.494528	0.120034
AYSS#PSTTPEAR	sp|Q9UPU9|SMAG1_HUMAN	S420	Protein Smaug homolog 1 OS=Homo sapiens OX=9606 GN=SAMD4A PE=1 SV=3	2	1.8313	0.472014	0.91443	2	0.0982185	16.859	17.0423	16.8477	16.8752	16.8072	17.0172		-0.016421	0.861558
LGS#TSHFPQEK	sp|Q8TE67|ES8L3_HUMAN	S420	Epidermal growth factor receptor kinase substrate 8-like protein 3 OS=Homo sapiens OX=9606 GN=EPS8L3 PE=1 SV=2	3	1.2045	0.370112	0.319076	1	0.30785	16.9552	16.6094	17.0419	16.7186	16.8731	17.5074		0.164202	0.582765
SQS#FTHSPSGDPK	sp|Q9Y4F5|C170B_HUMAN	S421	Centrosomal protein of 170 kDa protein B OS=Homo sapiens OX=9606 GN=CEP170B PE=1 SV=4	3	1.7664	0.536345	0.996809	1	0.553768	17.1758	17.4813	16.9801	16.8731	16.7854	17.1503		-0.27612	0.205122
VIRS#ADVS#PTTEGVKR	sp|Q9C040|TRIM2_HUMAN	S424:S428	Tripartite motif-containing protein 2 OS=Homo sapiens OX=9606 GN=TRIM2 PE=1 SV=1	3	1.1352	0.348309	2.92737	1	0.334916	16.4155	16.5054	16.4451	16.3221	16.575	16.1535		-0.105117	0.448694
SQQQQQQQGLAPPAQPPAPPSATLPAGAAAPPS#PPFSFQLPR	sp|P47974|TISD_HUMAN	S426	mRNA decay activator protein ZFP36L2 OS=Homo sapiens OX=9606 GN=ZFP36L2 PE=1 SV=3	5	4.1912	0.68923	0.821334	1	0.00969617	12.6929	12.2334	12.8658	13.1431	12.4803	12.8611		0.230799	0.43963
HLLTHQGQS#PR	sp|Q96N77|ZN641_HUMAN	S426	Zinc finger protein 641 OS=Homo sapiens OX=9606 GN=ZNF641 PE=1 SV=2	3	1.6923	0.438516	0.161694	1	1.83973e-09	15.2529	15.7631	15.5384	16.4292	15.824	15.6843		0.461028	0.165515
VSAGEPGSHPS#PAPR	sp|Q9Y4F1|FARP1_HUMAN	S427	FERM, ARHGEF and pleckstrin domain-containing protein 1 OS=Homo sapiens OX=9606 GN=FARP1 PE=1 SV=1	2,3	2.9967	0.746321	0.441075	7	1.88217e-09	18.7751	18.7423	18.7151	18.7524	18.5313	18.6292		-0.106583	0.183047
KILDPNTGEPAPVLSS#PPPADVSTFLAFPSPEK	sp|P46060|RAGP1_HUMAN	S428	Ran GTPase-activating protein 1 OS=Homo sapiens OX=9606 GN=RANGAP1 PE=1 SV=1	5	3.5214	0.679162	0.670096	1	1	13.9243	13.4232	13.6305	14.0852	13.9857	14.448		0.513637	0.0639398
ARLS#SAYLLGVPGSEQPDRAGSLELR	sp|Q96P48|ARAP1_HUMAN	S428	Arf-GAP with Rho-GAP domain, ANK repeat and PH domain-containing protein 1 OS=Homo sapiens OX=9606 GN=ARAP1 PE=1 SV=3	4	3.2524	0.624247	0.669386	1	0.350276	NaN	12.7984	12.7161	12.8914	13.4861	12.953		0.352909	0.246406
ESRPGLVTVTSSQS#TPAKAPR	sp|Q9NZJ0|DTL_HUMAN	S428	Denticleless protein homolog OS=Homo sapiens OX=9606 GN=DTL PE=1 SV=3	3,4	1.7515	0.50648	0.553478	2	0.323772	16.6506	16.959	16.975	16.9202	17.0447	16.9765		0.118923	0.346477
TQDPSS#PGTTPPQAR	sp|Q13112|CAF1B_HUMAN	S429	Chromatin assembly factor 1 subunit B OS=Homo sapiens OX=9606 GN=CHAF1B PE=1 SV=1	2,3	2.3645	0.621303	0.329899	4	0.0043979	19.3195	19.4195	19.4138	19.4681	19.3699	19.2715		-0.0144227	0.836229
KSRVS#VS#PGRTSGK	sp|Q8IYB3|SRRM1_HUMAN	S429:S431	Serine/arginine repetitive matrix protein 1 OS=Homo sapiens OX=9606 GN=SRRM1 PE=1 SV=2	3	1.7511	0.554794	2.58251	1	0.299025	16.9503	17.1304	16.8715	16.7141	17.3025	17.0049		0.023112	0.907273
DSGRLDKAS#PDSR	sp|O15119|TBX3_HUMAN	S432	T-box transcription factor TBX3 OS=Homo sapiens OX=9606 GN=TBX3 PE=1 SV=4	3	1.6596	0.514883	0.277733	1	0.00969668	15.8621	15.9434	15.7095	15.7822	15.74	15.9547		-0.0127265	0.899828
NVAEALGHS#PKDPGGGGGPVRAGGAS#PAASSTAQPPTQHR	sp|Q8IU81|I2BP1_HUMAN	S436:S453	Interferon regulatory factor 2-binding protein 1 OS=Homo sapiens OX=9606 GN=IRF2BP1 PE=1 SV=1	5	4.0281	0.526725	0.484883	1	1.74483e-09	15.2788	15.3843	15.1884	15.4022	15.639	15.3093		0.166365	0.215916
CLQLS#PPSQSK	sp|Q9HBH9|MKNK2_HUMAN	S437	MAP kinase-interacting serine/threonine-protein kinase 2 OS=Homo sapiens OX=9606 GN=MKNK2 PE=1 SV=3	3	1.7486	0.394716	2.54526	1	1.88526e-09	14.96	15.0351	14.9614	15.0354	14.7901	14.7884		-0.114202	0.253587
FQTGNKS#PEVLR	sp|Q96S66|CLCC1_HUMAN	S438	Chloride channel CLIC-like protein 1 OS=Homo sapiens OX=9606 GN=CLCC1 PE=1 SV=1	3	1.3781	0.43901	0.824614	1	1.39636e-05	16.6253	16.3787	16.6728	16.164	16.5924	16.6674		-0.0843557	0.666076
SSSVGSSSSYPIS#PAVSR	sp|Q15149|PLEC_HUMAN	S4396	Plectin OS=Homo sapiens OX=9606 GN=PLEC PE=1 SV=3	2,3	3.0343	0.697363	0.278555	4	1.83594e-09	17.1253	17.0826	17.1169	17.0638	16.876	17.0714		-0.104535	0.18425
FGPARTDS#VIIADQTPTPTR	sp|P17544|ATF7_HUMAN	S44	Cyclic AMP-dependent transcription factor ATF-7 OS=Homo sapiens OX=9606 GN=ATF7 PE=1 SV=2	3	2.7985	0.600822	1.62052	1	0.004401	12.9423	12.5074	12.8776	12.6966	13.4288	13.385		0.39434	0.22222
STPQPPS#GKT#TPNSGDVQVTEDAVRR	sp|P35269|T2FA_HUMAN	S442:T445	General transcription factor IIF subunit 1 OS=Homo sapiens OX=9606 GN=GTF2F1 PE=1 SV=2	4	1.2077	0.336673	2.36894	1	0.882972	15.5331	15.4628	15.2797	15.3046	15.2886	14.9741		-0.236133	0.146896
ATPATAPGTS#PR	sp|Q96P47|AGAP3_HUMAN	S443	Arf-GAP with GTPase, ANK repeat and PH domain-containing protein 3 OS=Homo sapiens OX=9606 GN=AGAP3 PE=1 SV=2	2	1.4799	0.518278	0.290284	2	1	16.146	16.0548	15.9879	15.7953	16.0358	15.7988		-0.186255	0.112485
QGSNTSGS#DTLSFPLLR	sp|Q9P2G1|AKIB1_HUMAN	S443	Ankyrin repeat and IBR domain-containing protein 1 OS=Homo sapiens OX=9606 GN=ANKIB1 PE=1 SV=3	3	1.0319	0.255645	1.40233	1	1	12.7546	12.7884	12.5611	13.3796	12.7297	12.3481		0.11775	0.722791
EGM*NPSYDEYADS#DEDQHDAYLER	sp|Q08945|SSRP1_HUMAN	S444	FACT complex subunit SSRP1 OS=Homo sapiens OX=9606 GN=SSRP1 PE=1 SV=1	3	6.0736	0.836558	0.251524	6	1.63992e-09	16.3367	16.078	16.1198	16.0668	16.0107	17.0642		0.202372	0.595596
GLKEGM*NPSYDEYADS#DEDQHDAYLER	sp|Q08945|SSRP1_HUMAN	S444	FACT complex subunit SSRP1 OS=Homo sapiens OX=9606 GN=SSRP1 PE=1 SV=1	4	6.0568	0.802739	0.13589	6	1.69046e-09	17.9261	17.9908	17.9425	18.1505	17.7545	19.3484		0.46469	0.387398
S#LNERAETPPLPIPPPPPDIQPLER	sp|Q8IX15|HOMEZ_HUMAN	S444	Homeobox and leucine zipper protein Homez OS=Homo sapiens OX=9606 GN=HOMEZ PE=1 SV=2	3,4	2.2545	0.568419	0.455063	3	0.246997	15.6026	15.1673	15.35	15.9185	15.5506	16.0836		0.477614	0.0771248
S#SGTASSVAFT#PLQGLEIVNPQAAEK	sp|Q8WWY3|PRP31_HUMAN	S445:T455	U4/U6 small nuclear ribonucleoprotein Prp31 OS=Homo sapiens OX=9606 GN=PRPF31 PE=1 SV=2	3	1.8774	0.400493	0.206785	3	1	13.9007	13.7685	13.7431	14.4394	14.0617	13.448		0.178918	0.574382
YPPS#PAKM*TQH	sp|P30838|AL3A1_HUMAN	S446	Aldehyde dehydrogenase, dimeric NADP-preferring OS=Homo sapiens OX=9606 GN=ALDH3A1 PE=1 SV=3	3	1.1274	0.424517	0.0905125	1	1.88866e-09	17.2024	17.4866	17.6577	16.989	17.2687	17.7906		-0.0994682	0.731091
DTTKLEPAS#PPEDTSAEVSR	sp|Q9UHL9|GT2D1_HUMAN	S448	General transcription factor II-I repeat domain-containing protein 1 OS=Homo sapiens OX=9606 GN=GTF2IRD1 PE=1 SV=1	3	3.0712	0.809065	0.861565	1	1.76508e-09	15.2696	15.2264	15.3674	14.8476	14.9887	15.2015		-0.275176	0.0682377
SSGTAS#SVAFTPLQGLEIVNPQAAEKK	sp|Q8WWY3|PRP31_HUMAN	S450	U4/U6 small nuclear ribonucleoprotein Prp31 OS=Homo sapiens OX=9606 GN=PRPF31 PE=1 SV=2	4	5.2211	0.797897	0.123805	3	1	15.4393	15.2203	15.2863	15.5934	15.6267	15.3421		0.205475	0.137237
HKGTEKRES#PS#PAPKPR	sp|Q8IYB3|SRRM1_HUMAN	S450:S452	Serine/arginine repetitive matrix protein 1 OS=Homo sapiens OX=9606 GN=SRRM1 PE=1 SV=2	3,4	2.4826	0.636188	0.944822	4	1.93539e-06	18.2618	18.3072	18.2104	18.4415	18.5008	17.9892		0.0506738	0.772704
ES#ESESDETPPAAPQLIKK	sp|O60832|DKC1_HUMAN	S451	H/ACA ribonucleoprotein complex subunit DKC1 OS=Homo sapiens OX=9606 GN=DKC1 PE=1 SV=3	4	1.6783	0.551987	0.192721	1	1	14.5053	14.262	13.8991	14.6608	14.6519	14.8176		0.487962	0.0569962
KRES#ESESDET#PPAAPQLIKK	sp|O60832|DKC1_HUMAN	S451:T458	H/ACA ribonucleoprotein complex subunit DKC1 OS=Homo sapiens OX=9606 GN=DKC1 PE=1 SV=3	5	2.1013	0.62961	2.64043	1	1	15.5333	15.2812	15.664	15.7187	15.7668	16.1494		0.385463	0.0944635
ESES#ESDETPPAAPQLIKK	sp|O60832|DKC1_HUMAN	S453	H/ACA ribonucleoprotein complex subunit DKC1 OS=Homo sapiens OX=9606 GN=DKC1 PE=1 SV=3	3	4.1752	0.732061	1.40963	1	0.389651	14.1134	14.3458	14.2165	13.8145	13.9377	14.3094		-0.204666	0.278192
QSM*DM*S#PIKIVK	sp|Q14562|DHX8_HUMAN	S460	ATP-dependent RNA helicase DHX8 OS=Homo sapiens OX=9606 GN=DHX8 PE=1 SV=1	2,3,4	2.3313	0.534887	0.19572	8	1.84012e-09	19.1008	19.298	19.4115	19.4319	19.3834	19.542		0.182344	0.148945
RAS#QEANLLTLAQK	sp|Q6PJG2|EMSA1_HUMAN	S461	ELM2 and SANT domain-containing protein 1 OS=Homo sapiens OX=9606 GN=ELMSAN1 PE=1 SV=2	2,3,4	3.4436	0.64074	0.00729629	5	1.56544e-09	18.6884	18.639	18.7074	18.9951	18.8059	18.6177		0.127988	0.312471
VNVPEESRNGETS#PR	sp|Q9UEY8|ADDG_HUMAN	S461	Gamma-adducin OS=Homo sapiens OX=9606 GN=ADD3 PE=1 SV=1	2	2.2094	0.678329	0.935151	1	0.881896	14.2107	14.3132	14.1637	14.6093	14.4422	14.1628		0.175539	0.270913
TPSRVPS#RAPS#PAPPPLPSSR	sp|Q6UXY1|BI2L2_HUMAN	S461:S465	Brain-specific angiogenesis inhibitor 1-associated protein 2-like protein 2 OS=Homo sapiens OX=9606 GN=BAIAP2L2 PE=1 SV=1	4	1.7285	0.39057	0.0173767	1	0.0116581	16.0489	15.9926	16.1652	16.0363	16.2458	16.215		0.0967811	0.307051
GYYSPYSVS#GSGSTAGSR	sp|Q15149|PLEC_HUMAN	S4618	Plectin OS=Homo sapiens OX=9606 GN=PLEC PE=1 SV=3	2	1.7302	0.539128	1.01734	1	0.00441015	13.4884	13.4612	13.4646	12.945	12.8552	13.3917		-0.407451	0.0702349
AADRLPNLSS#PSAEGPPGPPSGPAPR	sp|O60784|TOM1_HUMAN	S462	Target of Myb protein 1 OS=Homo sapiens OX=9606 GN=TOM1 PE=1 SV=2	3	5.431	0.787498	1.2888	1	0.305789	15.5688	15.479	15.777	15.9804	15.6646	16.0085		0.276222	0.122116
ILIPS#DIESSK	sp|P30414|NKTR_HUMAN	S463	NK-tumor recognition protein OS=Homo sapiens OX=9606 GN=NKTR PE=1 SV=2	2	2.3976	0.561937	0.0241943	3	1.73616e-09	17.4771	17.3507	17.4285	17.4955	17.3509	17.5499		0.0466646	0.54074
AVS#PFLKEADAKK	sp|Q03989|ARI5A_HUMAN	S463	AT-rich interactive domain-containing protein 5A OS=Homo sapiens OX=9606 GN=ARID5A PE=1 SV=2	4	1.0941	0.343113	1.40739	1	1.67447e-09	14.7798	14.4139	14.9405	15.0993	15.0969	14.9373		0.333049	0.113352
ASEDTTSGS#PPKK	sp|Q9BZZ5|API5_HUMAN	S464	Apoptosis inhibitor 5 OS=Homo sapiens OX=9606 GN=API5 PE=1 SV=3	3,4	2.3371	0.664755	0.052746	3	1.87567e-09	17.8355	17.7686	17.7957	17.5374	17.5068	17.9688		-0.128929	0.439644
RYAS#GSSASLGGPESAVA	sp|Q15149|PLEC_HUMAN	S4670	Plectin OS=Homo sapiens OX=9606 GN=PLEC PE=1 SV=3	2	1.1424	0.499037	1.51047	1	0.212863	13.5323	13.7314	13.4689	13.4652	13.3946	13.4397		-0.144352	0.152099
YASGSSAS#LGGPESAVA	sp|Q15149|PLEC_HUMAN	S4675	Plectin OS=Homo sapiens OX=9606 GN=PLEC PE=1 SV=3	2	3.2973	0.746095	0.713568	2	1.39528e-05	16.1044	16.2475	16.1514	15.9863	15.8362	16.2004		-0.160099	0.232135
DSAIPVES#DTDDEGAPR	sp|Q96D46|NMD3_HUMAN	S468	60S ribosomal export protein NMD3 OS=Homo sapiens OX=9606 GN=NMD3 PE=1 SV=1	2,3	3.2034	0.725042	0.245655	2	1.89452e-09	16.986	17.1892	16.9186	17.4701	17.3816	17.0536		0.270553	0.146739
ISTPQTNTVPIKPLIS#TPPVSSQPK	sp|Q9BTA9|WAC_HUMAN	S470	WW domain-containing adapter protein with coiled-coil OS=Homo sapiens OX=9606 GN=WAC PE=1 SV=3	3,4	3.0115	0.668701	0.771823	2	0.363122	14.3298	13.9964	14.507	14.7017	14.4429	14.8374		0.38294	0.112961
KKTTPTPS#TNSVLSTSTNR	sp|Q7KZI7|MARK2_HUMAN	S471	Serine/threonine-protein kinase MARK2 OS=Homo sapiens OX=9606 GN=MARK2 PE=1 SV=2	4	2.8075	0.641888	1.58306	1	0.251351	16.2811	16.3457	16.1515	16.3857	16.1206	16.2509		-0.00705465	0.944656
SLDPENS#ETELER	sp|A0MZ66|SHOT1_HUMAN	S473	Shootin-1 OS=Homo sapiens OX=9606 GN=SHTN1 PE=1 SV=4	2	2.0878	0.589568	2.2939	1	1.90899e-09	14.7144	14.6428	14.9379	14.9709	14.9233	14.8747		0.157918	0.165138
APLVPPGS#PVVNALFR	sp|Q9NPH2|INO1_HUMAN	S473	Inositol-3-phosphate synthase 1 OS=Homo sapiens OX=9606 GN=ISYNA1 PE=1 SV=1	2	1.3722	0.600787	1.50044	1	1.74839e-09	12.1169	11.3458	11.9387	13.2367	12.813	11.6355		0.761231	0.226194
TLSS#SDTELLVLNGSDPVAEVAIR	sp|Q9Y426|C2CD2_HUMAN	S474	C2 domain-containing protein 2 OS=Homo sapiens OX=9606 GN=C2CD2 PE=1 SV=2	3	4.0684	0.680636	1.15772	1	1	12.373	12.401	11.9089	12.8607	12.3897	12.1051		0.224201	0.456191
NQS#SEDILRDAQVANK	sp|Q13625|ASPP2_HUMAN	S480	Apoptosis-stimulating of p53 protein 2 OS=Homo sapiens OX=9606 GN=TP53BP2 PE=1 SV=2	3	3.0807	0.678158	0.981376	1	0.00440794	14.796	14.6853	14.6809	14.7753	15.2126	15.14		0.321858	0.0837109
QQS#IEDKEDKPPPR	sp|Q5JSZ5|PRC2B_HUMAN	S480	Protein PRRC2B OS=Homo sapiens OX=9606 GN=PRRC2B PE=1 SV=2	3,4	2.8152	0.644182	0.0822744	4	1.00405e-09	19.0777	19.025	19.2462	19.2461	19.1212	19.5074		0.175273	0.254646
QGQSQAASSSSVTS#PIK	sp|O60583|CCNT2_HUMAN	S480	Cyclin-T2 OS=Homo sapiens OX=9606 GN=CCNT2 PE=1 SV=2	3	1.9092	0.434161	1.95722	1	0.271321	15.8832	15.7413	15.7144	15.8344	15.9975	15.901		0.131323	0.136403
HKFQSQADQDQQASGLQS#PPSRDLS#PTLIDNSAAK	sp|Q9P2B4|CT2NL_HUMAN	S481:S488	CTTNBP2 N-terminal-like protein OS=Homo sapiens OX=9606 GN=CTTNBP2NL PE=1 SV=2	5	3.211	0.336936	0.233372	1	0.87611	14.7096	15.07	14.5095	14.199	14.9315	14.3198		-0.279608	0.374214
ESKVNGDDHHEEDM*DM*S#D	sp|Q05519|SRS11_HUMAN	S483	Serine/arginine-rich splicing factor 11 OS=Homo sapiens OX=9606 GN=SRSF11 PE=1 SV=1	3,4	2.3642	0.724374	0.591257	6	1.52435e-09	17.3713	17.478	17.4232	17.4375	17.1651	18.4621		0.264022	0.541475
LQQQAALS#PTTAPAVSSVSKQETIM*R	sp|Q8WXI9|P66B_HUMAN	S486	Transcriptional repressor p66-beta OS=Homo sapiens OX=9606 GN=GATAD2B PE=1 SV=1	3,4	5.036	0.712014	0.410863	2	1.86707e-09	16.2374	16.1233	16.2536	16.1057	15.9455	16.3469		-0.0720781	0.591202
GIAIAYEDEGS#G	sp|Q9BQC3|DPH2_HUMAN	S488	2-(3-amino-3-carboxypropyl)histidine synthase subunit 2 OS=Homo sapiens OX=9606 GN=DPH2 PE=1 SV=1	2	3.0828	0.756913	0.319696	4	1.67163e-09	17.1321	17.1178	17.0195	17.2069	17.2966	16.9691		0.0677115	0.550233
RGIAIAYEDEGS#G	sp|Q9BQC3|DPH2_HUMAN	S488	2-(3-amino-3-carboxypropyl)histidine synthase subunit 2 OS=Homo sapiens OX=9606 GN=DPH2 PE=1 SV=1	2	1.6046	0.565499	0.666586	1	1.8191e-09	14.384	14.2998	14.1915	14.7606	14.4717	14.3634		0.240107	0.14076
TKNTPASAS#LEGLAQTAGR	sp|Q96Q45|TM237_HUMAN	S49	Transmembrane protein 237 OS=Homo sapiens OX=9606 GN=TMEM237 PE=1 SV=2	3	3.2779	0.730895	0.320244	1	1.41616e-05	14.6962	14.4679	14.5891	14.5608	14.7632	14.603		0.0579538	0.555835
NQSPTEAEKPASSSLPS#SPPPQLLTR	sp|Q99567|NUP88_HUMAN	S49	Nuclear pore complex protein Nup88 OS=Homo sapiens OX=9606 GN=NUP88 PE=1 SV=2	3	2.4865	0.697084	2.33058	1	0.254474	13.987	13.8489	13.9327	13.3845	13.9237	14.401		-0.0197961	0.949947
RPDHS#GGSPSPPTSEPAR	sp|Q8TAD8|SNIP1_HUMAN	S49	Smad nuclear-interacting protein 1 OS=Homo sapiens OX=9606 GN=SNIP1 PE=1 SV=1	3	1.4796	0.490808	0.576056	1	0.492435	13.1625	13.0888	12.8987	13.15	13.2778	12.8907		0.0561622	0.705563
EAARS#PDKPGGS#PSASR	sp|Q9Y3T9|NOC2L_HUMAN	S49:S56	Nucleolar complex protein 2 homolog OS=Homo sapiens OX=9606 GN=NOC2L PE=1 SV=4	2,3,4	2.0396	0.594749	0.0984133	8	0.226568	18.8852	18.9912	19.1349	18.707	19.0155	18.9834		-0.101782	0.450249
EAARS#PDKPGGS#PSASRR	sp|Q9Y3T9|NOC2L_HUMAN	S49:S56	Nucleolar complex protein 2 homolog OS=Homo sapiens OX=9606 GN=NOC2L PE=1 SV=4	3,4	1.5265	0.454693	0.04446	3	0.271869	18.2886	18.6366	18.5737	18.3885	18.4569	18.1893		-0.154711	0.311985
FALKVDS#PDVKR	sp|Q7Z4V5|HDGR2_HUMAN	S490	Hepatoma-derived growth factor-related protein 2 OS=Homo sapiens OX=9606 GN=HDGFL2 PE=1 SV=1	4	1.9035	0.378513	0.572677	1	1.37466e-09	17.3778	17.3221	17.4731	17.7075	17.3156	17.6513		0.167122	0.268056
AQPGS#PESSGQPK	sp|Q96PN7|TREF1_HUMAN	S491	Transcriptional-regulating factor 1 OS=Homo sapiens OX=9606 GN=TRERF1 PE=1 SV=1	2,3	2.64	0.697285	0.425369	4	1.83374e-09	18.7644	18.6846	18.6949	18.3764	18.5574	18.8063		-0.134595	0.349295
QRPYS#VAVPAFSQGLDDYGAR	sp|Q9UQB8|BAIP2_HUMAN	S492	Brain-specific angiogenesis inhibitor 1-associated protein 2 OS=Homo sapiens OX=9606 GN=BAIAP2 PE=1 SV=1	3	3.9556	0.723809	0.41152	1	0.362833	15.2095	15.0008	14.7681	14.5372	14.7366	14.4509		-0.417904	0.0523627
S#VDALDDLTPPSTAESGSR	sp|Q86X29|LSR_HUMAN	S493	Lipolysis-stimulated lipoprotein receptor OS=Homo sapiens OX=9606 GN=LSR PE=1 SV=4	2,3	2.9376	0.810287	0.0954229	6	1.56685e-09	15.6975	15.6734	15.5951	15.857	15.6837	15.5013		0.0253398	0.824843
TIS#TSDPAEVLVK	sp|Q86UE4|LYRIC_HUMAN	S494	Protein LYRIC OS=Homo sapiens OX=9606 GN=MTDH PE=1 SV=2	2	2.2947	0.567002	1.49233	1	0.00969642	14.9162	15.0629	14.9544	15.0379	15.1472	15.0667		0.106117	0.124727
KIFS#KQQGK	sp|Q16512|PKN1_HUMAN,sp|Q16513|PKN2_HUMAN	S495,S497	Serine/threonine-protein kinase N1 OS=Homo sapiens OX=9606 GN=PKN1 PE=1 SV=2,Serine/threonine-protein kinase N2 OS=Homo sapiens OX=9606 GN=PKN2 PE=1 SV=1	3	1.4018	0.301612	0.0954532	1	1.61647e-09	17.0196	17.1169	17.1144	16.9021	16.8995	17.1412		-0.102713	0.299821
LEAVTARS#FEEEGEHLGSR	sp|Q9BXW6|OSBL1_HUMAN	S499	Oxysterol-binding protein-related protein 1 OS=Homo sapiens OX=9606 GN=OSBPL1A PE=1 SV=2	3	1.6121	0.527883	0.160818	1	0.345859	14.9123	14.9678	14.8911	15.4748	15.2938	14.9218		0.306416	0.135746
EGLKNQSPTEAEKPASSSLPSS#PPPQLLTR	sp|Q99567|NUP88_HUMAN	S50	Nuclear pore complex protein Nup88 OS=Homo sapiens OX=9606 GN=NUP88 PE=1 SV=2	4	4.7232	0.658812	0.370913	1	0.324743	14.826	14.3468	14.6008	14.6393	14.7252	14.9698		0.186927	0.333717
YRDVS#PFDHSR	sp|P18031|PTN1_HUMAN	S50	Tyrosine-protein phosphatase non-receptor type 1 OS=Homo sapiens OX=9606 GN=PTPN1 PE=1 SV=1	2	2.1477	0.706989	1.78825	1	0.0375797	15.4593	15.5476	15.3144	15.1621	15.1881	15.4216		-0.183183	0.161773
EKLQEEGGGS#DEEET#GSPSEDGM*QSAR	sp|Q13610|PWP1_HUMAN	S50:T55	Periodic tryptophan protein 1 homolog OS=Homo sapiens OX=9606 GN=PWP1 PE=1 SV=1	3	1.0103	0.396813	0.207288	1	0.636558	12.3177	12.2418	11.7704	11.6798	12.222	11.8846		-0.181183	0.480241
AAGS#PSPLPAPDPAPKSEPAAEEGALVPPEPIPGTAQPVKR	sp|Q9BZE9|ASPC1_HUMAN	S500	Tether containing UBX domain for GLUT4 OS=Homo sapiens OX=9606 GN=ASPSCR1 PE=1 SV=1	5	2.8928	0.5196	0.885061	1	0.411515	15.6143	15.2832	15.6437	16.0859	16.002	15.6821		0.409579	0.0722709
HIKEEPLS#EEEPCTSTAIASPEK	sp|Q9Y2X3|NOP58_HUMAN	S502	Nucleolar protein 58 OS=Homo sapiens OX=9606 GN=NOP58 PE=1 SV=1	4,5	3.4365	0.468893	0.0326017	3	1.84232e-09	17.1926	17.0224	17.2241	17.2634	17.0977	17.9927		0.304861	0.340418
QAS#LDGLQQLRDNM*GSR	sp|Q3MII6|TBC25_HUMAN	S506	TBC1 domain family member 25 OS=Homo sapiens OX=9606 GN=TBC1D25 PE=1 SV=2	3	1.1558	0.482363	0.307977	2	1.59201e-09	17.6326	17.5719	17.5222	17.4312	17.6878	17.7156		0.0359713	0.726873
M*YFPDVEFDIKS#PK	sp|Q09666|AHNK_HUMAN	S5099	Neuroblast differentiation-associated protein AHNAK OS=Homo sapiens OX=9606 GN=AHNAK PE=1 SV=2	4	5.1242	0.783066	0.417888	2	8.06532e-10	16.5363	16.5274	16.329	16.7634	16.5879	16.2467		0.0684344	0.701428
GAEAFGDS#EEDGEDVFEVEK	sp|Q99549|MPP8_HUMAN	S51	M-phase phosphoprotein 8 OS=Homo sapiens OX=9606 GN=MPHOSPH8 PE=1 SV=2	3	4.3532	0.667946	0.0843524	6	1.04086e-09	15.9902	15.8207	15.9866	15.9965	15.9318	17.39		0.506907	0.349561
ITRKPVTVS#PTTPTSPTEGEAS	sp|Q9Y6G9|DC1L1_HUMAN	S510	Cytoplasmic dynein 1 light intermediate chain 1 OS=Homo sapiens OX=9606 GN=DYNC1LI1 PE=1 SV=3	3	3.5694	0.787219	0.176779	2	0.00440936	17.0851	17.1137	17.1664	17.1025	17.0111	17.1412		-0.0368188	0.462258
FNGGHS#PTHSPEK	sp|Q9Y5K6|CD2AP_HUMAN	S510	CD2-associated protein OS=Homo sapiens OX=9606 GN=CD2AP PE=1 SV=1	3	1.3762	0.524706	1.5434	1	0.376239	17.1729	16.9875	17.1366	17.05	17.2125	17.352		0.105799	0.366826
TPSSS#PPITPPASETKIM*S#PR	sp|Q9NZJ0|DTL_HUMAN	S512:S526	Denticleless protein homolog OS=Homo sapiens OX=9606 GN=DTL PE=1 SV=3	3	2.2458	0.359516	1.25086	1	0.357739	15.0023	15.3408	15.058	15.1509	15.5483	15.0834		0.12719	0.516463
AAS#EELLEK	sp|Q6ZV73|FGD6_HUMAN	S515	FYVE, RhoGEF and PH domain-containing protein 6 OS=Homo sapiens OX=9606 GN=FGD6 PE=1 SV=2	2	1.7971	0.400534	0.0344884	1	1.61674e-09	14.1993	14.5026	14.3391	14.636	14.5055	14.4248		0.1751	0.177342
ITRKPVTVSPTTPTS#PTEGEAS	sp|Q9Y6G9|DC1L1_HUMAN	S516	Cytoplasmic dynein 1 light intermediate chain 1 OS=Homo sapiens OX=9606 GN=DYNC1LI1 PE=1 SV=3	3,4	2.8177	0.742875	0.471484	3	0.108985	17.2656	17.275	17.5641	17.6347	17.3341	17.718		0.194016	0.271682
RPDHSGGS#PSPPTSEPAR	sp|Q8TAD8|SNIP1_HUMAN	S52	Smad nuclear-interacting protein 1 OS=Homo sapiens OX=9606 GN=SNIP1 PE=1 SV=1	3	1.9138	0.481189	1.65021	1	0.00455736	14.2515	14.4413	14.3293	14.1559	13.6951	14.269		-0.300699	0.177504
HQGVM*VGM*GQKDS#YVGDEAQSKR	sp|P60709|ACTB_HUMAN,sp|P63261|ACTG_HUMAN,sp|P63267|ACTH_HUMAN,sp|P62736|ACTA_HUMAN,sp|P68133|ACTS_HUMAN,sp|P68032|ACTC_HUMAN	S52,S52,S53,S54,S54,S54	Actin, cytoplasmic 1 OS=Homo sapiens OX=9606 GN=ACTB PE=1 SV=1,Actin, cytoplasmic 2 OS=Homo sapiens OX=9606 GN=ACTG1 PE=1 SV=1,Actin, gamma-enteric smooth muscle OS=Homo sapiens OX=9606 GN=ACTG2 PE=1 SV=1,Actin, aortic smooth muscle OS=Homo sapiens OX=9606 GN=ACTA2 PE=1 SV=1,Actin, alpha skeletal muscle OS=Homo sapiens OX=9606 GN=ACTA1 PE=1 SV=1,Actin, alpha cardiac muscle 1 OS=Homo sapiens OX=96…	5	3.9858	0.766998	0.357586	1	0.257122	16.1198	15.8972	16.1686	16.0319	15.4607	15.9508		-0.247386	0.277563
SENGM*TGS#ASSLNNVVTQ	sp|Q9BXM9|FSD1L_HUMAN	S520	FSD1-like protein OS=Homo sapiens OX=9606 GN=FSD1L PE=1 SV=2	2	3.0352	0.846732	1.0088	1	0.349232	15.1585	15.2309	15.0038	15.3975	15.3286	14.9297		0.0875413	0.614353
KASSPS#PLTIGTPESQRKPSIILSK	sp|Q9NPI6|DCP1A_HUMAN	S525	mRNA-decapping enzyme 1A OS=Homo sapiens OX=9606 GN=DCP1A PE=1 SV=3	5	4.0434	0.729386	0.481028	1	1.86881e-09	16.4471	16.3578	16.5219	16.3104	16.6688	16.2954		-0.0174313	0.900516
NTVSQS#ISGDPEIDKK	sp|Q9BY44|EIF2A_HUMAN	S526	Eukaryotic translation initiation factor 2A OS=Homo sapiens OX=9606 GN=EIF2A PE=1 SV=3	4	3.3822	0.60437	0.997371	1	1.87425e-09	16.3243	16.6783	16.4728	16.4076	16.6105	16.9638		0.168825	0.429298
QHAADTSEARPFRGS#VGR	sp|Q9NUQ6|SPS2L_HUMAN	S526	SPATS2-like protein OS=Homo sapiens OX=9606 GN=SPATS2L PE=1 SV=2	4	1.5586	0.446875	0.0534496	1	0.350679	14.3309	14.5035	14.319	15.6305	15.2472	14.2414		0.655209	0.192475
CLVAGLLS#PR	sp|Q8WYP5|ELYS_HUMAN	S528	Protein ELYS OS=Homo sapiens OX=9606 GN=AHCTF1 PE=1 SV=3	2	2.1096	0.597554	0.354321	3	1.42303e-09	15.3654	15.9035	15.7964	15.8213	16.0662	15.8061		0.209391	0.320483
SQS#IEQESQEKQHK	sp|Q5VTL8|PR38B_HUMAN	S529	Pre-mRNA-splicing factor 38B OS=Homo sapiens OX=9606 GN=PRPF38B PE=1 SV=1	3	1.8211	0.589918	0.308136	1	0.00969662	14.1559	13.9615	14.1476	13.9663	14.1102	14.6745		0.162003	0.511759
S#TSRDRLDDIIVLTK	sp|Q7Z3D4|LYSM3_HUMAN	S53	LysM and putative peptidoglycan-binding domain-containing protein 3 OS=Homo sapiens OX=9606 GN=LYSMD3 PE=1 SV=2	4	2.5609	0.291109	0.300177	1	1	16.6642	16.8367	16.5356	16.2722	16.6922	16.6052		-0.155658	0.371757
DLALSNQSISNS#PLM*PNVLQTLSR	sp|Q15911|ZFHX3_HUMAN	S533	Zinc finger homeobox protein 3 OS=Homo sapiens OX=9606 GN=ZFHX3 PE=1 SV=2	3	2.3214	0.685492	0.380586	1	0.263152	11.6686	12.5006	11.6636	12.8198	13.1207	12.2513		0.786297	0.10554
GPAGDATVAS#EKESVM*	sp|Q15758|AAAT_HUMAN	S535	Neutral amino acid transporter B(0) OS=Homo sapiens OX=9606 GN=SLC1A5 PE=1 SV=2	2,3	3.195	0.750861	0.446337	4	1.73083e-09	18.0425	18.0351	18.0814	18.073	18.2221	18.0262		0.0541096	0.423856
AIPADS#PTDQEPK	sp|Q9Y5Y0|FLVC1_HUMAN	S536	Feline leukemia virus subgroup C receptor-related protein 1 OS=Homo sapiens OX=9606 GN=FLVCR1 PE=1 SV=1	2	2.7283	0.608034	0.571902	1	0.00842271	15.0826	14.9253	15.1078	15.2885	14.9148	15.3211		0.136182	0.392802
TQKGLFS#DEEDSEDLFSSQSASNLK	sp|Q9Y4E1|WAC2C_HUMAN	S539	WASH complex subunit 2C OS=Homo sapiens OX=9606 GN=WASHC2C PE=1 SV=4	4	3.7605	0.623401	0.110494	2	0.0044129	14.6408	14.3541	14.662	14.6718	14.7261	14.9208		0.220624	0.151809
QLLTLSSELS#QARDENKR	sp|P15311|EZRI_HUMAN	S539	Ezrin OS=Homo sapiens OX=9606 GN=EZR PE=1 SV=4	4	1.0245	0.227233	2.24852	1	0.884078	15.669	16.2204	16.2256	16.483	16.0678	16.4947		0.310172	0.252179
DAEPPS#PTPAGPPR	sp|O43306|ADCY6_HUMAN	S54	Adenylate cyclase type 6 OS=Homo sapiens OX=9606 GN=ADCY6 PE=1 SV=2	2	1.7469	0.634724	0.534125	1	0.214291	14.6194	14.9762	14.7163	14.8926	14.9995	14.8725		0.15089	0.254693
TAS#APNLAETEKETAEHLDLAGASSRPKDSQR	sp|Q86W92|LIPB1_HUMAN	S540	Liprin-beta-1 OS=Homo sapiens OX=9606 GN=PPFIBP1 PE=1 SV=2	5	4.4019	0.681819	0.737994	2	0.0101163	15.6974	15.6381	15.8845	15.9047	15.4514	16.0714		0.069157	0.74643
ERVPS#VAEAPQLRPAGTAAAK	sp|Q63ZY3|KANK2_HUMAN	S540	KN motif and ankyrin repeat domain-containing protein 2 OS=Homo sapiens OX=9606 GN=KANK2 PE=1 SV=1	3,4	3.0472	0.550473	1.29166	3	1.47271e-09	17.3681	17.068	17.2109	17.3209	17.1403	18.0278		0.280643	0.37949
TAPPAS#PEAR	sp|Q96JM3|CHAP1_HUMAN	S542	Chromosome alignment-maintaining phosphoprotein 1 OS=Homo sapiens OX=9606 GN=CHAMP1 PE=1 SV=2	2	1.4354	0.495541	0.48804	3	1.77215e-09	18.6381	18.7567	18.7263	18.0152	18.5039	18.6161		-0.328644	0.15515
GPRIS#APNVDFNLEGPK	sp|Q09666|AHNK_HUMAN	S5448	Neuroblast differentiation-associated protein AHNAK OS=Homo sapiens OX=9606 GN=AHNAK PE=1 SV=2	3	2.7836	0.607559	1.0317	1	1.42569e-09	14.1323	14.1095	13.5339	14.852	14.717	14.1513		0.648219	0.0894913
EAEEGPTGASESQDS#PR	sp|Q5TCZ1|SPD2A_HUMAN	S547	SH3 and PX domain-containing protein 2A OS=Homo sapiens OX=9606 GN=SH3PXD2A PE=1 SV=1	2,3	2.5926	0.702538	1.09531	2	0.324882	13.8062	13.3575	13.5325	14.0842	14.059	13.5646		0.337192	0.189718
AGS#LAKEQASVYTK	sp|Q5D1E8|ZC12A_HUMAN	S548	Endoribonuclease ZC3H12A OS=Homo sapiens OX=9606 GN=ZC3H12A PE=1 SV=1	3	2.118	0.572663	1.07652	1	1.68021e-09	14.3414	14.1696	13.9934	14.3231	14.6611	14.1471		0.208954	0.313051
IIS#IFSGTEK	sp|Q13177|PAK2_HUMAN	S55	Serine/threonine-protein kinase PAK 2 OS=Homo sapiens OX=9606 GN=PAK2 PE=1 SV=3	2	2.181	0.49028	0.239422	1	1.83504e-09	13.915	13.6026	13.5848	14.0198	13.5677	13.3708		-0.048021	0.837909
SGS#DAGEARPPT#PASPR	sp|Q96FS4|SIPA1_HUMAN	S55:T64	Signal-induced proliferation-associated protein 1 OS=Homo sapiens OX=9606 GN=SIPA1 PE=1 SV=1	3	1.1839	0.481206	1.78647	1	1	15.1382	15.1007	14.986	15.6231	15.4122	15.1024		0.304261	0.126417
IS#SKSPGHM*VILDQTK	sp|Q9NWH9|SLTM_HUMAN	S550	SAFB-like transcription modulator OS=Homo sapiens OX=9606 GN=SLTM PE=1 SV=2	4	2.6129	0.524475	0.446397	1	1	16.3121	16.3005	16.2622	16.0268	15.9147	16.7197		-0.0712118	0.791684
RAS#DGGANIQLHAQQLLK	sp|Q9Y2K2|SIK3_HUMAN	S551	Serine/threonine-protein kinase SIK3 OS=Homo sapiens OX=9606 GN=SIK3 PE=1 SV=4	3,4	3.7908	0.633639	0.807634	3	8.54116e-10	17.5629	17.366	17.614	17.924	17.6277	17.9695		0.326118	0.0677296
TFLEGDWTS#PSKSSDRR	sp|Q8NDT2|RB15B_HUMAN	S552	Putative RNA-binding protein 15B OS=Homo sapiens OX=9606 GN=RBM15B PE=1 SV=3	4	1.5095	0.285128	0.402332	1	0.0505202	13.794	13.4583	13.4605	14.0104	13.4095	13.9859		0.23102	0.364117
QKS#DAEEDGGTVS#QEEEDRKPKAEEDEILNR	sp|P27824|CALX_HUMAN	S554:S564	Calnexin OS=Homo sapiens OX=9606 GN=CANX PE=1 SV=2	5	2.7681	0.650518	2.43284	1	0.0101036	17.3904	17.0679	17.2707	17.2195	17.1011	17.8984		0.16331	0.57192
SRS#M*LEVPR	sp|Q6IQ23|PKHA7_HUMAN	S556	Pleckstrin homology domain-containing family A member 7 OS=Homo sapiens OX=9606 GN=PLEKHA7 PE=1 SV=2	2	1.2306	0.40273	0.91685	1	0.388153	17.3486	17.2918	17.41	17.2937	17.2906	17.1169		-0.116393	0.160362
TDEQALLSS#ILAK	sp|Q6IAA8|LTOR1_HUMAN	S56	Ragulator complex protein LAMTOR1 OS=Homo sapiens OX=9606 GN=LAMTOR1 PE=1 SV=2	2,3	2.4542	0.51585	0.801466	3	0.0970763	17.6143	17.5735	17.5393	17.3803	17.5352	17.3072		-0.16818	0.0758727
SPDKPGGS#PSASR	sp|Q9Y3T9|NOC2L_HUMAN	S56	Nucleolar complex protein 2 homolog OS=Homo sapiens OX=9606 GN=NOC2L PE=1 SV=4	2	1.7282	0.620935	0.635142	1	0.0812985	13.941	14.1149	14.0871	13.4911	13.9106	13.8479		-0.297777	0.102845
RRS#PS#PAPPPRR	sp|Q8IYB3|SRRM1_HUMAN	S560:S562	Serine/arginine repetitive matrix protein 1 OS=Homo sapiens OX=9606 GN=SRRM1 PE=1 SV=2	4	2.067	0.38805	0.670854	2	1.35816e-09	17.3774	17.3533	17.0031	17.1843	17.4436	16.7469		-0.11968	0.639495
SRS#TSDLDKDDASYLR	sp|Q8TEP8|CE192_HUMAN	S565	Centrosomal protein of 192 kDa OS=Homo sapiens OX=9606 GN=CEP192 PE=1 SV=3	3,4	2.5902	0.657282	0.645168	2	0.0282309	16.578	16.6693	16.6265	16.1994	16.3188	16.5609		-0.264933	0.072919
FS#LCSDNLEGISEGPSNR	sp|Q14C86|GAPD1_HUMAN	S566	GTPase-activating protein and VPS9 domain-containing protein 1 OS=Homo sapiens OX=9606 GN=GAPVD1 PE=1 SV=2	3	2.716	0.667894	0.39495	1	1	12.1987	12.7595	12.3433	12.8656	12.4553	12.9795		0.332965	0.223786
LNVAGAGGGGDS#GGGPGAATDGNFTAGLA	sp|O95365|ZBT7A_HUMAN	S567	Zinc finger and BTB domain-containing protein 7A OS=Homo sapiens OX=9606 GN=ZBTB7A PE=1 SV=1	3	1.0538	0.524673	0.0787973	1	1.38388e-05	11.3594	11.5574	12.0029	12.3865	12.6661	12.0091		0.713971	0.0568363
KIPPVPS#TTSPISTR	sp|O15265|ATX7_HUMAN	S568	Ataxin-7 OS=Homo sapiens OX=9606 GN=ATXN7 PE=1 SV=1	3	1.8874	0.390113	1.61429	1	0.401034	15.0925	15.2014	15.0819	15.0328	15.3765	15.2876		0.107038	0.385013
SLTSS#LENIFSR	sp|O60343|TBCD4_HUMAN	S570	TBC1 domain family member 4 OS=Homo sapiens OX=9606 GN=TBC1D4 PE=1 SV=2	2,3	3.5128	0.73473	0.148696	10	0.00440281	22.17	22.2274	22.0866	22.1363	22.1334	22.0002		-0.0713851	0.304851
EAAFGGGLLS#PGPEAT	sp|Q01201|RELB_HUMAN	S573	Transcription factor RelB OS=Homo sapiens OX=9606 GN=RELB PE=1 SV=2	2,3	3.285	0.826393	0.392586	4	1.81311e-09	16.8061	16.9009	16.9933	16.8615	16.7911	16.8555		-0.0640513	0.335379
AS#LGSLEGEAEAEASS#PKGK	sp|Q09666|AHNK_HUMAN	S5749:S5763	Neuroblast differentiation-associated protein AHNAK OS=Homo sapiens OX=9606 GN=AHNAK PE=1 SV=2	3	1.8057	0.548928	1.07472	1	1	14.1695	14.1282	13.8607	14.2027	14.4217	14.2784		0.24811	0.0995393
KS#SFNVSDVARPEAAGSPPEEGGCTEGTPAKDHR	sp|Q92619|HMHA1_HUMAN	S577	Rho GTPase-activating protein 45 OS=Homo sapiens OX=9606 GN=ARHGAP45 PE=1 SV=2	5	2.6255	0.598438	0.304738	1	0.286065	14.738	14.9934	14.6626	14.9882	14.7138	15.0983		0.135425	0.423232
TRDPRDNGS#RS#GDLPYDGR	sp|Q86X29|LSR_HUMAN	S579:S581	Lipolysis-stimulated lipoprotein receptor OS=Homo sapiens OX=9606 GN=LSR PE=1 SV=4	4	1.7912	0.505695	0.58197	2	1.88117e-09	16.0364	16.0848	15.9988	15.5209	16.0391	15.5759		-0.328012	0.11966
EAARSPDKPGGSPS#ASRR	sp|Q9Y3T9|NOC2L_HUMAN	S58	Nucleolar complex protein 2 homolog OS=Homo sapiens OX=9606 GN=NOC2L PE=1 SV=4	3	1.3739	0.327025	0.299104	1	1	14.3246	14.0866	14.4404	14.4457	13.7642	14.573		-0.0228659	0.936999
SGKNSQEDS#EDS#EDKDVKTK	sp|Q9H1E3|NUCKS_HUMAN	S58:S61	Nuclear ubiquitous casein and cyclin-dependent kinase substrate 1 OS=Homo sapiens OX=9606 GN=NUCKS1 PE=1 SV=1	4,5	2.0945	0.583477	0.173166	3	1.86881e-09	18.0629	18.0835	18.0317	17.7881	18.201	17.6496		-0.179782	0.340473
NRGFGQSNS#LPTAGSVGGGM*GR	sp|Q9UPU9|SMAG1_HUMAN	S580	Protein Smaug homolog 1 OS=Homo sapiens OX=9606 GN=SAMD4A PE=1 SV=3	3	1.7238	0.668581	0.403516	1	0.00441227	16.4683	16.6691	16.3068	16.3387	16.4421	16.0717		-0.197274	0.264543
GDRYDDYRDYDS#PERER	sp|P52756|RBM5_HUMAN	S59	RNA-binding protein 5 OS=Homo sapiens OX=9606 GN=RBM5 PE=1 SV=2	4	1.4175	0.361129	0.526381	1	0.436911	15.7814	15.4812	15.3755	15.6458	14.9964	15.5357		-0.153364	0.548984
M*GLLS#PSGIGGVSPR	sp|Q5PRF9|SMAG2_HUMAN	S592	Protein Smaug homolog 2 OS=Homo sapiens OX=9606 GN=SAMD4B PE=1 SV=1	2	2.1571	0.596403	0.260514	2	0.00440159	15.793	15.6718	15.8423	15.9633	15.705	15.477		-0.0539274	0.736244
HKYVSGS#SPDLVTR	sp|Q15678|PTN14_HUMAN	S593	Tyrosine-protein phosphatase non-receptor type 14 OS=Homo sapiens OX=9606 GN=PTPN14 PE=1 SV=2	3	1.9649	0.654486	0.12877	1	0.00440529	17.4229	17.3899	17.3176	17.2084	17.3174	17.3262		-0.0928167	0.131195
TGSQEGTS#M*EGSRPAAPAEPGTLK	sp|Q8IV36|HID1_HUMAN	S598	Protein HID1 OS=Homo sapiens OX=9606 GN=HID1 PE=1 SV=1	4	2.4657	0.614227	0.685412	1	1	15.7221	15.8831	15.8552	16.1548	15.7696	16.3085		0.257478	0.199717
CAPSAGS#PAAAVGRES#PGAAATSSSGPQAQQHR	sp|Q7L2J0|MEPCE_HUMAN	S60:S69	7SK snRNA methylphosphate capping enzyme OS=Homo sapiens OX=9606 GN=MEPCE PE=1 SV=1	4	5.1642	0.356009	1.31407	1	0.238551	15.7096	15.7648	15.1585	15.3972	15.6527	15.0596		-0.174479	0.537116
SQS#TTFNPDDM*SEPEFKR	sp|Q86W92|LIPB1_HUMAN	S601	Liprin-beta-1 OS=Homo sapiens OX=9606 GN=PPFIBP1 PE=1 SV=2	3,4	3.1694	0.68084	0.296451	10	0.00835565	19.4931	19.4772	19.4302	19.5483	19.4799	19.406		0.0111828	0.816888
YPS#SIS#SSPQKDLTQAK	sp|Q14157|UBP2L_HUMAN	S604:S607	Ubiquitin-associated protein 2-like OS=Homo sapiens OX=9606 GN=UBAP2L PE=1 SV=2	3	1.2527	0.221202	2.80344	1	1	13.9517	13.8109	13.7091	13.0181	13.7311	13.6042		-0.372767	0.181288
HLEAADKGHS#PAQKPK	sp|Q14966|ZN638_HUMAN	S605	Zinc finger protein 638 OS=Homo sapiens OX=9606 GN=ZNF638 PE=1 SV=2	3,4	2.1544	0.580997	0.218692	2	1.39375e-09	17.2032	17.0608	17.1557	17.0442	16.922	17.8348		0.127101	0.682951
LTS#QSEAM*ALQSIR	sp|Q9UPQ3|AGAP1_HUMAN	S605	Arf-GAP with GTPase, ANK repeat and PH domain-containing protein 1 OS=Homo sapiens OX=9606 GN=AGAP1 PE=1 SV=4	2	1.9425	0.497349	1.27165	1	0.351126	14.6148	14.688	14.6634	14.9646	14.823	14.5148		0.112058	0.451622
TVS#PPIRK	sp|Q9UHB6|LIMA1_HUMAN	S609	LIM domain and actin-binding protein 1 OS=Homo sapiens OX=9606 GN=LIMA1 PE=1 SV=1	2	1.3787	0.2897	0.24273	2	1.86881e-09	18.0105	18.1654	18.0781	17.841	18.0157	18.1502		-0.0823949	0.456778
S#KTADVTSLFGGEDTSR	sp|O00443|P3C2A_HUMAN	S612	Phosphatidylinositol 4-phosphate 3-kinase C2 domain-containing subunit alpha OS=Homo sapiens OX=9606 GN=PIK3C2A PE=1 SV=2	3	1.9963	0.597405	0.203824	1	0.291101	13.4158	13.6626	13.5745	13.9229	14.2401	13.6166		0.375582	0.124861
S#YDNLTTACDNTVPLASRR	sp|Q13615|MTMR3_HUMAN	S613	Myotubularin-related protein 3 OS=Homo sapiens OX=9606 GN=MTMR3 PE=1 SV=3	3	1.9519	0.486603	1.62881	1	0.254235	12.9082	12.6961	12.8131	12.4311	12.8764	12.5771		-0.177609	0.286972
TAS#PPPPPK	sp|Q8IYB3|SRRM1_HUMAN	S616	Serine/arginine repetitive matrix protein 1 OS=Homo sapiens OX=9606 GN=SRRM1 PE=1 SV=2	2,3	2.2545	0.60225	0.293102	9	1.90397e-09	21.1405	21.1442	21.0685	20.7743	21.2519	21.1274		-0.0665385	0.670464
TAS#PPPPPKR	sp|Q8IYB3|SRRM1_HUMAN	S616	Serine/arginine repetitive matrix protein 1 OS=Homo sapiens OX=9606 GN=SRRM1 PE=1 SV=2	2,3	1.7159	0.490857	0.0785534	6	1.89174e-09	20.2451	20.0922	20.1141	19.8495	20.1756	20.1712		-0.0850576	0.511069
TAS#PPPPPKRR	sp|Q8IYB3|SRRM1_HUMAN	S616	Serine/arginine repetitive matrix protein 1 OS=Homo sapiens OX=9606 GN=SRRM1 PE=1 SV=2	4	1.6358	0.421078	0.127249	1	0.252567	19.2972	19.2207	19.2507	19.0623	19.2104	19.3439		-0.0506941	0.580009
ATM*AQNENVVVQPVVAENIPVIPLSDSPPPS#R	sp|P30414|NKTR_HUMAN	S617	NK-tumor recognition protein OS=Homo sapiens OX=9606 GN=NKTR PE=1 SV=2	4	3.0019	0.622073	1.59253	1	1	12.2992	11.9012	11.6269	12.3748	12.8471	12.187		0.52719	0.129615
RS#SVAQEDSKSSGFGSPR	sp|A1L390|PKHG3_HUMAN	S617	Pleckstrin homology domain-containing family G member 3 OS=Homo sapiens OX=9606 GN=PLEKHG3 PE=1 SV=1	3	0.9378	0.296545	2.27103	1	1	12.6989	12.7555	12.9381	12.6734	12.727	12.8661		-0.0420208	0.672303
GFGFVDFNS#EEDAKAAK	sp|P19338|NUCL_HUMAN	S619	Nucleolin OS=Homo sapiens OX=9606 GN=NCL PE=1 SV=3	3,4	2.8159	0.518839	0.842378	2	1.4654e-09	15.6035	15.6566	15.6407	15.6342	15.8017	15.9367		0.157307	0.151528
LTQYHGGS#LPNVSQLR	sp|Q6UUV7|CRTC3_HUMAN	S62	CREB-regulated transcription coactivator 3 OS=Homo sapiens OX=9606 GN=CRTC3 PE=1 SV=2	2,3	2.5139	0.670671	0.0431867	2	1.74243e-09	16.1908	16.0243	15.9379	15.864	16.1989	15.8134		-0.0922241	0.551231
AAPPPPPPPPPLESS#PRVK	sp|Q5T4S7|UBR4_HUMAN	S620	E3 ubiquitin-protein ligase UBR4 OS=Homo sapiens OX=9606 GN=UBR4 PE=1 SV=1	3,4	1.5201	0.460101	0.176506	2	0.414536	16.7098	17.0079	16.9194	16.9076	16.9838	16.4855		-0.0867418	0.652264
NPLPPILGS#PTK	sp|O75385|ULK1_HUMAN	S623	Serine/threonine-protein kinase ULK1 OS=Homo sapiens OX=9606 GN=ULK1 PE=1 SV=2	2,3	3.0216	0.600638	0.341589	2	1.89937e-09	16.9203	16.8656	16.757	16.6791	17.3973	17.3286		0.287409	0.286285
DKEAM*ALDGTAYQGS#SSTCILQETSL	sp|Q9Y289|SC5A6_HUMAN	S624	Sodium-dependent multivitamin transporter OS=Homo sapiens OX=9606 GN=SLC5A6 PE=2 SV=2	3	1.9276	0.652262	2.24605	1	1	NaN	11.1071	11.0261	NaN	11.9204	11.2161		0.501725	0.292594
QQAAYYAQTS#PQGM*PQHPPAPQGQ	sp|Q96AE4|FUBP1_HUMAN	S630	Far upstream element-binding protein 1 OS=Homo sapiens OX=9606 GN=FUBP1 PE=1 SV=3	3,4	6.8038	0.833446	0.118708	8	1.86006e-09	18.3286	18.2119	18.1444	18.1138	18.3099	18.2216		-0.0132052	0.874046
TSKESVNS#PVFGK	sp|Q9UPS8|ANR26_HUMAN	S631	Ankyrin repeat domain-containing protein 26 OS=Homo sapiens OX=9606 GN=ANKRD26 PE=1 SV=4	3	1.2248	0.37696	0.454034	1	0.00969632	14.9293	14.8878	14.999	15.1106	15.3715	14.7178		0.127921	0.543153
GILS#PRAPK	sp|O94913|PCF11_HUMAN	S633	Pre-mRNA cleavage complex 2 protein Pcf11 OS=Homo sapiens OX=9606 GN=PCF11 PE=1 SV=3	2,3	1.6297	0.383199	0.0497646	2	1.53667e-09	20.0695	20.1079	19.9596	20.0139	20.1138	19.7876		-0.0739371	0.524806
VSHS#PPPKQR	sp|Q8IYB3|SRRM1_HUMAN	S638	Serine/arginine repetitive matrix protein 1 OS=Homo sapiens OX=9606 GN=SRRM1 PE=1 SV=2	3	1.0945	0.366012	0.0125724	1	0.305471	16.0734	15.7509	15.7612	15.0432	15.6972	15.8404		-0.334905	0.278373
RSS#SGSTDSEESTDSEEEDGAK	sp|Q5H9R7|PP6R3_HUMAN	S639	Serine/threonine-protein phosphatase 6 regulatory subunit 3 OS=Homo sapiens OX=9606 GN=PPP6R3 PE=1 SV=2	4	1.3391	0.28101	2.16373	1	1	15.0306	14.9248	14.9722	14.7628	14.2585	14.6665		-0.413243	0.0586255
AGEPDGES#LDEQPSSSSSKR	sp|Q9H3Q1|BORG4_HUMAN	S64	Cdc42 effector protein 4 OS=Homo sapiens OX=9606 GN=CDC42EP4 PE=1 SV=1	3,4	3.689	0.765818	0.225392	7	1.60764e-09	18.972	18.8686	19.0694	19.0387	18.9626	19.4107		0.167329	0.327309
LNIPVS#QVNPR	sp|P13637|AT1A3_HUMAN,sp|P05023|AT1A1_HUMAN	S643,S653	Sodium/potassium-transporting ATPase subunit alpha-3 OS=Homo sapiens OX=9606 GN=ATP1A3 PE=1 SV=3,Sodium/potassium-transporting ATPase subunit alpha-1 OS=Homo sapiens OX=9606 GN=ATP1A1 PE=1 SV=1	2	1.8673	0.426284	0.455932	1	1.42068e-09	13.0226	13.0869	13.5353	13.75	13.3936	13.5929		0.363915	0.130062
S#RSTVALTAAGEAEDGTGR	sp|Q13796|SHRM2_HUMAN	S644	Protein Shroom2 OS=Homo sapiens OX=9606 GN=SHROOM2 PE=1 SV=1	3	3.4046	0.78109	1.03951	2	1	17.6247	17.5109	17.3521	17.6805	17.6978	17.5939		0.161497	0.131394
LFDDEAS#VDEPR	sp|Q8NI35|INADL_HUMAN	S645	InaD-like protein OS=Homo sapiens OX=9606 GN=PATJ PE=1 SV=3	2	2.565	0.654152	0.206382	2	1.27615e-09	15.1427	15.2095	15.3045	15.1561	15.3069	15.5355		0.113959	0.395645
AAQSLDEM*SQTITDLLSEQKASVSQTS#PQSASSPR	sp|Q8TDY2|RBCC1_HUMAN	S647	RB1-inducible coiled-coil protein 1 OS=Homo sapiens OX=9606 GN=RB1CC1 PE=1 SV=3	4	5.0117	0.657641	0.721777	1	0.0647261	13.1922	12.9136	12.9395	12.7348	12.9571	12.3614		-0.330674	0.165465
DPGM*SQS#HNDLVFLEQPEGSR	sp|Q9Y426|C2CD2_HUMAN	S649	C2 domain-containing protein 2 OS=Homo sapiens OX=9606 GN=C2CD2 PE=1 SV=2	3	1.345	0.354796	2.05246	1	1	15.1516	15.0216	15.1409	15.1445	15.0797	15.1618		0.0239903	0.647273
EAPAS#VVPFVR	sp|Q53GS9|SNUT2_HUMAN	S65	U4/U6.U5 tri-snRNP-associated protein 2 OS=Homo sapiens OX=9606 GN=USP39 PE=1 SV=2	2	1.7916	0.425039	0.200239	1	1.55534e-09	13.0245	12.7983	12.4285	12.8046	13.1458	13.2161		0.30512	0.229254
IPKS#PLRNPLQAK	sp|P15822|ZEP1_HUMAN	S65	Zinc finger protein 40 OS=Homo sapiens OX=9606 GN=HIVEP1 PE=1 SV=3	4	1.7268	0.529998	1.27552	1	1.48281e-09	17.0865	17.0517	16.9828	16.7838	17.048	16.7924		-0.16559	0.145903
RRS#PSLSSK	sp|Q8IYB3|SRRM1_HUMAN	S653	Serine/arginine repetitive matrix protein 1 OS=Homo sapiens OX=9606 GN=SRRM1 PE=1 SV=2	2	1.5192	0.29035	0.142538	1	0.449856	15.873	15.8749	15.9445	15.7133	15.9535	15.8186		-0.0690088	0.400404
TDS#PSKIIK	sp|O95049|ZO3_HUMAN	S654	Tight junction protein ZO-3 OS=Homo sapiens OX=9606 GN=TJP3 PE=1 SV=3	3	1.5722	0.305241	2.8474	1	0.0265121	14.9257	15.2765	15.1844	15.6969	15.2457	15.5322		0.362722	0.0977159
S#TSDTDLVTSDSR	sp|Q76N89|HECW1_HUMAN	S66	E3 ubiquitin-protein ligase HECW1 OS=Homo sapiens OX=9606 GN=HECW1 PE=1 SV=3	3	2.1195	0.65171	0.512344	1	1	15.9301	15.5263	15.8756	15.8523	15.7864	15.4043		-0.0963186	0.636156
TREQLVDQGIM*PPLKS#PAAFHEQIK	sp|Q9ULH7|MRTFB_HUMAN	S66	Myocardin-related transcription factor B OS=Homo sapiens OX=9606 GN=MRTFB PE=1 SV=3	5	1.5297	0.400798	0.700666	1	1.89403e-09	13.3326	13.1963	13.8297	13.7631	14.3332	14.2442		0.660608	0.0649373
NRPPLPAGTNSKGPPDFS#S#DEEREPT#PVLGSGAAAAGR	sp|P42166|LAP2A_HUMAN,sp|P42167|LAP2B_HUMAN	S66:S67:T74,S66:S67:T74	Lamina-associated polypeptide 2, isoform alpha OS=Homo sapiens OX=9606 GN=TMPO PE=1 SV=2,Lamina-associated polypeptide 2, isoforms beta/gamma OS=Homo sapiens OX=9606 GN=TMPO PE=1 SV=2	5	2.7109	0.489874	0.0128143	5	1.8191e-09	17.2657	17.0484	16.9735	17.2652	17.5362	16.667		0.0602697	0.835076
RPQGGRS#M*PTTPVLTR	sp|Q9Y2L6|FRM4B_HUMAN	S662	FERM domain-containing protein 4B OS=Homo sapiens OX=9606 GN=FRMD4B PE=1 SV=4	4	1.4787	0.483736	0.569817	1	1.89388e-09	15.9145	15.8006	15.9672	16.2127	15.9524	15.4152		-0.0339804	0.894213
KRVS#VELTNSLFK	sp|P14923|PLAK_HUMAN	S665	Junction plakoglobin OS=Homo sapiens OX=9606 GN=JUP PE=1 SV=3	3,4	2.3155	0.552133	0.363311	4	1.74483e-09	18.2506	18.2369	18.2179	18.3421	18.2289	18.5861		0.150573	0.22793
SLAS#IEAK	sp|P28290|ITPI2_HUMAN	S668	Protein ITPRID2 OS=Homo sapiens OX=9606 GN=ITPRID2 PE=1 SV=3	2	1.5267	0.423921	0.00461445	1	1.77397e-09	15.4692	15.757	15.8536	16.4398	15.7373	16.3885		0.495273	0.122831
ALQS#PKRPR	sp|P78347|GTF2I_HUMAN	S668	General transcription factor II-I OS=Homo sapiens OX=9606 GN=GTF2I PE=1 SV=2	4	1.3707	0.315678	0.928314	1	1.63098e-09	17.3255	17.6194	17.6126	17.3792	17.5226	17.3507		-0.101686	0.409645
KVVVS#PTK	sp|P19338|NUCL_HUMAN	S67	Nucleolin OS=Homo sapiens OX=9606 GN=NCL PE=1 SV=3	2,3	1.7094	0.474084	0.00298566	2	0.0228937	21.6066	21.5201	21.753	21.1887	21.218	21.8417		-0.210471	0.399752
ERARGDSEALDEES#	sp|Q7Z4V5|HDGR2_HUMAN	S671	Hepatoma-derived growth factor-related protein 2 OS=Homo sapiens OX=9606 GN=HDGFL2 PE=1 SV=1	3	1.3459	0.605023	0.147192	1	1.83504e-09	13.6067	13.8822	13.1536	13.9248	14.9206	13.4587		0.553891	0.313313
SEDES#ETEDEEEKSQEDQEQKR	sp|P25205|MCM3_HUMAN	S672	DNA replication licensing factor MCM3 OS=Homo sapiens OX=9606 GN=MCM3 PE=1 SV=3	3,4	3.3448	0.707008	0.105843	2	1.40651e-05	16.4367	15.6487	16.6191	16.8595	15.5518	17.8219		0.509536	0.519339
SEDES#ETEDEEEKSQEDQEQKRK	sp|P25205|MCM3_HUMAN	S672	DNA replication licensing factor MCM3 OS=Homo sapiens OX=9606 GN=MCM3 PE=1 SV=3	4	2.4312	0.617185	1.7022	1	0.0143286	14.5383	13.6104	14.8061	14.8899	13.6429	16.3185		0.63217	0.50008
EARS#PQPNKRHSPS#PRPR	sp|Q8IYB3|SRRM1_HUMAN	S675:S685	Serine/arginine repetitive matrix protein 1 OS=Homo sapiens OX=9606 GN=SRRM1 PE=1 SV=2	4	1.527	0.443877	0.98135	2	0.0120431	16.1945	16.1449	15.7916	15.8275	16.0763	16.006		-0.0737133	0.642153
KAENPS#PRSPSSQTPNSR	sp|Q9NZJ0|DTL_HUMAN	S676	Denticleless protein homolog OS=Homo sapiens OX=9606 GN=DTL PE=1 SV=3	3	1.4888	0.341685	1.05886	1	0.604505	12.447	12.4177	12.629	12.1113	12.1275	12.5006		-0.251406	0.154182
LGASNS#PGQPNS#VKR	sp|P49756|RBM25_HUMAN	S677:S683	RNA-binding protein 25 OS=Homo sapiens OX=9606 GN=RBM25 PE=1 SV=3	3	1.0766	0.348133	2.4792	1	1	15.9388	15.9163	16.1721	15.839	15.7368	16.0638		-0.129244	0.364858
KAENPSPRS#PSSQTPNSR	sp|Q9NZJ0|DTL_HUMAN	S679	Denticleless protein homolog OS=Homo sapiens OX=9606 GN=DTL PE=1 SV=3	4	2.0448	0.64955	0.576257	2	0.397124	16.1997	16.037	16.2419	16.0473	15.9413	16.1675		-0.107484	0.300095
NQDLAPNS#AEQASILSLVTK	sp|Q12905|ILF2_HUMAN	S68	Interleukin enhancer-binding factor 2 OS=Homo sapiens OX=9606 GN=ILF2 PE=1 SV=2	3	2.6135	0.639258	1.44211	1	0.0044131	13.2163	12.902	12.9342	13.1777	12.9405	13.236		0.100577	0.496708
TS#PYPGSKVER	sp|Q9BW91|NUDT9_HUMAN	S68	ADP-ribose pyrophosphatase, mitochondrial OS=Homo sapiens OX=9606 GN=NUDT9 PE=1 SV=1	3	1.1017	0.443315	0.241622	1	0.295525	17.6354	17.7776	17.6779	17.181	17.7219	17.5379		-0.216717	0.257552
SCS#M*NQLSSGIPVPKPR	sp|Q9P246|STIM2_HUMAN	S680	Stromal interaction molecule 2 OS=Homo sapiens OX=9606 GN=STIM2 PE=1 SV=2	3	2.6993	0.632312	0.0357562	2	0.347176	16.2311	16.3875	16.2188	16.4906	16.358	16.2146		0.075292	0.478469
IDIS#PSTFR	sp|Q9Y2W1|TR150_HUMAN	S682	Thyroid hormone receptor-associated protein 3 OS=Homo sapiens OX=9606 GN=THRAP3 PE=1 SV=2	2	1.7437	0.497294	0.184755	19	1.41752e-05	24.8601	24.7907	24.7492	24.891	24.6408	24.5958		-0.0907815	0.403894
ADRDQS#PFSKIK	sp|Q13427|PPIG_HUMAN	S687	Peptidyl-prolyl cis-trans isomerase G OS=Homo sapiens OX=9606 GN=PPIG PE=1 SV=2	3	2.0118	0.531763	0.0590086	1	1.89742e-09	17.8574	17.8842	18.0778	17.9966	18.1722	18.2453		0.198217	0.122137
KADRDQS#PFSK	sp|Q13427|PPIG_HUMAN	S687	Peptidyl-prolyl cis-trans isomerase G OS=Homo sapiens OX=9606 GN=PPIG PE=1 SV=2	2,3	1.7148	0.519186	0.285123	2	0.00969627	16.0825	16.2811	16.3674	15.9029	16.1681	16.4503		-0.0699151	0.716223
RPNEDS#DEDEEKGAVVPPVHDIYR	sp|Q12996|CSTF3_HUMAN	S691	Cleavage stimulation factor subunit 3 OS=Homo sapiens OX=9606 GN=CSTF3 PE=1 SV=1	4,5	4.5912	0.641171	0.049619	3	9.75657e-10	17.6776	17.4923	17.779	17.4848	17.46	18.844		0.279951	0.579511
AVKRPNEDS#DEDEEKGAVVPPVHDIYR	sp|Q12996|CSTF3_HUMAN	S691	Cleavage stimulation factor subunit 3 OS=Homo sapiens OX=9606 GN=CSTF3 PE=1 SV=1	5	3.7755	0.7118	0.481504	3	7.79867e-10	19.2643	19.4764	19.2654	19.2958	19.3373	21.1528		0.593285	0.390209
AAPEAS#SPPASPLQHLLPGK	sp|Q96TA1|NIBA2_HUMAN	S691	Protein Niban 2 OS=Homo sapiens OX=9606 GN=NIBAN2 PE=1 SV=3	3	2.8992	0.56588	0.653436	1	0.475103	14.8282	14.4608	14.7451	14.1886	14.4492	15.196		-0.0667632	0.845748
AAPEASS#PPASPLQHLLPGK	sp|Q96TA1|NIBA2_HUMAN	S692	Protein Niban 2 OS=Homo sapiens OX=9606 GN=NIBAN2 PE=1 SV=3	3,4	3.0388	0.565718	0.00509861	4	0.329908	16.8305	16.8126	16.6565	16.2803	16.5778	17.1143		-0.10909	0.685326
INNYLTVPAHKLDS#PTM*SR	sp|P19634|SL9A1_HUMAN	S693	Sodium/hydrogen exchanger 1 OS=Homo sapiens OX=9606 GN=SLC9A1 PE=1 SV=2	3,4	3.7827	0.679115	0.0365337	5	0.00973692	17.8828	17.7079	17.8436	17.4931	17.5	18.1736		-0.089208	0.719979
RGSYRGGSISVQVNSIKFDS#E	sp|Q14978|NOLC1_HUMAN	S698	Nucleolar and coiled-body phosphoprotein 1 OS=Homo sapiens OX=9606 GN=NOLC1 PE=1 SV=2	3,4	3.5078	0.582032	1.11607	2	1.54735e-09	17.5211	17.1128	17.3203	17.0286	17.0003	16.8194		-0.368617	0.0522837
KSVGGDS#DTEDM*RSK	sp|Q9UK61|TASOR_HUMAN	S699	Protein TASOR OS=Homo sapiens OX=9606 GN=TASOR PE=1 SV=3	4	1.3186	0.339148	0.0990779	1	0.00440108	15.3724	15.0338	15.6523	15.6523	15.7796	15.9433		0.43889	0.0905921
TVSLGAGAKDELHIVEAEAM*NYEGS#PIKVTLATLK	sp|P06748|NPM_HUMAN	S70	Nucleophosmin OS=Homo sapiens OX=9606 GN=NPM1 PE=1 SV=2	5	2.5986	0.674171	0.870201	2	0.30785	16.277	15.9992	16.0599	16.4733	15.9788	16.4863		0.200755	0.343764
SRS#PFSTTR	sp|Q8NG27|PJA1_HUMAN	S70	E3 ubiquitin-protein ligase Praja-1 OS=Homo sapiens OX=9606 GN=PJA1 PE=1 SV=2	2	1.0667	0.452892	0.0935065	1	0.0173403	17.389	17.4661	17.2891	17.3195	17.1724	16.8255		-0.275576	0.150361
KDDVS#PVM*QFSSK	sp|Q8IZE3|PACE1_HUMAN	S707	Protein-associating with the carboxyl-terminal domain of ezrin OS=Homo sapiens OX=9606 GN=SCYL3 PE=1 SV=3	3	2.3791	0.669161	0.0286382	2	1.70711e-09	17.0763	17.0835	17.0725	17.1863	17.0702	17.208		0.0773849	0.145621
QPDAKDGDSYDPYDFS#DTEEEM*PQVHT#PK	sp|P25205|MCM3_HUMAN	S711:T722	DNA replication licensing factor MCM3 OS=Homo sapiens OX=9606 GN=MCM3 PE=1 SV=3	5	2.2829	0.551229	1.49061	1	0.420537	14.4466	14.3617	14.3144	14.1705	13.9653	14.524		-0.154261	0.409658
SNTEPQS#PPIASPK	sp|P82094|TMF1_HUMAN	S72	TATA element modulatory factor OS=Homo sapiens OX=9606 GN=TMF1 PE=1 SV=2	2,3	2.5274	0.604376	1.07316	2	1.83799e-09	17.2306	17.0825	17.1446	17.1705	17.2229	17.2504		0.0620136	0.273825
EDRPIS#FYQLGSNQLQSNAVSLAR	sp|O43150|ASAP2_HUMAN	S722	Arf-GAP with SH3 domain, ANK repeat and PH domain-containing protein 2 OS=Homo sapiens OX=9606 GN=ASAP2 PE=1 SV=3	3	3.1056	0.725625	2.42847	1	0.299343	12.4481	12.1516	12.1252	13.4134	12.7918	12.3093		0.596529	0.150421
HTPLVEFEEEESDKRES#E	sp|Q96RQ3|MCCA_HUMAN	S724	Methylcrotonoyl-CoA carboxylase subunit alpha, mitochondrial OS=Homo sapiens OX=9606 GN=MCCC1 PE=1 SV=3	3	1.2738	0.422908	1.30715	1	1.41291e-05	13.3758	13.2105	13.0922	13.5095	13.8312	14.3304		0.664167	0.0582121
RVS#RT#PEPK	sp|Q8IYB3|SRRM1_HUMAN	S725:T727	Serine/arginine repetitive matrix protein 1 OS=Homo sapiens OX=9606 GN=SRRM1 PE=1 SV=2	2	1.3703	0.427279	0.504372	1	1.73214e-09	15.4593	15.4035	15.2654	14.9115	15.2195	15.2784		-0.239614	0.13345
NSVDTATSSSLSTPSEPLS#PTSSLGEERN	sp|P13807|GYS1_HUMAN	S727	Glycogen [starch] synthase, muscle OS=Homo sapiens OX=9606 GN=GYS1 PE=1 SV=2	3,4	5.9006	0.655374	0.382555	4	0.00805065	15.5018	15.4163	15.5259	15.7966	15.4635	15.5699		0.128695	0.282407
M*NKS#SSDLEKVSQGSAESLSPSFR	sp|Q86YV5|PRAG1_HUMAN	S729	Inactive tyrosine-protein kinase PRAG1 OS=Homo sapiens OX=9606 GN=PRAG1 PE=1 SV=4	3,4	3.4762	0.647316	0.490739	2	0.00969639	17.9812	17.9109	17.999	18.1445	17.9531	17.9548		0.0538012	0.479009
GSETDS#AQDQPVKM*NSLPAER	sp|P30419|NMT1_HUMAN	S73	Glycylpeptide N-tetradecanoyltransferase 1 OS=Homo sapiens OX=9606 GN=NMT1 PE=1 SV=2	3	2.58	0.734496	0.998285	2	1.89521e-09	15.7806	15.654	15.7076	15.6458	15.7422	16.0339		0.093214	0.488377
SAS#QSSLDKLDQELK	sp|O60271|JIP4_HUMAN	S730	C-Jun-amino-terminal kinase-interacting protein 4 OS=Homo sapiens OX=9606 GN=SPAG9 PE=1 SV=4	3	2.3594	0.557854	0.383303	1	1.40708e-05	15.2599	15.0882	15.0764	15.2246	15.097	15.0511		-0.0172768	0.837231
GTPKPPGPPAQPPGPPNAS#SNPDLRR	sp|Q8N4C8|MINK1_HUMAN	S732	Misshapen-like kinase 1 OS=Homo sapiens OX=9606 GN=MINK1 PE=1 SV=2	4	3.3485	0.70999	1.73245	2	0.451671	15.6963	15.6228	15.9335	15.8681	16.1768	16.0031		0.26511	0.110031
RSS#KEEAEM*AYKDFLLQSSTVAAEAQDGPQEA	sp|P01833|PIGR_HUMAN	S735	Polymeric immunoglobulin receptor OS=Homo sapiens OX=9606 GN=PIGR PE=1 SV=4	4	5.6081	0.799718	0.43465	2	1	16.5442	16.2254	16.2304	16.3558	16.2329	15.748		-0.221085	0.358738
KRS#SITEPEGPNGPNIQK	sp|Q13625|ASPP2_HUMAN	S736	Apoptosis-stimulating of p53 protein 2 OS=Homo sapiens OX=9606 GN=TP53BP2 PE=1 SV=2	3,4	3.8735	0.712302	0.0378401	2	0.33143	18.2027	18.1459	17.9502	17.7987	17.7092	17.9598		-0.277018	0.0591415
AAS#PS#PQSVR	sp|Q8IYB3|SRRM1_HUMAN	S738:S740	Serine/arginine repetitive matrix protein 1 OS=Homo sapiens OX=9606 GN=SRRM1 PE=1 SV=2	2	1.0468	0.382786	0.832361	1	1.3841e-05	14.6846	14.9236	14.6667	14.2663	14.6691	14.4182		-0.307098	0.0994162
CSATPSAQVKPIVSAS#PPSR	sp|Q96EV2|RBM33_HUMAN	S741	RNA-binding protein 33 OS=Homo sapiens OX=9606 GN=RBM33 PE=1 SV=3	3,4	3.0896	0.680204	0.20539	4	0.21977	17.435	17.5082	17.589	17.6705	17.5885	17.6285		0.118401	0.0785158
ARAVS#PAPQSSSR	sp|Q9P275|UBP36_HUMAN	S742	Ubiquitin carboxyl-terminal hydrolase 36 OS=Homo sapiens OX=9606 GN=USP36 PE=1 SV=4	2	1.1658	0.537142	0.468754	1	1.41665e-05	13.5479	13.4296	13.6988	13.4989	13.5541	13.4848		-0.0461575	0.597924
LGAES#PSIASTSSTEK	sp|Q99569|PKP4_HUMAN	S75	Plakophilin-4 OS=Homo sapiens OX=9606 GN=PKP4 PE=1 SV=2	2,3	2.0537	0.592139	0.945766	2	1.41134e-05	17.1478	17.0687	17.0893	16.8904	17.079	17.2849		-0.0171744	0.889805
IVAHAVEVPAVQS#PRRS#PR	sp|Q96FF9|CDCA5_HUMAN	S75:S79	Sororin OS=Homo sapiens OX=9606 GN=CDCA5 PE=1 SV=1	4	2.6047	0.710101	1.64916	2	1.32663e-09	17.3421	17.4015	17.3201	16.9462	17.4873	16.9199		-0.236727	0.273149
IDS#ISDSRLYDSSPSR	sp|Q9C0D7|ZC12C_HUMAN	S750	Probable ribonuclease ZC3H12C OS=Homo sapiens OX=9606 GN=ZC3H12C PE=1 SV=2	3	1.4231	0.475652	0.118346	1	1	15.9425	15.7788	15.851	15.8776	15.959	16.0458		0.103386	0.202216
ASEENLLSSSSVPSADRDSS#PTTNSK	sp|Q9NRA8|4ET_HUMAN	S752	Eukaryotic translation initiation factor 4E transporter OS=Homo sapiens OX=9606 GN=EIF4ENIF1 PE=1 SV=2	4	3.122	0.599423	1.09196	1	0.32934	15.4576	15.2442	15.1043	15.6998	15.4828	15.4926		0.289705	0.0809227
QLS#LEGSGLGVEDLKDNTPSGK	sp|Q9UMZ2|SYNRG_HUMAN	S752	Synergin gamma OS=Homo sapiens OX=9606 GN=SYNRG PE=1 SV=2	3,4	2.4447	0.681433	0.198276	2	0.00453297	15.5178	15.6018	15.6296	16.133	16.0562	15.468		0.302664	0.22784
FSVPSGSS#PGSQSDAEPRER	sp|Q8TEP8|CE192_HUMAN	S76	Centrosomal protein of 192 kDa OS=Homo sapiens OX=9606 GN=CEP192 PE=1 SV=3	3	2.5218	0.653581	0.135109	1	0.544805	15.4087	15.3742	15.4559	15.7391	15.5701	15.5125		0.194301	0.0541549
ERSDS#GGSSSEPFDR	sp|P48634|PRC2A_HUMAN	S761	Protein PRRC2A OS=Homo sapiens OX=9606 GN=PRRC2A PE=1 SV=3	2,3	2.2662	0.710131	0.258634	4	0.00439176	16.0336	16.6884	16.5361	16.7113	16.8699	16.731		0.351332	0.160169
AKNS#PPQAPSTR	sp|Q8N1F8|S11IP_HUMAN	S761	Serine/threonine-protein kinase 11-interacting protein OS=Homo sapiens OX=9606 GN=STK11IP PE=1 SV=4	2,3	1.9598	0.675222	0.316343	3	1.71005e-09	18.9043	19.1756	19.1124	18.7279	19.1485	19.3751		0.0197379	0.928469
ALDS#NSLENDDLSAPGREPGHFNPESR	sp|Q32MZ4|LRRF1_HUMAN	S766	Leucine-rich repeat flightless-interacting protein 1 OS=Homo sapiens OX=9606 GN=LRRFIP1 PE=1 SV=2	4	4.9655	0.729574	0.0292232	2	0.0937845	15.0109	15.3224	14.9896	14.8058	15.1717	14.9946		-0.116923	0.481335
NPQM*PQYSSPQPGS#ALSPR	sp|O14497|ARI1A_HUMAN	S769	AT-rich interactive domain-containing protein 1A OS=Homo sapiens OX=9606 GN=ARID1A PE=1 SV=3	2	1.9693	0.685624	0.701973	1	1	12.7756	12.422	12.505	12.1448	12.5379	12.9666		-0.0177752	0.948821
NSASVGIIQRDES#PM*EK	sp|Q53EU6|GPAT3_HUMAN	S77	Glycerol-3-phosphate acyltransferase 3 OS=Homo sapiens OX=9606 GN=GPAT3 PE=1 SV=2	3	2.5451	0.621901	2.42449	1	1.59652e-09	16.5155	16.6097	16.6676	16.5056	16.6923	16.8575		0.0875441	0.474001
LQAKES#PQR	sp|Q15061|WDR43_HUMAN	S77	WD repeat-containing protein 43 OS=Homo sapiens OX=9606 GN=WDR43 PE=1 SV=3	2	1.762	0.553348	0.0887825	1	1.53225e-09	15.4374	15.6245	15.3678	15.3206	15.1717	15.201		-0.245481	0.0512308
GYSSNYRRS#PERPTGDLRER	sp|Q5T200|ZC3HD_HUMAN	S77	Zinc finger CCCH domain-containing protein 13 OS=Homo sapiens OX=9606 GN=ZC3H13 PE=1 SV=1	4	1.3643	0.32962	2.70188	1	0.366717	13.6933	13.8862	13.1228	13.3589	13.4931	14.2452		0.131673	0.732085
SAS#PDYNRTNS#PSSAKKPK	sp|Q14669|TRIPC_HUMAN	S77:S85	E3 ubiquitin-protein ligase TRIP12 OS=Homo sapiens OX=9606 GN=TRIP12 PE=1 SV=1	4	1.6982	0.305971	2.1393	1	0.473911	16.5825	16.3966	16.452	16.4681	16.5749	16.3218		-0.0221132	0.821415
TLS#M*DKGF	sp|P17858|PFKAL_HUMAN	S775	ATP-dependent 6-phosphofructokinase, liver type OS=Homo sapiens OX=9606 GN=PFKL PE=1 SV=6	2	1.2523	0.410205	0.033293	1	1.89556e-09	18.9107	19.0687	19.121	18.9616	18.9466	19.0225		-0.0565688	0.448167
LGTLS#PAFSTR	sp|Q7KZF4|SND1_HUMAN	S781	Staphylococcal nuclease domain-containing protein 1 OS=Homo sapiens OX=9606 GN=SND1 PE=1 SV=1	2	1.8486	0.559883	0.0331743	3	1.90875e-09	15.762	15.7963	15.71	15.5661	16.1445	15.8331		0.0918144	0.615766
FSDEPPEVYGDFEPLVAKERS#PVGKR	sp|Q5JTV8|TOIP1_HUMAN	S79	Torsin-1A-interacting protein 1 OS=Homo sapiens OX=9606 GN=TOR1AIP1 PE=1 SV=2	4,5	4.1817	0.66528	0.233706	2	1.6007e-09	17.1277	17.1937	17.0756	16.926	17.0563	17.6698		0.0850207	0.732421
SPS#SPVPVVK	sp|A2RUB6|CCD66_HUMAN	S796	Coiled-coil domain-containing protein 66 OS=Homo sapiens OX=9606 GN=CCDC66 PE=1 SV=4	3	1.6536	0.49619	3.02891	1	1	15.745	15.6483	15.6538	15.8846	16.036	15.5813		0.151607	0.331501
VLSTS#TDLEAAVADALKKPVR	sp|Q7Z460|CLAP1_HUMAN	S797	CLIP-associating protein 1 OS=Homo sapiens OX=9606 GN=CLASP1 PE=1 SV=1	4	4.528	0.780852	0.345229	1	0.531682	15.6201	15.5512	15.5745	15.5956	14.8011	15.8727		-0.158772	0.647569
ASS#PSGKM*GGEEKPIGAGEEKQK	sp|P26639|SYTC_HUMAN	S8	Threonine--tRNA ligase 1, cytoplasmic OS=Homo sapiens OX=9606 GN=TARS1 PE=1 SV=3	4	3.4159	0.596358	0.334135	1	0.208829	16.3112	16.2986	16.4339	16.5354	16.2333	17.0124		0.245808	0.346955
IDASKNEEDEGHS#NSSPR	sp|Q14103|HNRPD_HUMAN	S80	Heterogeneous nuclear ribonucleoprotein D0 OS=Homo sapiens OX=9606 GN=HNRNPD PE=1 SV=1	3	2.4875	0.673528	0.243939	1	0.575011	14.1519	14.2072	14.1721	13.4909	13.3401	14.1573		-0.514302	0.110418
SSM*S#GLHLVK	sp|Q13085|ACACA_HUMAN	S80	Acetyl-CoA carboxylase 1 OS=Homo sapiens OX=9606 GN=ACACA PE=1 SV=2	3	1.5573	0.309831	2.9694	1	0.199713	17.8258	18.1766	17.6847	17.7192	17.7247	17.922		-0.107056	0.54187
KLRTGDLGIPPNPEDRS#PS#PEPIYNSEGK	sp|Q15637|SF01_HUMAN	S80:S82	Splicing factor 1 OS=Homo sapiens OX=9606 GN=SF1 PE=1 SV=4	5	1.9796	0.530764	0.351253	1	0.00438999	15.0311	15.0228	14.9544	14.8309	15.075	15.4682		0.121972	0.550285
TFS#LTEVR	sp|O95239|KIF4A_HUMAN	S801	Chromosome-associated kinesin KIF4A OS=Homo sapiens OX=9606 GN=KIF4A PE=1 SV=3	2	1.0549	0.2714	1.26163	1	0.00440798	16.1108	16.1149	16.0899	15.7567	16.1345	16.2259		-0.0661399	0.669472
TS#SVPEYVYNLHLVENDFVGGRSPVPK	sp|Q99959|PKP2_HUMAN	S81	Plakophilin-2 OS=Homo sapiens OX=9606 GN=PKP2 PE=1 SV=2	4	6.1081	0.771877	1.67563	1	1	16.0935	15.9426	15.7978	15.8102	15.9339	15.9742		-0.0385478	0.715755
TVS#TSSQPEENVDRANDM*LPK	sp|P42684|ABL2_HUMAN	S817	Tyrosine-protein kinase ABL2 OS=Homo sapiens OX=9606 GN=ABL2 PE=1 SV=1	3,4	2.7903	0.673231	0.250392	3	0.0059082	16.7153	16.7252	16.6659	16.6253	16.7093	17.0213		0.0831553	0.532514
RS#SSPAELDLKDDLQQTQGK	sp|Q2PPJ7|RGPA2_HUMAN	S819	Ral GTPase-activating protein subunit alpha-2 OS=Homo sapiens OX=9606 GN=RALGAPA2 PE=1 SV=2	4	5.631	0.732339	0.512795	1	0.32776	16.3868	16.3606	16.4605	16.3703	16.2653	16.488		-0.0281232	0.712067
SRS#LGGAVGSVASGAR	sp|Q8NHG8|ZNRF2_HUMAN	S82	E3 ubiquitin-protein ligase ZNRF2 OS=Homo sapiens OX=9606 GN=ZNRF2 PE=1 SV=1	2,3	2.6041	0.669905	0.565169	2	0.175581	18.7806	18.9034	18.5766	18.5386	18.4906	18.5414		-0.229959	0.0761575
QTRLEFQQQLGEAPSDAS#P	sp|Q9BUW7|CI016_HUMAN	S82	UPF0184 protein C9orf16 OS=Homo sapiens OX=9606 GN=C9orf16 PE=1 SV=1	3	2.3612	0.713959	0.715871	1	0.00167018	14.2738	14.0133	14.2096	14.0841	13.77	13.301		-0.447206	0.13666
HVDSLS#QRSPKASLR	sp|Q9UHD8|SEPT9_HUMAN	S82	Septin-9 OS=Homo sapiens OX=9606 GN=SEPTIN9 PE=1 SV=2	4	2.252	0.479085	0.0799741	1	0.884021	18.1029	18.0401	17.8264	17.5249	17.2977	17.8965		-0.416768	0.0976351
FSAVLVEPPPM*SLPGAGLSS#QELSGGPGDGP	sp|Q13263|TIF1B_HUMAN	S824	Transcription intermediary factor 1-beta OS=Homo sapiens OX=9606 GN=TRIM28 PE=1 SV=5	3,4	3.7227	0.776909	0.941342	2	1	14.3482	14.1618	13.8417	14.373	14.6673	14.3277		0.33877	0.136544
M*NEAFGDTKFSAVLVEPPPM*SLPGAGLSS#QELSGGPGDGP	sp|Q13263|TIF1B_HUMAN	S824	Transcription intermediary factor 1-beta OS=Homo sapiens OX=9606 GN=TRIM28 PE=1 SV=5	4	3.6696	0.661952	0.0235702	1	1	14.9741	15.0047	14.7294	15.2823	15.4595	14.638		0.223844	0.444819
SVPTAYRVSRS#PGASR	sp|Q12872|SFSWA_HUMAN	S834	Splicing factor, suppressor of white-apricot homolog OS=Homo sapiens OX=9606 GN=SFSWAP PE=1 SV=3	4	2.3768	0.610728	0.0461006	2	0.276681	17.9033	17.7436	17.5658	18.0613	17.8017	17.2542		-0.031826	0.907451
TKQFS#DASQLDFVK	sp|Q8TEW0|PARD3_HUMAN	S837	Partitioning defective 3 homolog OS=Homo sapiens OX=9606 GN=PARD3 PE=1 SV=2	3	1.9735	0.480973	0.320929	1	0.697361	14.0783	13.7541	13.8904	14.0908	14.0259	14.0395		0.144472	0.206968
SVSGS#PESDELQELR	sp|Q7Z2Z1|TICRR_HUMAN	S838	Treslin OS=Homo sapiens OX=9606 GN=TICRR PE=1 SV=2	2	2.3975	0.696559	0.695391	1	1.40076e-05	14.1535	14.459	14.2202	14.1465	14.1216	14.6065		0.0139891	0.94271
SSGKLSEPSLPIEDS#QDLYNASPEPK	sp|Q9HAW4|CLSPN_HUMAN	S839	Claspin OS=Homo sapiens OX=9606 GN=CLSPN PE=1 SV=3	4	4.6352	0.692419	2.35514	1	2.40848e-06	15.2583	15.601	15.3456	15.1829	14.8952	15.3864		-0.246786	0.232846
FIHQQPQSS#SPVYGSSAK	sp|P49023|PAXI_HUMAN	S84	Paxillin OS=Homo sapiens OX=9606 GN=PXN PE=1 SV=3	3,4	4.4399	0.67729	0.139027	2	0.828995	17.2312	17.0897	17.3881	17.6051	17.1428	17.3176		0.118845	0.498809
S#RSPGRPPK	sp|Q14739|LBR_HUMAN	S84	Delta(14)-sterol reductase LBR OS=Homo sapiens OX=9606 GN=LBR PE=1 SV=2	4	1.1523	0.288814	0.740751	1	0.00455736	16.2437	16.2835	16.0888	15.7714	16.0123	16.3239		-0.169474	0.376763
TAS#ISSSPSEGTPTVGSYGCTPQSLPK	sp|Q6PKG0|LARP1_HUMAN	S847	La-related protein 1 OS=Homo sapiens OX=9606 GN=LARP1 PE=1 SV=2	3	4.766	0.591985	1.60293	1	0.804704	13.9137	13.8957	13.7354	13.5158	13.846	13.6953		-0.162559	0.216937
LAQQQQQLYAPPPPAEQEEQALS#PSPTNGNPLLPFPGAQVR	sp|Q96EV2|RBM33_HUMAN	S849	RNA-binding protein 33 OS=Homo sapiens OX=9606 GN=RBM33 PE=1 SV=3	4	3.9103	0.674501	0.90061	1	0.268866	12.0199	NaN	11.7824	12.731	12.0481	12.4701		0.515266	0.15412
SSS#EATLSISPPRPTTLSLDLTK	sp|Q9NZJ5|E2AK3_HUMAN	S849	Eukaryotic translation initiation factor 2-alpha kinase 3 OS=Homo sapiens OX=9606 GN=EIF2AK3 PE=1 SV=3	4	1.8387	0.374395	1.69008	1	1	14.9108	14.7589	14.7827	14.8333	15.1366	14.8894		0.135626	0.263845
AITGAS#LADIM*AK	sp|P83731|RL24_HUMAN	S86	60S ribosomal protein L24 OS=Homo sapiens OX=9606 GN=RPL24 PE=1 SV=1	2,3	3.358	0.557772	0.414419	3	1.81311e-09	18.9198	19.0076	18.9954	18.9663	18.9892	19.0745		0.0357513	0.451091
LHVGNIS#PTCTNKELR	sp|Q9BWF3|RBM4_HUMAN	S86	RNA-binding protein 4 OS=Homo sapiens OX=9606 GN=RBM4 PE=1 SV=1	3	2.1235	0.518201	1.02996	1	0.025418	NaN	13.2255	13.1684	13.1686	14.3548	14.6038		0.845458	0.235931
QGLAETAS#PVAVSLRSDGSENLCTPQQSR	sp|Q15154|PCM1_HUMAN	S861	Pericentriolar material 1 protein OS=Homo sapiens OX=9606 GN=PCM1 PE=1 SV=5	4	3.4611	0.733148	2.95525	1	0.00969666	13.3464	13.0311	13.2439	13.9228	13.5332	13.2228		0.352438	0.188806
SNSGLATYS#PPM*GPVSER	sp|P21359|NF1_HUMAN	S864	Neurofibromin OS=Homo sapiens OX=9606 GN=NF1 PE=1 SV=2	2,3	4.4695	0.791111	0.013998	9	1.88028e-09	18.2286	18.2872	18.2992	18.1396	18.4703	18.2932		0.029356	0.779473
FYDQGRRGSS#DPTVQR	sp|Q2KHT3|CL16A_HUMAN	S864	Protein CLEC16A OS=Homo sapiens OX=9606 GN=CLEC16A PE=1 SV=2	3	1.0289	0.29828	1.14358	1	0.660765	15.307	15.1134	15.285	15.3097	15.0377	15.1896		-0.0561272	0.603607
REDRVTTEIQLPS#QSPVEEQSPASLSSLR	sp|Q8WWI1|LMO7_HUMAN	S865	LIM domain only protein 7 OS=Homo sapiens OX=9606 GN=LMO7 PE=1 SV=3	3,4	5.5109	0.728102	1.42582	2	0.267827	14.5513	14.5261	14.4878	14.9334	14.4709	16.1584		0.665817	0.256815
IQPEDM*FVCDINEKDISGPS#PSK	sp|Q96GX9|MTNB_HUMAN	S87	Methylthioribulose-1-phosphate dehydratase OS=Homo sapiens OX=9606 GN=APIP PE=1 SV=1	3	2.2547	0.518251	2.33586	1	0.260621	13.6013	13.4161	13.5464	13.3566	13.8476	14.0462		0.228837	0.3415
SRRS#PLLK	sp|O95235|KI20A_HUMAN	S878	Kinesin-like protein KIF20A OS=Homo sapiens OX=9606 GN=KIF20A PE=1 SV=1	4	2.0844	0.168778	1.41916	1	0.299795	17.2787	17.072	17.3677	17.2295	17.1527	17.0953		-0.0803343	0.44902
DSQDASAEQS#DHDDEVASLASASGGFGTKVPAPR	sp|Q6P2E9|EDC4_HUMAN	S879	Enhancer of mRNA-decapping protein 4 OS=Homo sapiens OX=9606 GN=EDC4 PE=1 SV=1	4	5.0063	0.810219	0.0200603	2	1.8511e-09	14.0055	13.8312	13.7912	13.9569	14.0824	13.8748		0.0953817	0.345503
YGPKSEAAAPHTDAGGGLS#S#DEEEGTSSQAEAAR	sp|Q01831|XPC_HUMAN	S883:S884	DNA repair protein complementing XP-C cells OS=Homo sapiens OX=9606 GN=XPC PE=1 SV=4	4	5.5079	0.407995	0.642878	6	1.74899e-09	17.2896	17.3535	17.3304	17.0727	17.2166	16.8077		-0.292181	0.0734917
RYGPKSEAAAPHTDAGGGLS#S#DEEEGTSSQAEAAR	sp|Q01831|XPC_HUMAN	S883:S884	DNA repair protein complementing XP-C cells OS=Homo sapiens OX=9606 GN=XPC PE=1 SV=4	4	2.5902	0.287545	1.55088	1	0.0096962	13.4729	13.7569	12.9391	13.147	12.8437	12.2363		-0.647251	0.146054
IQVSKLESS#LKQSK	sp|O95239|KIF4A_HUMAN	S887	Chromosome-associated kinesin KIF4A OS=Homo sapiens OX=9606 GN=KIF4A PE=1 SV=3	4	2.1437	0.544246	0.774037	1	0.461464	16.5598	16.7001	16.7949	16.881	16.6671	16.977		0.156745	0.241958
SDSPES#DAEREK	sp|O75400|PR40A_HUMAN	S888	Pre-mRNA-processing factor 40 homolog A OS=Homo sapiens OX=9606 GN=PRPF40A PE=1 SV=2	3	1.1464	0.334177	2.03498	1	0.00439889	14.416	14.3926	14.3067	14.4699	14.8518	15.122		0.44286	0.0824053
IAS#DEEIQGTKDAVIQDLER	sp|Q8WX93|PALLD_HUMAN	S893	Palladin OS=Homo sapiens OX=9606 GN=PALLD PE=1 SV=3	3,4	5.3339	0.770918	0.0622691	5	1.50399e-09	16.3103	16.2901	16.5412	16.4914	16.1876	16.1174		-0.115084	0.457849
GAKAS#PVAVGSSGAGADPSFQPVLSAR	sp|Q5TGY3|AHDC1_HUMAN	S896	AT-hook DNA-binding motif-containing protein 1 OS=Homo sapiens OX=9606 GN=AHDC1 PE=1 SV=1	3	3.7501	0.779473	0.657538	1	1.744e-09	13.0495	13.1119	12.9112	12.7922	13.049	13.0296		-0.0672544	0.544344
RAAS#DGQYENQSPEATSPR	sp|Q9HBL0|TENS1_HUMAN	S899	Tensin-1 OS=Homo sapiens OX=9606 GN=TNS1 PE=1 SV=2	3	3.1373	0.692347	0.294284	1	1.84285e-09	13.1075	12.9982	12.8636	13.0484	12.7669	13.1405		-0.0044864	0.974646
RVS#QDLEVEKPDASPTSLQLR	sp|O94885|SASH1_HUMAN	S90	SAM and SH3 domain-containing protein 1 OS=Homo sapiens OX=9606 GN=SASH1 PE=1 SV=3	3,4	3.904	0.716342	0.491797	2	1.19824e-09	16.1291	15.8291	15.7603	16.1127	15.8964	15.9078		0.0661573	0.645633
GSDDAPYS#PTAR	sp|O75151|PHF2_HUMAN	S905	Lysine-specific demethylase PHF2 OS=Homo sapiens OX=9606 GN=PHF2 PE=1 SV=4	2	1.5135	0.633763	0.809659	1	0.247632	15.4493	15.6396	15.7149	15.4369	15.5221	15.508		-0.112304	0.248877
RAASDGQYENQS#PEATSPR	sp|Q9HBL0|TENS1_HUMAN	S907	Tensin-1 OS=Homo sapiens OX=9606 GN=TNS1 PE=1 SV=2	3	1.6965	0.510109	1.20161	1	0.230992	12.4734	12.1001	12.1254	12.6755	13.1154	11.8648		0.318891	0.454697
KIS#SPTGSKDLQM*VNISLR	sp|Q99623|PHB2_HUMAN	S91	Prohibitin-2 OS=Homo sapiens OX=9606 GN=PHB2 PE=1 SV=2	4	1.7762	0.51126	0.140912	1	0.273941	17.492	17.4699	17.4891	17.7114	17.5945	17.3422		0.0656878	0.579847
KQSQIQNQQGEDS#GS#DPEDTY	sp|P18858|DNLI1_HUMAN	S911:S913	DNA ligase 1 OS=Homo sapiens OX=9606 GN=LIG1 PE=1 SV=1	3	4.2252	0.86385	0.18923	11	1.76246e-09	17.7886	17.8274	17.8177	17.7331	17.7542	17.3521		-0.198125	0.205518
GAVAAEGAS#DT#EREEPTESQGLAAR	sp|Q9P1Y6|PHRF1_HUMAN	S915:T917	PHD and RING finger domain-containing protein 1 OS=Homo sapiens OX=9606 GN=PHRF1 PE=1 SV=3	3	2.3369	0.617271	0.619734	2	1.77943e-09	14.2085	14.3615	14.3049	14.3007	14.13	13.9959		-0.149438	0.205083
QLSSS#SSYSGDISR	sp|P33527|MRP1_HUMAN	S917	Multidrug resistance-associated protein 1 OS=Homo sapiens OX=9606 GN=ABCC1 PE=1 SV=3	2	2.5077	0.628345	1.04804	1	0.124662	15.3521	15.5154	15.4079	15.1341	15.4929	15.2737		-0.124943	0.337997
RAS#PGLSM*PS#SSPPIKK	sp|P57682|KLF3_HUMAN	S92:S99	Krueppel-like factor 3 OS=Homo sapiens OX=9606 GN=KLF3 PE=1 SV=1	4	1.067	0.298313	0.309621	1	1	18.1675	18.2935	18.4638	18.3681	18.5004	18.5909		0.178226	0.172695
AQS#PPVPAR	sp|Q1MSJ5|CSPP1_HUMAN	S920	Centrosome and spindle pole-associated protein 1 OS=Homo sapiens OX=9606 GN=CSPP1 PE=1 SV=4	2	1.1134	0.39815	0.961542	2	1.72391e-09	18.1812	18.2856	18.2031	17.7083	18.2458	18.0785		-0.212411	0.259924
QLSSSSSYS#GDISR	sp|P33527|MRP1_HUMAN	S921	Multidrug resistance-associated protein 1 OS=Homo sapiens OX=9606 GN=ABCC1 PE=1 SV=3	2	2.7053	0.6773	1.44227	1	0.0048673	15.3492	15.5587	15.5304	14.9582	15.2267	15.4324		-0.273678	0.146498
SALSS#SLRDLSEAGK	sp|Q6DN90|IQEC1_HUMAN	S924	IQ motif and SEC7 domain-containing protein 1 OS=Homo sapiens OX=9606 GN=IQSEC1 PE=1 SV=1	3	1.6544	0.328034	1.31505	1	1	15.6152	15.7067	15.6096	15.5798	15.5779	15.2773		-0.165501	0.191232
YAYKAEPYVAS#EYKTVHEELTK	sp|Q9BZ29|DOCK9_HUMAN	S927	Dedicator of cytokinesis protein 9 OS=Homo sapiens OX=9606 GN=DOCK9 PE=1 SV=2	4	2.1015	0.413704	0.813844	1	0.354039	12.3134	12.8191	12.8681	12.556	11.3211	13.1862		-0.312434	0.616186
ANQISPSNSS#LKNPQAGVPPFSSLK	sp|Q86UU0|BCL9L_HUMAN	S93	B-cell CLL/lymphoma 9-like protein OS=Homo sapiens OX=9606 GN=BCL9L PE=1 SV=1	4	2.4247	0.582051	0.362555	1	1	14.1854	14.6011	14.3021	14.8518	14.6817	14.529		0.32461	0.104281
KLSFTESLTS#GASLLTLNK	sp|P19838|NFKB1_HUMAN	S944	Nuclear factor NF-kappa-B p105 subunit OS=Homo sapiens OX=9606 GN=NFKB1 PE=1 SV=2	3	1.91	0.321099	2.64361	1	1	12.26	12.6267	12.4249	13.2112	13.012	12.5457		0.485773	0.0958802
LDSS#PVSS#PRKHSAELIAM*EK	sp|O60293|ZC3H1_HUMAN	S949:S953	Zinc finger C3H1 domain-containing protein OS=Homo sapiens OX=9606 GN=ZFC3H1 PE=1 SV=3	4	3.1816	0.291331	0.392375	1	0.88214	16.2865	16.4785	16.1528	15.8002	16.3776	16.3317		-0.136128	0.548529
ASTIFLSKS#QTDVREK	sp|Q8N7R7|CCYL1_HUMAN,sp|Q8ND76|CCNY_HUMAN	S95,S73	Cyclin-Y-like protein 1 OS=Homo sapiens OX=9606 GN=CCNYL1 PE=1 SV=2,Cyclin-Y OS=Homo sapiens OX=9606 GN=CCNY PE=1 SV=2	3,4	3.4474	0.651128	0.0409014	4	4.3782e-07	18.2731	18.0844	18.2047	18.1493	18.1119	18.2203		-0.0269279	0.694023
GLGPPS#PPAPPRGPAGEAGAS#PPVR	sp|Q13425|SNTB2_HUMAN	S95:S110	Beta-2-syntrophin OS=Homo sapiens OX=9606 GN=SNTB2 PE=1 SV=1	3,4	2.5475	0.544298	0.858292	3	1.33121e-09	16.0973	16.186	15.8663	16.2987	16.7341	16.407		0.43008	0.0565795
SSS#PVGLAK	sp|Q9NRA8|4ET_HUMAN	S951	Eukaryotic translation initiation factor 4E transporter OS=Homo sapiens OX=9606 GN=EIF4ENIF1 PE=1 SV=2	2	2.1661	0.393128	0.0523778	2	0.0161311	19.0386	18.9807	19.0404	18.962	19.0967	18.7907		-0.0701027	0.482615
LSS#PVKRPR	sp|P26358|DNMT1_HUMAN	S954	DNA (cytosine-5)-methyltransferase 1 OS=Homo sapiens OX=9606 GN=DNMT1 PE=1 SV=2	2	1.5042	0.241657	1.55008	1	0.269119	16.6333	16.6568	16.4816	16.1353	16.467	16.8333		-0.112018	0.620277
KVPGQLPLLCSERS#SPTEK	sp|Q8N1P7|CRBG2_HUMAN	S956	Beta/gamma crystallin domain-containing protein 2 OS=Homo sapiens OX=9606 GN=CRYBG2 PE=2 SV=2	4	1.7895	0.398547	0.095849	1	0.595709	15.1558	15.0159	15.0742	15.1483	15.019	15.3451		0.0888303	0.437617
NS#RDGDPLPSSLSCK	sp|P53602|MVD1_HUMAN	S96	Diphosphomevalonate decarboxylase OS=Homo sapiens OX=9606 GN=MVD PE=1 SV=1	3	2.0048	0.55003	0.982227	1	1.64007e-09	15.2791	15.5203	15.4272	15.9897	16.0467	15.4528		0.420926	0.105316
ARNS#GT#QSDGEEKQPGLVM*ER	sp|Q6P1M3|L2GL2_HUMAN	S961:T963	LLGL scribble cell polarity complex component 2 OS=Homo sapiens OX=9606 GN=LLGL2 PE=1 SV=2	3,4	3.17	0.637697	0.00163445	5	0.27593	20.0309	19.9307	19.8624	20.0953	19.844	19.6694		-0.0717456	0.618044
ALEQSQS#LPLPAPTSTSPSR	sp|O15068|MCF2L_HUMAN	S965	Guanine nucleotide exchange factor DBS OS=Homo sapiens OX=9606 GN=MCF2L PE=1 SV=2	3	3.1977	0.66773	2.89413	1	0.479481	14.3609	14.2811	14.2016	14.2866	14.4502	14.2954		0.062843	0.421669
LLHM*DS#DDEIPIR	sp|Q1MSJ5|CSPP1_HUMAN	S966	Centrosome and spindle pole-associated protein 1 OS=Homo sapiens OX=9606 GN=CSPP1 PE=1 SV=4	3	2.031	0.513688	2.8598	1	1.52926e-09	15.3143	15.4562	15.1997	15.7202	15.5931	15.0273		0.123506	0.613057
YRS#PYSGPKFNSAIR	sp|Q14498|RBM39_HUMAN	S97	RNA-binding protein 39 OS=Homo sapiens OX=9606 GN=RBM39 PE=1 SV=2	3	2.0563	0.607207	1.70874	1	0.514856	18.115	17.9376	17.671	17.7365	17.6772	17.212		-0.365968	0.156512
NIIEATHM*YDNAAEACSTTEEVFNS#PR	sp|Q9NRY4|RHG35_HUMAN	S970	Rho GTPase-activating protein 35 OS=Homo sapiens OX=9606 GN=ARHGAP35 PE=1 SV=3	3,4	4.578	0.825623	0.45337	2	1.57443e-09	14.7657	14.831	14.7241	14.5625	14.7299	14.3719		-0.218838	0.112741
SLFS#PQNTLAAPTGHPPTSGVEK	sp|Q5VT52|RPRD2_HUMAN	S976	Regulation of nuclear pre-mRNA domain-containing protein 2 OS=Homo sapiens OX=9606 GN=RPRD2 PE=1 SV=1	3	2.7369	0.66104	1.95956	1	0.00439277	13.4518	13.5328	13.4838	12.4201	13.1102	13.8283		-0.369957	0.415022
APS#PLPK	sp|Q9BSL1|UBAC1_HUMAN	S98	Ubiquitin-associated domain-containing protein 1 OS=Homo sapiens OX=9606 GN=UBAC1 PE=1 SV=1	2	1.2626	0.286523	0.542027	3	1.71473e-09	18.3029	18.2654	18.1027	18.1054	18.2866	18.1228		-0.0520267	0.570541
ATLLEDQQDPSPS#S	sp|Q9HC35|EMAL4_HUMAN	S980	Echinoderm microtubule-associated protein-like 4 OS=Homo sapiens OX=9606 GN=EML4 PE=1 SV=3	2	3.1238	0.763013	0.0738436	2	1	16.685	16.687	16.6649	16.9343	16.7356	16.5787		0.0705662	0.531424
TLDAQDRSFGTRPLS#SGFSPEEAQQQDEEFEK	sp|Q9C0C2|TB182_HUMAN	S983	182 kDa tankyrase-1-binding protein OS=Homo sapiens OX=9606 GN=TNKS1BP1 PE=1 SV=4	4	3.7553	0.586824	0.808411	1	0.388564	14.7018	14.8749	14.5438	14.4484	14.7108	14.8809		-0.0267614	0.873735
TTPQQGASGPGRS#PVGQAR	sp|Q12774|ARHG5_HUMAN	S983	Rho guanine nucleotide exchange factor 5 OS=Homo sapiens OX=9606 GN=ARHGEF5 PE=1 SV=3	3	3.1261	0.743578	1.29941	1	1.85393e-09	14.7286	14.7728	14.5911	14.0808	15.1258	15.1645		0.0928615	0.808737
EVAATEEDVTRLPS#PTSPFSSLSQDQAATSK	sp|Q8WWI1|LMO7_HUMAN	S988	LIM domain only protein 7 OS=Homo sapiens OX=9606 GN=LMO7 PE=1 SV=3	4	3.1049	0.620696	2.49746	1	0.407239	13.3133	13.3415	13.2724	13.0457	13.6137	13.6482		0.126793	0.553663
STS#PTFNKQTK	sp|Q9BX63|FANCJ_HUMAN	S990	Fanconi anemia group J protein OS=Homo sapiens OX=9606 GN=BRIP1 PE=1 SV=2	3	1.132	0.217226	0.364883	1	0.35137	17.9023	17.7184	17.9586	17.8528	17.7778	17.6183		-0.110116	0.333425
SDSS#GGYNLSDIIQSPSSTGLLK	sp|Q9P2D0|IBTK_HUMAN	S993	Inhibitor of Bruton tyrosine kinase OS=Homo sapiens OX=9606 GN=IBTK PE=1 SV=3	3,4	5.5974	0.763045	0.493607	5	1	16.8394	17.0456	16.8533	17.1653	16.9947	16.6027		0.00813293	0.966003
QSHSGSIS#PYPK	sp|Q9UQ35|SRRM2_HUMAN	S994	Serine/arginine repetitive matrix protein 2 OS=Homo sapiens OX=9606 GN=SRRM2 PE=1 SV=2	3	2.5312	0.527892	0.503665	1	0.00647776	16.7461	17.217	16.9254	15.8483	17.0295	17.3994		-0.203771	0.697388
TPPAAAALGAPPPLVTAAGPPT#PPGPPR	sp|Q9HCM7|FBSL_HUMAN	T1010	Fibrosin-1-like protein OS=Homo sapiens OX=9606 GN=FBRSL1 PE=1 SV=4	3,4	4.0085	0.759282	0.299932	3	1.82808e-09	16	15.888	15.9255	16.7988	15.9769	16.4233		0.461859	0.126405
SPTT#TQSPKSSFLASLNPK	sp|Q14669|TRIPC_HUMAN	T1033	E3 ubiquitin-protein ligase TRIP12 OS=Homo sapiens OX=9606 GN=TRIP12 PE=1 SV=1	4	4.0607	0.482503	0.916241	2	0.778336	17.8897	17.849	17.8567	17.7572	17.871	17.7063		-0.0869656	0.158765
SSSSSQKDEKITGT#PR	sp|Q7Z6E9|RBBP6_HUMAN	T1087	E3 ubiquitin-protein ligase RBBP6 OS=Homo sapiens OX=9606 GN=RBBP6 PE=1 SV=1	3	2.3391	0.572143	0.239769	1	0.00454909	15.7267	15.7173	16.0678	15.5924	15.7246	16.1964		0.00055186	0.998089
NVIPDT#PPSTPLVPSR	sp|Q9UKA4|AKA11_HUMAN	T1100	A-kinase anchor protein 11 OS=Homo sapiens OX=9606 GN=AKAP11 PE=1 SV=1	2	2.6603	0.631996	0.97164	3	0.0043979	15.7148	15.7514	15.8357	15.6929	15.9199	16.1619		0.157612	0.32342
LGLGT#ISGS#SSRSRPEYFRITASNRM*YSLCR	sp|Q86WG5|MTMRD_HUMAN	T1125:S1129	Myotubularin-related protein 13 OS=Homo sapiens OX=9606 GN=SBF2 PE=1 SV=1	5	1.4032	0.260334	1.81605	1	1	15.5052	15.495	15.6243	15.4378	15.8143	16.0511		0.226254	0.284707
RGEAAGSPVPT#PPRS#PAQEEPTDFLSR	sp|Q9HB09|B2L12_HUMAN	T117:S121	Bcl-2-like protein 12 OS=Homo sapiens OX=9606 GN=BCL2L12 PE=1 SV=1	4	1.8745	0.495065	2.09188	1	0.00552341	13.651	13.3694	13.4792	13.5272	14.2444	13.9181		0.396673	0.149816
EKM*ALPPQEDAT#ASPPRQK	sp|Q9UQ35|SRRM2_HUMAN	T1177	Serine/arginine repetitive matrix protein 2 OS=Homo sapiens OX=9606 GN=SRRM2 PE=1 SV=2	3,4	1.619	0.479005	0.851725	3	0.00969654	17.6777	17.4443	17.551	17.7474	17.7015	17.8524		0.209438	0.0607502
VT#QHESDNENEIQIQNK	sp|Q5VZL5|ZMYM4_HUMAN	T118	Zinc finger MYM-type protein 4 OS=Homo sapiens OX=9606 GN=ZMYM4 PE=1 SV=1	4	3.043	0.348998	1.06185	1	1	17.0842	17.1228	17.1658	17.0489	17.0332	17.2824		-0.00276311	0.975319
NGSPT#PAGSLGGGAVATAGGPGSR	sp|Q6P1L5|F117B_HUMAN	T12	Protein FAM117B OS=Homo sapiens OX=9606 GN=FAM117B PE=1 SV=2	3	4.8721	0.762341	1.05071	1	1	14.6357	14.362	14.7529	14.7612	15.1364	15.0409		0.395989	0.0702959
KKT#PVTEQEEKLGM*DDLTK	sp|Q9NTI5|PDS5B_HUMAN	T1220	Sister chromatid cohesion protein PDS5 homolog B OS=Homo sapiens OX=9606 GN=PDS5B PE=1 SV=1	4,5	2.5012	0.601511	0.222081	2	1.90518e-09	16.7355	16.6756	16.8795	17.1367	16.6896	17.6893		0.40832	0.239047
GLASPT#AITPVASPICGK	sp|O95425|SVIL_HUMAN	T1227	Supervillin OS=Homo sapiens OX=9606 GN=SVIL PE=1 SV=2	3	3.2849	0.680751	1.00387	1	1	12.4934	12.8794	12.8737	13.2991	13.0645	13.0705		0.395878	0.0568071
LESSDLT#PPHS#PPPSSR	sp|Q9H7P9|PKHG2_HUMAN	T1257:S1261	Pleckstrin homology domain-containing family G member 2 OS=Homo sapiens OX=9606 GN=PLEKHG2 PE=1 SV=3	3	1.1527	0.461648	0.0976815	3	0.00971805	16.6735	16.6123	16.6394	16.4963	16.5476	16.6512		-0.0767333	0.191565
NIGRDT#PTSAGPNSFNKGK	sp|Q8WW12|PCNP_HUMAN	T139	PEST proteolytic signal-containing nuclear protein OS=Homo sapiens OX=9606 GN=PCNP PE=1 SV=2	4	1.4512	0.340821	0.0927444	1	0.00439303	15.87	16.1462	16.2268	15.9141	16.1341	16.5653		0.123507	0.603933
KTEVVM*NSQQT#PVGTPK	sp|O75781|PALM_HUMAN	T141	Paralemmin-1 OS=Homo sapiens OX=9606 GN=PALM PE=1 SV=2	3	2.0834	0.568782	0.584706	1	0.273917	14.8456	14.8368	14.922	14.8397	14.9118	15.2295		0.125547	0.36431
TM*IISPERLDPFADGGKT#PDPK	sp|O75533|SF3B1_HUMAN	T142	Splicing factor 3B subunit 1 OS=Homo sapiens OX=9606 GN=SF3B1 PE=1 SV=3	4,5	3.8678	0.588991	0.120069	3	1.52197e-09	18.295	18.1171	18.1754	18.515	18.2592	18.2654		0.15073	0.203313
ASPITNDGEDEFVPSDGLDKDEYT#FSPGKSK	sp|Q02880|TOP2B_HUMAN	T1422	DNA topoisomerase 2-beta OS=Homo sapiens OX=9606 GN=TOP2B PE=1 SV=3	4	2.8659	0.694686	2.40863	1	1	11.8732	12.0692	12.101	11.9927	12.5571	14.0354		0.84726	0.23921
TSNSQKYM*SFT#DK	sp|Q13153|PAK1_HUMAN	T146	Serine/threonine-protein kinase PAK 1 OS=Homo sapiens OX=9606 GN=PAK1 PE=1 SV=2	3	1.1265	0.218464	1.50313	1	1	14.487	14.4545	14.2931	14.6801	14.5439	14.4694		0.152924	0.150091
LAEAPSPAPTPSPT#PVEDLGPQTSTSPGRLSPDFAEELR	sp|Q14160|SCRIB_HUMAN	T1549	Protein scribble homolog OS=Homo sapiens OX=9606 GN=SCRIB PE=1 SV=4	4	3.1617	0.662175	0.527698	1	1	12.4377	12.4109	12.4358	12.3953	12.9329	13.0588		0.367524	0.145431
HDT#PDPSPLR	sp|Q9BRD0|BUD13_HUMAN	T159	BUD13 homolog OS=Homo sapiens OX=9606 GN=BUD13 PE=1 SV=1	2	1.0261	0.436994	1.11066	1	1.89671e-09	13.7054	13.9614	14.1337	13.9165	14.2739	14.1851		0.191724	0.308315
QLSPT#PGYPSQYQLYAM*ENTR	sp|O75376|NCOR1_HUMAN	T1594	Nuclear receptor corepressor 1 OS=Homo sapiens OX=9606 GN=NCOR1 PE=1 SV=2	3	2.1269	0.587193	1.44763	1	1	13.0063	12.481	12.9302	12.7795	12.6727	13.7809		0.27184	0.523304
TKSNAGADAET#KEPK	sp|Q9ULL0|K1210_HUMAN	T1610	Acrosomal protein KIAA1210 OS=Homo sapiens OX=9606 GN=KIAA1210 PE=2 SV=3	3	1.2279	0.190162	1.29047	1	1	15.5645	15.5388	15.492	15.4101	15.8491	15.6958		0.119903	0.409735
NSAT#FKSFEDRVGTIK	sp|O43399|TPD54_HUMAN	T163	Tumor protein D54 OS=Homo sapiens OX=9606 GN=TPD52L2 PE=1 SV=2	4	1.595	0.411348	1.04457	1	0.653457	15.4001	15.4433	15.2502	15.6817	15.4397	15.7248		0.250869	0.077662
NSATFKSFEDRVGT#IK	sp|O43399|TPD54_HUMAN	T173	Tumor protein D54 OS=Homo sapiens OX=9606 GN=TPD52L2 PE=1 SV=2	5	1.527	0.291159	1.95456	1	0.266475	17.1428	17.2697	17.5	17.5221	17.4067	17.564		0.193398	0.166864
SLLGDSAPTLHLNKGT#PSQS#PVVGR	sp|P52594|AGFG1_HUMAN	T177:S181	Arf-GAP domain and FG repeat-containing protein 1 OS=Homo sapiens OX=9606 GN=AGFG1 PE=1 SV=2	4	3.8685	0.709026	0.369213	4	0.000113536	17.7447	17.828	17.3963	17.2604	17.8302	17.7586		-0.0399348	0.866391
RFSVSPSSPSSQQTPPPVT#PR	sp|Q14185|DOCK1_HUMAN	T1772	Dedicator of cytokinesis protein 1 OS=Homo sapiens OX=9606 GN=DOCK1 PE=1 SV=2	3	1.3834	0.414775	3.1487	1	1.84285e-09	14.108	14.2647	13.9163	13.695	14.0573	13.8074		-0.243133	0.173518
NGT#LNKHSGIDFK	sp|Q13418|ILK_HUMAN	T181	Integrin-linked protein kinase OS=Homo sapiens OX=9606 GN=ILK PE=1 SV=2	3,4	2.4675	0.532991	0.2452	4	1.57017e-09	18.6757	18.5887	19.0137	19.1198	18.9307	19.2816		0.351369	0.0996344
AAET#RNSSEQELR	sp|Q9Y371|SHLB1_HUMAN	T187	Endophilin-B1 OS=Homo sapiens OX=9606 GN=SH3GLB1 PE=1 SV=1	3	1.3985	0.411155	0.65587	1	0.258302	15.3381	15.0667	14.8674	15.5865	15.7695	13.5608		-0.118476	0.877403
ART#SSFAEPGGGGGGGGGGPGGSASGPGGTGGGK	sp|P49840|GSK3A_HUMAN	T19	Glycogen synthase kinase-3 alpha OS=Homo sapiens OX=9606 GN=GSK3A PE=1 SV=2	4	5.6168	0.778001	0.351608	2	1	17.0247	16.8441	17.0054	16.7498	16.8929	16.9404		-0.0970147	0.297109
TQAYQDQKPGT#SGLR	sp|P36871|PGM1_HUMAN	T19	Phosphoglucomutase-1 OS=Homo sapiens OX=9606 GN=PGM1 PE=1 SV=3	3	1.1072	0.297688	0.42569	1	0.268369	14.2273	14.1792	14.3506	14.6916	14.2126	14.4902		0.212444	0.224298
LSLEGDHST#PPSAYGSVK	sp|A6NMY6|AXA2L_HUMAN,sp|P07355|ANXA2_HUMAN	T19,T19	Putative annexin A2-like protein OS=Homo sapiens OX=9606 GN=ANXA2P2 PE=5 SV=2,Annexin A2 OS=Homo sapiens OX=9606 GN=ANXA2 PE=1 SV=2	3	3.225	0.692186	0.369554	1	0.00441193	15.5621	15.7847	15.657	15.2069	15.1221	15.8578		-0.272313	0.322006
LIYVT#PEKIAK	sp|P46063|RECQ1_HUMAN	T190	ATP-dependent DNA helicase Q1 OS=Homo sapiens OX=9606 GN=RECQL PE=1 SV=3	3	1.8905	0.520603	1.37757	1	1.39095e-05	16.5611	16.6099	16.3014	16.9968	16.6915	16.7533		0.323083	0.072877
AT#ISDEEIER	sp|Q9UQN3|CHM2B_HUMAN	T197	Charged multivesicular body protein 2b OS=Homo sapiens OX=9606 GN=CHMP2B PE=1 SV=1	2	1.1178	0.293612	1.21612	1	1	14.889	14.9921	15.1052	15.1191	14.5236	14.7466		-0.199045	0.341562
RAHTPT#PGIYM*GRPTHSGGGGGGGGGGGGGGGGR	sp|Q13595|TRA2A_HUMAN	T204	Transformer-2 protein homolog alpha OS=Homo sapiens OX=9606 GN=TRA2A PE=1 SV=1	5	3.3366	0.699155	1.26971	1	0.340894	13.5862	13.5107	13.5403	13.5055	13.5592	12.9281		-0.214793	0.35008
SST#PKGDM*SAVNDESF	sp|Q8N488|RYBP_HUMAN	T215	RING1 and YY1-binding protein OS=Homo sapiens OX=9606 GN=RYBP PE=1 SV=2	3	3.3196	0.758495	0.702671	1	1.41062e-05	17.1156	17.0848	17.1526	17.1779	17.371	17.0576		0.0844396	0.416889
KPPGT#PPPSALPLGAPPPDALPPGPTPEDSPSLETGSR	sp|Q9BQQ3|GORS1_HUMAN	T216	Golgi reassembly-stacking protein 1 OS=Homo sapiens OX=9606 GN=GORASP1 PE=1 SV=3	4,5	4.3496	0.730044	0.291952	2	0.00439977	13.7457	14.0615	14.2066	14.4366	14.2474	14.5011		0.390442	0.0664599
TFGHNT#M*DAVPR	sp|P55011|S12A2_HUMAN	T217	Solute carrier family 12 member 2 OS=Homo sapiens OX=9606 GN=SLC12A2 PE=1 SV=1	2,3	2.9008	0.638065	0.273392	6	1.66768e-09	22.1212	22.051	22.1954	21.6575	21.9901	22.0195		-0.233511	0.131261
EAGNEPPT#PR	sp|Q6PCT2|FXL19_HUMAN	T225	F-box/LRR-repeat protein 19 OS=Homo sapiens OX=9606 GN=FBXL19 PE=1 SV=3	2	1.0427	0.274384	0.545416	1	1.80185e-09	13.7984	13.9447	14.1	13.9053	13.7979	13.807		-0.110974	0.30147
VSPSAARDPYDQSPM*T#PR	sp|Q8NEZ4|KMT2C_HUMAN	T2305	Histone-lysine N-methyltransferase 2C OS=Homo sapiens OX=9606 GN=KMT2C PE=1 SV=3	3	1.1424	0.355392	0.203367	1	0.414274	14.738	14.8685	14.929	14.6986	14.6406	14.9599		-0.0788558	0.524505
GSET#PGATPGSK	sp|O75533|SF3B1_HUMAN	T244	Splicing factor 3B subunit 1 OS=Homo sapiens OX=9606 GN=SF3B1 PE=1 SV=3	2,3	1.929	0.647952	0.883224	2	0.00439227	17.2299	17.3043	16.9483	16.8985	17.2838	16.942		-0.119406	0.504666
LNT#SDFQKLK	sp|Q96B36|AKTS1_HUMAN	T246	Proline-rich AKT1 substrate 1 OS=Homo sapiens OX=9606 GN=AKT1S1 PE=1 SV=1	2,3,4	2.7077	0.586304	0.422664	4	0.00440618	17.8828	17.8984	18.0164	18.0635	17.9815	17.7074		-0.0151094	0.902353
RRGNDPLT#SS#PGRSSR	sp|P49736|MCM2_HUMAN	T25:S27	DNA replication licensing factor MCM2 OS=Homo sapiens OX=9606 GN=MCM2 PE=1 SV=4	3	1.1084	0.331992	0.123875	2	0.362657	15.0441	15.2161	15.1286	15.0311	15.1501	14.7729		-0.1449	0.300322
SRDAT#PPVSPINM*EDQER	sp|P17275|JUNB_HUMAN	T255	Transcription factor jun-B OS=Homo sapiens OX=9606 GN=JUNB PE=1 SV=1	3	3.7417	0.693268	0.00872075	2	1.88542e-09	16.9689	17.2005	17.3798	17.1818	17.267	17.4889		0.129471	0.436983
AIGGEFSDTNAAVEGT#PLPK	sp|O75410|TACC1_HUMAN	T257	Transforming acidic coiled-coil-containing protein 1 OS=Homo sapiens OX=9606 GN=TACC1 PE=1 SV=2	3	4.127	0.742719	0.167917	2	1.58052e-09	14.7353	14.536	14.726	14.753	14.6025	14.56		-0.0272983	0.770465
IM*NM*IEEIKTPASTPVSGT#PQASPM*IER	sp|Q9UHR4|BI2L1_HUMAN	T257	Brain-specific angiogenesis inhibitor 1-associated protein 2-like protein 1 OS=Homo sapiens OX=9606 GN=BAIAP2L1 PE=1 SV=2	4	3.5563	0.695639	1.08565	1	0.365978	12.8653	13.0458	13.2505	13.0076	13.5438	13.7202		0.37003	0.200148
VSSDNVADLHEKYSGST#P	sp|P28074|PSB5_HUMAN	T262	Proteasome subunit beta type-5 OS=Homo sapiens OX=9606 GN=PSMB5 PE=1 SV=3	3	3.2834	0.762289	0.0127375	8	1	19.4956	19.5655	19.3902	19.1318	19.3563	19.5444		-0.139624	0.342182
QSLT#SPDSQSARPANR	sp|Q15751|HERC1_HUMAN	T2722	Probable E3 ubiquitin-protein ligase HERC1 OS=Homo sapiens OX=9606 GN=HERC1 PE=1 SV=2	3	1.2328	0.490915	1.37403	1	1	15.4575	15.4299	15.4073	15.2343	15.6736	15.2336		-0.0510464	0.746369
TQGTNQIQKNT#PSPDVTLGTNPGTEDIQFPIQK	sp|Q8IX01|SUGP2_HUMAN	T275	SURP and G-patch domain-containing protein 2 OS=Homo sapiens OX=9606 GN=SUGP2 PE=1 SV=2	4	1.6237	0.518014	0.181097	1	0.882998	12.8651	12.6209	12.8239	13.1898	12.6182	12.7168		0.0716499	0.727806
SNTISKPYISNT#LPSDAPK	sp|Q53SF7|COBL1_HUMAN	T284	Cordon-bleu protein-like 1 OS=Homo sapiens OX=9606 GN=COBLL1 PE=1 SV=3	3	3.2559	0.657238	0.053735	1	0.110338	14.8039	14.5388	14.883	14.9435	14.8273	15.1449		0.229982	0.174394
IGFPSTT#PAK	sp|P30622|CLIP1_HUMAN	T287	CAP-Gly domain-containing linker protein 1 OS=Homo sapiens OX=9606 GN=CLIP1 PE=1 SV=2	2	1.621	0.275262	0.644038	1	0.327162	15.191	15.3252	15.2183	15.1281	15.0735	15.1984		-0.111536	0.110683
TDKT#M*TELEIDM*NQR	sp|P45974|UBP5_HUMAN	T292	Ubiquitin carboxyl-terminal hydrolase 5 OS=Homo sapiens OX=9606 GN=USP5 PE=1 SV=2	3	1.3418	0.527948	2.98224	1	0.285957	14.8563	14.9906	14.9398	15.1118	15.0621	14.6633		0.0167828	0.914745
SLT#VSDDAESSEPER	sp|Q8NFC6|BD1L1_HUMAN	T2956	Biorientation of chromosomes in cell division protein 1-like 1 OS=Homo sapiens OX=9606 GN=BOD1L1 PE=1 SV=2	2	1.5123	0.633604	0.637494	1	1	13.7311	13.7507	13.831	13.813	14.0731	13.5683		0.0472015	0.7671
GSALGPNPEPHLT#FPR	sp|Q5T0Z8|CF132_HUMAN	T297	Uncharacterized protein C6orf132 OS=Homo sapiens OX=9606 GN=C6orf132 PE=1 SV=4	3	2.657	0.644062	0.472055	2	1.29428e-09	16.0234	15.9412	15.9338	15.8602	16.12	16.1443		0.0753854	0.473366
AQGGQT#QSPTKSHTPSPTS#PK	sp|P40123|CAP2_HUMAN	T299:S312	Adenylyl cyclase-associated protein 2 OS=Homo sapiens OX=9606 GN=CAP2 PE=1 SV=1	4	1.2693	0.268967	1.54352	1	0.363121	15.9316	16.062	16.045	15.9751	16.0117	16.0098		-0.0140047	0.758963
SM*GYDDLDYGM*M*SDYGT#ARR	sp|O60716|CTND1_HUMAN	T304	Catenin delta-1 OS=Homo sapiens OX=9606 GN=CTNND1 PE=1 SV=1	3	1.5695	0.525454	2.31213	1	1	15.0313	15.0432	14.8908	14.3452	15.0256	14.8999		-0.231499	0.341521
KRHSFT#SLTM*ANK	sp|Q7Z6J0|SH3R1_HUMAN	T306	E3 ubiquitin-protein ligase SH3RF1 OS=Homo sapiens OX=9606 GN=SH3RF1 PE=1 SV=2	4	2.6318	0.435367	0.400453	1	1	17.4016	17.345	17.2586	17.3107	17.255	17.5063		0.0222371	0.810422
RPPGGT#SPPNGGLPGPLATSAAPPGPPAAASPCLGPVAAAGSGLR	sp|Q8WWM7|ATX2L_HUMAN	T31	Ataxin-2-like protein OS=Homo sapiens OX=9606 GN=ATXN2L PE=1 SV=2	4,5	4.8789	0.733731	0.455766	2	1	14.1744	14.28	14.2524	14.6288	14.154	14.403		0.159644	0.319941
STKEVDKT#PPPQPPLISSM*DSISQK	sp|Q92625|ANS1A_HUMAN	T318	Ankyrin repeat and SAM domain-containing protein 1A OS=Homo sapiens OX=9606 GN=ANKS1A PE=1 SV=4	4	3.6196	0.644436	1.3372	1	0.273309	15.1469	15.0353	15.1098	15.2226	15.0493	15.8133		0.264404	0.320898
KGPST#PYTK	sp|Q8TAQ2|SMRC2_HUMAN	T322	SWI/SNF complex subunit SMARCC2 OS=Homo sapiens OX=9606 GN=SMARCC2 PE=1 SV=1	2,3	1.4811	0.528594	0.263544	2	0.328921	18.5759	18.4931	18.9585	18.2238	18.368	18.6693		-0.25548	0.258931
APVPGT#PDSLSSGSSRDVQGTDASLDEELDRVKM*S	sp|Q9UJZ1|STML2_HUMAN	T327	Stomatin-like protein 2, mitochondrial OS=Homo sapiens OX=9606 GN=STOML2 PE=1 SV=1	4	2.2807	0.617398	1.65847	1	0.000240953	13.0054	13.2892	12.816	12.3638	13.1967	13.1801		-0.123339	0.708747
RST#QESLTAGGTDLKR	sp|Q15345|LRC41_HUMAN	T327	Leucine-rich repeat-containing protein 41 OS=Homo sapiens OX=9606 GN=LRRC41 PE=1 SV=3	3	1.0563	0.464451	0.444709	1	0.779952	14.0636	14.1325	14.0547	14.7399	14.2155	14.2565		0.320377	0.132839
M*NTAEFKSAT#FPNAGPR	sp|Q86X27|RGPS2_HUMAN	T361	Ras-specific guanine nucleotide-releasing factor RalGPS2 OS=Homo sapiens OX=9606 GN=RALGPS2 PE=1 SV=1	3	1.4453	0.526327	0.526609	1	0.0043971	19.8232	19.9439	19.8956	19.9647	19.9286	19.6182		-0.0504157	0.684853
IQPAGNT#SPR	sp|P49674|KC1E_HUMAN	T362	Casein kinase I isoform epsilon OS=Homo sapiens OX=9606 GN=CSNK1E PE=1 SV=1	2	1.1282	0.347102	1.13913	2	1	18.3147	18.6403	18.5824	18.1222	18.1963	18.3975		-0.273841	0.102338
ASPGT#PLSPGSLR	sp|Q96BD0|SO4A1_HUMAN	T37	Solute carrier organic anion transporter family member 4A1 OS=Homo sapiens OX=9606 GN=SLCO4A1 PE=1 SV=2	2,3	2.5693	0.647445	0.13193	5	1.90111e-09	19.8777	20.1415	19.8643	19.9936	20.0546	19.6674		-0.0559464	0.728631
ALLT#PVAIAAGRK	sp|P00390|GSHR_HUMAN	T383	Glutathione reductase, mitochondrial OS=Homo sapiens OX=9606 GN=GSR PE=1 SV=2	3	1.6516	0.485348	0.550624	2	1.46852e-09	16.7728	16.6028	16.8225	17.0178	16.8572	16.8915		0.189491	0.083265
ASLVALPEQT#ASEEETPPPLLTK	sp|Q9UKV3|ACINU_HUMAN	T408	Apoptotic chromatin condensation inducer in the nucleus OS=Homo sapiens OX=9606 GN=ACIN1 PE=1 SV=2	3,4	3.2708	0.68124	0.173211	5	0.662285	15.4329	15.2818	15.5023	15.6747	15.4982	15.921		0.292299	0.103005
GAM*PPAPVPAGT#PAPPGPATM*M*PDGTLGLTPPTTER	sp|Q15233|NONO_HUMAN	T410	Non-POU domain-containing octamer-binding protein OS=Homo sapiens OX=9606 GN=NONO PE=1 SV=4	4	3.7423	0.691714	0.5268	2	1.8191e-09	13.8192	14.2818	14.1383	14.7902	14.2603	14.6761		0.49581	0.0787412
VPSPLEGSEGDGDT#D	sp|Q9Y606|TRUA_HUMAN	T426	tRNA pseudouridine synthase A OS=Homo sapiens OX=9606 GN=PUS1 PE=1 SV=3	2	3.1515	0.800006	0.0599335	9	1.63219e-09	17.0411	17.0278	17.0282	17.0228	17.1843	17.1632		0.0910848	0.147985
DSAPSTPT#SPTEFLTPGLR	sp|Q9NZJ4|SACS_HUMAN	T4263	Sacsin OS=Homo sapiens OX=9606 GN=SACS PE=1 SV=2	2	1.355	0.604945	0.12891	1	1	12.7201	12.7108	12.725	12.6363	12.9652	12.3074		-0.0823145	0.687102
GAM*PPAPVPAGTPAPPGPATM*M*PDGTLGLT#PPTTER	sp|Q15233|NONO_HUMAN	T428	Non-POU domain-containing octamer-binding protein OS=Homo sapiens OX=9606 GN=NONO PE=1 SV=4	4,5	4.8199	0.693851	0.212499	7	1.39528e-05	16.235	16.0261	16.3202	16.7162	16.2519	16.8253		0.404057	0.108656
TQDPSSPGTT#PPQAR	sp|Q13112|CAF1B_HUMAN	T433	Chromatin assembly factor 1 subunit B OS=Homo sapiens OX=9606 GN=CHAF1B PE=1 SV=1	2	1.5333	0.576002	0.608515	2	0.37517	15.0827	14.9492	15.1932	15.1034	15.074	14.9001		-0.0492392	0.631156
HLDVPDIIITPPT#PTGM*M*LPR	sp|Q96GX8|CP074_HUMAN	T44	Uncharacterized protein C16orf74 OS=Homo sapiens OX=9606 GN=C16orf74 PE=1 SV=2	3	1.8033	0.468807	0.775913	1	1	11.9566	12.1882	12.3446	12.4827	12.7319	12.2316		0.318888	0.15669
HKGT#EKRESPS#PAPKPR	sp|Q8IYB3|SRRM1_HUMAN	T445:S452	Serine/arginine repetitive matrix protein 1 OS=Homo sapiens OX=9606 GN=SRRM1 PE=1 SV=2	4	1.1299	0.251969	0.349137	1	0.0122944	14.6728	14.5596	14.5671	14.7436	14.7937	14.3989		0.0455596	0.742476
T#ASFSESRADEVAPAKK	sp|P53396|ACLY_HUMAN	T453	ATP-citrate synthase OS=Homo sapiens OX=9606 GN=ACLY PE=1 SV=3	4,5	2.8499	0.632163	0.599683	6	0.637017	21.8917	21.8928	22.178	21.9956	21.8059	22.1081		-0.0176195	0.89859
NIM*T#QQKDSFEM*EEVQSTEGEAPHVPATYQLGLTK	sp|P28290|ITPI2_HUMAN	T461	Protein ITPRID2 OS=Homo sapiens OX=9606 GN=ITPRID2 PE=1 SV=3	5	2.3136	0.46996	0.472186	1	1	12.8178	12.9693	11.9977	12.53	13.2173	14.1274		0.696637	0.275791
GKPPPLLPSVLGPAGGDREALGLGPPAAQLT#PPPAPVGLR	sp|Q8IY67|RAVR1_HUMAN	T463	Ribonucleoprotein PTB-binding 1 OS=Homo sapiens OX=9606 GN=RAVER1 PE=1 SV=1	5	5.9034	0.786682	0.188614	2	9.4672e-10	15.7363	15.3304	16.4934	16.6661	15.9449	16.6819		0.57761	0.239738
SFFSNT#FGR	sp|Q8NEV8|EXPH5_HUMAN	T465	Exophilin-5 OS=Homo sapiens OX=9606 GN=EXPH5 PE=1 SV=3	2	1.1782	0.353505	1.52103	1	1.6319e-05	15.5336	15.3747	15.3551	15.1757	15.5808	15.3822		-0.0415653	0.764978
GLAPNT#PGKAR	sp|O43663|PRC1_HUMAN	T481	Protein regulator of cytokinesis 1 OS=Homo sapiens OX=9606 GN=PRC1 PE=1 SV=2	2,3	1.6383	0.525696	0.235779	2	1.61101e-09	17.9307	17.6817	18.1827	17.7643	17.5556	17.9136		-0.187195	0.352368
SATDGNTSTT#PPTSAK	sp|Q13620|CUL4B_HUMAN	T49	Cullin-4B OS=Homo sapiens OX=9606 GN=CUL4B PE=1 SV=4	2,3	3.1513	0.741884	0.0994164	6	1.38065e-05	18.4391	18.5354	18.6251	18.1239	18.3861	18.5563		-0.177778	0.263472
SVDALDDLT#PPSTAESGSR	sp|Q86X29|LSR_HUMAN	T501	Lipolysis-stimulated lipoprotein receptor OS=Homo sapiens OX=9606 GN=LSR PE=1 SV=4	2,3	3.2998	0.754046	0.387583	8	1.76714e-09	16.7409	16.6234	16.7594	16.7743	16.8021	16.6354		0.0293783	0.683176
TVVLT#PTYSGEADALLPSLR	sp|Q96Q42|ALS2_HUMAN	T510	Alsin OS=Homo sapiens OX=9606 GN=ALS2 PE=1 SV=2	3	1.8155	0.501294	0.381215	1	0.426481	13.145	13.5047	13.2317	14.213	13.5791	13.2328		0.381152	0.281911
SENGM*T#GSASSLNNVVTQ	sp|Q9BXM9|FSD1L_HUMAN	T518	FSD1-like protein OS=Homo sapiens OX=9606 GN=FSD1L PE=1 SV=2	3	1.7452	0.630186	2.04323	1	0.377377	15.0479	14.8313	15.2647	15.1214	15.7139	15.6249		0.438784	0.120381
EQGTGNSYTDTSGPKETSSAT#PGRDSK	sp|Q9UHB7|AFF4_HUMAN	T528	AF4/FMR2 family member 4 OS=Homo sapiens OX=9606 GN=AFF4 PE=1 SV=1	4	3.831	0.53113	0.284444	2	0.386883	15.8914	15.7498	16.0214	15.8052	15.4217	16.2614		-0.058087	0.831031
ALT#TPTHYKLT#PRPATR	sp|P52948|NUP98_HUMAN	T545:T553	Nuclear pore complex protein Nup98-Nup96 OS=Homo sapiens OX=9606 GN=NUP98 PE=1 SV=4	4	1.9556	0.354265	1.60529	1	0.497986	17.3532	17.6198	17.4747	17.4379	17.4875	17.6465		0.0414054	0.698653
EGQGGAGRT#SPGGRT#SPEAR	sp|Q8TD16|BICD2_HUMAN	T567:T573	Protein bicaudal D homolog 2 OS=Homo sapiens OX=9606 GN=BICD2 PE=1 SV=1	3,4	1.8444	0.55951	0.815142	3	0.80227	16.1906	16.1893	16.3243	15.8866	16.1826	16.1701		-0.154947	0.219462
AGETRFTDT#RKDEQER	sp|P13639|EF2_HUMAN	T59	Elongation factor 2 OS=Homo sapiens OX=9606 GN=EEF2 PE=1 SV=4	3,4	1.6281	0.488855	0.912942	3	0.531459	15.7502	15.9844	16.2972	16.6585	16.1833	16.8635		0.557832	0.0951089
VLT#IDPTEFKFK	sp|P53621|COPA_HUMAN	T591	Coatomer subunit alpha OS=Homo sapiens OX=9606 GN=COPA PE=1 SV=2	3	1.972	0.412982	0.417123	1	1.88248e-09	14.2603	14.5517	14.775	14.4751	14.3109	14.7603		-0.0136131	0.948644
SQSTT#FNPDDM*SEPEFKR	sp|Q86W92|LIPB1_HUMAN	T603	Liprin-beta-1 OS=Homo sapiens OX=9606 GN=PPFIBP1 PE=1 SV=2	3,4	1.4323	0.536364	0.556147	2	0.738854	17.1555	17.0791	17.2423	17.2763	17.1752	17.1745		0.0496852	0.440173
GDSET#DLEALFNAVM*NPK	sp|P46937|YAP1_HUMAN	T63	Transcriptional coactivator YAP1 OS=Homo sapiens OX=9606 GN=YAP1 PE=1 SV=2	3	3.1375	0.745147	0.228601	2	1	13.93	13.9665	13.7659	14.1133	14.1394	13.6454		0.0785662	0.67147
CLST#TPPGDM*AHAR	sp|Q9BY89|K1671_HUMAN	T634	Uncharacterized protein KIAA1671 OS=Homo sapiens OX=9606 GN=KIAA1671 PE=1 SV=2	2	1.0141	0.611084	1.25658	1	0.883854	14.2002	14.2239	14.3226	14.367	14.2102	14.2681		0.0328693	0.608075
DGEM*DRNFDT#LDLPK	sp|O00192|ARVC_HUMAN	T642	Armadillo repeat protein deleted in velo-cardio-facial syndrome OS=Homo sapiens OX=9606 GN=ARVCF PE=1 SV=1	3	2.7726	0.608526	0.381903	1	1.22222e-09	16.8181	16.6822	16.7782	16.7206	16.9195	17.2459		0.202456	0.270194
DGEM*DRNFDT#LDLPKRTEAAK	sp|O00192|ARVC_HUMAN	T642	Armadillo repeat protein deleted in velo-cardio-facial syndrome OS=Homo sapiens OX=9606 GN=ARVCF PE=1 SV=1	5	1.2039	0.359997	0.290848	1	1.87218e-09	16.0463	15.8189	16.289	16.6661	16.1326	17.2093		0.61789	0.142587
DNEESEQPPVPGT#PTLR	sp|O15439|MRP4_HUMAN	T646	Multidrug resistance-associated protein 4 OS=Homo sapiens OX=9606 GN=ABCC4 PE=1 SV=3	2,3	2.5235	0.748286	0.040253	5	0.00439661	17.2515	17.4039	17.3189	17.2988	17.5805	17.5348		0.146567	0.208337
VSRLST#STTIENIEITIK	sp|Q9UEY8|ADDG_HUMAN	T651	Gamma-adducin OS=Homo sapiens OX=9606 GN=ADD3 PE=1 SV=1	3	2.1365	0.443082	1.55947	2	1	14.3642	14.2944	14.1689	14.3348	14.5777	14.1906		0.0918662	0.508209
SEDESET#EDEEEKSQEDQEQKR	sp|P25205|MCM3_HUMAN	T674	DNA replication licensing factor MCM3 OS=Homo sapiens OX=9606 GN=MCM3 PE=1 SV=3	4	2.7075	0.709584	0.292063	1	0.0055348	13.1381	12.6084	13.1011	13.802	12.6749	15.6096		1.07969	0.283172
SM*VDASEEKT#PEQIM*QEK	sp|Q9H3R5|CENPH_HUMAN	T68	Centromere protein H OS=Homo sapiens OX=9606 GN=CENPH PE=1 SV=1	3,4	3.9797	0.63937	0.0583572	4	1.88549e-09	17.7622	17.8334	17.7561	17.6807	17.7394	18.0519		0.0400753	0.750912
LYEALT#PVH	sp|Q9UKF6|CPSF3_HUMAN	T681	Cleavage and polyadenylation specificity factor subunit 3 OS=Homo sapiens OX=9606 GN=CPSF3 PE=1 SV=1	2	1.7098	0.575506	0.550239	3	1.79496e-09	16.3497	16.3877	16.2691	16.4915	16.0926	16.0709		-0.117128	0.453268
STSTPT#SPGPR	sp|Q8WWM7|ATX2L_HUMAN	T683	Ataxin-2-like protein OS=Homo sapiens OX=9606 GN=ATXN2L PE=1 SV=2	2	1.5339	0.603928	0.0632369	3	1	17.1911	17.387	17.3481	16.9236	17.3398	17.4264		-0.0787792	0.660476
VLIEDT#DDEANT	sp|Q9UBH6|XPR1_HUMAN	T690	Xenotropic and polytropic retrovirus receptor 1 OS=Homo sapiens OX=9606 GN=XPR1 PE=1 SV=1	2	2.5831	0.688049	0.0628181	12	1.8624e-09	18.181	18.0472	18.1307	17.9666	18.2665	18.193		0.0224298	0.830722
LLQERELVEPLT#PSGEAPNQALLR	sp|P00533|EGFR_HUMAN	T693	Epidermal growth factor receptor OS=Homo sapiens OX=9606 GN=EGFR PE=1 SV=2	3,4	4.0078	0.753016	0.265065	4	1.38177e-05	15.6842	15.517	15.6851	15.6145	15.7586	15.5225		0.00309086	0.973831
T#TSFAESCKPVQQPSAFGSM*K	sp|P49841|GSK3B_HUMAN	T7	Glycogen synthase kinase-3 beta OS=Homo sapiens OX=9606 GN=GSK3B PE=1 SV=2	3,4,5	4.1638	0.695219	0.193613	3	1	16.8285	16.7423	16.8179	16.7756	17.0084	16.7396		0.0449251	0.638446
VQTT#PSKPGGDRYIPHR	sp|Q12834|CDC20_HUMAN	T70	Cell division cycle protein 20 homolog OS=Homo sapiens OX=9606 GN=CDC20 PE=1 SV=2	4	2.245	0.53265	1.49594	1	0.17693	18.713	18.3746	18.8944	18.6497	18.5239	19.1332		0.108273	0.675527
EQST#PPKSPQ	sp|Q92615|LAR4B_HUMAN	T732	La-related protein 4B OS=Homo sapiens OX=9606 GN=LARP4B PE=1 SV=3	2	1.0639	0.289877	0.459152	1	0.554364	14.8378	14.9343	14.9942	14.8936	14.8539	14.8603		-0.0528132	0.325792
QIQNLQKAGTRT#DSREDEISPPPPNPVVK	sp|P10644|KAP0_HUMAN	T75	cAMP-dependent protein kinase type I-alpha regulatory subunit OS=Homo sapiens OX=9606 GN=PRKAR1A PE=1 SV=1	5	1.6149	0.407641	1.16013	1	1	15.0904	15.0151	15.1909	15.5369	15.1198	15.2245		0.194972	0.222796
QKT#VDIDDAQILPR	sp|Q6GYQ0|RGPA1_HUMAN	T754	Ral GTPase-activating protein subunit alpha-1 OS=Homo sapiens OX=9606 GN=RALGAPA1 PE=1 SV=1	2,3	2.6886	0.710407	1.14442	2	1.16601e-09	15.287	15.0491	15.2043	15.5469	14.9862	15.3879		0.126883	0.521562
RRPSDENT#IAPSEVQK	sp|Q86W92|LIPB1_HUMAN	T798	Liprin-beta-1 OS=Homo sapiens OX=9606 GN=PPFIBP1 PE=1 SV=2	3,4	2.0893	0.488728	0.103293	3	0.490486	15.8812	15.8314	16.2434	15.638	16.0031	16.2995		-0.00512759	0.983367
ELAVTT#TPSNWRPPGPWDQLR	sp|Q6Q4G3|AMPQ_HUMAN	T82	Aminopeptidase Q OS=Homo sapiens OX=9606 GN=LVRN PE=1 SV=4	5	1.8572	0.306267	1.92653	1	0.828343	17.3723	17.0447	17.3729	17.1961	16.9851	17.4946		-0.038023	0.846253
ITT#LSPM*GSGAAPSEESSSQVLPSSSQR	sp|Q9P2N6|KANL3_HUMAN	T874	KAT8 regulatory NSL complex subunit 3 OS=Homo sapiens OX=9606 GN=KANSL3 PE=1 SV=2	3	1.2383	0.44125	0.626004	1	1	11.6608	11.6132	11.5223	11.6026	11.2812	11.6826		-0.0766862	0.584818
ANVT#PQSSSELRPTTTAALASGVEAK	sp|Q15147|PLCB4_HUMAN	T886	1-phosphatidylinositol 4,5-bisphosphate phosphodiesterase beta-4 OS=Homo sapiens OX=9606 GN=PLCB4 PE=1 SV=3	3,4	3.7265	0.687965	0.686957	2	1.40814e-05	16.3616	16.3383	16.6215	16.3881	16.3793	16.8367		0.0941912	0.621261
QTPT#PPTTQLPQQVQPSLPAAPSADQPQQQPR	sp|Q09472|EP300_HUMAN	T887	Histone acetyltransferase p300 OS=Homo sapiens OX=9606 GN=EP300 PE=1 SV=2	4	4.8722	0.653586	1.10856	1	0.310836	13.5748	13.3877	13.2587	13.7852	12.9569	13.654		0.0582765	0.841356
ANST#SDSVFTETPSPVLK	sp|Q9UKI2|BORG2_HUMAN	T90	Cdc42 effector protein 3 OS=Homo sapiens OX=9606 GN=CDC42EP3 PE=1 SV=1	3	3.7107	0.71919	0.00863872	2	1	14.803	14.7389	14.8201	14.6581	15.0157	14.7004		0.00402228	0.973885
VAT#PLPDPM*ASR	sp|Q14126|DSG2_HUMAN	T922	Desmoglein-2 OS=Homo sapiens OX=9606 GN=DSG2 PE=1 SV=2	2,3	1.8711	0.659574	0.290606	5	1.52373e-09	17.4639	17.7224	17.5683	17.9581	17.7325	17.6901		0.208747	0.135908
VKPET#PPRQSHS#GSISPYPK	sp|Q9UQ35|SRRM2_HUMAN	T983:S990	Serine/arginine repetitive matrix protein 2 OS=Homo sapiens OX=9606 GN=SRRM2 PE=1 SV=2	4	2.1472	0.210926	0.837161	1	0.642174	15.8476	15.913	15.6648	15.0954	15.6334	16.0758		-0.206967	0.518977
VKPET#PPRQSHSGS#ISPYPK	sp|Q9UQ35|SRRM2_HUMAN	T983:S992	Serine/arginine repetitive matrix protein 2 OS=Homo sapiens OX=9606 GN=SRRM2 PE=1 SV=2	4	1.5999	0.223826	2.2289	1	0.483466	16.2718	16.6934	16.0179	15.7503	16.1582	16.5811		-0.164493	0.624184
VKPET#PPRQSHSGSIS#PYPKVK	sp|Q9UQ35|SRRM2_HUMAN	T983:S994	Serine/arginine repetitive matrix protein 2 OS=Homo sapiens OX=9606 GN=SRRM2 PE=1 SV=2	5	1.9316	0.315749	1.71503	1	0.0096962	18.1849	18.4673	17.9558	17.7134	18.1466	18.2746		-0.157804	0.522078
VKPET#PPRQSHSGSIS#PYPK	sp|Q9UQ35|SRRM2_HUMAN	T983:S994	Serine/arginine repetitive matrix protein 2 OS=Homo sapiens OX=9606 GN=SRRM2 PE=1 SV=2	4,5	1.7543	0.354321	0.313687	3	0.00439227	17.9062	18.2106	17.6978	17.315	17.6581	18.0492		-0.264119	0.365727
VEM*Y#S#GSDDDDDFNKLPK	sp|O60841|IF2P_HUMAN	Y134:S135	Eukaryotic translation initiation factor 5B OS=Homo sapiens OX=9606 GN=EIF5B PE=1 SV=4	3	1.2898	0.452473	0.793895	1	1	13.1898	13.053	13.1781	12.9258	13.629	13.2805		0.138158	0.542257
Y#LSFTPPEKDGFPSGTPALNAK	sp|Q13177|PAK2_HUMAN	Y139	Serine/threonine-protein kinase PAK 2 OS=Homo sapiens OX=9606 GN=PAK2 PE=1 SV=3	4	3.5602	0.48031	0.0869072	1	0.390466	16.4052	16.3894	16.4858	16.8703	16.8091	16.2805		0.226484	0.298277
IGEGTY#GVVYKAR	sp|P24941|CDK2_HUMAN	Y15	Cyclin-dependent kinase 2 OS=Homo sapiens OX=9606 GN=CDK2 PE=1 SV=2	3	2.9754	0.656517	1.31122	1	0.642174	18.5868	18.3286	19.0109	18.9862	18.3374	17.7661		-0.278856	0.528679
IGEGTY#GVVYK	sp|Q00526|CDK3_HUMAN,sp|P06493|CDK1_HUMAN,sp|P24941|CDK2_HUMAN	Y15,Y15,Y15	Cyclin-dependent kinase 3 OS=Homo sapiens OX=9606 GN=CDK3 PE=1 SV=1,Cyclin-dependent kinase 1 OS=Homo sapiens OX=9606 GN=CDK1 PE=1 SV=3,Cyclin-dependent kinase 2 OS=Homo sapiens OX=9606 GN=CDK2 PE=1 SV=2	2,3	3.2451	0.487227	0.0476438	10	0.00969661	18.9146	19.1208	19.056	18.7073	18.9499	19.3076		-0.0422287	0.830331
Y#RSPEPDPYLSYR	sp|P49761|CLK3_HUMAN	Y155	Dual specificity protein kinase CLK3 OS=Homo sapiens OX=9606 GN=CLK3 PE=1 SV=3	3	1.5754	0.538213	0.15963	2	0.514277	16.5058	16.2194	16.3303	16.8264	16.7597	16.4279		0.319547	0.0982346
AYLSSGGGFPEGPEPRDSPSY#GSLSR	sp|O00192|ARVC_HUMAN	Y201	Armadillo repeat protein deleted in velo-cardio-facial syndrome OS=Homo sapiens OX=9606 GN=ARVCF PE=1 SV=1	3	1.4982	0.600521	1.2399	1	0.881935	13.4015	13.2283	12.9646	13.2972	12.6176	12.719		-0.320164	0.264396
DVY#LSPRDDGYSTKDSYSSRDYPSSR	sp|Q96E39|RMXL1_HUMAN,sp|P38159|RBMX_HUMAN	Y206,Y206	RNA binding motif protein, X-linked-like-1 OS=Homo sapiens OX=9606 GN=RBMXL1 PE=1 SV=1,RNA-binding motif protein, X chromosome OS=Homo sapiens OX=9606 GN=RBMX PE=1 SV=3	3,4	2.945	0.415925	0.0293243	2	1	14.7577	14.4368	14.588	14.4455	14.3334	14.5632		-0.146832	0.267192
NRPDY#VSEEEEDDEDFETAVK	sp|P49792|RBP2_HUMAN	Y2666	E3 SUMO-protein ligase RanBP2 OS=Homo sapiens OX=9606 GN=RANBP2 PE=1 SV=2	3	2.7343	0.675237	1.87992	1	0.372127	11.9031	11.8917	12.2379	12.7015	12.2579	13.3756		0.767431	0.0896435
DGYGGSRDSYSSSRSDLY#SSGRDR	sp|P38159|RBMX_HUMAN	Y335	RNA-binding motif protein, X chromosome OS=Homo sapiens OX=9606 GN=RBMX PE=1 SV=3	4	1.3469	0.243522	0.370616	1	1	15.9495	16.1478	16.3233	15.5422	15.2854	16.1242		-0.489623	0.144662
RADM*FSEEQLRTIFGNIEDIY#RCQK	sp|Q9NR80|ARHG4_HUMAN	Y337	Rho guanine nucleotide exchange factor 4 OS=Homo sapiens OX=9606 GN=ARHGEF4 PE=1 SV=3	4	1.7037	0.198744	1.43132	1	1.85178e-09	12.8515	12.8329	12.5848	13.0969	12.8789	13.2704		0.325691	0.0837922
EKEEEPVAKRPY#SQ	sp|Q96FZ2|HMCES_HUMAN	Y352	Abasic site processing protein HMCES OS=Homo sapiens OX=9606 GN=HMCES PE=1 SV=1	3	1.9794	0.360412	1.55199	1	1	14.7147	14.7043	14.544	14.5171	14.3734	14.1283		-0.314704	0.0672898
Y#GSDRRLAELSDYRR	sp|Q96PK6|RBM14_HUMAN	Y602	RNA-binding protein 14 OS=Homo sapiens OX=9606 GN=RBM14 PE=1 SV=2	4	1.1917	0.244273	0.47857	1	0.871605	18.8303	18.5144	18.6235	18.6599	18.5093	18.2231		-0.191963	0.291448
Y#QTQPVTLGEVEQVQSGK	sp|O95425|SVIL_HUMAN	Y850	Supervillin OS=Homo sapiens OX=9606 GN=SVIL PE=1 SV=2	4	4.7743	0.642105	0.991427	1	0.866797	15.8852	16.0228	16.0484	16.424	16.6369	15.9857		0.363414	0.140794
SALLYKFNGS#PSK	sp|P28749|RBL1_HUMAN	S1009	Retinoblastoma-like protein 1 OS=Homo sapiens OX=9606 GN=RBL1 PE=1 SV=3	3,4	3.5506	0.70067	0.414386	3	1.88117e-09	17.2937	17.2501	17.5787	17.2204	17.3142	17.408		-0.0599524	0.63367
FQAPS#PSTLLR	sp|Q6P9B9|INT5_HUMAN	S1010	Integrator complex subunit 5 OS=Homo sapiens OX=9606 GN=INTS5 PE=1 SV=1	2	2.0725	0.509337	0.478783	3	0.00439768	16.4579	16.8185	16.7497	16.6928	16.7613	16.7028		0.0436306	0.718099
SKLNLAQFLNEDLS#	sp|Q9BPX3|CND3_HUMAN	S1015	Condensin complex subunit 3 OS=Homo sapiens OX=9606 GN=NCAPG PE=1 SV=1	2,3	3.6189	0.835223	0.0170778	5	1.33499e-09	17.1903	17.1533	17.1518	17.1674	17.1853	16.9367		-0.0686646	0.444582
LLEQEALM*EQQDPKS#PSHK	sp|Q96PY5|FMNL2_HUMAN	S1016	Formin-like protein 2 OS=Homo sapiens OX=9606 GN=FMNL2 PE=1 SV=3	4	2.3496	0.535581	0.850111	1	0.00203875	15.4906	15.3471	15.3918	15.6742	15.685	15.5764	G_C	0.235343	0.0126188
EKLQSFDS#PERK	sp|P78332|RBM6_HUMAN	S1025	RNA-binding protein 6 OS=Homo sapiens OX=9606 GN=RBM6 PE=1 SV=5	4	1.9077	0.314725	0.519409	1	0.0113249	17.0101	16.7477	17.0467	17.0608	16.8533	16.9034		0.00431569	0.971368
NEQEHHAGGDS#QKDIM*QR	sp|Q86SF2|GALT7_HUMAN	S103	N-acetylgalactosaminyltransferase 7 OS=Homo sapiens OX=9606 GN=GALNT7 PE=1 SV=1	4	1.8113	0.471981	0.0420533	1	1.47723e-09	NaN	11.1579	11.5163	12.443	11.1174	12.1696		0.572876	0.365424
VKDAS#PNQVAEK	sp|O43402|EMC8_HUMAN	S103	ER membrane protein complex subunit 8 OS=Homo sapiens OX=9606 GN=EMC8 PE=1 SV=1	3	1.2028	0.335966	1.68065	1	1.71243e-09	14.336	14.0871	14.3591	15.1521	15.3497	15.0552	G_C	0.924969	0.00166598
AVS#PLDPSKEVSGKEK	sp|Q14865|ARI5B_HUMAN	S1032	AT-rich interactive domain-containing protein 5B OS=Homo sapiens OX=9606 GN=ARID5B PE=1 SV=3	3,4	2.4399	0.631461	0.197962	3	1.73274e-09	19.8562	19.7816	19.9223	20.1431	19.8391	20.0124		0.144833	0.20953
SAS#PSVGEERPR	sp|Q9P1Y6|PHRF1_HUMAN	S1034	PHD and RING finger domain-containing protein 1 OS=Homo sapiens OX=9606 GN=PHRF1 PE=1 SV=3	3	1.1267	0.49037	1.84224	1	1	15.1873	14.4337	15.1651	14.8951	14.9644	15.0621		0.0451647	0.866604
QLGS#PTADLA	sp|Q96FS4|SIPA1_HUMAN	S1036	Signal-induced proliferation-associated protein 1 OS=Homo sapiens OX=9606 GN=SIPA1 PE=1 SV=1	2	1.9852	0.629508	0.224606	1	1.39929e-05	14.9838	14.8382	15.2865	14.9151	14.9822	14.7379		-0.157765	0.354569
YLSVPPSPNISTS#ESRSPPEGDTTLFLSR	sp|Q9BTC0|DIDO1_HUMAN	S1036	Death-inducer obliterator 1 OS=Homo sapiens OX=9606 GN=DIDO1 PE=1 SV=5	3	1.7352	0.36624	0.497616	1	1	12.3005	NaN	11.9379	12.3542	12.2727	12.3598		0.209703	0.2309
SNNVEM*DWVLKHTGPNS#PDTANDGFVR	sp|P31943|HNRH1_HUMAN	S104	Heterogeneous nuclear ribonucleoprotein H OS=Homo sapiens OX=9606 GN=HNRNPH1 PE=1 SV=4	4	5.1901	0.773145	0.694464	2	1.73981e-08	15.0154	14.8511	14.8692	15.0728	15.1302	15.2335	G_C	0.233583	0.0290668
LTFDSSFS#PNTGK	sp|P21796|VDAC1_HUMAN	S104	Voltage-dependent anion-selective channel protein 1 OS=Homo sapiens OX=9606 GN=VDAC1 PE=1 SV=2	3	1.9714	0.591813	0.812544	1	1.89394e-09	14.2173	14.4797	14.1825	13.992	13.9424	13.7912	G_C	-0.384658	0.0261108
S#ESSGILPNTTDM*R	sp|Q92667|AKAP1_HUMAN	S105	A-kinase anchor protein 1, mitochondrial OS=Homo sapiens OX=9606 GN=AKAP1 PE=1 SV=1	2	1.3591	0.564418	1.19852	1	1	14.1115	14.0571	14.2503	14.3563	14.1835	14.3781		0.166318	0.119548
NNQVLGIGSGS#TIVHAVQR	sp|P49247|RPIA_HUMAN	S106	Ribose-5-phosphate isomerase OS=Homo sapiens OX=9606 GN=RPIA PE=1 SV=3	3	6.5074	0.741633	0.84931	2	6.30225e-06	17.3561	17.4028	17.3086	17.49	17.5721	17.4726	G_C	0.1557	0.0191189
GQS#QTSPDHRSDTSSPEVR	sp|Q9UQ35|SRRM2_HUMAN	S1061	Serine/arginine repetitive matrix protein 2 OS=Homo sapiens OX=9606 GN=SRRM2 PE=1 SV=2	3	1.482	0.383806	1.42817	1	1	11.6897	11.2982	10.9243	11.6011	11.8744	11.8467		0.470006	0.118874
AVS#PFAK	sp|Q9Y2H2|SAC2_HUMAN	S1069	Phosphatidylinositide phosphatase SAC2 OS=Homo sapiens OX=9606 GN=INPP5F PE=1 SV=3	2	1.4011	0.360717	0.295859	1	1.65148e-09	18.2365	18.5363	18.2578	18.2917	18.4148	18.3655		0.0138143	0.899782
SS#LS#PGRGKDFK	sp|Q9BUQ8|DDX23_HUMAN	S107:S109	Probable ATP-dependent RNA helicase DDX23 OS=Homo sapiens OX=9606 GN=DDX23 PE=1 SV=3	3	1.0985	0.292854	2.41108	1	1	17.0249	17.5073	16.8644	17.1197	17.1938	17.0151		-0.0226733	0.915215
KQS#FDDNDS#EELEDKDSK	sp|O60841|IF2P_HUMAN	S107:S113	Eukaryotic translation initiation factor 5B OS=Homo sapiens OX=9606 GN=EIF5B PE=1 SV=4	4	2.4486	0.621743	1.23658	1	1.68021e-09	16.5351	16.6426	16.1823	16.436	16.501	16.4505		0.00915655	0.951128
TFKES#PKQILDPAAR	sp|P46013|KI67_HUMAN	S1071	Proliferation marker protein Ki-67 OS=Homo sapiens OX=9606 GN=MKI67 PE=1 SV=2	3,4	1.6605	0.640952	0.0594354	3	1.41505e-05	18.1724	18.3249	18.9469	18.5605	18.3024	18.6704		0.0297267	0.914736
LRSYS#AGEASEVSR	sp|Q76N89|HECW1_HUMAN	S1075	E3 ubiquitin-protein ligase HECW1 OS=Homo sapiens OX=9606 GN=HECW1 PE=1 SV=3	2,3	1.6151	0.66547	0.473802	2	0.0101417	16.2198	16.1687	16.4977	16.0375	16.0781	15.8374		-0.311013	0.0697015
SLPAPVAQRPDS#PGGGLQAPGQKRT#PR	sp|Q5JVS0|HABP4_HUMAN	S108:T121	Intracellular hyaluronan-binding protein 4 OS=Homo sapiens OX=9606 GN=HABP4 PE=1 SV=1	5	3.773	0.669918	1.97367	1	1.64575e-09	15.4474	15.5732	15.6185	15.7834	15.7795	15.7966	G_C	0.240109	0.00953014
SHS#VPENM*VEPPLSGR	sp|A1L390|PKHG3_HUMAN	S1081	Pleckstrin homology domain-containing family G member 3 OS=Homo sapiens OX=9606 GN=PLEKHG3 PE=1 SV=1	3	1.3101	0.606977	1.298	1	1	14.0334	14.1469	14.0723	14.6336	14.3352	14.3674	G_C	0.361188	0.0227078
VKAFGPGLQGGSAGS#PARFTIDTK	sp|P21333|FLNA_HUMAN	S1084	Filamin-A OS=Homo sapiens OX=9606 GN=FLNA PE=1 SV=4	4	4.3899	0.661724	0.506447	2	0.00441005	17.1078	16.5618	16.7475	16.9015	16.8173	16.9348		0.0788339	0.655924
TAS#ETRSEGSEYEEIPK	sp|P48634|PRC2A_HUMAN	S1085	Protein PRRC2A OS=Homo sapiens OX=9606 GN=PRRC2A PE=1 SV=3	3	1.6213	0.359711	1.12027	1	0.26122	14.4891	15.076	14.8039	15.0413	14.9046	15.312		0.29632	0.226603
IPAKLS#PTQLR	sp|Q9UNS1|TIM_HUMAN	S1087	Protein timeless homolog OS=Homo sapiens OX=9606 GN=TIMELESS PE=1 SV=2	3	1.416	0.384181	1.45023	1	0.717022	17.7921	18.1918	17.4557	17.9412	17.974	17.9031		0.12622	0.586563
ASGDPGASGM*S#PR	sp|Q8NDT2|RB15B_HUMAN	S109	Putative RNA-binding protein 15B OS=Homo sapiens OX=9606 GN=RBM15B PE=1 SV=3	2,3	2.7953	0.700474	0.0950068	5	1.87567e-09	17.1067	17.3638	17.2879	17.3158	17.4054	17.2346		0.0658092	0.508796
SKSERPPTILM*TEEPS#SPKGAVR	sp|Q5VZK9|CARL1_HUMAN	S1093	F-actin-uncapping protein LRRC16A OS=Homo sapiens OX=9606 GN=CARMIL1 PE=1 SV=1	4	2.3569	0.491366	1.20806	1	0.884099	15.269	15.4095	15.4321	15.7702	15.5851	16.029	G_C	0.424584	0.0374341
GPAGEAGAS#PPVRR	sp|Q13425|SNTB2_HUMAN	S110	Beta-2-syntrophin OS=Homo sapiens OX=9606 GN=SNTB2 PE=1 SV=1	2,3	3.1094	0.58246	0.414185	3	1.21746e-09	18.8992	19.5053	19.0065	18.7643	18.9767	18.9624		-0.235872	0.301394
KS#SSGSSDSKESM*STVPADFETDESVLM*RR	sp|Q14493|SLBP_HUMAN	S110	Histone RNA hairpin-binding protein OS=Homo sapiens OX=9606 GN=SLBP PE=1 SV=1	4,5	3.0359	0.592736	0.954279	3	0.368335	18.7958	18.6081	18.7158	18.7056	18.7413	18.8118		0.0463473	0.500766
YNS#LSILPAALGKPVRDVAAK	sp|Q8TBF2|PXL2B_HUMAN	S110	Prostamide/prostaglandin F synthase OS=Homo sapiens OX=9606 GN=PRXL2B PE=1 SV=1	4	2.3912	0.578747	1.65638	1	0.321957	14.1846	14.0535	14.3609	14.0474	14.1789	14.1063		-0.0887842	0.411104
LVS#LIGSK	sp|P25786|PSA1_HUMAN	S110	Proteasome subunit alpha type-1 OS=Homo sapiens OX=9606 GN=PSMA1 PE=1 SV=1	2	1.6391	0.375389	0.40491	1	1.7656e-09	15.1582	15.446	15.373	15.6951	15.9332	15.8731	G_C	0.508063	0.0105669
VLGSS#NSDSDLFSR	sp|Q6IQ55|TTBK2_HUMAN	S1101	Tau-tubulin kinase 2 OS=Homo sapiens OX=9606 GN=TTBK2 PE=1 SV=2	2	1.6802	0.638376	1.36034	1	1	14.0806	13.78	13.6181	14.3075	13.9322	14.2691		0.343391	0.129826
ASAGTPSLSAGVS#PK	sp|Q8TEK3|DOT1L_HUMAN	S1104	Histone-lysine N-methyltransferase, H3 lysine-79 specific OS=Homo sapiens OX=9606 GN=DOT1L PE=1 SV=3	2,3	4.4696	0.692826	0.396424	6	1.43302e-09	19.0575	19.2517	19.0375	19.0691	19.0852	19.1445		-0.0159626	0.835518
RASAGTPSLSAGVS#PK	sp|Q8TEK3|DOT1L_HUMAN	S1104	Histone-lysine N-methyltransferase, H3 lysine-79 specific OS=Homo sapiens OX=9606 GN=DOT1L PE=1 SV=3	3	1.9223	0.477449	0.553414	1	1.70972e-09	16.1268	16.9549	16.529	16.6207	16.6662	16.5332		0.0697371	0.787741
LGEAS#DSELADADKASVASEVSTTSSTSKPPTGRR	sp|Q5SW79|CE170_HUMAN	S1112	Centrosomal protein of 170 kDa OS=Homo sapiens OX=9606 GN=CEP170 PE=1 SV=1	5	3.8552	0.69545	0.195979	1	1.8306e-09	13.9105	14.6903	13.742	14.18	14.4352	14.5313		0.26789	0.436707
RAGS#QERGPLR	sp|P49750|YLPM1_HUMAN	S1119	YLP motif-containing protein 1 OS=Homo sapiens OX=9606 GN=YLPM1 PE=1 SV=4	4	1.7515	0.356494	0.483805	2	1.4486e-09	15.6721	15.3265	15.7759	15.4867	15.7531	15.5993		0.0215143	0.897146
EIQSQQRLESLSETPGPSS#PRQPR	sp|Q12774|ARHG5_HUMAN	S1126	Rho guanine nucleotide exchange factor 5 OS=Homo sapiens OX=9606 GN=ARHGEF5 PE=1 SV=3	4	3.4082	0.640954	1.4248	1	0.371774	16.9664	16.8687	16.9726	16.7938	16.7105	16.8527	G_C	-0.15022	0.0477147
NM*S#PDEIKIPPEPPGR	sp|Q9UHR5|S30BP_HUMAN	S113	SAP30-binding protein OS=Homo sapiens OX=9606 GN=SAP30BP PE=1 SV=1	3	2.1653	0.720084	0.0399738	6	1.40219e-09	17.4268	17.4528	17.5014	17.6012	17.7206	17.5776	G_C	0.172803	0.0248808
RAS#VCAEAYNPDEEEDDAESR	sp|P31323|KAP3_HUMAN	S114	cAMP-dependent protein kinase type II-beta regulatory subunit OS=Homo sapiens OX=9606 GN=PRKAR2B PE=1 SV=3	3	4.5027	0.757856	0.111681	2	1.5102e-09	13.5023	14.1505	14.1188	15.2365	14.6634	14.3099		0.812694	0.0766733
FSALQQAVPTESTDNRRVVQRSS#LSR	sp|Q04637|IF4G1_HUMAN	S1145	Eukaryotic translation initiation factor 4 gamma 1 OS=Homo sapiens OX=9606 GN=EIF4G1 PE=1 SV=4	4	1.7434	0.543249	0.967494	1	1	15.7801	15.4865	15.7411	15.9458	16.0582	16.0965	G_C	0.364286	0.0237582
TLHS#PPLQLQQR	sp|Q6PFW1|VIP1_HUMAN	S1152	Inositol hexakisphosphate and diphosphoinositol-pentakisphosphate kinase 1 OS=Homo sapiens OX=9606 GN=PPIP5K1 PE=1 SV=1	2,3	1.9006	0.553094	0.0398701	3	1.84792e-09	18.144	18.3173	18.2024	18.4891	18.5935	18.3486	G_C	0.25587	0.0428198
GTNSS#DSEELSAGESITK	sp|Q4LE39|ARI4B_HUMAN	S1153	AT-rich interactive domain-containing protein 4B OS=Homo sapiens OX=9606 GN=ARID4B PE=1 SV=2	3	3.0786	0.600078	0.991725	1	1	15.9121	15.8948	16.0509	15.8717	15.8522	15.9647		-0.0563752	0.403284
SSQPS#PTAVPASDS#PPTKQEVKK	sp|Q3KQU3|MA7D1_HUMAN	S116:S125	MAP7 domain-containing protein 1 OS=Homo sapiens OX=9606 GN=MAP7D1 PE=1 SV=1	4	3.6101	0.300352	0.260774	1	0.00439969	17.0237	17.4016	16.7118	17.0405	17.1348	16.8863		-0.025177	0.911265
VTSSM*S#SPSM*QPK	sp|Q13136|LIPA1_HUMAN	S1171	Liprin-alpha-1 OS=Homo sapiens OX=9606 GN=PPFIA1 PE=1 SV=1	2,3	1.7774	0.586756	1.06296	2	1	16.0643	16.3851	16.8739	16.8957	16.7908	16.6496		0.337628	0.241741
THS#DAS#DDEAFTTSK	sp|Q13017|RHG05_HUMAN	S1173:S1176	Rho GTPase-activating protein 5 OS=Homo sapiens OX=9606 GN=ARHGAP5 PE=1 SV=2	3	1.2921	0.277687	1.82765	1	1	15.461	15.9198	15.886	16.0912	16.3831	16.3432	G_C	0.51692	0.0408408
RM*S#DEFVDSFKK	sp|Q92934|BAD_HUMAN	S118	Bcl2-associated agonist of cell death OS=Homo sapiens OX=9606 GN=BAD PE=1 SV=3	3,4	2.4272	0.701237	0.277653	2	1.63474e-09	17.7788	17.5186	17.7584	17.7325	17.7561	17.8235		0.0854715	0.385805
DRSVS#VDS#GEQREAGTPSLDSEAKEVAPR	sp|Q86UU0|BCL9L_HUMAN	S118:S121	B-cell CLL/lymphoma 9-like protein OS=Homo sapiens OX=9606 GN=BCL9L PE=1 SV=1	4	1.2027	0.331338	2.0254	1	1	15.0456	14.6855	15.0655	13.8313	13.4703	13.7939	G_C	-1.23369	0.00185021
SFS#KEVEER	sp|Q04637|IF4G1_HUMAN	S1187	Eukaryotic translation initiation factor 4 gamma 1 OS=Homo sapiens OX=9606 GN=EIF4G1 PE=1 SV=4	2,3	1.8662	0.424706	0.523946	4	3.44315e-09	18.5866	18.7819	18.5885	18.351	18.6064	18.3198		-0.22662	0.111944
S#IYGSRFPDENFTLK	sp|P30405|PPIF_HUMAN	S119	Peptidyl-prolyl cis-trans isomerase F, mitochondrial OS=Homo sapiens OX=9606 GN=PPIF PE=1 SV=1	3	1.6296	0.44876	1.19534	1	1.90464e-09	13.0381	13.1794	12.8209	12.4541	12.481	12.6685	G_C	-0.47824	0.0182782
RGS#GDTSISIDTEASIR	sp|Q32MZ4|LRRF1_HUMAN	S120	Leucine-rich repeat flightless-interacting protein 1 OS=Homo sapiens OX=9606 GN=LRRFIP1 PE=1 SV=2	2,3	2.8606	0.762526	0.675965	4	1.87308e-09	16.4221	16.1256	15.6883	16.1969	16.3023	16.5365		0.266572	0.321044
GSTIYTGYPLS#PTKISQYSYL	sp|Q86Z02|HIPK1_HUMAN	S1200	Homeodomain-interacting protein kinase 1 OS=Homo sapiens OX=9606 GN=HIPK1 PE=1 SV=1	3	3.372	0.590095	1.60718	1	0.0140809	14.2584	14.3686	14.345	13.5329	13.6795	14.1115	G_C	-0.549413	0.0360011
AAS#LTEDRDRGR	sp|Q04637|IF4G1_HUMAN	S1209	Eukaryotic translation initiation factor 4 gamma 1 OS=Homo sapiens OX=9606 GN=EIF4G1 PE=1 SV=4	2,3,4	2.0749	0.495012	0.3019	4	1.84595e-09	19.454	19.459	19.3481	19.355	19.3867	19.4283		-0.030405	0.508516
GKKTQM*AEVLPS#PR	sp|P11388|TOP2A_HUMAN	S1213	DNA topoisomerase 2-alpha OS=Homo sapiens OX=9606 GN=TOP2A PE=1 SV=3	3	1.0633	0.344682	2.80313	1	1.85796e-09	15.4478	15.2248	16.0007	15.6923	15.8343	15.7337		0.195595	0.451057
KIFPGLS#PVR	sp|Q5VZK9|CARL1_HUMAN	S122	F-actin-uncapping protein LRRC16A OS=Homo sapiens OX=9606 GN=CARMIL1 PE=1 SV=1	3	1.0963	0.447049	0.114931	1	1.72718e-09	15.5781	15.664	15.5507	15.5174	15.8288	15.7505		0.101275	0.366606
GLAS#PTAITPVASPICGK	sp|O95425|SVIL_HUMAN	S1225	Supervillin OS=Homo sapiens OX=9606 GN=SVIL PE=1 SV=2	2,3	4.0687	0.724212	0.0517882	2	0.00440706	14.3981	14.7444	14.4682	14.4438	14.5674	14.5872		-0.00410366	0.973201
ALASNTSFFSGCS#PIEEEAH	sp|O95239|KIF4A_HUMAN,sp|Q2VIQ3|KIF4B_HUMAN	S1225,S1227	Chromosome-associated kinesin KIF4A OS=Homo sapiens OX=9606 GN=KIF4A PE=1 SV=3,Chromosome-associated kinesin KIF4B OS=Homo sapiens OX=9606 GN=KIF4B PE=2 SV=2	3	6.6418	0.832304	0.488549	4	1.69921e-09	16.3194	16.2423	16.1606	16.2114	16.1233	16.0861		-0.100534	0.163712
KRPS#RSQEEVPPDSDDNKTK	sp|Q27J81|INF2_HUMAN	S1227	Inverted formin-2 OS=Homo sapiens OX=9606 GN=INF2 PE=1 SV=2	5	1.6691	0.311665	2.56476	1	1	14.5452	14.9146	15.0357	15.3114	15.523	15.7914	G_C	0.710172	0.0247816
QS#SLSEKKIPEPSPVTR	sp|Q7Z4S6|KI21A_HUMAN	S1228	Kinesin-like protein KIF21A OS=Homo sapiens OX=9606 GN=KIF21A PE=1 SV=2	4	2.0992	0.512052	0.454106	1	1	17.0852	16.7082	17.0312	17.3027	16.9724	16.6301		0.0268472	0.911579
QTPADGEAS#GESEPAKGSEEAK	sp|P55011|S12A2_HUMAN	S123	Solute carrier family 12 member 2 OS=Homo sapiens OX=9606 GN=SLC12A2 PE=1 SV=1	3,4	5.1249	0.712092	0.626051	2	1.88482e-09	16.0952	15.9211	16.0582	15.6852	15.9961	15.8643		-0.176303	0.166818
ISPTAGNQNGLLNKTPPTAALSAPPPLISTLGGRPVS#PR	sp|Q8WXX7|AUTS2_HUMAN	S1233	Autism susceptibility gene 2 protein OS=Homo sapiens OX=9606 GN=AUTS2 PE=1 SV=1	4	3.3703	0.571937	0.0555528	1	1.41234e-05	12.1725	12.5227	12.5158	12.7671	13.1001	13.1307	G_C	0.595636	0.0221545
DLISNS#PRVIPVTSR	sp|P19387|RPB3_HUMAN	S124	DNA-directed RNA polymerase II subunit RPB3 OS=Homo sapiens OX=9606 GN=POLR2C PE=1 SV=2	3	1.2476	0.376082	0.337902	1	0.302842	14.7063	14.9255	14.7052	14.2468	14.5985	14.2	G_C	-0.430616	0.0415977
NLADEIESYM*NLKS#PLGSK	sp|Q5VZ89|DEN4C_HUMAN	S1244	DENN domain-containing protein 4C OS=Homo sapiens OX=9606 GN=DENND4C PE=1 SV=3	3,4	5.0428	0.698481	0.50126	3	1.744e-09	16.3633	16.2051	16.2394	16.2457	16.2284	16.4359		0.0340494	0.699371
SLS#VPAASTAKPPPLPR	sp|P49815|TSC2_HUMAN	S1254	Tuberin OS=Homo sapiens OX=9606 GN=TSC2 PE=1 SV=2	3	2.0841	0.572189	0.888541	1	1.42099e-05	14.0366	13.8813	13.8876	14.4142	14.2733	14.2354	G_C	0.372479	0.00745064
RSPTSSAIPLQS#PR	sp|Q9ULD2|MTUS1_HUMAN	S1255	Microtubule-associated tumor suppressor 1 OS=Homo sapiens OX=9606 GN=MTUS1 PE=1 SV=2	3	1.1761	0.329734	1.57296	1	1.84631e-09	16.2696	15.6854	15.8645	16.2412	16.4283	16.297		0.382339	0.102846
LS#ESPASLPSCPPVETALINQR	sp|Q2TAZ0|ATG2A_HUMAN	S1261	Autophagy-related protein 2 homolog A OS=Homo sapiens OX=9606 GN=ATG2A PE=1 SV=3	3	2.0468	0.615742	0.176934	2	1	13.3183	13.4082	12.8554	13.4	13.2281	13.5957		0.213962	0.348186
SIS#VGENLGLVAEPQAHAPIRVSPLSK	sp|O60336|MABP1_HUMAN	S1263	Mitogen-activated protein kinase-binding protein 1 OS=Homo sapiens OX=9606 GN=MAPKBP1 PE=1 SV=4	4	4.8587	0.713174	2.93392	1	0.529342	14.058	13.7392	14.0865	14.2836	14.0282	13.9609		0.129668	0.431905
NSGSFPS#PSISPR	sp|Q9ULD2|MTUS1_HUMAN	S1264	Microtubule-associated tumor suppressor 1 OS=Homo sapiens OX=9606 GN=MTUS1 PE=1 SV=2	2	2.2929	0.696367	0.711436	1	0.00439192	14.947	15.2542	15.4013	15.2275	15.2541	15.4063		0.0950985	0.547606
NSGSFPS#PSIS#PR	sp|Q9ULD2|MTUS1_HUMAN	S1264:S1268	Microtubule-associated tumor suppressor 1 OS=Homo sapiens OX=9606 GN=MTUS1 PE=1 SV=2	2	2.0644	0.677243	0.419936	3	1.42113e-05	17.9524	17.9557	17.8506	17.9575	18.0308	17.9121		0.0472113	0.388381
HGS#FHEDEDPIGS#PR	sp|Q96T58|MINT_HUMAN	S1268:S1278	Msx2-interacting protein OS=Homo sapiens OX=9606 GN=SPEN PE=1 SV=1	3	2.2806	0.686179	0.488528	2	1.24032e-09	17.2477	17.3052	17.2953	17.3535	17.4487	17.3959	G_C	0.116626	0.0236017
VTRS#QEELREDK	sp|P55196|AFAD_HUMAN	S1275	Afadin OS=Homo sapiens OX=9606 GN=AFDN PE=1 SV=3	3,4	1.2479	0.418303	0.125323	2	0.00969623	17.6717	17.8719	17.6811	17.6527	17.3613	17.6238		-0.195649	0.159414
VSRSS#FSSDPDEKAQDSKAYSK	sp|P46013|KI67_HUMAN	S128	Proliferation marker protein Ki-67 OS=Homo sapiens OX=9606 GN=MKI67 PE=1 SV=2	4	1.8744	0.447717	1.01506	1	1	14.4496	14.463	14.7932	14.9769	14.8361	14.8918	G_C	0.333031	0.0495758
S#RLRSPPEALVQGR	sp|Q9UHB6|LIMA1_HUMAN	S128	LIM domain and actin-binding protein 1 OS=Homo sapiens OX=9606 GN=LIMA1 PE=1 SV=1	3	1.3863	0.278006	0.604864	1	0.637017	17.6258	17.3138	17.2902	16.9206	17.1707	17.2442		-0.298127	0.110537
VHYRS#PPLATGYR	sp|Q86U06|RBM23_HUMAN	S128	Probable RNA-binding protein 23 OS=Homo sapiens OX=9606 GN=RBM23 PE=1 SV=1	3	1.0761	0.312053	0.558335	1	0.219075	16.7272	16.9072	16.9608	17.1151	17.1571	17.075	G_C	0.250675	0.0281899
TASRPDDIPDS#PSSPKVALLPPVLK	sp|Q5VZK9|CARL1_HUMAN	S1288	F-actin-uncapping protein LRRC16A OS=Homo sapiens OX=9606 GN=CARMIL1 PE=1 SV=1	4	2.705	0.588133	2.2324	1	0.254327	15.0075	14.5341	14.9528	15.1472	15.1851	15.4415		0.426469	0.0722759
NFVFHTLS#PVKAEAAK	sp|Q9HAW4|CLSPN_HUMAN	S1289	Claspin OS=Homo sapiens OX=9606 GN=CLSPN PE=1 SV=3	3	3.0637	0.707054	1.5773	1	1.88894e-09	13.6254	13.3465	13.4418	13.5574	13.4863	13.9478		0.192593	0.308337
TASRPDDIPDSPS#SPKVALLPPVLK	sp|Q5VZK9|CARL1_HUMAN	S1290	F-actin-uncapping protein LRRC16A OS=Homo sapiens OX=9606 GN=CARMIL1 PE=1 SV=1	4	4.1646	0.742902	0.533679	3	0.259343	16.1022	15.8436	15.9574	16.3745	16.1291	16.2997	G_C	0.300021	0.045159
VQEKPDS#PGGSTQIQR	sp|Q13459|MYO9B_HUMAN	S1290	Unconventional myosin-IXb OS=Homo sapiens OX=9606 GN=MYO9B PE=1 SV=3	2,3,4	2.4487	0.67821	0.113022	5	1.79392e-09	19.3486	19.2506	19.4383	19.3502	19.2255	19.266		-0.0652828	0.375214
TADSSS#SEDEEEYVVEKVLDR	sp|P45973|CBX5_HUMAN	S13	Chromobox protein homolog 5 OS=Homo sapiens OX=9606 GN=CBX5 PE=1 SV=1	3	2.8125	0.639573	0.737807	1	1	11.6806	12.5982	13.0434	12.8655	12.8109	12.9771		0.443783	0.333864
M*EIGDTLSTAEESS#PPKSR	sp|Q9BYW2|SETD2_HUMAN	S131	Histone-lysine N-methyltransferase SETD2 OS=Homo sapiens OX=9606 GN=SETD2 PE=1 SV=3	3,4	4.8874	0.797582	0.571266	3	0.000327666	18.3394	18.3579	18.5347	18.4744	18.5706	18.552		0.121695	0.151936
VPSDKERDGQS#SPQPSPR	sp|Q5VZK9|CARL1_HUMAN	S1314	F-actin-uncapping protein LRRC16A OS=Homo sapiens OX=9606 GN=CARMIL1 PE=1 SV=1	3,4	2.2667	0.518747	1.36392	3	0.00440859	16.6114	16.4494	16.5396	16.7338	16.6803	16.7177	G_C	0.177099	0.0231732
KRGPSFM*TSPS#PK	sp|Q9HAW4|CLSPN_HUMAN	S1316	Claspin OS=Homo sapiens OX=9606 GN=CLSPN PE=1 SV=3	4	1.263	0.190182	0.587729	1	1.89766e-09	16.6229	17.0407	16.4831	17.1513	16.6816	17.0436		0.243311	0.330065
AVPIAVADEGES#ESEDDDLKPR	sp|Q9Y2K6|UBP20_HUMAN	S132	Ubiquitin carboxyl-terminal hydrolase 20 OS=Homo sapiens OX=9606 GN=USP20 PE=1 SV=2	3,4	4.6412	0.788848	0.0185357	4	1.02115e-06	16.4554	16.2454	16.3639	16.5157	16.5833	16.5835	G_C	0.205959	0.0336498
ALAAGADS#PKTEEARPSPAPGPGTPTGTPTRTPSR	sp|Q4KMP7|TB10B_HUMAN	S132	TBC1 domain family member 10B OS=Homo sapiens OX=9606 GN=TBC1D10B PE=1 SV=3	5	2.3458	0.487339	0.315012	2	0.00440561	16.7516	16.7649	17.065	17.1764	17.1926	17.1264	G_C	0.304668	0.0431319
KIPKNPPSGFVRAS#PR	sp|Q13464|ROCK1_HUMAN	S1328	Rho-associated protein kinase 1 OS=Homo sapiens OX=9606 GN=ROCK1 PE=1 SV=1	4	2.1778	0.411516	1.59639	1	0.882963	17.1756	16.7888	16.9789	17.167	17.2326	17.0064		0.154238	0.302084
SSLAASSS#LSSIVGPLVEM*NTGEAESR	sp|Q9UHC7|MKRN1_HUMAN	S133	E3 ubiquitin-protein ligase makorin-1 OS=Homo sapiens OX=9606 GN=MKRN1 PE=1 SV=3	3	5.3268	0.77953	1.22528	1	1	11.681	10.9348	10.6845	11.4626	11.4139	NaN		0.338144	0.44635
LAVPTEVSTEVPEM*DTS#T	sp|O00488|ZN593_HUMAN	S133	Zinc finger protein 593 OS=Homo sapiens OX=9606 GN=ZNF593 PE=1 SV=2	2	1.8384	0.733192	0.822489	2	1	13.4581	12.9394	13.3113	13.5622	13.3433	13.1707		0.12245	0.557226
TIVLVPS#PLGQQQDM*IFEAR	sp|Q96R06|SPAG5_HUMAN	S135	Sperm-associated antigen 5 OS=Homo sapiens OX=9606 GN=SPAG5 PE=1 SV=2	3	4.6776	0.800325	0.271105	1	1.72035e-09	15.3641	15.1217	15.2732	15.6362	15.2602	15.3147		0.150663	0.333134
GTAQYSSQKS#VEER	sp|Q99959|PKP2_HUMAN	S135	Plakophilin-2 OS=Homo sapiens OX=9606 GN=PKP2 PE=1 SV=2	2,3	2.3297	0.714212	0.0373728	3	1.87218e-09	16.9962	16.8869	16.786	16.8519	16.751	16.6943		-0.124004	0.17905
RTS#FSTSDVSK	sp|Q13459|MYO9B_HUMAN	S1354	Unconventional myosin-IXb OS=Homo sapiens OX=9606 GN=MYO9B PE=1 SV=3	2,3	1.2378	0.255158	0.0447297	2	0.33035	17.04	17.194	17.3247	17.7423	17.8474	17.6874	G_C	0.572755	0.00377791
AQQRAES#PESSAIESTQSTPQKGR	sp|Q9NTI5|PDS5B_HUMAN	S1358	Sister chromatid cohesion protein PDS5 homolog B OS=Homo sapiens OX=9606 GN=PDS5B PE=1 SV=1	3,4	3.9163	0.747108	0.568366	6	1.88217e-09	19.0693	18.4731	18.8069	18.7741	18.6781	18.5719		-0.108371	0.583832
SYLM*TNYESAPPS#PQYKK	sp|O75223|GGCT_HUMAN	S136	Gamma-glutamylcyclotransferase OS=Homo sapiens OX=9606 GN=GGCT PE=1 SV=1	4	3.0956	0.631897	1.85833	1	0.259426	15.9518	16.0319	15.9765	15.5211	15.2692	15.6969	G_C	-0.49097	0.0177454
VGQQAIVLCIS#PSKPNPVFK	sp|Q16656|NRF1_HUMAN	S136	Nuclear respiratory factor 1 OS=Homo sapiens OX=9606 GN=NRF1 PE=1 SV=1	3	1.1699	0.529361	3.13903	1	0.00969618	12.7681	13.1153	12.7281	12.9774	12.9579	13.1607		0.16151	0.309557
RS#GSPLEKDSDGLRLLGGR	sp|Q9NRA8|4ET_HUMAN	S136	Eukaryotic translation initiation factor 4E transporter OS=Homo sapiens OX=9606 GN=EIF4ENIF1 PE=1 SV=2	4	1.0853	0.481065	0.668287	1	0.264744	15.3043	14.629	14.9166	15.7527	15.5731	15.0646		0.513508	0.145026
GGPGKLS#PR	sp|Q12888|TP53B_HUMAN	S1362	TP53-binding protein 1 OS=Homo sapiens OX=9606 GN=TP53BP1 PE=1 SV=2	2	1.6401	0.542894	0.132518	1	1.59838e-09	19.9758	19.8248	19.9374	20.1855	20.3191	20.1588	G_C	0.308481	0.0100885
NLGS#INTELQDVQR	sp|O75396|SC22B_HUMAN	S137	Vesicle-trafficking protein SEC22b OS=Homo sapiens OX=9606 GN=SEC22B PE=1 SV=4	2,3	4.4481	0.713788	0.328609	3	1.6405e-09	16.0233	16.3665	16.2107	16.0124	15.7562	16.0163		-0.271905	0.107172
KLGAGEGGEASVS#PEK	sp|Q13428|TCOF_HUMAN	S1378	Treacle protein OS=Homo sapiens OX=9606 GN=TCOF1 PE=1 SV=3	3,4	3.4154	0.677724	0.030554	2	1.8511e-09	17.9301	17.9809	17.8788	17.7618	17.7948	17.8529	G_C	-0.126796	0.0331603
AHSSPASLQLGAVS#PGTLTPTGVVSGPAATPTAQHLR	sp|P46937|YAP1_HUMAN	S138	Transcriptional coactivator YAP1 OS=Homo sapiens OX=9606 GN=YAP1 PE=1 SV=2	4	2.6282	0.444258	1.63418	1	0.875784	13.0348	13.2442	12.872	12.5009	12.0095	12.4005	G_C	-0.746727	0.0155417
CDSSPDS#AEDVR	sp|P02765|FETUA_HUMAN	S138	Alpha-2-HS-glycoprotein OS=Homo sapiens OX=9606 GN=AHSG PE=1 SV=2	2	2.5935	0.674648	0.37044	3	1.82576e-09	14.8366	14.4947	14.3347	14.772	15.1138	14.7493		0.322995	0.16304
M*NS#LTFKK	sp|Q96N67|DOCK7_HUMAN	S1383	Dedicator of cytokinesis protein 7 OS=Homo sapiens OX=9606 GN=DOCK7 PE=1 SV=4	2,3	1.3007	0.455831	0.882014	2	1.88393e-09	18.0543	18.3267	18.5434	18.416	18.5837	18.5159		0.197036	0.258296
NSYPQKVQGGHS#PDDHRVR	sp|A2AJT9|BCLA3_HUMAN	S139	BCLAF1 and THRAP3 family member 3 OS=Homo sapiens OX=9606 GN=BCLAF3 PE=1 SV=1	4,5	2.6584	0.694688	0.684042	2	1.63554e-09	16.5343	16.391	16.5731	16.6853	16.7444	16.8662	G_C	0.265891	0.0257908
ELM*KTPS#ISKK	sp|Q92619|HMHA1_HUMAN	S14	Rho GTPase-activating protein 45 OS=Homo sapiens OX=9606 GN=ARHGAP45 PE=1 SV=2	3	1.7544	0.410169	1.48746	1	0.00153295	17.3448	17.4119	17.3403	17.6699	17.9183	17.9863	G_C	0.492497	0.00759726
AGM*SSNQSIS#SPVLDAVPRTPSR	sp|Q9UQ35|SRRM2_HUMAN	S1403	Serine/arginine repetitive matrix protein 2 OS=Homo sapiens OX=9606 GN=SRRM2 PE=1 SV=2	3	1.5835	0.524029	1.92956	1	1	14.5782	14.5416	14.5771	15.2071	14.8892	15.5676	G_C	0.655663	0.0288399
NSTDLDSAPEDPTS#PKRK	sp|Q96RK0|CIC_HUMAN	S1409	Protein capicua homolog OS=Homo sapiens OX=9606 GN=CIC PE=1 SV=2	3,4	3.7062	0.719146	0.0264593	2	0.144827	16.709	16.9138	17.0874	17.0268	16.9804	16.9888		0.0952695	0.436353
TIQEVLEEQS#EDEDREAKR	sp|P18858|DNLI1_HUMAN	S141	DNA ligase 1 OS=Homo sapiens OX=9606 GN=LIG1 PE=1 SV=1	3,4	3.2149	0.55784	1.1899	3	1.53972e-09	16.6888	16.469	16.5439	17.0333	16.786	16.8426	G_C	0.320073	0.0316624
NIGS#DFIPR	sp|P41279|M3K8_HUMAN	S141	Mitogen-activated protein kinase kinase kinase 8 OS=Homo sapiens OX=9606 GN=MAP3K8 PE=1 SV=2	2	2.0352	0.636287	0.227593	4	1.5229e-09	18.303	18.2724	18.2433	18.2612	18.4507	18.3064		0.0665512	0.32721
GRWES#QQDVSQTTVSR	sp|Q9NQT8|KI13B_HUMAN	S1410	Kinesin-like protein KIF13B OS=Homo sapiens OX=9606 GN=KIF13B PE=1 SV=2	3	1.9987	0.626457	0.31	1	1.76192e-09	14.2137	14.2664	13.9707	13.398	13.3286	13.3702	G_C	-0.784639	0.00109316
SS#SASSPEM*KDGLPR	sp|Q9UQ35|SRRM2_HUMAN	S1420	Serine/arginine repetitive matrix protein 2 OS=Homo sapiens OX=9606 GN=SRRM2 PE=1 SV=2	3	1.2251	0.414089	1.32165	1	1	18.7955	19.4787	19.2038	18.6912	19.1804	18.8277		-0.259569	0.35129
YLLSQSS#PAPLTAAEEELR	sp|Q12792|TWF1_HUMAN	S143	Twinfilin-1 OS=Homo sapiens OX=9606 GN=TWF1 PE=1 SV=3	3	4.004	0.727997	1.427	1	0.256804	11.3132	12.2913	10.8121	12.0953	12.0773	11.9965		0.58418	0.250783
RS#RSESETSTM*AAK	sp|Q96B23|CR025_HUMAN	S143	Uncharacterized protein C18orf25 OS=Homo sapiens OX=9606 GN=C18orf25 PE=1 SV=3	3	1.8121	0.291706	1.80833	1	0.350948	12.6483	13.6215	14.548	14.4548	13.9849	14.3846		0.668835	0.304004
AQPSM*S#PK	sp|Q969S3|ZN622_HUMAN	S143	Zinc finger protein 622 OS=Homo sapiens OX=9606 GN=ZNF622 PE=1 SV=1	2	1.1996	0.386045	1.03154	3	1.89724e-09	17.7343	18.0582	18.5462	18.0009	17.9698	18.5312		0.0543957	0.864095
SWPS#PK	sp|P48634|PRC2A_HUMAN	S1435	Protein PRRC2A OS=Homo sapiens OX=9606 GN=PRRC2A PE=1 SV=3	2	1.316	0.231307	0.963731	1	1.89047e-09	17.5379	17.5382	17.7298	17.8519	18.1319	17.9178	G_C	0.365248	0.0261208
TAPAAPAEDAVAAAAAAPSEPSEPSRPS#PQPKPRTP	sp|Q53GA4|PHLA2_HUMAN	S144	Pleckstrin homology-like domain family A member 2 OS=Homo sapiens OX=9606 GN=PHLDA2 PE=1 SV=2	5	3.8716	0.700692	0.400799	1	1	16.4062	16.3001	16.6985	16.6698	16.7602	16.2957		0.106973	0.595034
KHS#M*LFIEASAK	sp|Q9NP72|RAB18_HUMAN	S144	Ras-related protein Rab-18 OS=Homo sapiens OX=9606 GN=RAB18 PE=1 SV=1	3	2.0333	0.329956	0.575373	1	1.66994e-09	15.4128	15.6783	16.1983	16.3146	16.8034	16.5653	G_C	0.797978	0.0419413
ALTQPS#PVSTPSSVQFFLQEDDSADR	sp|P04920|B3A2_HUMAN	S144	Anion exchange protein 2 OS=Homo sapiens OX=9606 GN=SLC4A2 PE=1 SV=4	3	2.0016	0.6881	0.572182	1	0.121118	12.0964	12.8054	12.2283	12.306	12.0005	12.242		-0.19387	0.458865
SGSS#PGLRDGS#GTPSR	sp|Q9UQ35|SRRM2_HUMAN	S1444:S1451	Serine/arginine repetitive matrix protein 2 OS=Homo sapiens OX=9606 GN=SRRM2 PE=1 SV=2	2	1.2546	0.41838	0.497366	1	1	13.6044	14.1041	13.802	13.6531	13.9719	14.0008		0.0384474	0.843942
M*LSPASS#LELFM*ETK	sp|P31629|ZEP2_HUMAN	S1447	Transcription factor HIVEP2 OS=Homo sapiens OX=9606 GN=HIVEP2 PE=1 SV=2	3	3.3272	0.617303	0.367669	2	0.677423	14.9173	15.0729	15.273	15.3186	15.0488	15.1441		0.0828349	0.557941
HTVLYIS#PPPEDLLDNSR	sp|O94916|NFAT5_HUMAN	S145	Nuclear factor of activated T-cells 5 OS=Homo sapiens OX=9606 GN=NFAT5 PE=1 SV=1	3	4.8889	0.732598	0.301692	2	1.68751e-09	15.6874	15.1735	15.5236	15.1728	15.1182	15.2801		-0.271155	0.16306
SGSSPGLRDGS#GTPSR	sp|Q9UQ35|SRRM2_HUMAN	S1451	Serine/arginine repetitive matrix protein 2 OS=Homo sapiens OX=9606 GN=SRRM2 PE=1 SV=2	2	1.0252	0.522142	1.39596	1	1	13.3177	13.3658	13.093	12.43	12.8086	13.0832		-0.484899	0.0793136
GRPPAEKLS#PNPPNLTK	sp|P51532|SMCA4_HUMAN	S1452	Transcription activator BRG1 OS=Homo sapiens OX=9606 GN=SMARCA4 PE=1 SV=2	3,4	2.4024	0.584249	0.113387	5	1.49926e-09	18.664	18.5206	18.724	18.7576	18.7386	18.8192		0.135577	0.105497
M*SDTGS#PGM*QR	sp|O60333|KIF1B_HUMAN	S1454	Kinesin-like protein KIF1B OS=Homo sapiens OX=9606 GN=KIF1B PE=1 SV=5	2,3	2.4913	0.640951	0.65825	3	1.7997e-09	17.5967	18.0804	18.2492	18.1358	17.9741	17.9974		0.060318	0.780034
FKEGAEM*ES#SKEDKAR	sp|Q9H173|SIL1_HUMAN	S146	Nucleotide exchange factor SIL1 OS=Homo sapiens OX=9606 GN=SIL1 PE=1 SV=1	4,5	2.8224	0.507086	0.835766	2	0.359772	18.82	18.377	18.8679	18.6701	18.5483	18.9203		0.0246131	0.903591
KRKPS#TSDDSDSNFEK	sp|P11388|TOP2A_HUMAN	S1469	DNA topoisomerase 2-alpha OS=Homo sapiens OX=9606 GN=TOP2A PE=1 SV=3	4	3.007	0.618656	0.192991	1	0.410822	15.5698	15.4047	15.6416	15.7366	15.271	15.6391		0.0102396	0.951496
SPM*FPALGEASS#DDDLFQSAKPKPAKK	sp|Q5SRD0|WAC2D_HUMAN,sp|Q641Q2|WAC2A_HUMAN,sp|Q9Y4E1|WAC2C_HUMAN	S147,S1180,S1159	WASH complex subunit 2D OS=Homo sapiens OX=9606 GN=WASHC2D PE=3 SV=2,WASH complex subunit 2A OS=Homo sapiens OX=9606 GN=WASHC2A PE=1 SV=3,WASH complex subunit 2C OS=Homo sapiens OX=9606 GN=WASHC2C PE=1 SV=4	5	3.2657	0.681293	2.72175	1	0.355419	12.9776	13.2182	12.7492	13.4878	13.3394	13.4758	G_C	0.452648	0.0343902
RKPSTS#DDSDSNFEK	sp|P11388|TOP2A_HUMAN	S1471	DNA topoisomerase 2-alpha OS=Homo sapiens OX=9606 GN=TOP2A PE=1 SV=3	3,4	3.2567	0.535872	0.267576	2	1	16.4961	16.5177	16.7934	16.7771	16.5437	16.8654		0.126361	0.403962
S#ASVNKEPVSLPGIM*R	sp|Q8WWI1|LMO7_HUMAN	S1491	LIM domain only protein 7 OS=Homo sapiens OX=9606 GN=LMO7 PE=1 SV=3	2,4	3.0118	0.611206	0.58869	3	1	18.3522	18.2019	18.3628	18.2998	18.2197	18.0707		-0.108891	0.268802
QRS#ASVNKEPVSLPGIM*R	sp|Q8WWI1|LMO7_HUMAN	S1491	LIM domain only protein 7 OS=Homo sapiens OX=9606 GN=LMO7 PE=1 SV=3	4	1.3605	0.47409	2.14188	1	0.251254	16.3351	15.9402	16.0808	16.1295	16.2564	15.9947		0.00818284	0.955595
S#SPGQTPEEGAQALAEFAALHGPALR	sp|Q14166|TTL12_HUMAN	S15	Tubulin--tyrosine ligase-like protein 12 OS=Homo sapiens OX=9606 GN=TTLL12 PE=1 SV=2	4	2.5327	0.565523	0.298365	2	0.415369	14.1592	14.5432	14.2	14.6686	14.6099	14.3237		0.23326	0.222871
IRS#FPDFPTPGVVFR	sp|P07741|APT_HUMAN	S15	Adenine phosphoribosyltransferase OS=Homo sapiens OX=9606 GN=APRT PE=1 SV=2	3	2.3969	0.605449	0.652938	1	1.6117e-09	14.1418	14.1037	13.8209	13.4912	13.6055	13.8021	G_C	-0.389209	0.0458252
TGQPDLLGTGTLGPS#PTATGTLGR	sp|Q9NVM1|EVA1B_HUMAN	S152	Protein eva-1 homolog B OS=Homo sapiens OX=9606 GN=EVA1B PE=1 SV=1	3	5.0905	0.547648	1.5061	1	0.522044	13.9355	13.6883	13.6445	13.4568	13.4273	13.596		-0.262758	0.0656698
DALGDSLQVPVS#PSSTTSSR	sp|Q9Y2D5|AKAP2_HUMAN	S152	A-kinase anchor protein 2 OS=Homo sapiens OX=9606 GN=AKAP2 PE=1 SV=3	2,3	4.1181	0.692188	0.310881	5	0.00440499	16.1779	16.0722	16.1337	16.0318	15.989	16.0485	G_C	-0.104858	0.0414957
SFS#M*QDLR	sp|Q9H6H4|REEP4_HUMAN	S152	Receptor expression-enhancing protein 4 OS=Homo sapiens OX=9606 GN=REEP4 PE=1 SV=1	2	1.02	0.376275	2.66394	1	0.00969654	14.9761	15.961	15.9523	15.7423	15.7635	15.9682		0.194847	0.591692
ANVS#SPHREFPPATAR	sp|Q92530|PSMF1_HUMAN	S152	Proteasome inhibitor PI31 subunit OS=Homo sapiens OX=9606 GN=PSMF1 PE=1 SV=2	3	0.701	0.220827	1.32545	1	1	15.3641	15.1652	14.9167	15.0179	15.0864	15.1117		-0.0766926	0.593482
RVDS#ITAAGGEGPFPTSR	sp|Q9Y4B5|MTCL1_HUMAN	S1523	Microtubule cross-linking factor 1 OS=Homo sapiens OX=9606 GN=MTCL1 PE=1 SV=5	3	2.503	0.652217	1.32313	1	1.90493e-09	13.3408	13.3027	13.4103	12.8115	12.6751	12.2047	G_C	-0.787469	0.013451
DLRAS#PKPTSK	sp|O43166|SI1L1_HUMAN	S1528	Signal-induced proliferation-associated 1-like protein 1 OS=Homo sapiens OX=9606 GN=SIPA1L1 PE=1 SV=4	2,3	1.3165	0.592328	0.388064	2	1.90585e-09	16.284	16.4767	16.3609	16.378	16.3974	16.3837		0.0124493	0.835831
EGPYSISVLYGDEEVPRS#PFK	sp|P21333|FLNA_HUMAN	S1533	Filamin-A OS=Homo sapiens OX=9606 GN=FLNA PE=1 SV=4	4	2.4316	0.633287	1.98613	1	1.72656e-09	14.0429	13.7965	14.2495	13.3543	13.7424	13.4569	G_C	-0.511749	0.0430656
S#RSGSSQELDVKPSASPQER	sp|Q9UQ35|SRRM2_HUMAN	S1537	Serine/arginine repetitive matrix protein 2 OS=Homo sapiens OX=9606 GN=SRRM2 PE=1 SV=2	4	2.4447	0.531231	0.552887	1	0.274657	16.2743	16.71	16.4282	16.4113	16.5526	16.5158		0.0224406	0.875497
SRS#GSSQELDVKPSASPQER	sp|Q9UQ35|SRRM2_HUMAN	S1539	Serine/arginine repetitive matrix protein 2 OS=Homo sapiens OX=9606 GN=SRRM2 PE=1 SV=2	3,4	2.6401	0.656566	0.035902	3	0.0254527	17.3474	17.2039	17.2746	17.4081	17.3735	17.3405		0.0987415	0.0972282
S#LPLSPELESSP	sp|Q6DT37|MRCKG_HUMAN	S1540	Serine/threonine-protein kinase MRCK gamma OS=Homo sapiens OX=9606 GN=CDC42BPG PE=1 SV=2	2	2.1148	0.601806	0.0400583	1	1.86881e-09	14.4119	14.3969	14.2899	14.4354	14.3121	14.1785		-0.0575778	0.52852
QGEESKISAM*DAS#PR	sp|Q9Y2I7|FYV1_HUMAN	S1544	1-phosphatidylinositol 3-phosphate 5-kinase OS=Homo sapiens OX=9606 GN=PIKFYVE PE=1 SV=3	3	1.4212	0.533845	1.06873	1	0.00439618	15.4683	15.829	16.0032	15.785	15.9439	15.9355		0.121312	0.504815
LKS#PQAVLQLGVNNEDSKSLEK	sp|Q9Y6G5|COMDA_HUMAN	S155	COMM domain-containing protein 10 OS=Homo sapiens OX=9606 GN=COMMD10 PE=1 SV=1	4,5	4.6095	0.791322	0.1846	2	1.21809e-09	15.0197	14.7897	14.8558	15.11	15.1817	15.1189	G_C	0.24847	0.0260196
KS#STVATLQGTPDHGDPR	sp|Q8IVT2|MISP_HUMAN	S155	Mitotic interactor and substrate of PLK1 OS=Homo sapiens OX=9606 GN=MISP PE=1 SV=1	3	1.9275	0.578625	0.72151	1	0.335596	15.2269	15.0771	15.1949	14.9163	15.2836	15.0161		-0.094333	0.47139
QYHES#EEES#EEEEAA	sp|Q8N9N8|EIF1A_HUMAN	S155:S159	Probable RNA-binding protein EIF1AD OS=Homo sapiens OX=9606 GN=EIF1AD PE=1 SV=1	2	1.082	0.541867	0.656246	1	0.00598011	12.7942	13.0902	13.5839	13.0876	13.0376	12.8203		-0.174261	0.515389
RKAS#GSENEGDYNPGR	sp|Q02880|TOP2B_HUMAN	S1550	DNA topoisomerase 2-beta OS=Homo sapiens OX=9606 GN=TOP2B PE=1 SV=3	3,4	2.0984	0.591403	0.502177	2	0.367911	15.6563	15.7991	15.8245	15.5561	15.1646	15.3403	G_C	-0.406289	0.0311539
LGGS#AVISLEGKPL	sp|P23528|COF1_HUMAN	S156	Cofilin-1 OS=Homo sapiens OX=9606 GN=CFL1 PE=1 SV=3	2,3	2.2294	0.647798	0.87271	2	1.74779e-09	17.903	18.2176	17.7902	17.6888	18.0538	17.9551		-0.0710564	0.694114
EVRADS#VGKLVTVR	sp|P33993|MCM7_HUMAN	S156	DNA replication licensing factor MCM7 OS=Homo sapiens OX=9606 GN=MCM7 PE=1 SV=4	3,4	1.4483	0.313111	0.0758351	2	1.81175e-09	16.6786	17.0462	16.9048	16.9252	16.6846	16.9429		-0.0256697	0.859123
S#ISTSGPLDKEDTGR	sp|Q7Z401|MYCPP_HUMAN	S1587	C-myc promoter-binding protein OS=Homo sapiens OX=9606 GN=DENND4A PE=1 SV=2	2,3	2.1978	0.626672	1.45191	2	1.39652e-05	16.7992	17.0914	16.9931	16.8288	16.5851	16.6742		-0.265149	0.0762176
SIS#TSGPLDKEDTGR	sp|Q7Z401|MYCPP_HUMAN	S1589	C-myc promoter-binding protein OS=Homo sapiens OX=9606 GN=DENND4A PE=1 SV=2	2,3	1.7105	0.584969	0.719857	2	0.00969627	17.1542	16.9158	16.9915	16.8587	16.719	17.0152		-0.156201	0.231239
ASSSS#ASSAGALESSLDRK	sp|Q5VT52|RPRD2_HUMAN	S16	Regulation of nuclear pre-mRNA domain-containing protein 2 OS=Homo sapiens OX=9606 GN=RPRD2 PE=1 SV=1	3	1.3038	0.306182	0.920694	1	0.35614	13.8368	14.2089	14.1787	14.6998	14.5795	14.3378	G_C	0.464193	0.0439712
GVNTFS#PEGR	sp|P28066|PSA5_HUMAN	S16	Proteasome subunit alpha type-5 OS=Homo sapiens OX=9606 GN=PSMA5 PE=1 SV=3	2	1.0799	0.456987	0.602519	1	0.000304903	16.292	16.2784	16.216	16.3078	16.3624	16.1643		0.0160637	0.812861
RAS#GQAFELILS#PR	sp|P16949|STMN1_HUMAN	S16:S25	Stathmin OS=Homo sapiens OX=9606 GN=STMN1 PE=1 SV=3	3	2.0703	0.663526	0.395966	6	1.04614e-09	17.4696	17.5806	17.3104	17.3543	17.3162	17.2577		-0.144103	0.158613
LKSTM*GSSFS#YPDVKLK	sp|Q8NAX2|KDF1_HUMAN	S160	Keratinocyte differentiation factor 1 OS=Homo sapiens OX=9606 GN=KDF1 PE=1 SV=2	4	1.6432	0.494705	0.417947	1	0.431571	15.6716	15.583	15.2877	15.4974	15.5337	15.3669		-0.0480887	0.723419
AAAAAATAPPS#PGPAQPGPR	sp|Q6SPF0|SAMD1_HUMAN	S161	Atherin OS=Homo sapiens OX=9606 GN=SAMD1 PE=1 SV=1	2,3	4.3563	0.791796	0.0936224	11	1.72591e-09	19.3634	19.0258	19.1062	19.3769	19.2863	19.0939		0.0872873	0.543531
TNSM*SSS#GLGSPNRSSPSIICM*PK	sp|Q9NZN8|CNOT2_HUMAN	S161	CCR4-NOT transcription complex subunit 2 OS=Homo sapiens OX=9606 GN=CNOT2 PE=1 SV=1	3	1.5706	0.628422	0.498239	2	1	15.9938	15.8511	15.6148	15.8905	15.7796	15.8083		0.0062081	0.959674
EREAANEAGDS#S#QDEAEDDVKQITVR	sp|Q9NVU0|RPC5_HUMAN	S161:S162	DNA-directed RNA polymerase III subunit RPC5 OS=Homo sapiens OX=9606 GN=POLR3E PE=1 SV=1	4	2.016	0.578869	1.57148	1	1.70648e-09	15.3942	15.9349	15.46	15.7039	15.8218	15.7763		0.170929	0.380952
SFSPKS#PLELGEK	sp|Q15742|NAB2_HUMAN	S162	NGFI-A-binding protein 2 OS=Homo sapiens OX=9606 GN=NAB2 PE=1 SV=1	3	2.5362	0.654956	0.59001	2	1.38454e-05	16.1976	16.1225	16.0902	16.34	16.2918	16.2588	G_C	0.160056	0.0155548
TVDGS#PM*M*K	sp|O75781|PALM_HUMAN	S162	Paralemmin-1 OS=Homo sapiens OX=9606 GN=PALM PE=1 SV=2	2	2.0405	0.57187	1.02135	2	1.75988e-09	16.5647	17.0327	17.3145	17.0146	16.9165	17.3546		0.124601	0.651662
YADS#PGASSPEQPK	sp|P32519|ELF1_HUMAN	S163	ETS-related transcription factor Elf-1 OS=Homo sapiens OX=9606 GN=ELF1 PE=1 SV=2	2	1.31	0.492214	1.44143	1	0.265004	10.8116	12.2406	12.1011	12.1513	12.7044	12.3903		0.69754	0.221586
GIPHSLS#GLQDPIIAR	sp|Q9ULH0|KDIS_HUMAN	S1633	Kinase D-interacting substrate of 220 kDa OS=Homo sapiens OX=9606 GN=KIDINS220 PE=1 SV=3	3	1.3396	0.419827	1.35237	1	0.882611	12.9039	13.3517	12.8378	13.766	13.7791	13.2699		0.573831	0.0692432
S#SSTKGKLELVDNK	sp|Q13523|PRP4B_HUMAN	S164	Serine/threonine-protein kinase PRP4 homolog OS=Homo sapiens OX=9606 GN=PRPF4B PE=1 SV=3	4	1.6252	0.442161	0.689039	1	1	15.7669	15.6968	15.8097	16.1152	15.8888	15.9991	G_C	0.243215	0.02926
S#FTGGLGQLVVPSK	sp|Q9Y3Q8|T22D4_HUMAN	S165	TSC22 domain family protein 4 OS=Homo sapiens OX=9606 GN=TSC22D4 PE=1 SV=2	2,3	3.1911	0.71215	0.0344489	6	0.140288	19.0897	19.2254	18.9318	18.9142	19.1785	18.9637		-0.0635268	0.617112
QAPGVGAVGGGS#PEREEVGAGYNS#EDEYEAAAAR	sp|Q96G74|OTUD5_HUMAN	S165:S177	OTU domain-containing protein 5 OS=Homo sapiens OX=9606 GN=OTUD5 PE=1 SV=1	4	7.9159	0.872207	0.01577	1	1.88526e-09	14.7365	14.6199	14.2911	14.4548	14.5133	14.3048		-0.124826	0.443919
AIS#ETEENSDELSGERQR	sp|Q00987|MDM2_HUMAN	S166	E3 ubiquitin-protein ligase Mdm2 OS=Homo sapiens OX=9606 GN=MDM2 PE=1 SV=1	2,3	3.6204	0.768506	0.0771773	4	1.37965e-05	14.1693	14.6026	15.3224	14.8195	14.8128	15.0923		0.210088	0.579289
SPDS#PKTPKSPSEK	sp|O00716|E2F3_HUMAN	S166	Transcription factor E2F3 OS=Homo sapiens OX=9606 GN=E2F3 PE=1 SV=1	4	1.1222	0.355819	0.179113	1	0.322365	16.2023	15.6512	15.7907	15.6987	15.79	15.8827		-0.0909621	0.628292
NRS#AEEGELAESK	sp|Q9C0C2|TB182_HUMAN	S1666	182 kDa tankyrase-1-binding protein OS=Homo sapiens OX=9606 GN=TNKS1BP1 PE=1 SV=4	2,3,4	3.008	0.702673	0.345582	5	1.4893e-09	18.4563	18.6467	18.503	18.7299	18.6937	18.605		0.140838	0.107949
S#LTPPPSSTESK	sp|Q9UGU0|TCF20_HUMAN	S1669	Transcription factor 20 OS=Homo sapiens OX=9606 GN=TCF20 PE=1 SV=3	3	1.6467	0.457582	0.0371669	1	1	16.3973	16.8847	16.5693	16.3601	16.5856	16.3402		-0.188461	0.311871
AFM*ES#PKQILDSAASLTGSK	sp|P46013|KI67_HUMAN	S1679	Proliferation marker protein Ki-67 OS=Homo sapiens OX=9606 GN=MKI67 PE=1 SV=2	3,4	3.7263	0.667016	0.404914	2	1.63765e-09	15.7912	15.8234	16.3493	15.8363	15.9052	16.0844		-0.0459967	0.82551
FFTSS#TSLTLK	sp|Q99567|NUP88_HUMAN	S168	Nuclear pore complex protein Nup88 OS=Homo sapiens OX=9606 GN=NUP88 PE=1 SV=2	2	2.2055	0.543686	0.958702	1	0.00969627	14.9713	15.4892	15.1059	15.2888	15.5453	15.2487		0.172154	0.395022
KYTELPHGAISEDQAVGPADIPCDSTGQTS#T	sp|Q9H773|DCTP1_HUMAN	S169	dCTP pyrophosphatase 1 OS=Homo sapiens OX=9606 GN=DCTPP1 PE=1 SV=1	4	2.1392	0.563154	1.32122	1	1	13.4919	14.1156	13.8286	13.5178	13.6478	13.2221		-0.349482	0.187169
ASS#ASVPAVGASAEGTRR	sp|Q9BZ23|PANK2_HUMAN	S169	Pantothenate kinase 2, mitochondrial OS=Homo sapiens OX=9606 GN=PANK2 PE=1 SV=3	3	2.0374	0.553156	0.694363	2	0.00969642	19.4981	19.0749	19.4063	19.0587	19.0153	18.9042		-0.333726	0.0708566
SSSESTSSTVNGVPSRS#PR	sp|Q9NR48|ASH1L_HUMAN	S1703	Histone-lysine N-methyltransferase ASH1L OS=Homo sapiens OX=9606 GN=ASH1L PE=1 SV=2	3	3.277	0.749466	1.70382	1	0.75247	15.0177	15.0966	15.0542	14.9827	15.0001	14.9776	G_C	-0.0693741	0.0433443
RGAPS#SPATGVLPS#PQGK	sp|Q5SRE5|NU188_HUMAN	S1708:S1717	Nucleoporin NUP188 homolog OS=Homo sapiens OX=9606 GN=NUP188 PE=1 SV=1	3	2.358	0.62324	0.231766	1	1	15.0653	15.5342	15.2448	15.5283	15.4144	15.4072		0.16855	0.301229
GAPS#SPATGVLPS#PQGK	sp|Q5SRE5|NU188_HUMAN	S1708:S1717	Nucleoporin NUP188 homolog OS=Homo sapiens OX=9606 GN=NUP188 PE=1 SV=1	2	1.1476	0.561868	0.652146	1	1	12.5187	12.3635	12.9822	12.5493	12.4786	12.4314		-0.135045	0.514338
LTVAS#PK	sp|O75179|ANR17_HUMAN	S1709	Ankyrin repeat domain-containing protein 17 OS=Homo sapiens OX=9606 GN=ANKRD17 PE=1 SV=3	2	1.0603	0.273885	1.2469	1	1.87739e-09	17.5678	17.8974	17.4541	18.0135	17.891	17.8302		0.271786	0.131016
GAPSS#PATGVLPS#PQGK	sp|Q5SRE5|NU188_HUMAN	S1709:S1717	Nucleoporin NUP188 homolog OS=Homo sapiens OX=9606 GN=NUP188 PE=1 SV=1	3	3.3723	0.63562	0.894873	1	0.0291631	15.7167	15.67	15.8476	15.8946	16.2445	15.834		0.246267	0.150139
TSPS#SPAPLPHQEATPR	sp|P04920|B3A2_HUMAN	S172	Anion exchange protein 2 OS=Homo sapiens OX=9606 GN=SLC4A2 PE=1 SV=4	3	2.1654	0.647871	0.0587274	1	1	15.9724	16.1899	16.236	15.9611	15.7913	15.8513	G_C	-0.264837	0.0498599
LLSM*PGAQGAAAAGSEPPPATTS#PEGQPK	sp|Q96KQ7|EHMT2_HUMAN	S173	Histone-lysine N-methyltransferase EHMT2 OS=Homo sapiens OX=9606 GN=EHMT2 PE=1 SV=3	3,4	6.2485	0.779307	0.273004	3	0.31036	16.1803	16.0961	16.3127	16.3774	16.4197	16.3554	G_C	0.187827	0.0461721
EHGPFRS#VEDLVR	sp|Q7L9B9|EEPD1_HUMAN	S173	Endonuclease/exonuclease/phosphatase family domain-containing protein 1 OS=Homo sapiens OX=9606 GN=EEPD1 PE=1 SV=2	3	1.501	0.379347	0.106086	1	1.57705e-09	15.5542	15.2867	15.409	15.9189	16.2353	16.1264	G_C	0.676892	0.00497828
SWEDS#PERGRPHER	sp|Q9UDY2|ZO2_HUMAN	S174	Tight junction protein ZO-2 OS=Homo sapiens OX=9606 GN=TJP2 PE=1 SV=2	3,4	1.4186	0.504752	0.0277499	2	1.79719e-09	16.123	15.8556	15.777	16.5966	16.1388	16.5596	G_C	0.513149	0.0465951
QVETEEAGVVTTATASVNLKVS#PK	sp|O75475|PSIP1_HUMAN	S177	PC4 and SFRS1-interacting protein OS=Homo sapiens OX=9606 GN=PSIP1 PE=1 SV=1	3,4,5	7.4758	0.816211	0.0293261	43	1.41956e-09	19.4823	19.5455	19.3966	19.5253	19.5407	19.4447		0.0287584	0.612524
KAEKQVETEEAGVVTTATASVNLKVS#PK	sp|O75475|PSIP1_HUMAN	S177	PC4 and SFRS1-interacting protein OS=Homo sapiens OX=9606 GN=PSIP1 PE=1 SV=1	4,5	5.5783	0.779855	0.249788	6	1.56022e-09	18.1006	18.05	18.2179	18.486	18.1025	18.1794		0.133138	0.354461
AEKQVETEEAGVVTTATASVNLKVS#PK	sp|O75475|PSIP1_HUMAN	S177	PC4 and SFRS1-interacting protein OS=Homo sapiens OX=9606 GN=PSIP1 PE=1 SV=1	4,5	5.3883	0.799623	0.67655	5	1.60263e-09	16.9835	16.8908	17.0122	17.0483	16.952	16.984		0.0325718	0.520468
DLELPSQEAPSFQGTES#PKPCKM*PK	sp|Q6PJF5|RHDF2_HUMAN	S177	Inactive rhomboid protein 2 OS=Homo sapiens OX=9606 GN=RHBDF2 PE=1 SV=2	4,5	3.991	0.689226	0.0586144	3	0.346735	16.8163	16.7989	16.8463	16.8889	16.9387	16.9874	G_C	0.117837	0.0203657
GRES#PAAGPR	sp|Q9UIF9|BAZ2A_HUMAN	S1770	Bromodomain adjacent to zinc finger domain protein 2A OS=Homo sapiens OX=9606 GN=BAZ2A PE=1 SV=4	2	1.402	0.519829	1.11525	1	1.667e-09	14.6383	14.7802	14.5681	14.2636	14.2936	14.2703	G_C	-0.386418	0.00359041
SQDADS#PGSSGAPENLTFKER	sp|P55196|AFAD_HUMAN	S1779	Afadin OS=Homo sapiens OX=9606 GN=AFDN PE=1 SV=3	3,4	3.5436	0.670081	0.418116	3	0.000155673	16.4066	16.2906	16.3139	16.4849	16.6434	16.71	G_C	0.275667	0.021828
TEENVSDGS#PNAGSVEQTPKKPGLR	sp|P46527|CDN1B_HUMAN	S178	Cyclin-dependent kinase inhibitor 1B OS=Homo sapiens OX=9606 GN=CDKN1B PE=1 SV=1	4,5	5.5244	0.775143	2.10132	2	1.709e-09	16.7267	16.5736	16.7925	16.7404	16.6255	16.6861		-0.0136363	0.860594
AASSS#SPGSPVASSPSR	sp|Q92538|GBF1_HUMAN	S1780	Golgi-specific brefeldin A-resistance guanine nucleotide exchange factor 1 OS=Homo sapiens OX=9606 GN=GBF1 PE=1 SV=2	2,3	2.7496	0.718214	0.289267	4	0.230016	16.1789	16.5148	16.2817	16.6712	16.711	16.5694	G_C	0.325366	0.0394021
LHSS#SLELGPRPLEQENER	sp|Q86X02|CDR2L_HUMAN	S179	Cerebellar degeneration-related protein 2-like OS=Homo sapiens OX=9606 GN=CDR2L PE=1 SV=2	3,4	3.0318	0.610133	0.454864	2	0.0334343	13.8235	14.0552	14.2571	14.6618	15.3684	15.2055	G_C	1.03331	0.0139993
SRS#AEPRPELGPGQETGTNSR	sp|Q9Y4B5|MTCL1_HUMAN	S1791	Microtubule cross-linking factor 1 OS=Homo sapiens OX=9606 GN=MTCL1 PE=1 SV=5	3	1.9107	0.632438	2.99375	1	0.00601479	13.4483	13.1916	13.1898	13.5187	13.3213	13.2675		0.0926024	0.46547
SLGS#VQAPSYGARPVSSAASVYAGAGGSGSR	sp|P05783|K1C18_HUMAN	S18	Keratin, type I cytoskeletal 18 OS=Homo sapiens OX=9606 GN=KRT18 PE=1 SV=2	3,4	5.3978	0.738931	0.620475	8	1.85473e-09	18.6345	18.7108	18.632	18.4324	18.2177	18.4604	G_C	-0.288935	0.0233649
S#VSTM*NLSK	sp|Q14244|MAP7_HUMAN	S181	Ensconsin OS=Homo sapiens OX=9606 GN=MAP7 PE=1 SV=1	3	1.8709	0.246352	1.28136	1	1	17.1837	17.8328	18.2275	18.2631	18.2382	18.2405		0.499296	0.176288
QGS#PVAAGAPAKQQQVDIPLR	sp|Q9NZI8|IF2B1_HUMAN	S181	Insulin-like growth factor 2 mRNA-binding protein 1 OS=Homo sapiens OX=9606 GN=IGF2BP1 PE=1 SV=2	3	1.6347	0.382761	2.90971	1	1.66364e-09	13.0966	12.9326	12.7948	13.391	13.1487	13.2302	G_C	0.315299	0.0487935
S#GSGGGSAKEPQEERSQQQDDIEELETK	sp|Q9H4A3|WNK1_HUMAN	S183	Serine/threonine-protein kinase WNK1 OS=Homo sapiens OX=9606 GN=WNK1 PE=1 SV=2	4	3.2896	0.550796	0.168537	1	1	13.7859	14.1061	13.4337	13.8148	13.7487	14.1203		0.119359	0.62445
VAS#FSIPGSSSR	sp|Q14573|ITPR3_HUMAN	S1832	Inositol 1,4,5-trisphosphate receptor type 3 OS=Homo sapiens OX=9606 GN=ITPR3 PE=1 SV=2	2	1.3141	0.513431	0.591956	2	1.90041e-09	15.6437	15.783	15.4551	15.4095	15.3066	15.6116		-0.184765	0.230001
EAQSFISAAIEPESGKS#NER	sp|Q8WXA9|SREK1_HUMAN	S184	Splicing regulatory glutamine/lysine-rich protein 1 OS=Homo sapiens OX=9606 GN=SREK1 PE=1 SV=1	3	3.9623	0.657926	1.09343	1	0.349386	13.5362	13.9932	13.6176	14.163	14.0957	13.7596		0.290452	0.197412
NSTEDIM*SLS#TQGDYINLQTK	sp|O14966|RAB7L_HUMAN	S185	Ras-related protein Rab-7L1 OS=Homo sapiens OX=9606 GN=RAB29 PE=1 SV=1	3	4.4385	0.758207	0.00345548	1	0.0189465	13.4573	13.7529	13.3935	13.373	13.3869	13.5167		-0.109054	0.414118
ALDVS#ASDDEIAR	sp|P13798|ACPH_HUMAN	S185	Acylamino-acid-releasing enzyme OS=Homo sapiens OX=9606 GN=APEH PE=1 SV=4	2	1.3707	0.379076	0.174402	1	0.798905	15.5596	15.9032	16.0203	16.232	16.2256	16.428	G_C	0.467567	0.0380772
GAS#QAGM*TGYGM*PR	sp|Q9UI15|TAGL3_HUMAN,sp|P37802|TAGL2_HUMAN	S185,S185	Transgelin-3 OS=Homo sapiens OX=9606 GN=TAGLN3 PE=1 SV=2,Transgelin-2 OS=Homo sapiens OX=9606 GN=TAGLN2 PE=1 SV=3	2,3	1.924	0.712474	0.206063	2	1.81715e-09	15.4003	15.6587	15.507	15.8022	15.9786	15.9002	G_C	0.371676	0.014867
DASAQQDSYEFVSPS#PPADVSER	sp|Q99728|BARD1_HUMAN	S186	BRCA1-associated RING domain protein 1 OS=Homo sapiens OX=9606 GN=BARD1 PE=1 SV=2	3	5.299	0.75786	0.468184	3	1.81833e-09	15.4117	15.2705	15.3204	15.2334	15.5483	15.3604		0.04647	0.667443
KFQEQECPPS#PEPTR	sp|P62070|RRAS2_HUMAN	S186	Ras-related protein R-Ras2 OS=Homo sapiens OX=9606 GN=RRAS2 PE=1 SV=1	3	2.0429	0.589554	1.39749	1	1.89724e-09	14.5778	14.913	14.7263	15.0896	15.0207	15.0068	G_C	0.300031	0.0402639
THPYS#PKSEAPR	sp|P22415|USF1_HUMAN	S186	Upstream stimulatory factor 1 OS=Homo sapiens OX=9606 GN=USF1 PE=1 SV=1	4	1.8672	0.384479	3.02119	1	1.40944e-05	15.4009	15.4675	16.0341	16.2796	16.1986	16.542	G_C	0.70588	0.0354256
ESESTNS#VRLM*L	sp|Q96QT4|TRPM7_HUMAN	S1860	Transient receptor potential cation channel subfamily M member 7 OS=Homo sapiens OX=9606 GN=TRPM7 PE=1 SV=1	2	1.1366	0.387031	1.36389	1	0.161324	14.9091	15.4188	14.9411	15.2169	15.1105	15.0152		0.0245247	0.895211
LGS#PDYGNSALLSLPGYRPTTR	sp|Q14980|NUMA1_HUMAN	S1862	Nuclear mitotic apparatus protein 1 OS=Homo sapiens OX=9606 GN=NUMA1 PE=1 SV=2	3	1.8254	0.491892	0.418743	1	1.90248e-09	13.3775	13.204	13.2699	12.136	12.5017	12.9237	G_C	-0.763352	0.0306683
YSPTSPKYSPTS#PTYSPTTPK	sp|P24928|RPB1_HUMAN	S1878	DNA-directed RNA polymerase II subunit RPB1 OS=Homo sapiens OX=9606 GN=POLR2A PE=1 SV=2	3	3.8957	0.37087	0.659588	1	0.274756	14.6805	14.5537	14.533	13.9147	14.18	14.2606	G_C	-0.470603	0.0146123
STS#PVTDPSIPIR	sp|Q99607|ELF4_HUMAN	S188	ETS-related transcription factor Elf-4 OS=Homo sapiens OX=9606 GN=ELF4 PE=1 SV=1	2,3	2.6964	0.696188	0.229247	3	0.0121504	16.6993	16.8721	16.839	16.7988	16.9355	16.9538		0.0925922	0.268222
KATVNLLGEEKKS#T	sp|Q00765|REEP5_HUMAN	S188	Receptor expression-enhancing protein 5 OS=Homo sapiens OX=9606 GN=REEP5 PE=1 SV=3	3	2.0973	0.568588	1.39733	1	2.72872e-06	15.121	14.6205	15.2213	14.9424	14.9647	14.9704		-0.0284592	0.885812
SAS#LSHPGGEGEPARSR	sp|Q2M3G4|SHRM1_HUMAN	S188	Protein Shroom1 OS=Homo sapiens OX=9606 GN=SHROOM1 PE=1 SV=1	3	1.1636	0.46253	2.6349	1	0.417791	NaN	11.0989	11.3095	10.563	10.7141	9.84074		-0.831564	0.102006
SAFSNLFGGEPLS#YTR	sp|P02786|TFR1_HUMAN	S19	Transferrin receptor protein 1 OS=Homo sapiens OX=9606 GN=TFRC PE=1 SV=2	2	2.0708	0.591124	0.574712	1	0.528203	13.2701	13.2293	13.0287	12.7224	12.7224	12.7095	G_C	-0.457918	0.00359588
VM*TIPYQPM*PASS#PVICAGGQDR	sp|Q15365|PCBP1_HUMAN	S190	Poly(rC)-binding protein 1 OS=Homo sapiens OX=9606 GN=PCBP1 PE=1 SV=2	3,4	4.4051	0.800732	0.394084	7	1.88393e-09	19.4817	19.4454	19.3667	19.3733	19.523	19.5189		0.0404663	0.535693
DLLPSGSRDEPPPASQSTSQDCSQALKQS#P	sp|Q5JRA6|TGO1_HUMAN	S1906	Transport and Golgi organization protein 1 homolog OS=Homo sapiens OX=9606 GN=MIA3 PE=1 SV=1	4	3.3867	0.684413	1.77804	1	1.65178e-09	13.7451	13.953	13.7973	13.981	14.0444	14.1625	G_C	0.23082	0.0481301
FVKDFQDYM*EPEEGCQGS#PQRR	sp|O43237|DC1L2_HUMAN	S194	Cytoplasmic dynein 1 light intermediate chain 2 OS=Homo sapiens OX=9606 GN=DYNC1LI2 PE=1 SV=1	4	2.6231	0.619649	0.654602	1	1.65178e-09	17.0763	17.0587	17.1035	16.9989	16.878	16.8122	G_C	-0.183155	0.0311227
KFVKDFQDYM*EPEEGCQGS#PQRR	sp|O43237|DC1L2_HUMAN	S194	Cytoplasmic dynein 1 light intermediate chain 2 OS=Homo sapiens OX=9606 GN=DYNC1LI2 PE=1 SV=1	5	2.1776	0.655125	1.10892	2	1.67944e-09	17.2987	17.1913	17.2328	17.065	17.1418	17.1556	G_C	-0.120171	0.0461892
TES#RDVDSRPEIQR	sp|Q8IZR5|CKLF4_HUMAN	S194	CKLF-like MARVEL transmembrane domain-containing protein 4 OS=Homo sapiens OX=9606 GN=CMTM4 PE=1 SV=1	3	1.2996	0.503847	0.461992	1	0.00440035	14.2565	14.0199	14.1171	15.3781	14.7474	14.5125	G_C	0.7482	0.0489074
SNS#LRLSLIGDR	sp|O94915|FRYL_HUMAN	S1941	Protein furry homolog-like OS=Homo sapiens OX=9606 GN=FRYL PE=1 SV=2	2,3	2.0431	0.647839	0.502289	5	3.43149e-05	19.0029	19.1335	18.7538	18.9626	19.0769	18.8623		0.00387637	0.977197
TASES#ISNLSEAGS#IKKGER	sp|P30622|CLIP1_HUMAN	S195:S204	CAP-Gly domain-containing linker protein 1 OS=Homo sapiens OX=9606 GN=CLIP1 PE=1 SV=2	3,4	2.5686	0.373394	1.00359	2	1.40814e-05	17.2157	17.6619	17.3316	17.3338	17.4061	17.3888		-0.0268154	0.852698
IPAVTLAVTSVAGS#PAR	sp|Q9Y4B5|MTCL1_HUMAN	S196	Microtubule cross-linking factor 1 OS=Homo sapiens OX=9606 GN=MTCL1 PE=1 SV=5	2,3	3.9513	0.764305	0.210374	4	1.74752e-09	14.5354	15.1355	15.0609	15.4281	15.2312	15.3169		0.4148	0.103299
QAREES#EESEAEPVQR	sp|Q9BW71|HIRP3_HUMAN	S196	HIRA-interacting protein 3 OS=Homo sapiens OX=9606 GN=HIRIP3 PE=1 SV=3	3	1.9201	0.662101	0.324266	1	1.84617e-09	12.4198	12.3694	12.4688	11.926	11.3431	11.9552	G_C	-0.677924	0.028154
RERS#PGRLFEDSSR	sp|O14578|CTRO_HUMAN	S1993	Citron Rho-interacting kinase OS=Homo sapiens OX=9606 GN=CIT PE=1 SV=2	3,4	1.9815	0.500883	0.340633	3	1.82083e-09	17.5831	18.0563	17.5916	17.3286	16.9926	16.8733	G_C	-0.678837	0.0307142
TASESISNLS#EAGSIK	sp|P30622|CLIP1_HUMAN	S200	CAP-Gly domain-containing linker protein 1 OS=Homo sapiens OX=9606 GN=CLIP1 PE=1 SV=2	2,3	2.2957	0.594895	0.585541	2	0.00969676	14.9387	15.0293	15.0012	14.588	14.6088	14.827	G_C	-0.315117	0.0176784
LS#SSSATLLNS#PDR	sp|Q14244|MAP7_HUMAN	S200:S209	Ensconsin OS=Homo sapiens OX=9606 GN=MAP7 PE=1 SV=1	2	1.6843	0.345247	0.386979	1	1	13.6985	14.2894	13.7142	14.2491	14.3381	14.1039		0.329678	0.184849
LSS#SSATLLNSPDRAR	sp|Q14244|MAP7_HUMAN	S201	Ensconsin OS=Homo sapiens OX=9606 GN=MAP7 PE=1 SV=1	3	1.9822	0.399354	0.938619	2	1	19.7409	19.4943	19.7109	19.3898	19.6121	19.4675		-0.158943	0.192017
RRGPPRNYAGEEEEEGS#GSS#EGFDPPATDR	sp|P16989|YBOX3_HUMAN	S201:S204	Y-box-binding protein 3 OS=Homo sapiens OX=9606 GN=YBX3 PE=1 SV=4	4	1.4275	0.46732	0.752048	1	1	13.4183	13.4442	12.9432	13.3966	13.446	13.2375		0.0914447	0.628095
ERES#PPPSALQPVQLPR	sp|Q86VE0|MYPOP_HUMAN	S202	Myb-related transcription factor, partner of profilin OS=Homo sapiens OX=9606 GN=MYPOP PE=1 SV=2	3	1.0988	0.25901	0.857098	1	1.87739e-09	14.9085	15.6615	14.9981	15.5981	15.571	15.4309		0.343963	0.229925
RDS#EEFGVK	sp|O95049|ZO3_HUMAN	S203	Tight junction protein ZO-3 OS=Homo sapiens OX=9606 GN=TJP3 PE=1 SV=3	2,3	2.3924	0.545519	0.631513	2	1.60933e-09	16.9142	16.773	16.6629	16.9838	17.0042	17.012	G_C	0.216632	0.0416159
TASESISNLSEAGS#IKKGER	sp|P30622|CLIP1_HUMAN	S204	CAP-Gly domain-containing linker protein 1 OS=Homo sapiens OX=9606 GN=CLIP1 PE=1 SV=2	4	3.0096	0.672648	0.224119	1	1.78341e-09	16.7392	16.9304	16.789	16.9589	17.3508	17.3153	G_C	0.388783	0.0475754
RRS#SDEDAAGEPK	sp|Q9BUI4|RPC3_HUMAN	S204	DNA-directed RNA polymerase III subunit RPC3 OS=Homo sapiens OX=9606 GN=POLR3C PE=1 SV=1	2,3	2.3874	0.630847	0.312711	4	1	17.2842	17.2936	17.5149	17.1563	17.3005	17.35		-0.0953185	0.37325
RRRS#SDEDAAGEPK	sp|Q9BUI4|RPC3_HUMAN	S204	DNA-directed RNA polymerase III subunit RPC3 OS=Homo sapiens OX=9606 GN=POLR3C PE=1 SV=1	3	1.9768	0.553116	1.14956	2	0.353867	14.7479	14.5242	14.7609	14.5477	14.6356	14.7855		-0.0214316	0.846164
NSLNRAS#FR	sp|Q96HP0|DOCK6_HUMAN	S2041	Dedicator of cytokinesis protein 6 OS=Homo sapiens OX=9606 GN=DOCK6 PE=1 SV=3	2	1.173	0.417136	0.700954	1	1.87425e-09	15.8524	15.9592	15.8926	15.83	15.7852	15.8017	G_C	-0.0957613	0.0470449
DTS#PSSGSAVSSSK	sp|Q8NEY8|PPHLN_HUMAN	S205	Periphilin-1 OS=Homo sapiens OX=9606 GN=PPHLN1 PE=1 SV=2	2	2.0802	0.684742	1.19902	1	0.639639	14.2048	14.4206	14.205	14.1376	14.4312	14.0683		-0.064443	0.652039
QVS#FPDDDEEIVRINPR	sp|Q7Z698|SPRE2_HUMAN	S206	Sprouty-related, EVH1 domain-containing protein 2 OS=Homo sapiens OX=9606 GN=SPRED2 PE=1 SV=2	3	3.1622	0.681013	0.569	1	9.88619e-10	13.5517	14.2613	13.5637	13.7105	13.8189	13.7621		-0.0284395	0.910127
RKTSS#DDES#EEDEDDLLQR	sp|Q9Y5J1|UTP18_HUMAN	S206:S210	U3 small nucleolar RNA-associated protein 18 homolog OS=Homo sapiens OX=9606 GN=UTP18 PE=1 SV=3	3	0.6728	0.270214	0.0424398	1	1	13.2049	13.266	13.6921	14.0159	13.9277	13.9019	G_C	0.560801	0.0233699
KKYDLES#ASAILPSSAIEDPDLGSLGK	sp|Q9BXF6|RFIP5_HUMAN	S207	Rab11 family-interacting protein 5 OS=Homo sapiens OX=9606 GN=RAB11FIP5 PE=1 SV=1	4,5	5.2155	0.633036	0.355356	2	0.883484	15.0665	16.1211	14.938	15.4115	16.0583	16.2032		0.515848	0.312624
DFQEYVEPGEDFPAS#PQRR	sp|Q9Y6G9|DC1L1_HUMAN	S207	Cytoplasmic dynein 1 light intermediate chain 1 OS=Homo sapiens OX=9606 GN=DYNC1LI1 PE=1 SV=3	3,4	3.1856	0.743816	0.448962	6	1.21391e-09	18.2051	18.3214	17.9206	18.1534	18.1395	18.3356		0.0604655	0.676889
TLIKSEPVS#PK	sp|Q3L8U1|CHD9_HUMAN	S2079	Chromodomain-helicase-DNA-binding protein 9 OS=Homo sapiens OX=9606 GN=CHD9 PE=1 SV=2	3	1.9455	0.545926	0.328316	1	1.69852e-09	16.9108	17.071	17.2137	17.3197	17.358	17.4326	G_C	0.304946	0.0310793
RS#SLSPPSS#AYER	sp|Q9BYW2|SETD2_HUMAN	S2079:S2086	Histone-lysine N-methyltransferase SETD2 OS=Homo sapiens OX=9606 GN=SETD2 PE=1 SV=3	2	1.4464	0.458172	1.92967	1	1	14.6025	14.6055	14.5529	14.586	14.5536	14.593		-0.00945473	0.67504
LNQEKKVS#VYLEDTD	sp|O60487|MPZL2_HUMAN	S208	Myelin protein zero-like protein 2 OS=Homo sapiens OX=9606 GN=MPZL2 PE=1 SV=1	3,4	2.241	0.676439	0.302284	2	1.41567e-05	18.6508	18.616	18.5437	18.7189	18.6289	18.5373		0.024847	0.705426
KVS#VYLEDTD	sp|O60487|MPZL2_HUMAN	S208	Myelin protein zero-like protein 2 OS=Homo sapiens OX=9606 GN=MPZL2 PE=1 SV=1	3	1.8658	0.656662	0.148769	2	1.90397e-09	21.2392	21.5454	20.9683	21.1844	21.2547	21.1142		-0.0665264	0.71796
SS#PRPGQPPK	sp|P57739|CLD2_HUMAN	S208	Claudin-2 OS=Homo sapiens OX=9606 GN=CLDN2 PE=1 SV=1	3	1.3546	0.232172	1.20516	1	0.400809	18.8746	19.233	18.8137	19.4163	19.3947	19.3066	G_C	0.398774	0.0418516
TSS#FAEPGGGGGGGGGGPGGSASGPGGTGGGK	sp|P49840|GSK3A_HUMAN	S21	Glycogen synthase kinase-3 alpha OS=Homo sapiens OX=9606 GN=GSK3A PE=1 SV=2	3,4	7.4527	0.840514	0.54684	2	0.0221505	16.4414	16.7402	16.5428	16.8862	16.9655	16.8347	G_C	0.320703	0.0284599
QQPQPSQTES#PQEAQIIQAK	sp|O96020|CCNE2_HUMAN	S21	G1/S-specific cyclin-E2 OS=Homo sapiens OX=9606 GN=CCNE2 PE=1 SV=1	3,4	3.9876	0.60262	0.0594673	2	1.90802e-09	17.1416	17.1247	17.4778	17.5368	17.1691	17.4681		0.14333	0.423951
NHS#GSRT#PPVALNSSR	sp|Q9UQ35|SRRM2_HUMAN	S2100:T2104	Serine/arginine repetitive matrix protein 2 OS=Homo sapiens OX=9606 GN=SRRM2 PE=1 SV=2	4	2.1192	0.618862	0.909177	2	1	16.2107	15.8935	16.2316	16.8923	16.6178	16.4797	G_C	0.551335	0.0278836
QRS#PIALPVKQEPPQIDAVKR	sp|Q8TF01|PNISR_HUMAN	S211	Arginine/serine-rich protein PNISR OS=Homo sapiens OX=9606 GN=PNISR PE=1 SV=2	4,5	3.4833	0.640226	0.0523704	2	1.34138e-09	15.8094	15.7443	15.6182	15.4822	15.6058	15.5097	G_C	-0.191437	0.0470166
GS#PHYFSPFRPY	sp|Q13242|SRSF9_HUMAN	S211	Serine/arginine-rich splicing factor 9 OS=Homo sapiens OX=9606 GN=SRSF9 PE=1 SV=1	3	2.1276	0.673294	0.285322	2	1.72958e-09	16.7396	16.4861	15.3759	16.1985	16.0931	16.2077		-0.0340773	0.939286
SSDEENGPPSS#PDLDR	sp|Q96B36|AKTS1_HUMAN	S212	Proline-rich AKT1 substrate 1 OS=Homo sapiens OX=9606 GN=AKT1S1 PE=1 SV=1	2,3	2.8103	0.740465	0.399088	3	0.0096967	15.5186	15.7394	15.601	15.7687	15.9096	15.862	G_C	0.227102	0.0412975
QNLRDLVM*GS#SPQLKR	sp|Q53LP3|SWAHC_HUMAN	S212	Ankyrin repeat domain-containing protein SOWAHC OS=Homo sapiens OX=9606 GN=SOWAHC PE=1 SV=1	3,4	1.9823	0.468849	0.293447	2	0.00969647	19.484	19.3889	19.5618	19.5764	19.5071	19.5573		0.0686665	0.273126
LPSGS#GAAS#PTGSAVDIR	sp|Q09666|AHNK_HUMAN	S212:S216	Neuroblast differentiation-associated protein AHNAK OS=Homo sapiens OX=9606 GN=AHNAK PE=1 SV=2	2	1.9454	0.471317	1.48454	1	1	14.0584	14.0309	13.857	13.8185	13.9666	14.0834		-0.025966	0.806525
KLSSS#SEPYEEDEFNDDQSIKK	sp|Q9H4L7|SMRCD_HUMAN	S213	SWI/SNF-related matrix-associated actin-dependent regulator of chromatin subfamily A containing DEAD/H box 1 OS=Homo sapiens OX=9606 GN=SMARCAD1 PE=1 SV=2	5	4.9753	0.611018	0.689481	1	1	16.0178	16.8147	16.0686	16.3313	16.6479	17.0115		0.363189	0.325045
TLSPTPASATAPTSQGIPTS#DEES#TPKKSK	sp|Q9NQS7|INCE_HUMAN	S214:S218	Inner centromere protein OS=Homo sapiens OX=9606 GN=INCENP PE=1 SV=3	4	4.8526	0.223674	0.88855	1	1	14.195	14.3121	14.4704	14.406	14.0641	14.0848		-0.14089	0.360164
LGLAVIHGEAQCTELDM*DDGRHS#PPM*VK	sp|Q14558|KPRA_HUMAN	S215	Phosphoribosyl pyrophosphate synthase-associated protein 1 OS=Homo sapiens OX=9606 GN=PRPSAP1 PE=1 SV=2	4	3.9344	0.67863	1.38432	1	1.79034e-09	13.3138	14.6428	13.5231	14.1892	14.5362	14.9267		0.724131	0.193857
VHRPRS#PILEEK	sp|Q12830|BPTF_HUMAN	S216	Nucleosome-remodeling factor subunit BPTF OS=Homo sapiens OX=9606 GN=BPTF PE=1 SV=3	4	2.2909	0.31062	0.561611	1	1.59324e-09	15.1309	15.5974	16.0154	16.4843	16.2041	16.892	G_C	0.945541	0.0434229
SPS#M*PENLNRPR	sp|P30307|MPIP3_HUMAN	S216	M-phase inducer phosphatase 3 OS=Homo sapiens OX=9606 GN=CDC25C PE=1 SV=2	2	1.8266	0.576898	0.233329	2	1.42369e-05	16.4433	16.5641	16.5537	16.5941	16.5257	16.592		0.0502548	0.323655
GADNDGSGSES#GYTTPK	sp|Q7Z417|NUFP2_HUMAN	S216	Nuclear fragile X mental retardation-interacting protein 2 OS=Homo sapiens OX=9606 GN=NUFIP2 PE=1 SV=1	3	1.3903	0.390851	0.435496	1	1	15.8137	15.9374	15.7779	15.6969	15.7617	15.9033		-0.0557067	0.513486
TIS#NPEVVM*KR	sp|P55196|AFAD_HUMAN	S216	Afadin OS=Homo sapiens OX=9606 GN=AFDN PE=1 SV=3	2	1.0887	0.217783	2.56657	1	0.00440449	15.2957	15.5704	15.3108	15.201	15.2848	15.2361		-0.151697	0.176048
SSPAAKPGS#TPSRPSSAK	sp|Q15555|MARE2_HUMAN	S216	Microtubule-associated protein RP/EB family member 2 OS=Homo sapiens OX=9606 GN=MAPRE2 PE=1 SV=1	4	1.0883	0.349628	2.49182	1	0.453689	14.7963	14.7981	15.1537	14.886	14.8616	14.9319		-0.0228955	0.858666
TSSKESS#PIPSPTSDR	sp|Q01082|SPTB2_HUMAN	S2165	Spectrin beta chain, non-erythrocytic 1 OS=Homo sapiens OX=9606 GN=SPTBN1 PE=1 SV=2	3	1.2991	0.348241	2.85827	1	0.883484	16.6094	16.7195	16.384	16.3225	16.7194	16.6752		0.00138601	0.993494
IDFDSVSSIM*ASS#Q	sp|Q9UBQ5|EIF3K_HUMAN	S217	Eukaryotic translation initiation factor 3 subunit K OS=Homo sapiens OX=9606 GN=EIF3K PE=1 SV=1	2	3.5991	0.851407	0.396104	3	0.184647	15.3292	15.5884	15.1936	15.3328	15.2466	15.1225		-0.136436	0.356194
TLNAETPKSS#PLPAKGRDPVEILIPK	sp|Q7L2J0|MEPCE_HUMAN	S217	7SK snRNA methylphosphate capping enzyme OS=Homo sapiens OX=9606 GN=MEPCE PE=1 SV=1	5	1.7931	0.310078	0.237138	1	0.808274	14.4028	14.309	14.4596	14.7356	14.8541	15.2519	G_C	0.556713	0.0264794
AAEPPVVQPVPPAALSGPS#GEEGLSPGGKR	sp|O15054|KDM6B_HUMAN	S218	Lysine-specific demethylase 6B OS=Homo sapiens OX=9606 GN=KDM6B PE=1 SV=4	4	2.2056	0.482091	2.20446	1	1	13.33	13.3889	13.495	13.9986	13.6696	13.6812	G_C	0.378509	0.0327587
TPS#FELPDASERPPTYCELVPR	sp|Q9BRG2|SH23A_HUMAN	S218	SH2 domain-containing protein 3A OS=Homo sapiens OX=9606 GN=SH2D3A PE=1 SV=1	3	1.4545	0.316741	0.20268	1	0.00439639	11.1231	11.6951	11.1296	12.0183	11.8016	11.9736	G_C	0.615205	0.0375113
DLRS#PLIATPTFVADKDGAR	sp|P49116|NR2C2_HUMAN	S219	Nuclear receptor subfamily 2 group C member 2 OS=Homo sapiens OX=9606 GN=NR2C2 PE=1 SV=1	4	2.9705	0.617169	1.28439	1	1.72828e-09	13.931	14.1351	14.7276	14.563	14.3556	14.2766		0.133834	0.625727
RSQEDEIS#SPVNKVR	sp|Q5UIP0|RIF1_HUMAN	S2195	Telomere-associated protein RIF1 OS=Homo sapiens OX=9606 GN=RIF1 PE=1 SV=2	3	1.1782	0.368443	0.16193	1	0.429452	14.4589	13.6654	14.9731	14.5996	14.6003	14.9608		0.35442	0.424522
SQEDEISS#PVNKVR	sp|Q5UIP0|RIF1_HUMAN	S2196	Telomere-associated protein RIF1 OS=Homo sapiens OX=9606 GN=RIF1 PE=1 SV=2	2,3	2.2751	0.745066	0.0844785	4	0.303342	18.73	18.7269	19.3004	19.1429	19.0382	19.162		0.195294	0.372114
SGAQASSTPLS#PTR	sp|P02545|LMNA_HUMAN	S22	Prelamin-A/C OS=Homo sapiens OX=9606 GN=LMNA PE=1 SV=1	2,3	2.538	0.734437	0.349411	16	0.00439986	22.3768	22.4437	22.5287	22.5449	22.6072	22.6058	G_C	0.136249	0.0484075
RVS#FADPIYQAGLADDIDRR	sp|Q5UIP0|RIF1_HUMAN	S2205	Telomere-associated protein RIF1 OS=Homo sapiens OX=9606 GN=RIF1 PE=1 SV=2	3,4	1.5883	0.288117	0.387492	2	1.70972e-09	15.5931	15.7953	15.2731	16.0058	16.4455	16.3056	G_C	0.69842	0.0250098
S#TAGDTHLGGEDFDNR	sp|P11142|HSP7C_HUMAN,sp|P54652|HSP72_HUMAN	S221,S224	Heat shock cognate 71 kDa protein OS=Homo sapiens OX=9606 GN=HSPA8 PE=1 SV=1,Heat shock-related 70 kDa protein 2 OS=Homo sapiens OX=9606 GN=HSPA2 PE=1 SV=1	3	2.5469	0.694295	0.4073	1	0.00969671	13.7468	13.868	15.0952	14.5737	14.5209	14.9029		0.429165	0.391335
SS#SAASM*AEEEASAVSTAAAQFTK	sp|Q9HCK8|CHD8_HUMAN	S2219	Chromodomain-helicase-DNA-binding protein 8 OS=Homo sapiens OX=9606 GN=CHD8 PE=1 SV=5	3	2.1006	0.592212	0.85675	1	1	11.6979	11.3895	11.864	11.5227	11.5356	11.3598		-0.177776	0.301773
SSPAAKPGSTPSRPSS#AKR	sp|Q15555|MARE2_HUMAN	S223	Microtubule-associated protein RP/EB family member 2 OS=Homo sapiens OX=9606 GN=MAPRE2 PE=1 SV=1	4	1.3774	0.37215	0.380739	1	0.37517	15.2128	15.5072	15.4731	15.7157	15.875	15.8052	G_C	0.400972	0.0180871
NM*APS#QQSPVRTASVNQR	sp|Q9NYB9|ABI2_HUMAN	S224	Abl interactor 2 OS=Homo sapiens OX=9606 GN=ABI2 PE=1 SV=1	3	1.597	0.509017	1.63484	1	1	14.6573	15.0128	15.6833	15.6616	15.3421	15.3265		0.325592	0.366432
EGS#FRLSGGGRPAEREAPDKK	sp|Q9Y6R0|NUMBL_HUMAN	S224	Numb-like protein OS=Homo sapiens OX=9606 GN=NUMBL PE=1 SV=1	5	1.2541	0.217925	1.58226	1	0.00969624	16.1426	15.7965	16.0881	15.816	16.0562	15.5889		-0.188695	0.335391
SEFNSYS#LTGYV	sp|P57739|CLD2_HUMAN	S225	Claudin-2 OS=Homo sapiens OX=9606 GN=CLDN2 PE=1 SV=1	2	2.272	0.709771	1.93502	1	0.00440041	14.3444	14.5197	14.5331	14.2598	14.3301	14.2221	G_C	-0.195068	0.0465489
LGIAVIHGEAQDAESDLVDGRHS#PPM*VR	sp|O60256|KPRB_HUMAN	S227	Phosphoribosyl pyrophosphate synthase-associated protein 2 OS=Homo sapiens OX=9606 GN=PRPSAP2 PE=1 SV=1	4,5	6.3122	0.759833	0.150117	7	1.52643e-09	19.4319	19.3408	19.3187	19.5517	19.5108	19.6335	G_C	0.201558	0.0157441
SKPLAAS#PKPAGLK	sp|P46821|MAP1B_HUMAN	S2271	Microtubule-associated protein 1B OS=Homo sapiens OX=9606 GN=MAP1B PE=1 SV=2	4	1.4408	0.498959	1.37336	1	1.38632e-05	17.3166	18.065	17.33	15.7107	14.8535	14.5951	G_C	-2.51742	0.00383327
SESGGLGVSM*VEYVLSSS#PGDSCLRK	sp|Q14671|PUM1_HUMAN	S229	Pumilio homolog 1 OS=Homo sapiens OX=9606 GN=PUM1 PE=1 SV=3	3,4	5.7831	0.767331	0.0584879	6	1.43407e-05	17.3213	17.0249	16.9033	17.1137	17.1408	17.0115		0.0055116	0.968271
RS#SSPEDPERDEEVLNHVLR	sp|Q8TE67|ES8L3_HUMAN	S229	Epidermal growth factor receptor kinase substrate 8-like protein 3 OS=Homo sapiens OX=9606 GN=EPS8L3 PE=1 SV=2	4	1.627	0.511494	0.614409	2	1	16.1509	15.2017	16.1223	15.7659	15.941	15.9773		0.0697775	0.837311
VLTLS#DDLER	sp|P55010|IF5_HUMAN	S229	Eukaryotic translation initiation factor 5 OS=Homo sapiens OX=9606 GN=EIF5 PE=1 SV=2	2	1.3643	0.314667	1.30586	1	0.00969625	12.1228	NaN	12.4907	12.6106	12.8326	12.6045		0.375828	0.111074
LGAPENSGIS#TLERGQKPPPTPSGK	sp|Q9Y4F1|FARP1_HUMAN	S23	FERM, ARHGEF and pleckstrin domain-containing protein 1 OS=Homo sapiens OX=9606 GN=FARP1 PE=1 SV=1	4,5	3.4267	0.534654	0.722548	2	1	16.857	16.5994	16.8606	17.0906	17.2329	17.2197	G_C	0.408742	0.0138541
DM*PGGFLFEGLS#DDEDDFHPNTR	sp|Q96S82|UBL7_HUMAN	S230	Ubiquitin-like protein 7 OS=Homo sapiens OX=9606 GN=UBL7 PE=1 SV=2	3	3.256	0.785135	0.00602902	9	1.64195e-09	16.6624	16.5715	16.5432	16.7044	16.6938	16.8278		0.149634	0.0558297
SS#SPEDPERDEEVLNHVLR	sp|Q8TE67|ES8L3_HUMAN	S230	Epidermal growth factor receptor kinase substrate 8-like protein 3 OS=Homo sapiens OX=9606 GN=EPS8L3 PE=1 SV=2	3	1.5804	0.463554	1.07944	1	0.362186	13.2208	13.4075	13.2458	13.8746	13.7761	13.833	G_C	0.536507	0.00118424
KLFAPQQILQCS#PAN	sp|P04183|KITH_HUMAN	S231	Thymidine kinase, cytosolic OS=Homo sapiens OX=9606 GN=TK1 PE=1 SV=2	2,3	3.8981	0.759546	0.977675	3	1.35886e-09	17.2285	17.0452	17.4454	17.09	17.2358	17.2194		-0.0579274	0.665921
AQSPSYVISTGVS#PSRGSLR	sp|Q99569|PKP4_HUMAN	S231	Plakophilin-4 OS=Homo sapiens OX=9606 GN=PKP4 PE=1 SV=2	3	2.7383	0.666947	0.271223	1	0.0132642	16.71	16.2503	16.3762	16.1715	16.3775	16.2381		-0.183109	0.2892
SAS#FFAVHSNPM*DM*PGRELNEDRDSGIAR	sp|Q8TF40|FNIP1_HUMAN	S232	Folliculin-interacting protein 1 OS=Homo sapiens OX=9606 GN=FNIP1 PE=1 SV=3	4	2.1278	0.518141	0.98168	1	1	15.1388	14.9667	15.0648	15.6789	15.2191	15.4804	G_C	0.402683	0.0472188
LS#SLRASTSKSESSQK	sp|P62753|RS6_HUMAN	S235	40S ribosomal protein S6 OS=Homo sapiens OX=9606 GN=RPS6 PE=1 SV=1	5	2.4696	0.23603	0.363987	1	0.882539	19.7535	19.5408	19.7367	19.7074	19.6571	19.4627		-0.0679455	0.538435
EGPPAPPPVKPPPS#PVNIR	sp|Q8TF74|WIPF2_HUMAN	S235	WAS/WASL-interacting protein family member 2 OS=Homo sapiens OX=9606 GN=WIPF2 PE=1 SV=1	3	2.4061	0.579195	0.488211	1	1.23404e-09	15.8635	15.8128	16.0575	16.3225	16.6504	16.6845	G_C	0.641204	0.00953879
SNLQKTPLSQSM*S#VLPTSKPEK	sp|Q6WKZ4|RFIP1_HUMAN	S236	Rab11 family-interacting protein 1 OS=Homo sapiens OX=9606 GN=RAB11FIP1 PE=1 SV=3	5	3.1161	0.61102	1.73522	1	1	15.7647	15.3371	15.6161	15.5852	15.6784	15.405		-0.0164582	0.917276
RLSS#LRASTSK	sp|P62753|RS6_HUMAN	S236	40S ribosomal protein S6 OS=Homo sapiens OX=9606 GN=RPS6 PE=1 SV=1	2,4	2.3679	0.615359	0.190939	3	0.00439914	20.0173	19.9557	19.8748	19.9564	20.1005	20.0863		0.0984599	0.18566
S#TELVLSPDM*PR	sp|Q8TDY2|RBCC1_HUMAN	S237	RB1-inducible coiled-coil protein 1 OS=Homo sapiens OX=9606 GN=RB1CC1 PE=1 SV=3	2,3	2.5953	0.767698	0.18033	2	0.293152	16.0257	16.037	15.8871	16.2216	16.1867	16.2059	G_C	0.221428	0.0108301
KASTAPGAEAS#PSPCITER	sp|Q66PJ3|AR6P4_HUMAN	S239	ADP-ribosylation factor-like protein 6-interacting protein 4 OS=Homo sapiens OX=9606 GN=ARL6IP4 PE=1 SV=2	3	2.121	0.609948	1.51278	1	0.714418	14.467	14.3538	14.6985	14.945	14.88	14.7501	G_C	0.351989	0.03911
M*QEFRS#SDGRPDSGGTLR	sp|P55196|AFAD_HUMAN	S239	Afadin OS=Homo sapiens OX=9606 GN=AFDN PE=1 SV=3	3	1.6464	0.514152	0.114192	1	1	17.3397	17.0784	17.5537	17.4727	17.28	17.2207		0.000506083	0.997584
S#RSPLELEPEAK	sp|Q92466|DDB2_HUMAN	S24	DNA damage-binding protein 2 OS=Homo sapiens OX=9606 GN=DDB2 PE=1 SV=1	3,4	2.7976	0.697741	0.0441643	4	0.250633	20.2122	20.2732	20.2404	20.1156	20.2619	20.0547		-0.0978368	0.200869
ATAQPPAPLS#PDSGSPSPDSGSASPVEEEDVGSSEKLGR	sp|O95361|TRI16_HUMAN	S24	Tripartite motif-containing protein 16 OS=Homo sapiens OX=9606 GN=TRIM16 PE=1 SV=3	4	1.7651	0.501388	1.78613	1	0.251938	10.9052	11.4097	NaN	12.2228	12.0219	11.8855	G_C	0.885946	0.0297224
RAS#LSDLTDLEDIEGLTVR	sp|Q8WZ73|RFFL_HUMAN	S240	E3 ubiquitin-protein ligase rififylin OS=Homo sapiens OX=9606 GN=RFFL PE=1 SV=1	3	3.7714	0.773851	0.0838236	3	0.00991633	14.4075	14.5561	14.2966	15.1403	15.0066	14.6274	G_C	0.504702	0.0419291
M*TSERAPS#PSSR	sp|Q9UQ35|SRRM2_HUMAN	S2426	Serine/arginine repetitive matrix protein 2 OS=Homo sapiens OX=9606 GN=SRRM2 PE=1 SV=2	2,3	1.2643	0.560867	0.372128	3	0.00439286	18.0375	18.5806	19.1946	19.0802	18.5275	18.752		0.182341	0.648636
NS#SSESAIVPK	sp|Q5THJ4|VP13D_HUMAN	S2434	Vacuolar protein sorting-associated protein 13D OS=Homo sapiens OX=9606 GN=VPS13D PE=1 SV=2	3	2.0855	0.485879	2.40374	1	1	18.1738	18.4156	18.4146	18.1492	18.3803	18.1067		-0.122555	0.354146
S#YSLSELSVLQAK	sp|Q9P0V3|SH3B4_HUMAN	S244	SH3 domain-binding protein 4 OS=Homo sapiens OX=9606 GN=SH3BP4 PE=1 SV=1	3	3.6837	0.59985	0.00795491	7	1	19.0271	18.994	18.9157	18.9038	19.0266	18.77		-0.0787977	0.386428
RS#YSLSELSVLQAK	sp|Q9P0V3|SH3B4_HUMAN	S244	SH3 domain-binding protein 4 OS=Homo sapiens OX=9606 GN=SH3BP4 PE=1 SV=1	3	2.5608	0.495783	0.185018	3	1	17.2229	17.2489	17.0719	16.836	16.8138	17.0132	G_C	-0.293565	0.0248389
RSYS#LSELSVLQAK	sp|Q9P0V3|SH3B4_HUMAN	S246	SH3 domain-binding protein 4 OS=Homo sapiens OX=9606 GN=SH3BP4 PE=1 SV=1	2	2.9	0.699931	1.03119	2	0.00969674	14.7951	14.6835	14.6008	14.4545	14.6665	14.9328		-0.00854238	0.957143
RRNS#EPPPAAALPLGR	sp|Q3KP66|INAVA_HUMAN	S246	Innate immunity activator protein OS=Homo sapiens OX=9606 GN=INAVA PE=1 SV=2	3	1.4079	0.388735	0.135218	1	1.71864e-09	16.1461	15.9404	16.0081	16.2493	16.2563	16.2773	G_C	0.229395	0.0198526
AAS#GNEALGM*EGPLGQTK	sp|B2RTY4|MYO9A_HUMAN	S2464	Unconventional myosin-IXa OS=Homo sapiens OX=9606 GN=MYO9A PE=1 SV=2	3	4.0811	0.658744	2.27466	1	1.5271e-09	13.5034	14.0882	13.5886	13.909	13.8264	13.9074		0.154186	0.45019
TGADTTAAGPLFQQRPYPS#PGAVLR	sp|O60828|PQBP1_HUMAN	S247	Polyglutamine-binding protein 1 OS=Homo sapiens OX=9606 GN=PQBP1 PE=1 SV=1	3,4	3.2786	0.693299	0.139665	3	0.00439544	15.5278	15.3562	15.0383	15.5053	15.4292	15.3107		0.107623	0.523626
RFGDSS#DSDNGFSSTGSTPAKPTVEK	sp|Q8IU60|DCP2_HUMAN	S247	m7GpppN-mRNA hydrolase OS=Homo sapiens OX=9606 GN=DCP2 PE=1 SV=3	4	2.9516	0.694403	2.02666	1	1	14.7694	14.3863	14.2003	14.7862	14.6794	14.6859		0.265179	0.196076
RSYSLS#ELSVLQAK	sp|Q9P0V3|SH3B4_HUMAN	S248	SH3 domain-binding protein 4 OS=Homo sapiens OX=9606 GN=SH3BP4 PE=1 SV=1	3,4	2.586	0.348221	0.217769	4	1	19.2743	19.1696	19.1954	18.9008	19.0179	18.9567	G_C	-0.254615	0.00528501
KM*EVEELS#PLALGR	sp|P30305|MPIP2_HUMAN	S249	M-phase inducer phosphatase 2 OS=Homo sapiens OX=9606 GN=CDC25B PE=1 SV=2	3	1.6905	0.386809	2.7337	1	1.51971e-09	16.0517	16.0618	16.2457	16.5486	16.4132	16.2799	G_C	0.294187	0.0422673
RLS#PIM*LGK	sp|Q6ICB0|DESI1_HUMAN	S25	Desumoylating isopeptidase 1 OS=Homo sapiens OX=9606 GN=DESI1 PE=1 SV=1	3	1.6632	0.377044	0.871537	1	1.58349e-09	18.0512	18.6233	18.756	18.2861	18.4456	18.5951		-0.0345872	0.88961
EGETPPAPAALSS#PLAVPALSASSLSSR	sp|Q9BU19|ZN692_HUMAN	S251	Zinc finger protein 692 OS=Homo sapiens OX=9606 GN=ZNF692 PE=1 SV=1	3	1.8337	0.566832	1.77417	1	1	12.0975	11.4398	10.9603	11.8401	12.0989	11.8977		0.446331	0.258125
VGS#PQPSSSGGEKRR	sp|O94761|RECQ4_HUMAN	S251	ATP-dependent DNA helicase Q4 OS=Homo sapiens OX=9606 GN=RECQL4 PE=1 SV=2	4	1.1905	0.354053	0.0850539	1	1.77397e-09	15.4537	15.3619	15.1057	14.9491	15.0288	14.9138	G_C	-0.343203	0.0350748
ARKS#M*SLDM*GQPSQANTK	sp|P21359|NF1_HUMAN	S2521	Neurofibromin OS=Homo sapiens OX=9606 GN=NF1 PE=1 SV=2	4	3.6614	0.604359	1.9515	1	1	15.4828	15.6235	15.9027	15.8389	15.6798	15.5634		0.0243235	0.87658
SSPPS#PAYER	sp|Q8NC74|RB8NL_HUMAN	S254	RBBP8 N-terminal-like protein OS=Homo sapiens OX=9606 GN=RBBP8NL PE=2 SV=3	2	2.0233	0.519102	1.19254	1	1.88393e-09	15.0873	15.5395	15.6411	15.4419	15.2486	15.4477		-0.0432177	0.824301
LSDFLITGGGKGS#GFSLDVIDGPISQRENLR	sp|O43166|SI1L1_HUMAN	S255	Signal-induced proliferation-associated 1-like protein 1 OS=Homo sapiens OX=9606 GN=SIPA1L1 PE=1 SV=4	4	2.3734	0.59893	0.516357	1	0.00441754	11.7288	11.9274	11.7944	11.2899	11.3752	11.4573	G_C	-0.44272	0.00428611
ALAGCDFLTIS#PK	sp|P37837|TALDO_HUMAN	S256	Transaldolase OS=Homo sapiens OX=9606 GN=TALDO1 PE=1 SV=2	3	2.6036	0.612844	2.00151	1	1.89388e-09	14.9762	15.1878	14.6885	14.9033	15.2334	15.1059		0.129983	0.49588
AQENYEGSEEVS#PPQTKDQ	sp|Q93008|USP9X_HUMAN	S2563	Probable ubiquitin carboxyl-terminal hydrolase FAF-X OS=Homo sapiens OX=9606 GN=USP9X PE=1 SV=3	3,4	5.3469	0.758028	0.137673	5	1.74986e-09	17.5406	17.4026	17.5677	17.5288	17.4367	17.3793		-0.0553703	0.456005
YNRDANVS#GTLVSSSTLEK	sp|Q96IZ0|PAWR_HUMAN	S259	PRKC apoptosis WT1 regulator protein OS=Homo sapiens OX=9606 GN=PAWR PE=1 SV=1	3	3.419	0.659462	0.286398	3	1.90267e-09	15.9562	16.0357	16.0833	15.923	15.7829	16.0363		-0.111003	0.247846
DANVS#GTLVSSSTLEKK	sp|Q96IZ0|PAWR_HUMAN	S259	PRKC apoptosis WT1 regulator protein OS=Homo sapiens OX=9606 GN=PAWR PE=1 SV=1	3	2.6415	0.616846	2.08721	1	0.0155674	14.2052	14.386	14.0183	14.1491	14.1998	14.1086		-0.0506779	0.667242
RKS#EPAVGPPR	sp|O94875|SRBS2_HUMAN	S259	Sorbin and SH3 domain-containing protein 2 OS=Homo sapiens OX=9606 GN=SORBS2 PE=1 SV=3	2,3,4	1.5698	0.463991	0.0613122	3	1.41178e-09	18.9705	18.9605	18.7045	18.3161	18.4418	18.5425	G_C	-0.445035	0.0150372
S#PLELEPEAK	sp|Q92466|DDB2_HUMAN	S26	DNA damage-binding protein 2 OS=Homo sapiens OX=9606 GN=DDB2 PE=1 SV=1	2	2.2995	0.675408	1.01488	1	1.38299e-09	14.6117	14.7974	14.4306	14.9943	14.9122	14.9979	G_C	0.354877	0.0316564
TAAKGEAAAERPGEAAVAS#SPSK	sp|P29966|MARCS_HUMAN	S26	Myristoylated alanine-rich C-kinase substrate OS=Homo sapiens OX=9606 GN=MARCKS PE=1 SV=4	4	2.1175	0.502479	2.65128	1	0.0281472	14.054	13.9286	14.5965	14.4865	14.5143	14.455		0.292262	0.228333
RSRS#PLELEPEAKK	sp|Q92466|DDB2_HUMAN	S26	DNA damage-binding protein 2 OS=Homo sapiens OX=9606 GN=DDB2 PE=1 SV=1	4	1.3194	0.48848	0.0311378	1	0.344392	16.5041	16.5414	16.6476	17.291	17.427	16.9661	G_C	0.663696	0.00980277
ASAS#PGENDSGTGGEEPQRDKR	sp|Q15911|ZFHX3_HUMAN	S2625	Zinc finger homeobox protein 3 OS=Homo sapiens OX=9606 GN=ZFHX3 PE=1 SV=2	3,4	3.2939	0.655909	0.838508	4	0.00969625	14.9103	14.9077	15.0933	14.9359	15.0448	15.0145		0.027997	0.707552
LQSS#QEPEAPPPRDVALLQGR	sp|Q9UNF1|MAGD2_HUMAN	S265	Melanoma-associated antigen D2 OS=Homo sapiens OX=9606 GN=MAGED2 PE=1 SV=2	3,4	2.9601	0.649438	1.27479	2	0.00440548	14.8648	14.7248	14.4533	14.7749	15.0137	14.7944		0.180027	0.276583
RS#RLTPVSPESSSTEEK	sp|Q13501|SQSTM_HUMAN	S266	Sequestosome-1 OS=Homo sapiens OX=9606 GN=SQSTM1 PE=1 SV=1	3	2.6424	0.530578	0.644642	1	0.236658	14.1209	14.4725	14.3585	14.2808	14.324	14.3211		-0.00868766	0.937738
AYDPDYERAYS#PEYR	sp|Q9UDY2|ZO2_HUMAN	S266	Tight junction protein ZO-2 OS=Homo sapiens OX=9606 GN=TJP2 PE=1 SV=2	3	2.4465	0.639321	0.807688	5	0.00969639	23.5904	23.4757	23.4392	22.931	23.0028	23.1204	G_C	-0.483722	0.0025011
S#LSAIDRAGAEVK	sp|O95831|AIFM1_HUMAN	S266	Apoptosis-inducing factor 1, mitochondrial OS=Homo sapiens OX=9606 GN=AIFM1 PE=1 SV=1	3	1.9085	0.431124	0.152241	1	1.38177e-05	15.5549	15.8969	15.6753	15.7601	15.7584	15.77		0.0537907	0.619982
RSPS#PY#YSR	sp|P62995|TRA2B_HUMAN,sp|Q13595|TRA2A_HUMAN	S266:Y268,S262:Y264	Transformer-2 protein homolog beta OS=Homo sapiens OX=9606 GN=TRA2B PE=1 SV=1,Transformer-2 protein homolog alpha OS=Homo sapiens OX=9606 GN=TRA2A PE=1 SV=1	2	1.1917	0.408744	0.733227	1	0.402729	15.7811	15.9133	15.6368	15.2798	15.4736	15.5375	G_C	-0.346785	0.0356342
RLS#QIS#AGETEYNTQDSK	sp|Q6ZS30|NBEL1_HUMAN	S2679:S2682	Neurobeachin-like protein 1 OS=Homo sapiens OX=9606 GN=NBEAL1 PE=2 SV=3	3	3.2261	0.653359	0.379771	1	1.71488e-09	15.8499	15.6873	15.599	15.8591	15.7109	15.4568		-0.0364698	0.80539
LSQIS#AGETEYNTQDSK	sp|Q6ZS30|NBEL1_HUMAN	S2682	Neurobeachin-like protein 1 OS=Homo sapiens OX=9606 GN=NBEAL1 PE=2 SV=3	3	4.0244	0.715908	0.659491	1	0.642393	15.9391	15.6178	15.6261	16.2061	16.245	16.053	G_C	0.440411	0.0219119
AM*S#TTSISSPQPGKLRS#PFLQK	sp|Q9UJU6|DBNL_HUMAN	S269:S283	Drebrin-like protein OS=Homo sapiens OX=9606 GN=DBNL PE=1 SV=1	4	1.8299	0.454888	0.957825	1	1	14.169	14.3264	14.2639	14.7773	14.8116	14.5746	G_C	0.468072	0.00575482
SLS#YSPVERR	sp|Q9UQ35|SRRM2_HUMAN	S2692	Serine/arginine repetitive matrix protein 2 OS=Homo sapiens OX=9606 GN=SRRM2 PE=1 SV=2	3	1.5182	0.326373	0.340188	1	0.00379567	13.6868	13.7	13.7312	13.9789	13.9969	13.8044	G_C	0.220783	0.0245238
GNDPLTSS#PGR	sp|P49736|MCM2_HUMAN	S27	DNA replication licensing factor MCM2 OS=Homo sapiens OX=9606 GN=MCM2 PE=1 SV=4	2	1.6096	0.629255	0.19051	6	1.41565e-05	24.009	24.3533	24.1448	24.0863	24.1231	24.0782		-0.0731411	0.509351
DTASLSTTPSES#PRAQATSR	sp|Q9NQX3|GEPH_HUMAN	S270	Gephyrin OS=Homo sapiens OX=9606 GN=GPHN PE=1 SV=1	3	2.4128	0.666984	2.90218	1	1.39219e-05	12.5454	12.1521	12.3632	12.6523	12.7951	12.3449		0.243851	0.235478
TEEKYGGDS#DHPS#DGETSVQPM*M*TK	sp|Q8WYQ5|DGCR8_HUMAN	S271:S275	Microprocessor complex subunit DGCR8 OS=Homo sapiens OX=9606 GN=DGCR8 PE=1 SV=1	4	4.0504	0.358039	0.819424	2	1.90598e-09	14.4488	14.3557	14.4017	14.0372	14.2837	14.1728	G_C	-0.237518	0.0355915
LGSTAPQVLSTSS#PAQQAENEAK	sp|Q9UNZ2|NSF1C_HUMAN	S272	NSFL1 cofactor p47 OS=Homo sapiens OX=9606 GN=NSFL1C PE=1 SV=2	3,4	6.9254	0.759783	1.38655	2	1.38681e-05	16.4456	16.5	16.2372	16.5666	16.7063	16.7253	G_C	0.271749	0.0451035
LNSDDTYQTALLSGS#DEE	sp|Q96B21|TM45B_HUMAN	S272	Transmembrane protein 45B OS=Homo sapiens OX=9606 GN=TMEM45B PE=1 SV=1	2,3	4.1496	0.856792	0.0488648	10	1.20061e-07	17.2549	17.3897	17.0639	17.1969	17.2346	17.4038		0.0422541	0.729597
VAFSEITS#PSKR	sp|Q13415|ORC1_HUMAN	S273	Origin recognition complex subunit 1 OS=Homo sapiens OX=9606 GN=ORC1 PE=1 SV=2	2,3	2.0255	0.568995	0.159487	3	0.00441185	17.9195	17.931	18.2562	18.045	18.0095	17.9955		-0.0188885	0.873522
VGS#KLFFDKR	sp|O15371|EIF3D_HUMAN	S274	Eukaryotic translation initiation factor 3 subunit D OS=Homo sapiens OX=9606 GN=EIF3D PE=1 SV=1	3	1.3373	0.24385	2.18391	1	1.63846e-09	14.6258	14.7024	14.647	14.8549	14.9712	14.7707	G_C	0.207213	0.0294375
SRS#FIFK	sp|Q9UN19|DAPP1_HUMAN	S276	Dual adapter for phosphotyrosine and 3-phosphotyrosine and 3-phosphoinositide OS=Homo sapiens OX=9606 GN=DAPP1 PE=1 SV=1	2,3	1.6904	0.421714	0.030671	2	1.38346e-05	17.4099	17.7726	17.4834	17.5453	17.5204	17.3361		-0.0880235	0.53216
S#VESTSPEPSKIM*LVEPPVAK	sp|P18583|SON_HUMAN	S278	Protein SON OS=Homo sapiens OX=9606 GN=SON PE=1 SV=4	3,4	3.7286	0.616192	0.167121	6	1	16.9113	16.6163	16.8649	16.7923	16.7774	16.8974		0.0248629	0.814168
RYS#GNM*EYVISR	sp|O95835|LATS1_HUMAN	S278	Serine/threonine-protein kinase LATS1 OS=Homo sapiens OX=9606 GN=LATS1 PE=1 SV=1	2	2.1351	0.693223	1.62139	1	1.41368e-05	17.4676	17.4433	17.2809	16.8333	17.1345	17.165	G_C	-0.353017	0.0433523
SDAPTSSSFFTGLKSPAPEQFQS#REDFR	sp|Q9P0V3|SH3B4_HUMAN	S279	SH3 domain-binding protein 4 OS=Homo sapiens OX=9606 GN=SH3BP4 PE=1 SV=1	4,5	4.6258	0.749687	0.097986	3	1.80912e-09	16.8691	16.5334	16.6976	16.6573	16.6267	16.7789		-0.0124098	0.913651
VSTGDTSPCGTEEDSSPAS#PM*HER	sp|Q6ICG6|K0930_HUMAN	S279	Uncharacterized protein KIAA0930 OS=Homo sapiens OX=9606 GN=KIAA0930 PE=1 SV=1	3	2.6605	0.619771	1.0075	1	1.79392e-09	14.5031	14.5936	14.3861	14.3183	14.1264	13.9984	G_C	-0.346552	0.0351508
GAASTLVPGVSETSASPGS#PSVR	sp|Q6ZRS2|SRCAP_HUMAN	S2790	Helicase SRCAP OS=Homo sapiens OX=9606 GN=SRCAP PE=1 SV=3	2,3	5.0081	0.813144	0.394911	5	0.00439755	19.1724	19.2127	19.2118	19.3325	19.2036	19.0942		0.0111243	0.881639
TVLGQQILGQLDSS#SLALPSEAK	sp|Q99959|PKP2_HUMAN	S28	Plakophilin-2 OS=Homo sapiens OX=9606 GN=PKP2 PE=1 SV=2	3	3.853	0.607137	0.0488754	1	0.26598	15.1246	14.9457	14.9017	14.7226	15.0045	14.8157		-0.143037	0.253504
SRS#EVDLTR	sp|Q9P2T1|GMPR2_HUMAN	S28	GMP reductase 2 OS=Homo sapiens OX=9606 GN=GMPR2 PE=1 SV=1	2	1.2359	0.562505	0.690358	1	0.00969624	15.8486	16.2857	15.6839	15.8167	16.1269	15.6584		-0.0720409	0.766074
NAASFPLRSPQPVCS#PAGSEGTPK	sp|Q6KC79|NIPBL_HUMAN	S280	Nipped-B-like protein OS=Homo sapiens OX=9606 GN=NIPBL PE=1 SV=2	3	1.7344	0.488699	1.51363	1	0.884029	12.1728	12.9544	12.9956	13.0926	12.9008	13.0478		0.306174	0.326174
QM*PSESLDPAFS#PRM*PSSGFAAEGR	sp|Q15018|ABRX2_HUMAN	S280	BRISC complex subunit Abraxas 2 OS=Homo sapiens OX=9606 GN=ABRAXAS2 PE=1 SV=2	3	1.4775	0.498274	0.028628	1	1.87739e-09	14.6882	14.1453	14.5393	14.365	13.91	14.0837		-0.338051	0.181611
QLAYS#TVGTPDYIAPEVFM*QTGYNK	sp|Q9Y2H1|ST38L_HUMAN	S282	Serine/threonine-protein kinase 38-like OS=Homo sapiens OX=9606 GN=STK38L PE=1 SV=3	3	2.8507	0.583576	0.20772	1	1	11.9925	11.52	NaN	11.1394	10.9491	10.9107	G_C	-0.756545	0.0316897
ES#RSPQQSAALPR	sp|Q6IBW4|CNDH2_HUMAN	S282	Condensin-2 complex subunit H2 OS=Homo sapiens OX=9606 GN=NCAPH2 PE=1 SV=1	3	1.7818	0.649063	0.755712	2	0.654613	17.1606	17.2324	17.564	17.0567	17.2983	17.3565		-0.0818221	0.624363
SVESTS#PEPSKIM*LVEPPVAK	sp|P18583|SON_HUMAN	S283	Protein SON OS=Homo sapiens OX=9606 GN=SON PE=1 SV=4	3,4	4.2004	0.73143	0.0538748	5	0.319736	16.4816	16.3631	16.614	16.7684	16.5243	16.6116		0.148529	0.218122
DYDDM*S#PRRGPPPPPPGRGGR	sp|P61978|HNRPK_HUMAN	S284	Heterogeneous nuclear ribonucleoprotein K OS=Homo sapiens OX=9606 GN=HNRNPK PE=1 SV=1	4	1.8197	0.527706	0.51123	2	1.84232e-09	14.8135	14.7454	14.6826	14.6475	14.5686	14.5995	G_C	-0.141968	0.0325837
VIYSQPS#AR	sp|Q9Y624|JAM1_HUMAN	S284	Junctional adhesion molecule A OS=Homo sapiens OX=9606 GN=F11R PE=1 SV=1	2	1.5773	0.534014	0.0356195	2	1.89128e-09	17.2405	17.2045	17.2385	17.5117	17.3706	17.6118	G_C	0.270156	0.0189726
KIS#PPSYAR	sp|Q8N2M8|CLASR_HUMAN	S285	CLK4-associating serine/arginine rich protein OS=Homo sapiens OX=9606 GN=CLASRP PE=1 SV=4	2	1.1682	0.421075	1.00248	1	0.0418868	15.8919	15.6915	15.758	15.4264	15.5729	15.5257	G_C	-0.272079	0.0203999
SNS#ISKSPGPSSPKEPLLFSR	sp|P53671|LIMK2_HUMAN	S289	LIM domain kinase 2 OS=Homo sapiens OX=9606 GN=LIMK2 PE=1 SV=1	3,4	2.4296	0.709335	0.184146	2	0.261667	13.6096	14.2534	13.9289	13.9646	13.8186	14.147		0.0461149	0.835958
KQS#ESEDTLPSFSS	sp|Q9HB20|PKHA3_HUMAN	S289	Pleckstrin homology domain-containing family A member 3 OS=Homo sapiens OX=9606 GN=PLEKHA3 PE=1 SV=2	2	1.3641	0.56858	1.16272	1	0.273659	13.4543	13.8768	13.6521	13.7377	13.6347	13.6699		0.0196892	0.883156
SSGNSSSSGSGSGSTSAGSSS#PGARRETK	sp|Q12797|ASPH_HUMAN	S29	Aspartyl/asparaginyl beta-hydroxylase OS=Homo sapiens OX=9606 GN=ASPH PE=1 SV=3	4,5	5.2998	0.57678	0.323984	4	0.27451	16.9801	16.6782	17.0822	16.6746	16.6718	16.7979		-0.198694	0.196178
ISEEQQQLQQALAPAQASSNS#STPTR	sp|Q13439|GOGA4_HUMAN	S29	Golgin subfamily A member 4 OS=Homo sapiens OX=9606 GN=GOLGA4 PE=1 SV=1	3	3.8545	0.775483	2.77683	1	1	12.7227	12.7146	12.4634	12.6894	12.518	12.7302		0.0122919	0.914154
TVLGQQILGQLDSSS#LALPSEAK	sp|Q99959|PKP2_HUMAN	S29	Plakophilin-2 OS=Homo sapiens OX=9606 GN=PKP2 PE=1 SV=2	3,4	3.5412	0.662979	0.637299	4	1	16.0847	15.6788	15.5598	16.0095	16.0264	15.7908		0.167802	0.394559
TRS#NPEGAEDR	sp|Q9NWV8|BABA1_HUMAN	S29	BRISC and BRCA1-A complex member 1 OS=Homo sapiens OX=9606 GN=BABAM1 PE=1 SV=1	2	1.2283	0.522267	0.42315	1	0.0507909	12.6249	12.4106	12.2863	12.3485	12.4515	12.6678		0.0486644	0.73948
M*KDDSKTDTGIVTVEQS#PSSSK	sp|Q8NFC6|BD1L1_HUMAN	S2905	Biorientation of chromosomes in cell division protein 1-like 1 OS=Homo sapiens OX=9606 GN=BOD1L1 PE=1 SV=2	4	3.7507	0.656624	1.1819	1	1.40883e-05	14.7783	15.2171	14.6488	15.1946	15.2067	15.1937		0.316974	0.139166
SDGSGESAQPPEDSS#PPASSESSSTR	sp|Q7Z6Z7|HUWE1_HUMAN	S2918	E3 ubiquitin-protein ligase HUWE1 OS=Homo sapiens OX=9606 GN=HUWE1 PE=1 SV=3	3	4.563	0.6125	1.94531	2	1.87567e-09	16.952	16.9899	17.111	16.9199	17.0044	16.8948		-0.0779324	0.252074
NSADDEELTNDSLTLS#QSKSNEDSLILEK	sp|O94880|PHF14_HUMAN	S294	PHD finger protein 14 OS=Homo sapiens OX=9606 GN=PHF14 PE=1 SV=2	4	5.0502	0.696943	0.568739	1	0.208829	15.6486	16.2052	15.6526	15.8394	16.1948	16.3801		0.302632	0.282032
DAHDVS#PTSTDTEAQLTVERQEQK	sp|Q8IVF2|AHNK2_HUMAN	S294	Protein AHNAK2 OS=Homo sapiens OX=9606 GN=AHNAK2 PE=1 SV=2	4	4.1607	0.70642	0.846866	1	1.90556e-09	13.0823	12.8514	13.1669	13.7713	14.1135	14.4743	G_C	1.08616	0.0083171
SLS#PGGAALGYRDYR	sp|Q96T37|RBM15_HUMAN	S294	RNA-binding protein 15 OS=Homo sapiens OX=9606 GN=RBM15 PE=1 SV=2	2,3	2.7394	0.603855	1.07142	3	1.8903e-09	17.9433	17.8613	17.8755	17.4725	17.498	17.6127	G_C	-0.365632	0.00185801
IGFPSTS#PAKAK	sp|Q9UDT6|CLIP2_HUMAN	S294	CAP-Gly domain-containing linker protein 2 OS=Homo sapiens OX=9606 GN=CLIP2 PE=1 SV=1	2	2.4124	0.392389	1.90786	1	0.245199	15.2151	15.1655	15.4912	15.1968	15.1172	15.285		-0.0909303	0.463593
CS#SKENILR	sp|Q9NQX3|GEPH_HUMAN	S294	Gephyrin OS=Homo sapiens OX=9606 GN=GPHN PE=1 SV=1	3	1.0816	0.355769	1.43473	1	1	17.3872	17.8653	18.0748	18.0264	17.7515	17.7844		0.078338	0.741058
KKILATPPQEDAPS#VDIANIR	sp|P29401|TKT_HUMAN	S295	Transketolase OS=Homo sapiens OX=9606 GN=TKT PE=1 SV=3	4	3.4905	0.752643	0.382414	1	1.4912e-09	14.5651	14.0441	14.2676	14.8087	14.7338	14.9948	G_C	0.553488	0.0310228
TIS#DGTISASK	sp|Q5T0N5|FBP1L_HUMAN	S295	Formin-binding protein 1-like OS=Homo sapiens OX=9606 GN=FNBP1L PE=1 SV=3	2	2.0728	0.438248	0.634386	1	1.87218e-09	16.2926	16.2805	16.0057	15.9961	16.1016	16.2823		-0.066226	0.625732
QLS#LRINELPSTM*QR	sp|P49757|NUMB_HUMAN	S295	Protein numb homolog OS=Homo sapiens OX=9606 GN=NUMB PE=1 SV=2	2,3	1.9292	0.622693	0.297389	3	1.57951e-09	19.3406	19.4558	19.02	19.2454	19.0784	18.8725		-0.206625	0.289069
KVEKDTM*SDQALEALSAS#LGTR	sp|P20810|ICAL_HUMAN	S297	Calpastatin OS=Homo sapiens OX=9606 GN=CAST PE=1 SV=4	4	2.9033	0.607688	0.463866	1	0.0368723	14.7386	14.7075	14.8413	14.8888	14.8967	15.0464	G_C	0.181508	0.0498184
S#SSEDAESLAPR	sp|Q4G0J3|LARP7_HUMAN	S298	La-related protein 7 OS=Homo sapiens OX=9606 GN=LARP7 PE=1 SV=1	3	1.1986	0.504922	0.938237	1	1	16.08	16.3854	15.1805	15.166	14.8843	15.1016		-0.8313	0.0888818
AIETRLPS#PK	sp|O60504|VINEX_HUMAN	S299	Vinexin OS=Homo sapiens OX=9606 GN=SORBS3 PE=1 SV=2	2	1.2112	0.385651	0.67891	1	1.87276e-09	15.5833	15.629	15.5952	15.5313	15.7299	15.6419		0.0318855	0.618063
QLQAS#PGLGAGATR	sp|Q92630|DYRK2_HUMAN	S30	Dual specificity tyrosine-phosphorylation-regulated kinase 2 OS=Homo sapiens OX=9606 GN=DYRK2 PE=1 SV=3	2,3	3.0041	0.694251	1.04496	2	1.59804e-09	15.8784	15.9639	15.9344	15.6576	15.7248	15.5829	G_C	-0.270446	0.00490273
SQIRS#RTPS#ASNDDQQE	sp|O43765|SGTA_HUMAN	S301:S305	Small glutamine-rich tetratricopeptide repeat-containing protein alpha OS=Homo sapiens OX=9606 GN=SGTA PE=1 SV=1	2,3	2.1167	0.524887	0.0272446	5	0.00439755	17.2977	17.6972	17.4646	17.308	17.6657	17.2563		-0.0764968	0.681527
IIIEELSLVAAS#PTLSPR	sp|Q16513|PKN2_HUMAN	S302	Serine/threonine-protein kinase N2 OS=Homo sapiens OX=9606 GN=PKN2 PE=1 SV=1	2,3	3.166	0.709361	0.100562	4	0.00969615	13.6679	13.7435	14.2011	14.4411	14.1999	14.0689		0.365801	0.139995
NSS#TPGLQVPVS#PTVPIQNQK	sp|Q03164|KMT2A_HUMAN	S3027:S3036	Histone-lysine N-methyltransferase 2A OS=Homo sapiens OX=9606 GN=KMT2A PE=1 SV=5	3,4	2.5481	0.601018	0.368747	6	1	16.5961	16.4047	16.3173	16.8494	16.6101	16.5061		0.215875	0.174207
SRTPS#ASNDDQQE	sp|O43765|SGTA_HUMAN	S305	Small glutamine-rich tetratricopeptide repeat-containing protein alpha OS=Homo sapiens OX=9606 GN=SGTA PE=1 SV=1	2,3	1.7721	0.778572	0.0302422	11	1.40117e-05	17.2066	17.0355	17.1648	16.9196	16.8091	16.7505	G_C	-0.309217	0.0124004
EGNTTEDDFPSS#PGNGNKSSNSSEER	sp|Q15007|FL2D_HUMAN	S306	Pre-mRNA-splicing regulator WTAP OS=Homo sapiens OX=9606 GN=WTAP PE=1 SV=2	3	3.6302	0.748609	1.01282	2	0.0044028	15.1322	15.2344	14.906	15.0006	14.8614	15.0087		-0.133957	0.283254
QSSSS#DTDLSLTPK	sp|Q86YS7|C2CD5_HUMAN	S307	C2 domain-containing protein 5 OS=Homo sapiens OX=9606 GN=C2CD5 PE=1 SV=1	2,3	2.3712	0.690916	0.255563	3	0.354747	17.4525	17.5403	17.4993	17.5456	17.5052	17.4895		0.0160777	0.624532
KFSAACNFS#NILVNQER	sp|Q7L9B9|EEPD1_HUMAN	S31	Endonuclease/exonuclease/phosphatase family domain-containing protein 1 OS=Homo sapiens OX=9606 GN=EEPD1 PE=1 SV=2	3	2.5971	0.61407	0.281782	1	1.82334e-09	13.2982	13.0673	13.0776	13.1948	13.4912	13.3315		0.191462	0.168509
DSAAPS#PIPGADNLSADPVVSPPTSIPFKSGEPALR	sp|Q5T1M5|FKB15_HUMAN	S311	FK506-binding protein 15 OS=Homo sapiens OX=9606 GN=FKBP15 PE=1 SV=2	4	5.6039	0.771605	1.54754	1	1.40467e-05	15.2675	14.9885	15.1819	15.4338	15.5782	15.4361	G_C	0.336738	0.024202
M*LQALS#PK	sp|Q9Y5K3|PCY1B_HUMAN	S315	Choline-phosphate cytidylyltransferase B OS=Homo sapiens OX=9606 GN=PCYT1B PE=1 SV=1	3	3.0492	0.652794	0.451771	2	1.1314e-09	18.4854	18.8436	18.7719	18.7594	18.8108	18.6921		0.0538152	0.663395
AM*TLS#PQEEVAAGQM*ASSSR	sp|Q9Y6A5|TACC3_HUMAN	S317	Transforming acidic coiled-coil-containing protein 3 OS=Homo sapiens OX=9606 GN=TACC3 PE=1 SV=1	2,3	6.2365	0.828109	0.114109	6	1.40324e-05	18.6413	18.5544	18.8299	18.6447	18.5256	18.5367		-0.106198	0.302237
GQS#SPPPAPPICLRR	sp|O43379|WDR62_HUMAN	S32	WD repeat-containing protein 62 OS=Homo sapiens OX=9606 GN=WDR62 PE=1 SV=4	3	1.0627	0.268373	1.19561	1	0.540699	15.695	15.5321	15.3314	15.9283	15.967	15.8921	G_C	0.409643	0.0188323
IM*SS#PLSKELR	sp|Q9UNX3|RL26L_HUMAN,sp|P61254|RL26_HUMAN	S32,S32	60S ribosomal protein L26-like 1 OS=Homo sapiens OX=9606 GN=RPL26L1 PE=1 SV=1,60S ribosomal protein L26 OS=Homo sapiens OX=9606 GN=RPL26 PE=1 SV=1	3	1.6288	0.346636	1.34296	1	0.883406	17.7715	18.0299	18.3892	17.8494	18.0223	18.0441		-0.0915648	0.65408
VLAVTDS#PAR	sp|O94956|SO2B1_HUMAN	S320	Solute carrier organic anion transporter family member 2B1 OS=Homo sapiens OX=9606 GN=SLCO2B1 PE=1 SV=2	2	2.2011	0.583208	0.547946	1	1.85178e-09	14.7166	13.9937	14.7549	14.5931	14.6034	14.8786		0.20328	0.485287
AASS#AAQGAFQGN	sp|O15127|SCAM2_HUMAN	S320	Secretory carrier-associated membrane protein 2 OS=Homo sapiens OX=9606 GN=SCAMP2 PE=1 SV=2	2	1.9448	0.700226	0.385846	1	1	14.2595	14.071	14.1961	14.1556	13.9176	13.8762		-0.192406	0.135665
LAQFEPS#QR	sp|Q08211|DHX9_HUMAN	S321	ATP-dependent RNA helicase A OS=Homo sapiens OX=9606 GN=DHX9 PE=1 SV=4	2	1.1869	0.296065	2.5268	1	1.74576e-09	14.2772	14.8255	14.4815	14.6053	14.6325	14.7044		0.119335	0.503982
NQKEATNTTSEPSAPSQDLLDLSPS#PR	sp|O75674|TM1L1_HUMAN	S323	TOM1-like protein 1 OS=Homo sapiens OX=9606 GN=TOM1L1 PE=1 SV=2	3	2.7321	0.671242	1.73891	1	0.00969656	NaN	11.3111	11.5015	NaN	10.8036	10.7617	G_C	-0.623651	0.023558
EKDS#PHM*QDPNQADEEAM*TQIIR	sp|P23511|NFYA_HUMAN	S326	Nuclear transcription factor Y subunit alpha OS=Homo sapiens OX=9606 GN=NFYA PE=1 SV=2	3,4	5.4486	0.728995	0.450816	2	8.69859e-10	17.0071	16.8834	16.9614	17.0788	17.222	17.3089	G_C	0.25257	0.0295099
TQDGVALEIQPLNS#QEGIDNEEKDKK	sp|P23634|AT2B4_HUMAN	S328	Plasma membrane calcium-transporting ATPase 4 OS=Homo sapiens OX=9606 GN=ATP2B4 PE=1 SV=2	4	3.7087	0.716343	0.874465	1	1.51038e-09	12.5801	12.4556	12.3123	12.6483	12.9478	13.0997	G_C	0.449287	0.0429712
LIPGS#NLDSEPR	sp|Q6P4E1|CASC4_HUMAN	S328	Protein CASC4 OS=Homo sapiens OX=9606 GN=CASC4 PE=1 SV=2	2	1.8467	0.528077	1.24344	2	1.8438e-09	14.53	15.2601	14.6198	14.6081	14.7342	14.5731		-0.164865	0.521651
KHS#PS#PPPPTPTESR	sp|Q92922|SMRC1_HUMAN	S328:S330	SWI/SNF complex subunit SMARCC1 OS=Homo sapiens OX=9606 GN=SMARCC1 PE=1 SV=3	3,4	2.8676	0.593703	0.032624	27	1.55591e-09	20.7664	21.4585	21.2883	21.7526	22.2852	21.8007	G_C	0.775034	0.0448909
S#RTAS#LTSAASVDGNR	sp|Q9UN36|NDRG2_HUMAN	S328:S332	Protein NDRG2 OS=Homo sapiens OX=9606 GN=NDRG2 PE=1 SV=2	3	2.4873	0.531509	0.0582105	7	0.247156	19.3909	19.6077	19.3102	19.5061	19.4896	19.4593		0.0487417	0.616312
FGESEEVEM*EVES#DEEDDKQEK	sp|Q15459|SF3A1_HUMAN	S329	Splicing factor 3A subunit 1 OS=Homo sapiens OX=9606 GN=SF3A1 PE=1 SV=1	3,4	5.5936	0.712082	0.191321	3	1.2978e-09	16.6077	16.2076	16.1644	16.9469	16.7458	16.7544	G_C	0.489133	0.0347464
SGSPM*VPSYETSVS#PQANR	sp|Q9Y2I7|FYV1_HUMAN	S329	1-phosphatidylinositol 3-phosphate 5-kinase OS=Homo sapiens OX=9606 GN=PIKFYVE PE=1 SV=3	3	3.7074	0.713924	1.02275	2	0.00440075	15.7115	15.9959	15.9305	16.1923	16.1392	16.3979	G_C	0.363867	0.0355971
KSVAAEGALLPQTPPS#PR	sp|Q86X27|RGPS2_HUMAN	S329	Ras-specific guanine nucleotide-releasing factor RalGPS2 OS=Homo sapiens OX=9606 GN=RALGPS2 PE=1 SV=1	3,4	3.0538	0.703812	0.13112	4	1.81181e-05	17.6611	17.5591	17.4966	17.6457	17.6939	17.6186		0.0804513	0.202001
S#QIHDIVLVGGSTR	sp|P11142|HSP7C_HUMAN	S329	Heat shock cognate 71 kDa protein OS=Homo sapiens OX=9606 GN=HSPA8 PE=1 SV=1	3	2.0921	0.568902	1.14175	1	1.29981e-09	15.0681	15.169	15.0601	15.1832	15.2186	15.2762	G_C	0.12694	0.0456599
NLSELQDTS#LQQLVSQR	sp|Q5QJE6|TDIF2_HUMAN	S330	Deoxynucleotidyltransferase terminal-interacting protein 2 OS=Homo sapiens OX=9606 GN=DNTTIP2 PE=1 SV=2	3	2.4997	0.573909	1.43504	1	0.00439639	13.4876	13.9275	14.252	14.0398	14.0391	14.1665		0.192767	0.44086
VTSSVPLPS#GSTSSPGRGR	sp|Q15036|SNX17_HUMAN	S331	Sorting nexin-17 OS=Homo sapiens OX=9606 GN=SNX17 PE=1 SV=1	3	1.3498	0.519558	0.0603995	1	1	15.6482	15.4473	15.9363	15.6528	15.9592	15.7368		0.105665	0.565259
S#LGSAGPSGTLPR	sp|Q8WUF5|IASPP_HUMAN	S332	RelA-associated inhibitor OS=Homo sapiens OX=9606 GN=PPP1R13L PE=1 SV=4	2	1.4229	0.486705	0.989185	2	1.83374e-09	15.3166	15.1746	15.391	15.5737	15.5255	15.4208		0.212574	0.0524718
GLGS#SPDLELLLR	sp|Q9NQQ7|S35C2_HUMAN	S335	Solute carrier family 35 member C2 OS=Homo sapiens OX=9606 GN=SLC35C2 PE=1 SV=2	2	1.5448	0.472229	0.999695	1	0.858981	12.7101	13.0874	12.486	12.6506	12.7333	12.7299		-0.056557	0.76601
KIQQGEEEEKES#S#GEIEAAPVTGTGR	sp|Q6AI08|HEAT6_HUMAN	S336:S337	HEAT repeat-containing protein 6 OS=Homo sapiens OX=9606 GN=HEATR6 PE=1 SV=1	4	3.3558	0.767209	0.48736	1	1.54781e-09	15.6517	15.9631	16.0207	15.9657	16.0084	16.0168		0.118534	0.363437
S#SGPYGGGGQYFAKPR	sp|P09651|ROA1_HUMAN	S337	Heterogeneous nuclear ribonucleoprotein A1 OS=Homo sapiens OX=9606 GN=HNRNPA1 PE=1 SV=5	3	1.6141	0.60622	2.8306	1	0.883252	15.5883	15.52	15.4867	15.1056	15.3237	15.3446	G_C	-0.273706	0.0289594
VSSPLPS#PSAM*TDAANSQAAAK	sp|Q8WXI9|P66B_HUMAN	S338	Transcriptional repressor p66-beta OS=Homo sapiens OX=9606 GN=GATAD2B PE=1 SV=1	3	3.1738	0.660439	0.862433	1	1	14.1245	14.1845	13.8407	14.216	14.1416	14.1483		0.11872	0.335875
KTEM*DKSPFNSPS#PQDSPR	sp|P08651|NFIC_HUMAN	S339	Nuclear factor 1 C-type OS=Homo sapiens OX=9606 GN=NFIC PE=1 SV=2	4	2.4621	0.67662	0.710261	2	2.41588e-07	16.183	16.161	16.1887	16.3354	16.3462	16.455	G_C	0.201315	0.00675527
QVDGDNS#HVEM*K	sp|P02786|TFR1_HUMAN	S34	Transferrin receptor protein 1 OS=Homo sapiens OX=9606 GN=TFRC PE=1 SV=2	2,3	2.173	0.654119	1.10413	2	1.64055e-09	15.7791	15.7104	16.2726	16.1288	16.0789	16.015		0.153548	0.441899
S#FSADNFIGIQR	sp|Q8N7R7|CCYL1_HUMAN	S342	Cyclin-Y-like protein 1 OS=Homo sapiens OX=9606 GN=CCNYL1 PE=1 SV=2	3	2.4819	0.595673	0.73567	2	1	15.3715	15.5163	15.6353	15.7743	15.5594	15.5165		0.109019	0.379131
RS#FSADNFIGIQR	sp|Q8N7R7|CCYL1_HUMAN	S342	Cyclin-Y-like protein 1 OS=Homo sapiens OX=9606 GN=CCNYL1 PE=1 SV=2	2,3	1.8823	0.605961	0.984389	2	0.696636	17.1474	16.5316	16.9335	16.7379	16.8342	16.8613		-0.059679	0.76236
S#LSM*DSQVPVYSPSIDLK	sp|Q9ULJ3|ZBT21_HUMAN	S343	Zinc finger and BTB domain-containing protein 21 OS=Homo sapiens OX=9606 GN=ZBTB21 PE=1 SV=2	3,4	3.9919	0.714121	0.25063	3	1	16.4915	16.7486	16.3922	16.1576	16.2295	16.2437	G_C	-0.333842	0.0380537
TTTPGPSLS#QGVSVDEK	sp|O60934|NBN_HUMAN	S343	Nibrin OS=Homo sapiens OX=9606 GN=NBN PE=1 SV=1	3	3.3635	0.668351	0.245613	1	1.89623e-09	15.8678	16.1299	15.6536	15.8542	15.9972	16.0235		0.0745516	0.639687
SPS#PPLPTHIPPEPPRT#PPFPAK	sp|Q8IZ21|PHAR4_HUMAN	S344:T358	Phosphatase and actin regulator 4 OS=Homo sapiens OX=9606 GN=PHACTR4 PE=1 SV=1	4	3.0264	0.648487	0.0223816	16	0.00440179	19.6006	19.7624	19.4814	19.9304	20.2301	19.8977	G_C	0.404612	0.038759
RRPRPPNAPS#QDGK	sp|P16989|YBOX3_HUMAN	S346	Y-box-binding protein 3 OS=Homo sapiens OX=9606 GN=YBX3 PE=1 SV=4	4	2.3619	0.548795	0.292047	1	1.56029e-09	15.3319	15.003	15.0556	15.3902	15.4131	15.4592	G_C	0.290688	0.0490889
TAPATGQLPGRS#SPAGS#PR	sp|Q9NQU5|PAK6_HUMAN	S346:S351	Serine/threonine-protein kinase PAK 6 OS=Homo sapiens OX=9606 GN=PAK6 PE=1 SV=1	3	2.6218	0.729346	0.0952658	7	0.193456	18.2043	18.3634	18.0458	18.3727	18.4487	18.1801		0.129321	0.347637
DM*DEPS#PVPNVEEVTLPK	sp|Q8TAQ2|SMRC2_HUMAN	S347	SWI/SNF complex subunit SMARCC2 OS=Homo sapiens OX=9606 GN=SMARCC2 PE=1 SV=1	3	1.6532	0.419368	1.63419	1	1.88439e-09	13.2904	13.3351	13.2756	13.4849	13.6791	13.6991	G_C	0.32068	0.0104827
KSLSGS#PLKVK	sp|Q9UIG0|BAZ1B_HUMAN	S349	Tyrosine-protein kinase BAZ1B OS=Homo sapiens OX=9606 GN=BAZ1B PE=1 SV=2	3,4	1.6387	0.502044	1.30931	2	0.486148	17.4589	17.5564	17.8337	17.6609	17.6033	17.5485		-0.0121117	0.922444
S#NSAPLIHGLSDTSPVFQAEAPSAR	sp|Q96E09|F122A_HUMAN	S35	Protein FAM122A OS=Homo sapiens OX=9606 GN=FAM122A PE=1 SV=1	3	2.5197	0.644759	0.756912	1	1	12.2062	NaN	11.0793	11.6665	12.0821	11.4969		0.105759	0.838502
APS#IHGGSGGR	sp|P08727|K1C19_HUMAN	S35	Keratin, type I cytoskeletal 19 OS=Homo sapiens OX=9606 GN=KRT19 PE=1 SV=4	2	1.0048	0.390326	0.744798	1	1.88157e-09	13.2518	14.0634	13.1993	13.4393	13.5072	13.6959		0.0426178	0.890285
RRVNS#GDTEVGSSLLR	sp|O75592|MYCB2_HUMAN	S3505	E3 ubiquitin-protein ligase MYCBP2 OS=Homo sapiens OX=9606 GN=MYCBP2 PE=1 SV=4	3	1.1342	0.405396	0.0224896	2	0.0037547	16.5616	16.4682	16.4544	16.4973	16.2906	16.4973		-0.0663122	0.436018
IGEEQS#AEDAEDGPPELLFIHGGHTAK	sp|Q16576|RBBP7_HUMAN	S354	Histone-binding protein RBBP7 OS=Homo sapiens OX=9606 GN=RBBP7 PE=1 SV=1	4	5.544	0.711562	0.301005	3	1.05105e-09	15.517	15.0594	15.1669	15.1422	15.2335	15.1767		-0.0636196	0.674574
S#HHAPM*SPGSSGGGGQPLAR	sp|O14497|ARI1A_HUMAN	S357	AT-rich interactive domain-containing protein 1A OS=Homo sapiens OX=9606 GN=ARID1A PE=1 SV=3	4	2.6374	0.533783	1.53832	1	0.371553	NaN	13.2929	NaN	12.6297	12.6681	12.4782		-0.700922	1
S#LSVEHLETK	sp|P26045|PTN3_HUMAN	S357	Tyrosine-protein phosphatase non-receptor type 3 OS=Homo sapiens OX=9606 GN=PTPN3 PE=1 SV=2	3	1.3078	0.339119	0.0434408	2	1	18.6861	18.8612	18.8704	18.7371	18.6986	18.7652		-0.0723063	0.314996
ISSLPVS#RPIS#PSPSAILER	sp|Q5T5P2|SKT_HUMAN	S357:S361	Sickle tail protein homolog OS=Homo sapiens OX=9606 GN=KIAA1217 PE=1 SV=2	3	1.4358	0.334378	0.9397	1	0.0107188	15.1834	15.0627	14.6057	14.8061	15.1388	14.8788		-0.00938161	0.965328
NLATS#ADTPPSTVPGTGK	sp|Q96Q15|SMG1_HUMAN	S3570	Serine/threonine-protein kinase SMG1 OS=Homo sapiens OX=9606 GN=SMG1 PE=1 SV=3	2,3	3.1393	0.613035	0.0575705	3	0.28748	16.9761	17.0196	16.9742	16.8436	16.764	16.9219	G_C	-0.146852	0.0375297
SPGS#PVGEGTGSPPK	sp|P35611|ADDA_HUMAN	S358	Alpha-adducin OS=Homo sapiens OX=9606 GN=ADD1 PE=1 SV=2	2,3	3.0161	0.643778	0.933968	2	1.90701e-09	18.0897	17.9791	17.8702	18.222	18.1626	18.265	G_C	0.236848	0.0276574
SSGS#PYGGGYGSGGGSGGYGSRR	sp|P51991|ROA3_HUMAN	S358	Heterogeneous nuclear ribonucleoprotein A3 OS=Homo sapiens OX=9606 GN=HNRNPA3 PE=1 SV=2	3	2.6079	0.549139	0.708244	1	0.00746768	15.4428	15.247	15.2572	14.5649	14.7599	14.8529	G_C	-0.589836	0.00512018
AVS#M*LEADHM*LPSR	sp|Q99959|PKP2_HUMAN	S358	Plakophilin-2 OS=Homo sapiens OX=9606 GN=PKP2 PE=1 SV=2	3	1.7785	0.587461	1.16848	2	1.41468e-09	17.1686	17.3843	17.0767	17.0771	17.2847	17.0105		-0.0857766	0.523957
IKYSVGSLS#PVSASVLK	sp|Q9UBU7|DBF4A_HUMAN	S359	Protein DBF4 homolog A OS=Homo sapiens OX=9606 GN=DBF4 PE=1 SV=1	3	2.7522	0.640324	0.707487	1	0.232011	14.0632	13.9577	13.9468	13.7524	13.5643	13.6941	G_C	-0.318941	0.00882815
KQPPVS#PGTALVGSQKEPSEVPT#PK	sp|P17096|HMGA1_HUMAN	S36:T53	High mobility group protein HMG-I/HMG-Y OS=Homo sapiens OX=9606 GN=HMGA1 PE=1 SV=3	4	3.5498	0.587682	0.633258	2	1.88427e-09	16.5174	16.9305	16.4422	15.8083	15.8066	15.5634	G_C	-0.903902	0.00630235
AGLS#PAEPLLSR	sp|O95402|MED26_HUMAN	S361	Mediator of RNA polymerase II transcription subunit 26 OS=Homo sapiens OX=9606 GN=MED26 PE=1 SV=2	2	2.5717	0.541532	0.445834	2	1.71005e-09	16.5182	16.6531	16.6527	16.6443	16.6598	16.7106		0.0636202	0.265328
IHLRSHTGERPFICDS#DSCGWTFT#SMSK	sp|Q2QGD7|ZXDC_HUMAN	S362:T370	Zinc finger protein ZXDC OS=Homo sapiens OX=9606 GN=ZXDC PE=1 SV=2	5	1.3633	0.244627	2.31905	1	1	15.0747	14.6317	14.7341	14.7011	14.7109	14.9803		-0.0160933	0.925729
M*GAIPVM*IPAQSKDGS#IV	sp|P78310|CXAR_HUMAN	S363	Coxsackievirus and adenovirus receptor OS=Homo sapiens OX=9606 GN=CXADR PE=1 SV=1	3	1.0493	0.212999	0.574395	1	0.566415	16.024	13.813	14.8829	14.3122	14.3878	14.6828		-0.445656	0.529608
TSS#PSSTGSVSLGR	sp|Q6H8Q1|ABLM2_HUMAN	S364	Actin-binding LIM protein 2 OS=Homo sapiens OX=9606 GN=ABLIM2 PE=1 SV=2	2	1.6365	0.601772	0.803381	1	0.436052	17.4722	17.6431	17.7115	17.6237	17.5746	17.4414		-0.0623767	0.524746
S#SSM*AAGLER	sp|Q9UQB8|BAIP2_HUMAN	S364	Brain-specific angiogenesis inhibitor 1-associated protein 2 OS=Homo sapiens OX=9606 GN=BAIAP2 PE=1 SV=1	2	1.3119	0.626648	1.15832	1	1	14.8594	15.8709	16.0496	15.9391	15.7889	15.8653		0.271109	0.507683
VGAGAGAAPFREVDEIS#PEDDQRANR	sp|Q96T37|RBM15_HUMAN	S365	RNA-binding protein 15 OS=Homo sapiens OX=9606 GN=RBM15 PE=1 SV=2	4	2.2843	0.637	0.769096	1	1.25474e-09	14.801	14.1668	14.4375	NaN	14.4597	14.7049		0.113861	0.684606
FAS#DDEHDEHDENGATGPVKR	sp|P05455|LA_HUMAN	S366	Lupus La protein OS=Homo sapiens OX=9606 GN=SSB PE=1 SV=2	3,4,5	4.7879	0.809186	0.0350173	24	1.19502e-09	20.5143	20.621	20.7023	20.967	20.7956	21.1218	G_C	0.348949	0.0326931
SVS#M*LSLNTPNSNR	sp|Q9H8V3|ECT2_HUMAN	S367	Protein ECT2 OS=Homo sapiens OX=9606 GN=ECT2 PE=1 SV=4	3	3.5733	0.673747	0.695243	1	0.378075	14.8982	13.9662	14.3241	14.1481	13.9817	14.2336		-0.275001	0.38369
SSPAKKESVS#PEDSEK	sp|P35251|RFC1_HUMAN	S368	Replication factor C subunit 1 OS=Homo sapiens OX=9606 GN=RFC1 PE=1 SV=4	4	1.8358	0.431746	2.01548	1	0.00440606	16.2227	16.084	16.2943	16.1201	16.1857	16.3365		0.0137647	0.884572
AGGPATPLS#PTR	sp|Q03252|LMNB2_HUMAN	S37	Lamin-B2 OS=Homo sapiens OX=9606 GN=LMNB2 PE=1 SV=4	2	1.5266	0.478842	0.0439067	2	0.00439849	17.5918	17.5173	17.8315	17.7308	17.6482	17.6928		0.0437298	0.677768
SSS#M*SSLTGAYTSGIPSSSR	sp|A8CG34|P121C_HUMAN	S370	Nuclear envelope pore membrane protein POM 121C OS=Homo sapiens OX=9606 GN=POM121C PE=1 SV=3	2	2.5101	0.732282	0.792747	1	1	14.7382	14.7259	14.7265	14.5639	14.6599	14.6037	G_C	-0.121039	0.0126448
SLTGSYAKLPSPEPSM*S#PK	sp|O43303|CP110_HUMAN	S372	Centriolar coiled-coil protein of 110 kDa OS=Homo sapiens OX=9606 GN=CCP110 PE=1 SV=3	3,4	3.5704	0.697284	0.776442	2	1.40184e-05	18.1103	17.9924	17.8873	17.7981	18.0335	17.8044		-0.118002	0.306401
KEPEDRQQAS#KSPYNGVR	sp|Q9UK58|CCNL1_HUMAN	S372	Cyclin-L1 OS=Homo sapiens OX=9606 GN=CCNL1 PE=1 SV=1	4	1.6985	0.520047	1.33189	1	0.307286	14.249	14.3597	14.4065	14.7079	14.6908	14.846	G_C	0.40983	0.00377569
SSSM*SS#LTGAYTSGIPSSSR	sp|A8CG34|P121C_HUMAN	S373	Nuclear envelope pore membrane protein POM 121C OS=Homo sapiens OX=9606 GN=POM121C PE=1 SV=3	2	1.951	0.683444	2.13584	1	1	13.4152	13.7653	13.3384	13.4006	13.3215	13.5148		-0.0939744	0.546652
SASNVPSGKS#T#DEEEEAQTPQAPR	sp|Q9P2K3|RCOR3_HUMAN	S375:T376	REST corepressor 3 OS=Homo sapiens OX=9606 GN=RCOR3 PE=1 SV=2	3	2.37	0.362363	1.47512	1	0.534418	12.8211	13.3283	13.039	12.6148	12.669	12.6138	G_C	-0.430271	0.0438238
TVQPTQS#PYPTQLFR	sp|P32519|ELF1_HUMAN	S376	ETS-related transcription factor Elf-1 OS=Homo sapiens OX=9606 GN=ELF1 PE=1 SV=2	2,3	3.7775	0.72998	1.34729	2	1.8661e-09	15.8305	15.4585	15.8798	15.3785	15.2849	15.568		-0.312493	0.117269
LLHPS#PDLVSQEATLSEAR	sp|Q8IY22|CMIP_HUMAN	S377	C-Maf-inducing protein OS=Homo sapiens OX=9606 GN=CMIP PE=1 SV=3	3	3.4906	0.712754	0.313014	2	1.65991e-09	14.9273	15.0116	15.011	15.4763	15.3186	15.1143	G_C	0.319786	0.0420564
AGAPGALS#PSYDGGLHGLQSK	sp|P15923|TFE2_HUMAN	S379	Transcription factor E2-alpha OS=Homo sapiens OX=9606 GN=TCF3 PE=1 SV=1	3	3.5684	0.666489	0.933332	1	0.108514	14.4276	14.4445	14.2854	14.438	14.668	14.6811		0.209872	0.0886234
HRNLS#STTDDEAPR	sp|O00515|LAD1_HUMAN	S38	Ladinin-1 OS=Homo sapiens OX=9606 GN=LAD1 PE=1 SV=2	2,3	1.8731	0.677166	0.873509	2	0.20387	16.6132	16.655	17.0598	16.7677	16.7071	16.8457		-0.00248782	0.987389
S#LTIRSASEFQELDSPDDTM*GTIKR	sp|Q12851|M4K2_HUMAN	S380	Mitogen-activated protein kinase kinase kinase kinase 2 OS=Homo sapiens OX=9606 GN=MAP4K2 PE=1 SV=2	4	1.7625	0.529759	2.61668	1	1	13.6087	14.064	13.3102	14.0568	13.934	14.016		0.341312	0.199174
SSPS#T#GSLDSGNESKEK	sp|Q15057|ACAP2_HUMAN	S381:T382	Arf-GAP with coiled-coil, ANK repeat and PH domain-containing protein 2 OS=Homo sapiens OX=9606 GN=ACAP2 PE=1 SV=3	3	1.3277	0.295624	0.223201	1	1	15.1131	15.0282	15.2189	14.8193	15.1435	14.8318		-0.188563	0.18982
TPQPSS#PM*DQM*GK	sp|O14497|ARI1A_HUMAN	S382	AT-rich interactive domain-containing protein 1A OS=Homo sapiens OX=9606 GN=ARID1A PE=1 SV=3	2,3	2.9179	0.687207	0.13572	7	1.22138e-05	18.6885	18.7184	18.8211	18.9877	18.8188	18.7778		0.118743	0.192045
SHILEDDENS#VDISM*LK	sp|O75717|WDHD1_HUMAN	S383	WD repeat and HMG-box DNA-binding protein 1 OS=Homo sapiens OX=9606 GN=WDHD1 PE=1 SV=1	3,4	3.6415	0.676878	0.139085	4	1.7184e-09	15.0309	15.3512	16.0812	16.1633	16.6603	16.9175	G_C	1.09263	0.0457616
SSPSTGS#LDSGNESKEK	sp|Q15057|ACAP2_HUMAN	S384	Arf-GAP with coiled-coil, ANK repeat and PH domain-containing protein 2 OS=Homo sapiens OX=9606 GN=ACAP2 PE=1 SV=3	3,4	3.0256	0.62457	0.286661	2	0.00445144	17.9599	18.0524	18.2171	18.011	18.3189	18.1567		0.0857455	0.502505
KSYESSEDCSEAAGS#PARK	sp|Q6P6C2|ALKB5_HUMAN	S384	RNA demethylase ALKBH5 OS=Homo sapiens OX=9606 GN=ALKBH5 PE=1 SV=2	4	1.8752	0.545915	0.896185	1	1.41499e-05	15.6113	15.4703	15.2642	15.3022	15.1029	15.1932		-0.24921	0.0983894
NKRDS#TEITSILLK	sp|Q8IYU2|HACE1_HUMAN	S385	E3 ubiquitin-protein ligase HACE1 OS=Homo sapiens OX=9606 GN=HACE1 PE=1 SV=2	3	2.5661	0.415222	0.90042	1	0.270041	14.0134	14.1719	14.5122	14.7445	14.6507	14.9788	G_C	0.558797	0.0340133
HSSIS#PVRLPLNSSLGAELSR	sp|Q9NYV4|CDK12_HUMAN	S385	Cyclin-dependent kinase 12 OS=Homo sapiens OX=9606 GN=CDK12 PE=1 SV=2	3	1.9041	0.490205	0.315284	1	0.00756606	12.4542	11.4608	11.4126	11.4825	11.5276	11.3492		-0.322765	0.400799
RAS#ISEPSDTDPEPR	sp|Q8N1F8|S11IP_HUMAN	S387	Serine/threonine-protein kinase 11-interacting protein OS=Homo sapiens OX=9606 GN=STK11IP PE=1 SV=4	2,3	2.4304	0.796523	0.0823951	5	1.87739e-09	20.2284	20.3533	20.3183	20.434	20.318	20.3372		0.0630881	0.289366
SASEFQELDS#PDDTM*GTIKR	sp|Q12851|M4K2_HUMAN	S394	Mitogen-activated protein kinase kinase kinase kinase 2 OS=Homo sapiens OX=9606 GN=MAP4K2 PE=1 SV=2	3	1.1882	0.392106	1.09887	1	0.167572	13.6675	13.5843	13.6979	13.4233	13.5897	13.4686		-0.156077	0.0603878
SNS#SSEAVLGQEELSAQAK	sp|Q9BXF6|RFIP5_HUMAN	S395	Rab11 family-interacting protein 5 OS=Homo sapiens OX=9606 GN=RAB11FIP5 PE=1 SV=1	3	3.5034	0.598798	0.574822	2	1	15.8275	15.944	15.7936	15.8288	15.9541	15.8677		0.0285126	0.652544
AM*LPGS#PLFTRAPPPK	sp|Q8WUF5|IASPP_HUMAN	S395	RelA-associated inhibitor OS=Homo sapiens OX=9606 GN=PPP1R13L PE=1 SV=4	3,4	3.3959	0.707736	0.214472	3	1.7184e-09	16.5798	16.4814	16.8361	16.9163	16.9312	17.0247	G_C	0.324967	0.0429708
LSTIQNS#PTKKR	sp|Q5VYV7|SLX4I_HUMAN	S396	Protein SLX4IP OS=Homo sapiens OX=9606 GN=SLX4IP PE=1 SV=1	4	1.3409	0.350362	0.620142	1	0.0162617	17.5851	17.5372	17.7575	17.5997	17.5054	17.7557		-0.00632095	0.952168
AAS#PESASSTPESLQAR	sp|Q96BT3|CENPT_HUMAN	S397	Centromere protein T OS=Homo sapiens OX=9606 GN=CENPT PE=1 SV=2	2	2.4689	0.709101	0.72224	1	1.88117e-09	13.3249	13.2903	13.2581	13.0016	12.9639	12.76	G_C	-0.382566	0.00783505
SSES#PRDSVVRK	sp|Q8IXS8|F126B_HUMAN	S398	Protein FAM126B OS=Homo sapiens OX=9606 GN=FAM126B PE=1 SV=1	3	1.1749	0.422249	0.869694	1	0.409871	15.2188	15.6287	15.5045	15.9569	15.9793	15.8765	G_C	0.48692	0.017751
LGHVVM*GNNAVS#PYQQVIEKTK	sp|P60228|EIF3E_HUMAN	S399	Eukaryotic translation initiation factor 3 subunit E OS=Homo sapiens OX=9606 GN=EIF3E PE=1 SV=1	4	4.901	0.734462	0.854971	1	1.413e-05	13.9096	13.607	13.93	13.9895	13.758	13.8678		0.0562452	0.67369
AAVLSDS#EDEEKASAKK	sp|Q96ST2|IWS1_HUMAN	S400	Protein IWS1 homolog OS=Homo sapiens OX=9606 GN=IWS1 PE=1 SV=2	4	3.491	0.655486	0.484329	1	1.89804e-09	17.1491	16.7567	17.1519	17.4605	17.4243	17.6592	G_C	0.495388	0.0299838
VTFGEDLS#PEVFDESLPANTPLR	sp|Q69YH5|CDCA2_HUMAN	S400	Cell division cycle-associated protein 2 OS=Homo sapiens OX=9606 GN=CDCA2 PE=1 SV=2	3	1.216	0.505016	1.77973	1	1	NaN	NaN	10.723	11.4453	10.8618	11.136		0.424773	1
TLLLSS#DDEF	sp|Q9Y519|T184B_HUMAN	S403	Transmembrane protein 184B OS=Homo sapiens OX=9606 GN=TMEM184B PE=1 SV=2	2	2.5051	0.657379	0.0319802	5	0.0096963	16.3485	16.4496	16.1865	16.452	16.3656	16.1977		0.0102768	0.928098
VQS#LPSVPLSCAAYR	sp|Q96AD5|PLPL2_HUMAN	S404	Patatin-like phospholipase domain-containing protein 2 OS=Homo sapiens OX=9606 GN=PNPLA2 PE=1 SV=1	2,3	2.8405	0.666172	0.203302	4	1.81833e-09	16.6546	16.8159	16.4955	16.5145	16.6502	16.6032		-0.065993	0.547974
KTAPTLS#PEHWK	sp|Q96JM3|CHAP1_HUMAN	S405	Chromosome alignment-maintaining phosphoprotein 1 OS=Homo sapiens OX=9606 GN=CHAMP1 PE=1 SV=2	3,4	2.3048	0.528853	0.240089	2	1.89409e-09	18.475	18.4371	18.5989	18.9142	18.6689	18.5855		0.219199	0.117267
YAS#SPKPNNSYM*FK	sp|Q86VQ1|GLCI1_HUMAN	S405	Glucocorticoid-induced transcript 1 protein OS=Homo sapiens OX=9606 GN=GLCCI1 PE=1 SV=1	3	1.2996	0.191751	1.15778	1	1	15.3153	15.4503	15.087	15.2496	15.2379	15.3085		-0.0188732	0.870041
TDSEKPFRGS#QSPK	sp|Q9Y2W1|TR150_HUMAN	S406	Thyroid hormone receptor-associated protein 3 OS=Homo sapiens OX=9606 GN=THRAP3 PE=1 SV=2	3	1.1713	0.227781	1.72402	1	0.268454	15.5971	15.6007	15.621	15.6403	15.5932	15.7135		0.0426919	0.298817
VM*S#SPSAM*K	sp|Q99728|BARD1_HUMAN	S409	BRCA1-associated RING domain protein 1 OS=Homo sapiens OX=9606 GN=BARD1 PE=1 SV=2	2,3	1.3086	0.494651	1.23441	2	1	17.4072	17.6857	17.8798	17.825	17.6868	17.6467		0.0619628	0.695813
AASAAGAAGSAGGS#SGAAGAAGGGAGAGTRPGDGGTASAGAAGPGAATK	sp|Q9UKY7|CDV3_HUMAN	S41	Protein CDV3 homolog OS=Homo sapiens OX=9606 GN=CDV3 PE=1 SV=1	4	6.2841	0.740583	0.583455	1	0.884323	12.2746	12.7718	12.3496	12.5858	12.356	12.2788		-0.0584749	0.761758
DDGVFVQEVTQNS#PAAR	sp|Q09666|AHNK_HUMAN	S41	Neuroblast differentiation-associated protein AHNAK OS=Homo sapiens OX=9606 GN=AHNAK PE=1 SV=2	2,3	5.1683	0.818753	0.030817	2	1.76054e-09	15.6106	15.9114	15.8526	15.7013	15.8788	15.8203		0.00856209	0.93941
ARS#M*DSSDLSDGAVTLQEYLELKK	sp|Q9Y2X7|GIT1_HUMAN	S410	ARF GTPase-activating protein GIT1 OS=Homo sapiens OX=9606 GN=GIT1 PE=1 SV=2	3,4	6.4468	0.80229	0.264115	2	1.8661e-09	15.4748	15.2837	15.4148	15.2316	15.2055	15.0978	G_C	-0.212782	0.0379692
LLEGEESRLESGM*QNM*S#IHTK	sp|P05787|K2C8_HUMAN	S410	Keratin, type II cytoskeletal 8 OS=Homo sapiens OX=9606 GN=KRT8 PE=1 SV=7	4	1.8367	0.461208	0.716028	2	0.00440014	16.5156	16.6734	16.6611	17.1447	16.8722	16.861	G_C	0.342595	0.0316495
NQM*PS#PTSTGTPSPGPR	sp|Q9Y572|RIPK3_HUMAN	S410	Receptor-interacting serine/threonine-protein kinase 3 OS=Homo sapiens OX=9606 GN=RIPK3 PE=1 SV=2	2	1.5861	0.533132	0.811142	2	0.00439955	13.6556	13.4425	13.44	13.7068	13.7754	13.9145	G_C	0.286191	0.0382514
KLLEGEESRIS#LPLPNFSSLNLR	sp|P08670|VIME_HUMAN	S412	Vimentin OS=Homo sapiens OX=9606 GN=VIM PE=1 SV=4	4	3.3312	0.607889	0.0648017	1	1.40604e-05	16.1526	16.2371	16.0803	14.1903	14.2036	13.3054	G_C	-2.2569	0.00168536
QAVDQIKS#QEQLAAELAEYTAK	sp|P15311|EZRI_HUMAN	S413	Ezrin OS=Homo sapiens OX=9606 GN=EZR PE=1 SV=4	4	4.24	0.723538	0.214046	1	1.61355e-09	13.8848	13.6203	13.9789	13.6544	13.9444	13.9931		0.0359433	0.823176
SM*EVLSITDAGGGGS#PVPTRR	sp|Q8TDC3|BRSK1_HUMAN	S413	Serine/threonine-protein kinase BRSK1 OS=Homo sapiens OX=9606 GN=BRSK1 PE=1 SV=2	3	1.6788	0.565583	1.38136	1	1.88753e-09	15.2486	14.8794	14.924	15.2207	15.1898	14.9189		0.0924288	0.57298
LLEENETEAVTVPTPS#PTPVR	sp|Q9UHR4|BI2L1_HUMAN	S414	Brain-specific angiogenesis inhibitor 1-associated protein 2-like protein 1 OS=Homo sapiens OX=9606 GN=BAIAP2L1 PE=1 SV=2	3	3.0533	0.617136	1.79307	1	0.450749	15.9175	15.6268	15.6746	15.6593	15.7509	15.8436		0.0116272	0.916799
RAFS#TEK	sp|Q9NZ32|ARP10_HUMAN	S414	Actin-related protein 10 OS=Homo sapiens OX=9606 GN=ACTR10 PE=1 SV=1	2	1.168	0.343236	1.17287	1	0.00441214	15.2936	15.6822	15.5045	15.1531	15.1532	15.1875	G_C	-0.328865	0.0435379
EATQPEPIYAES#TKR	sp|Q86YV5|PRAG1_HUMAN	S416	Inactive tyrosine-protein kinase PRAG1 OS=Homo sapiens OX=9606 GN=PRAG1 PE=1 SV=4	2	2.7384	0.638658	0.330586	1	0.824755	13.0282	12.8131	13.6562	12.773	12.6531	13.1565		-0.304992	0.359595
GM*GS#LDAM*EK	sp|P20839|IMDH1_HUMAN	S416	Inosine-5\'-monophosphate dehydrogenase 1 OS=Homo sapiens OX=9606 GN=IMPDH1 PE=1 SV=2	2,3	1.9983	0.576252	0.505028	2	1.58819e-09	16.8801	16.8694	17.0846	17.3308	17.2342	17.0459		0.258965	0.0765194
QRQLS#M*SSADSADAK	sp|Q5JSZ5|PRC2B_HUMAN	S416	Protein PRRC2B OS=Homo sapiens OX=9606 GN=PRRC2B PE=1 SV=2	3	1.9704	0.522127	0.945334	1	0.266114	15.2116	15.099	15.3912	15.7807	15.5957	15.5782	G_C	0.417607	0.0174735
QRQLS#M*SSADSADAKR	sp|Q5JSZ5|PRC2B_HUMAN	S416	Protein PRRC2B OS=Homo sapiens OX=9606 GN=PRRC2B PE=1 SV=2	3	1.1937	0.54352	1.04939	1	0.257773	15.4164	15.4504	15.5333	15.4506	15.3758	15.4617		-0.0373522	0.443386
GIPLATGDTS#PEPELLPGAPLPPPKEVINGNIK	sp|O75821|EIF3G_HUMAN	S42	Eukaryotic translation initiation factor 3 subunit G OS=Homo sapiens OX=9606 GN=EIF3G PE=1 SV=2	4,5	4.4919	0.792125	0.0164843	4	1.39145e-05	16.1757	16.331	16.2751	16.6495	16.9105	17.3658	G_C	0.714645	0.0289252
TYSLGS#ALRPSTSR	sp|P08670|VIME_HUMAN	S42	Vimentin OS=Homo sapiens OX=9606 GN=VIM PE=1 SV=4	3	1.2889	0.372566	1.27191	1	0.00969629	16.9179	16.9478	15.8034	15.1884	14.7104	14.4836	G_C	-1.76223	0.0148841
VPSPLEGS#EGDGDTD	sp|Q9Y606|TRUA_HUMAN	S420	tRNA pseudouridine synthase A OS=Homo sapiens OX=9606 GN=PUS1 PE=1 SV=3	2	2.2345	0.671759	0.202754	3	0.00440663	16.138	16.0421	16.0868	16.3823	16.1911	16.3321	G_C	0.212842	0.0286438
LVPS#QEETKLSVEESEAAGDGVDTK	sp|P49321|NASP_HUMAN	S421	Nuclear autoantigenic sperm protein OS=Homo sapiens OX=9606 GN=NASP PE=1 SV=2	3	4.2268	0.766466	0.204641	2	0.00441126	12.9696	13.4617	13.2162	13.7675	13.8949	14.3894	G_C	0.801414	0.0277402
AQISS#PNLR	sp|Q5TCZ1|SPD2A_HUMAN	S421	SH3 and PX domain-containing protein 2A OS=Homo sapiens OX=9606 GN=SH3PXD2A PE=1 SV=1	2	1.395	0.32172	0.772645	1	0.00969642	20.7904	21.0381	21.0811	20.8842	21.0723	20.9148		-0.0127805	0.911255
[truncated: 13,985 more rows]

## Sheet: all_fdr_GO_0_05
GO biological process complete	Homo sapiens - REFLIST (20589)	upload_1 (84)	upload_1 (expected)	upload_1 (over/under)	upload_1 (fold Enrichment)	upload_1 (raw P-value)	upload_1 (FDR)
[truncated: 379 more rows]
