# Supplementary material for: Local Growth Hormone Facilitates Aging of the Colon Epithelial Microenvironment
Source: Aging Cell. 2025 Aug 5;24(10):e70187. doi: 10.1111/acel.70187 (PMC12507422; doi:10.1111/acel.70187)
Supplement: Supplementary file 5 — Table S4: acel70187‐sup‐0005‐TableS4.xlsx. [file ACEL-24-e70187-s004.xlsx]

## Sheet: Sheet1
name	accesion	description	tp	up	um	coverage	log2 control 1	log2 control 2	log2 control 3	log2 treated 1	log2 treated 2	log2 treated 3	log2 ratio treated_control	pvalue
sp|P13533|MYH6_HUMAN	P13533	Myosin-6 OS=Homo sapiens OX=9606 GN=MYH6 PE=1 SV=5	1	1	0	0.00464157	19.8306	19.6173	19.5992	19.2231	19.0763	19.4893	-0.419471	0.0525663
sp|A7E2Y1|MYH7B_HUMAN	A7E2Y1	Myosin-7B OS=Homo sapiens OX=9606 GN=MYH7B PE=1 SV=4	1	1	0	0.00453858	19.8306	19.6173	19.5992	19.2231	19.0763	19.4893	-0.419471	0.0525663
sp|Q9Y623|MYH4_HUMAN	Q9Y623	Myosin-4 OS=Homo sapiens OX=9606 GN=MYH4 PE=2 SV=2	1	1	0	0.00464157	19.8306	19.6173	19.5992	19.2231	19.0763	19.4893	-0.419471	0.0525663
sp|P12883|MYH7_HUMAN	P12883	Myosin-7 OS=Homo sapiens OX=9606 GN=MYH7 PE=1 SV=5	1	1	0	0.00465116	19.8306	19.6173	19.5992	19.2231	19.0763	19.4893	-0.419471	0.0525663
sp|Q9UKX2|MYH2_HUMAN	Q9UKX2	Myosin-2 OS=Homo sapiens OX=9606 GN=MYH2 PE=1 SV=1	1	1	0	0.00463679	19.8306	19.6173	19.5992	19.2231	19.0763	19.4893	-0.419471	0.0525663
sp|P12882|MYH1_HUMAN	P12882	Myosin-1 OS=Homo sapiens OX=9606 GN=MYH1 PE=1 SV=3	1	1	0	0.00464157	19.8306	19.6173	19.5992	19.2231	19.0763	19.4893	-0.419471	0.0525663
sp|P13535|MYH8_HUMAN	P13535	Myosin-8 OS=Homo sapiens OX=9606 GN=MYH8 PE=1 SV=3	1	1	0	0.00464636	19.8306	19.6173	19.5992	19.2231	19.0763	19.4893	-0.419471	0.0525663
sp|P11055|MYH3_HUMAN	P11055	Myosin-3 OS=Homo sapiens OX=9606 GN=MYH3 PE=1 SV=3	1	1	0	0.00463918	19.8306	19.6173	19.5992	19.2231	19.0763	19.4893	-0.419471	0.0525663
